# Supplementary material for: Genomic and Transcriptomic Survey Provides Insights into Molecular Basis of Pathogenicity of the Sunflower Pathogen Phoma macdonaldii
Source: J Fungi (Basel). 2023 Apr 27;9(5):520. doi: 10.3390/jof9050520 (PMC10218939; doi:10.3390/jof9050520)
Supplement: Supplementary file 1 [file jof-09-00520-s001.zip › Table S11.xlsx]

## Sheet: Table S11
371 up-regulated and 359 down regulated DEGs in common among LEAF-2d, LEAF-6d and STEM
Gene_ID	Chr	Start	End	Strand	GeneSymbol	CT vs LEAF-2d					CT vs LEAF-6d					CT vs STEM					Nr_Description	KEGG_Definition	GO_Terms	KOG_Description	CAZy_Activities	DFVF						PHI Phenotype	Cluster Number	Cluster Type	Secretory Protein
						logFC	logCPM	p-value	FDR	Regulation	logFC	logCPM	p-value	FDR	Regulation	logFC	logCPM	p-value	FDR	Regulation						Organism	Description	Disease-Host	Disease-Hostkey	Disease	DiseaseKey
Pm_10001	contig23_pilon	348432	348890	-	-	7.10714	10.809	7.49065e-17	1.01105e-14	Ups	6.07813	9.8073	1.63191e-13	3.87862e-11	Ups	5.48064	9.50063	4.34916e-12	2.24289e-10	Ups	hypothetical protein IQ07DRAFT_211383 [Pyrenochaeta sp. DS3sAY3a]	-	-	-	-	--	--	--	--	--	--	--	--	--	no
Pm_10030	contig23_pilon	422972	423892	-	-	8.71513	9.49814	2.52671e-21	9.5257e-19	Ups	7.15459	7.62197	3.45127e-15	1.30113e-12	Ups	7.73999	8.82278	2.05872e-18	3.57269e-16	Ups	polysaccharide lyase family 3 protein [Stemphylium lycopersici]	pectate lyase	extracellular region、pectate lyase activity	-	pectate lyase (EC 4.2.2.2).	Nectria haematococca	Unknown	Trees of various plant families	xyloid	Fruit rot, stem rot	Fruit Rot	reduced_virulence	--	--	yes
Pm_10104	contig23_pilon	678601	680365	-	-	8.38716	9.5432	2.18045e-20	6.81112e-18	Ups	5.67757	5.9072	1.28495e-10	1.41903e-08	Ups	6.10361	7.57291	1.10089e-13	7.76521e-12	Ups	RecName: Full=Isocitrate lyase; Short=ICL; Short=Isocitrase; Short=Isocitratase; AltName: Full=Methylisocitrate lyase; Short=MICA; AltName: Full=Threo-D(S)-isocitrate glyoxylate-lyase	isocitrate lyase	catalytic activity	KOG1260, KOG1260, KOG1260, Isocitrate lyase [Energy production and conversion].	--	--	--	--	--	--	--	--	--	--	no
Pm_10112	contig23_pilon	708994	710742	-	-	2.429	1.17416	0.00314793	0.0171311	Ups	4.79962	0.498914	0.00922396	0.0362754	Ups	6.10622	4.98552	1.79533e-12	1.01701e-10	Ups	hypothetical protein CDV31_013747 [Fusarium ambrosium]	--	FAD binding	--	--	--	--	--	--	--	--	--	--	--	no
Pm_10113	contig23_pilon	712411	713952	+	-	11.6125	3.85164	1.14108e-14	9.45112e-13	Ups	11.7609	0.0142127	0.000390825	0.00331746	Ups	14.3536	6.61283	4.37387e-23	2.07911e-20	Ups	hypothetical protein CEP51_000941 [Fusarium sp. AF-3]	--	--	--	--	--	--	--	--	--	--	--	--	--	no
Pm_10114	contig23_pilon	714774	716524	+	-	10.3659	2.56246	4.35548e-11	1.61418e-09	Ups	11.7609	0.0142127	0.000390825	0.00331746	Ups	14.1314	6.39071	2.02072e-22	8.1824e-20	Ups	hypothetical protein CDV36_012146 [Fusarium sp. AF-12]	--	transmembrane transport、integral component of membrane	KOG0255, KOG0255, KOG0255, Synaptic vesicle transporter SVOP and related transporters (major facilitator superfamily) [General function prediction only].	--	--	--	--	--	--	--	--	--	--	no
Pm_10117	contig23_pilon	721697	724489	-	-	5.5762	3.89571	1.43006e-10	4.69515e-09	Ups	6.62005	1.33457	6.31674e-06	0.000138122	Ups	7.37061	5.99888	5.28624e-16	5.77945e-14	Ups	hypothetical protein CEP51_000934 [Fusarium sp. AF-3]	--	DNA binding、nucleus、transcription, DNA-templated、zinc ion binding	--	--	--	--	--	--	--	--	--	--	--	no
Pm_ 10169	contig23_pilon	873655	875236	-	-	6.84474	6.0273	5.34238e-15	4.94985e-13	Ups	4.9242	1.1951	0.00229484	0.0125888	Ups	7.19662	6.68041	3.41329e-16	3.80791e-14	Ups	similar to phthalate transporter [Leptosphaeria maculans JN3]	--	integral component of membrane、transmembrane transport	KOG2533, KOG2533, KOG2533, Permease of the major facilitator superfamily [Carbohydrate transport and metabolism].	--	--	--	--	--	--	--	--	--	--	no
Pm_10238	contig24_pilon	126332	129688	-	-	7.00245	11.0787	1.47559e-16	1.87589e-14	Ups	9.0531	13.2379	1.63894e-22	4.47964e-19	Ups	4.18374	8.6227	1.91415e-08	4.79986e-07	Ups	similar to sodium P-type ATPase [Leptosphaeria maculans JN3]	Na+-exporting ATPase	nucleotide binding、cation transport、integral component of membrane、cation-transporting ATPase activity	KOG0202, KOG0202, KOG0202, Ca2+ transporting ATPase [Inorganic ion transport and metabolism].	--	--	--	--	--	--	--	--	Cluster 36	T1PKS	no
Pm_10260	contig24_pilon	204177	205227	+	-	5.07475	7.4117	7.79386e-11	2.7311e-09	Ups	3.39522	4.57431	7.52939e-05	0.000948373	Ups	2.63418	5.44576	0.000181897	0.00152858	Ups	similar to dihydrodipicolinate synthetase family protein [Leptosphaeria maculans JN3]	2-keto-3-deoxy-L-rhamnonate aldolase	catalytic activity、lyase activity	--	--	--	--	--	--	--	--	--	--	--	no
Pm_10272	contig24_pilon	238861	240358	+	-	9.8947	7.36297	1.47116e-22	7.13147e-20	Ups	8.38564	2.76976	4.02924e-10	3.58144e-08	Ups	10.8698	8.62992	1.15263e-25	1.26017e-22	Ups	hypothetical protein LEMA_P032300.1 [Leptosphaeria maculans JN3]	--	hydrolase activity, hydrolyzing O-glycosyl compounds、carbohydrate metabolic process	--	chitosanase (EC 3.2.1.132); beta-mannosidase (EC 3.2.1.25); Cellulase (EC 3.2.1.4); glucan 1,3-beta-glucosidase (EC 3.2.1.58); licheninase (EC 3.2.1.73); glucan endo-1,6-beta-glucosidase (EC 3.2.1.75); mannan endo-beta-1,4-mannosidase (EC 3.2.1.78); endo-beta-1,4-xylanase (EC 3.2.1.8); cellulose beta-1,4-cellobiosidase (EC 3.2.1.91); beta-1,3-mannanase (EC 3.2.1.-); xyloglucan-specific endo-beta-…	--	--	--	--	--	--	--	--	--	yes
Pm_10299	contig24_pilon	318923	319646	-	-	4.24194	6.79471	1.62824e-08	3.6182e-07	Ups	2.62519	4.26629	0.00448249	0.0211602	Ups	3.32672	6.2442	4.02371e-06	5.58265e-05	Ups	hypothetical protein LEMA_P031210.1 [Leptosphaeria maculans JN3]	--	--	--	--	--	--	--	--	--	--	--	--	--	yes
Pm_10309	contig24_pilon	345019	346504	-	-	2.20092	5.5722	0.00142434	0.00875833	Ups	2.69247	5.16092	0.00108485	0.00716221	Ups	2.67499	6.27643	0.000132778	0.00118096	Ups	hypothetical protein LEMA_P031870.1 [Leptosphaeria maculans JN3]	--	hydrolase activity, hydrolyzing O-glycosyl compounds、carbohydrate metabolic process	--	xyloglucan:xyloglucosyltransferase (EC 2.4.1.207); keratan-sulfate endo-1,4-beta-galactosidase (EC 3.2.1.103); endo-1,3-beta-glucanase (EC 3.2.1.39); endo-1,3(4)-beta-glucanase (EC 3.2.1.6); licheninase (EC 3.2.1.73); beta-agarase (EC 3.2.1.81); kappa;-carrageenase (EC 3.2.1.83); xyloglucanase (EC 3.2.1.151)	--	--	--	--	--	--	--	--	--	no
Pm_10325	contig24_pilon	478308	479585	+	-	11.3324	7.83983	2.1162e-25	1.77972e-22	Ups	10.4899	6.14041	1.33938e-14	4.06762e-12	Ups	8.15199	4.94878	1.10966e-15	1.08629e-13	Ups	similar to glycosyl hydrolase family 5 protein/cellulase [Leptosphaeria maculans JN3]	--	hydrolase activity, hydrolyzing O-glycosyl compounds、carbohydrate metabolic process	--	chitosanase (EC 3.2.1.132); beta-mannosidase (EC 3.2.1.25); Cellulase (EC 3.2.1.4); glucan 1,3-beta-glucosidase (EC 3.2.1.58); licheninase (EC 3.2.1.73); glucan endo-1,6-beta-glucosidase (EC 3.2.1.75); mannan endo-beta-1,4-mannosidase (EC 3.2.1.78); endo-beta-1,4-xylanase (EC 3.2.1.8); cellulose beta-1,4-cellobiosidase (EC 3.2.1.91); beta-1,3-mannanase (EC 3.2.1.-); xyloglucan-specific endo-beta-…	--	--	--	--	--	--	--	--	--	yes
Pm_10328	contig24_pilon	488444	489451	+	-	5.45398	8.87464	5.5748e-12	2.6385e-10	Ups	4.28009	7.40929	3.86766e-08	2.05268e-06	Ups	4.11303	7.87988	3.18401e-08	7.50233e-07	Ups	Pectinesterase [Alternaria gaisen]	pectinesterase	pectinesterase activity、cell wall modification	--	pectin methylesterase (EC 3.1.1.11).	--	--	--	--	--	--	--	--	--	no
Pm_10359	contig24_pilon	585490	588044	-	-	10.5918	9.62102	5.53443e-26	6.05079e-23	Ups	10.5918	9.62102	5.53443e-26	6.05079e-23	Ups	4.28296	3.68232	7.72034e-08	1.6232e-06	Ups	similar to beta-glucosidase [Leptosphaeria maculans JN3]	beta-glucosidase	hydrolase activity, hydrolyzing O-glycosyl compounds、carbohydrate metabolic process	--	beta-glucosidase (EC 3.2.1.21); xylan 1,4-beta-xylosidase (EC 3.2.1.37); beta-N-acetylhexosaminidase (EC 3.2.1.52); glucan 1,3-beta-glucosidase (EC 3.2.1.58); glucan 1,4-beta-glucosidase (EC 3.2.1.74); exo-1,3-1,4-glucanase (EC 3.2.1.-); alphalpha-L-arabinofuranosidase (EC 3.2.1.55).	--	--	--	--	herb	Leaf spot	unaffected_pathogenicity__loss_of_pathogenicity	--	--	yes
Pm_10451	contig24_pilon	917539	919609	-	-	4.30835	3.65568	5.88314e-08	1.16102e-06	Ups	6.98948	4.45592	4.99652e-12	8.73418e-10	Ups	4.91809	4.57713	1.18147e-09	3.86737e-08	Ups	FAD/NAD(P)-binding domain-containing protein [Pyrenochaeta sp. DS3sAY3a]	--	--	KOG1399, KOG1399, KOG1399, Flavin-containing monooxygenase [Secondary metabolites biosynthesis, transport and catabolism].	--	--	--	--	--	--	--	--	--	--	no
Pm_10455	contig24_pilon	926023	927698	-	-	6.4115	7.27377	2.08063e-14	1.6133e-12	Ups	4.936	3.81677	8.13848e-08	3.66374e-06	Ups	6.32644	7.48958	3.15677e-14	2.41349e-12	Ups	MFS general substrate transporter [Pyrenochaeta sp. DS3sAY3a]	--	integral component of membrane、transmembrane transport	KOG0254, KOG0254, KOG0254, Predicted transporter (major facilitator superfamily) [General function prediction only].	--	--	--	--	--	--	--	--	--	--	no
Pm_10462	contig24_pilon	945938	947829	-	-	4.20578	6.92498	2.02106e-08	4.37549e-07	Ups	3.13907	4.88268	0.000212243	0.00208479	Ups	5.51804	8.49311	3.91668e-12	2.04886e-10	Ups	similar to alcohol oxidase [Leptosphaeria maculans JN3]	alcohol oxidase	oxidoreductase activity, acting on CH-OH group of donors、flavin adenine dinucleotide binding、oxidation-reduction process	KOG1238, KOG1238, KOG1238, Glucose dehydrogenase/choline dehydrogenase/mandelonitrile lyase (GMC oxidoreductase family) [General function prediction only].	--	--	--	--	ID:PF00732; Description: GMC_oxred_C	Lycopersicon esculentum (Solanaceae)	xyloid	reduced_virulence	--	--	no
Pm_10521	contig25_pilon	147035	148277	-	-	4.56069	8.57896	1.79592e-09	4.73128e-08	Ups	3.55498	7.3115	2.38539e-06	6.32996e-05	Ups	4.72504	9.03482	6.17956e-10	2.09817e-08	Ups	similar to oxidoreductase [Leptosphaeria maculans JN3]	--	catalytic activity、nitronate monooxygenase activity、oxidation-reduction process	--	--	--	--	--	--	--	--	--	--	--	no
Pm_10547	contig25_pilon	213328	214651	+	-	3.2854	7.35422	4.4031e-06	5.5781e-05	Ups	2.61092	6.26901	0.000658589	0.00482274	Ups	5.2711	9.53527	1.74197e-11	7.8698e-10	Ups	hypothetical protein IQ07DRAFT_613224 [Pyrenochaeta sp. DS3sAY3a]	--	integral component of membrane	--	--	--	--	--	--	--	--	--	--	--	no
Pm_10554	contig25_pilon	232550	235478	+	-	4.8459	8.94961	2.80573e-10	8.81467e-09	Ups	3.48628	7.36012	3.73867e-06	8.87044e-05	Ups	4.05364	8.48997	4.3628e-08	9.85506e-07	Ups	similar to multifunctional beta-oxidation protein [Leptosphaeria maculans JN3]	multifunctional beta-oxidation protein	oxidoreductase activity	KOG1206, KOG1206, KOG1206, Peroxisomal multifunctional beta-oxidation protein and related enzymes [Lipid transport and metabolism].	--	--	--	--	--	--	--	--	--	--	no
Pm_10601	contig25_pilon	392499	394043	+	-	4.93825	6.01425	3.18653e-10	9.86921e-09	Ups	3.55445	2.83936	0.00182225	0.0106831	Ups	6.0603	7.41649	1.65617e-13	1.146e-11	Ups	hypothetical protein LEMA_P056310.1 [Leptosphaeria maculans JN3]	--	--	KOG1520, KOG1520, KOG1520, Predicted alkaloid synthase/Surface mucin Hemomucin [General function prediction only].	--	--	--	--	--	--	--	--	--	--	yes
Pm_10660	contig25_pilon	564520	565959	-	-	3.43823	5.83854	2.22913e-06	3.05019e-05	Ups	3.31226	4.47067	0.000133821	0.00147487	Ups	3.54049	6.23795	1.18665e-06	1.87752e-05	Ups	hypothetical protein LEMA_P030210.1 [Leptosphaeria maculans JN3]	--	zinc ion binding、oxidoreductase activity、oxidation-reduction process	KOG0022, KOG0022, KOG0022, Alcohol dehydrogenase, class III [Secondary metabolites biosynthesis, transport and catabolism].	--	--	--	--	--	--	--	--	--	--	no
Pm_10672	contig25_pilon	647132	648679	+	-	5.16429	6.06682	7.35283e-11	2.58484e-09	Ups	6.43716	6.71062	3.56813e-13	7.9613e-11	Ups	5.54285	6.7412	5.18577e-12	2.63703e-10	Ups	hypothetical protein LEMA_P030460.1 [Leptosphaeria maculans JN3]	--	protein disulfide oxidoreductase activity	--	--	--	--	--	--	--	--	--	--	--	no
Pm_10694	contig25_pilon	714310	717102	+	-	3.40613	5.88258	2.60142e-06	3.52871e-05	Ups	3.82409	5.16042	4.48257e-06	0.000103175	Ups	3.05942	5.87487	1.82095e-05	0.000211118	Ups	nitronate monooxygenase [Ascochyta rabiei]	--	catalytic activity、nitronate monooxygenase activity、oxidation-reduction process	--	--	--	--	--	--	--	--	--	--	--	no
Pm_10721	contig25_pilon	781693	783354	+	-	2.06915	5.36628	0.00262011	0.014743	Ups	3.24995	5.54343	4.96336e-05	0.000694806	Ups	3.03615	6.49529	1.93864e-05	0.000222872	Ups	oligosaccharide translocation protein rft1 [Stemphylium lycopersici]	--	lipid transporter activity	KOG2864, KOG2864, KOG2864, Nuclear division RFT1 protein [Cell cycle control, cell division, chromosome partitioning].	--	--	--	--	--	--	--	--	--	--	no
Pm_10722	contig25_pilon	784018	785751	+	-	2.26164	4.98585	0.00113476	0.00728069	Ups	2.91006	4.41771	0.0012802	0.00815961	Ups	2.38669	5.39887	0.00060932	0.00429904	Ups	hypothetical protein LEMA_P030980.1 [Leptosphaeria maculans JN3]	--	--	--	--	--	--	--	--	--	--	--	--	--	no
Pm_10723	contig25_pilon	787211	790452	+	-	3.42447	8.23489	1.90059e-06	2.64029e-05	Ups	2.14786	6.84566	0.00342326	0.0170198	Ups	2.39522	7.62661	0.000511656	0.00369725	Ups	similar to NAD-specific glutamate dehydrogenase [Leptosphaeria maculans JN3]	glutamate dehydrogenase	glutamate dehydrogenase (NAD+) activity、cellular amino acid metabolic process、oxidoreductase activity、glutamate catabolic process to 2-oxoglutarate	KOG2250, KOG2250, KOG2250, Glutamate/leucine/phenylalanine/valine dehydrogenases [Amino acid transport and metabolism].	--	--	--	--	--	--	--	--	--	--	no
Pm_1078	contig2_pilon	705470	706363	-	-	4.18797	6.92737	2.2478e-08	4.81867e-07	Ups	2.70484	4.56567	0.00192144	0.0111681	Ups	4.12429	7.16814	3.12683e-08	7.39948e-07	Ups	similar to enoyl-CoA hydratase [Leptosphaeria maculans JN3]	--	catalytic activity	KOG1680, KOG1680, KOG1680, Enoyl-CoA hydratase [Lipid transport and metabolism].	--	--	--	--	plants	Leaf spot, rots	Leaf Spot	reduced_virulence	--	--	no
Pm_1118	contig2_pilon	833755	834753	-	-	4.045	5.91094	6.33044e-08	1.24034e-06	Ups	3.99615	4.36019	7.36277e-06	0.000157221	Ups	4.23587	6.39713	1.91381e-08	4.79986e-07	Ups	similar to peroxisomal D3,D2-enoyl-CoA isomerase [Leptosphaeria maculans JN3]	peroxisomal 3,2-trans-enoyl-CoA isomerase	catalytic activity	KOG0016, KOG0016, KOG0016, Enoyl-CoA hydratase/isomerase [Lipid transport and metabolism].	--	Alternaria alternata	Unknown	Plant	plants	Leaf spot, rots	Leaf Spot	--	--	--	no
Pm_1120	contig2_pilon	840199	840813	+	-	2.62986	3.47186	0.000307911	0.00239942	Ups	4.71287	3.14493	3.11465e-06	7.68679e-05	Ups	2.99963	4.12661	3.85487e-05	0.000409974	Ups	hypothetical protein AA0112_g6551 [Alternaria arborescens]	--	--	--	--	--	--	--	--	--	--	--	--	--	yes
Pm_1142	contig2_pilon	892769	894528	+	-	6.83818	5.69949	8.14719e-15	7.06931e-13	Ups	5.50465	1.13281	0.000164799	0.00173579	Ups	4.96691	4.16901	1.25693e-09	4.08987e-08	Ups	hypothetical protein AA0118_g8377 [Alternaria tenuissima]	--	--	KOG4389, KOG4389, KOG4389, Acetylcholinesterase/Butyrylcholinesterase [Signal transduction mechanisms].	acetyl xylan esterase (EC 3.1.1.72).	Botryotinia fuckeliana	Unknown	Various plant families	plants	Grey mould. Parasite or saprophyte	Gray Mould	--	--	--	yes
Pm_1180	contig2_pilon	1015802	1018585	-	-	3.2101	6.46125	7.34603e-06	8.80638e-05	Ups	3.20182	5.6664	5.60731e-05	0.000764398	Ups	4.78541	8.24171	4.49656e-10	1.56563e-08	Ups	similar to beta-glucosidase [Leptosphaeria maculans JN3]	--	hydrolase activity, hydrolyzing O-glycosyl compounds、carbohydrate metabolic process	--	beta-glucosidase (EC 3.2.1.21); xylan 1,4-beta-xylosidase (EC 3.2.1.37); beta-N-acetylhexosaminidase (EC 3.2.1.52); glucan 1,3-beta-glucosidase (EC 3.2.1.58); glucan 1,4-beta-glucosidase (EC 3.2.1.74); exo-1,3-1,4-glucanase (EC 3.2.1.-); alphalpha-L-arabinofuranosidase (EC 3.2.1.55).	Septoria lycopersici	Unknown	ID:PF01915; Description: Glyco_hydro_3	Primarily tomato, Lycopersicon esculentum, also Solanum spp. and other Solanaceae	herb	Leaf spot	unaffected_pathogenicity	--	--	yes
Pm_1204	contig2_pilon	1080873	1082036	-	-	3.81378	7.12617	2.10405e-07	3.68648e-06	Ups	3.56972	6.26799	4.62822e-06	0.000105421	Ups	3.01744	6.69938	2.09623e-05	0.000239579	Ups	carbonate dehydratase activity、zinc ion binding	--	--	KOG0382, KOG0382, KOG0382, Carbonic anhydrase [General function prediction only].	--	--	--	--	--	--	--	--	--	--	no
Pm_1247	contig2_pilon	1225026	1226404	-	-	2.54261	4.75427	0.000324255	0.00250359	Ups	3.11135	3.89322	0.00114127	0.00749851	Ups	2.91003	5.38504	4.32632e-05	0.000452628	Ups	similar to oxidoreductase [Leptosphaeria maculans JN3]	3-hydroxyisobutyrate dehydrogenase	oxidoreductase activity、NADP binding、NAD binding、oxidation-reduction process	KOG0409, KOG0409, KOG0409, Predicted dehydrogenase [General function prediction only].	--	--	--	--	--	--	--	--	Cluster 6	NRPS	no
Pm_1381	contig2_pilon	1798339	1799270	+	-	2.70421	5.5555	0.000120529	0.00105588	Ups	2.71765	4.55644	0.00192144	0.0111681	Ups	2.12944	5.3789	0.00202538	0.0118987	Ups	NAD(P)-binding protein [Stagonospora sp. SRC1lsM3a]	--	oxidoreductase activity	KOG0725, KOG0725, KOG0725, Reductases with broad range of substrate specificities [General function prediction only].	--	Phaeosphaeria nodorum	Unknown	Multiple genera of Poaceae and Blysmus compressus (Cyperaceae)	herb	Glume blotch of wheat and other grasses	Glume Blotch	increased_virulence_(hypervirulence)__unaffected_pathogenicity	--	--	no
Pm_1397	contig2_pilon	1852670	1854838	+	-	2.83883	5.27303	6.43785e-05	0.000604682	Ups	3.1151	4.26989	0.000505605	0.00394842	Ups	3.4316	6.11286	2.23572e-06	3.28096e-05	Ups	hypothetical protein IQ07DRAFT_589189 [Pyrenochaeta sp. DS3sAY3a]	--	--	--	--	--	--	--	--	--	--	--	--	--	no
Pm_1408	contig2_pilon	1881263	1881655	-	-	1.98293	4.18517	0.00445254	0.0228318	Ups	3.70185	4.21129	2.67338e-05	0.00044218	Ups	4.85011	7.08748	3.62504e-10	1.28261e-08	Ups	hypothetical protein IQ06DRAFT_289764 [Stagonospora sp. SRC1lsM3a]	--	--	--	Modules of approx. 40 residues found almost exclusively in fungi. The cellulose-binding function has been demonstrated in many cases, and appears to be mediated by three aromatic residues separated by about 10.4 angstrom and which form a flat surface. The only non-fungal occurence of CBM1 is in an algal non-hydrolytic polysaccharide-binding protein which is composed of four repeated CBM1 modules.…	--	--	--	--	--	--	--	--	--	no
Pm_1413	contig2_pilon	1897389	1898273	+	-	5.35054	4.61131	1.20777e-10	4.07547e-09	Ups	5.85436	1.96959	7.45e-07	2.46371e-05	Ups	5.58573	5.16008	1.61936e-11	7.37685e-10	Ups	--	--	--	--	--	Magnaporthe oryzae	SIMILARITY: Belongs to the short-chain dehydrogenases/reductases (SDR) family.	Poaceae, especially important on Oryzae	herb	Rice blast	Rice Blast	reduced_virulence	--	--	no
Pm_1416	contig2_pilon	1902745	1905278	-	-	5.49838	4.06091	1.09638e-10	3.73417e-09	Ups	6.91436	2.16915	2.28675e-08	1.28871e-06	Ups	6.06213	4.94211	2.40492e-12	1.33467e-10	Ups	hypothetical protein HMPREF1541_04541 [Cyphellophora europaea CBS 101466]	--	DNA binding、nucleus、transcription, DNA-templated、zinc ion binding	--	--	Fusarium oxysporum	SIMILARITY: Contains 1 Zn(2)-C6 fungal-type DNA-binding domain.	ID:PF00172; Description: Fungal_trans	Multiple genera in multiple families	plants	Blights, wilts, rots of various sorts	--	--	--	no
Pm_1417	contig2_pilon	1905635	1906414	+	-	7.60044	4.80128	5.648e-15	5.10327e-13	Ups	7.71988	0.933626	1.16786e-05	0.000224398	Ups	7.64021	5.15082	9.80353e-16	9.92426e-14	Ups	hypothetical protein V496_01021 [Pseudogymnoascus sp. VKM F-4515 (FW-2607)]	--	--	--	--	--	--	--	--	--	--	--	--	--	no
Pm_143	contig1_pilon	545881	547646	-	-	2.50529	6.27406	0.000312621	0.00243439	Ups	2.49512	5.62787	0.00163698	0.00981793	Ups	1.92192	6.09728	0.00473644	0.0238955	Ups	similar to GABA permease [Leptosphaeria maculans JN3]	--	membrane、transmembrane transporter activity、transmembrane transport	KOG1289, KOG1289, KOG1289, Amino acid transporters [Amino acid transport and metabolism].	--	--	--	--	--	--	--	--	--	--	no
Pm_1474	contig2_pilon	2101940	2104862	-	-	6.21313	6.60052	9.91641e-14	6.73392e-12	Ups	4.41044	2.43534	9.50166e-05	0.0011267	Ups	4.66032	5.38709	2.33778e-09	7.13938e-08	Ups	similar to rhamnogalacturonate lyase [Leptosphaeria maculans JN3]	--	catalytic activity、carbohydrate metabolic process、carbohydrate binding	KOG0417, KOG0417, KOG0417, Ubiquitin-protein ligase [Posttranslational modification, protein turnover, chaperones].	rhamnogalacturonan lyase (EC 4.2.2.-).	--	--	--	--	--	--	--	Cluster 7	NRPS	yes
Pm_1497	contig2_pilon	2164579	2165406	+	-	3.42456	4.95549	3.05443e-06	4.04776e-05	Ups	3.69	3.45151	0.000148152	0.00160177	Ups	1.91579	3.97567	0.00604485	0.0292039	Ups	hypothetical protein IQ07DRAFT_385106 [Pyrenochaeta sp. DS3sAY3a]	--	--	--	--	--	--	--	--	--	--	--	--	--	yes
Pm_1532	contig2_pilon	2262895	2266570	+	-	5.94101	8.18438	2.55212e-13	1.59442e-11	Ups	5.47114	7.34079	3.44572e-11	4.59415e-09	Ups	5.67575	8.22208	1.43208e-12	8.4632e-11	Ups	similar to NAD(P) transhydrogenase [Leptosphaeria maculans JN3]	NAD(P) transhydrogenase	NAD(P)+ transhydrogenase activity、oxidoreductase activity、oxidation-reduction process、proton transmembrane transport	--	--	--	--	--	--	--	--	--	--	--	no
Pm_1541	contig2_pilon	2298891	2299289	-	-	3.22487	6.81341	6.50899e-06	7.94227e-05	Ups	3.95533	7.08631	2.84575e-07	1.0655e-05	Ups	2.54829	6.51928	0.000247269	0.0019966	Ups	cytochrome b5 [Stemphylium lycopersici]	--	heme binding	KOG0537, KOG0537, KOG0537, Cytochrome b5 [Energy production and conversion].	--	--	--	--	--	--	--	--	--	--	no
Pm_1610	contig2_pilon	2520495	2525486	+	-	5.1377	6.16863	7.95618e-11	2.77907e-09	Ups	4.37182	3.37703	6.5671e-06	0.00014274	Ups	2.10335	3.70748	0.0029643	0.0163928	Ups	hypothetical protein LEMA_P009140.1 [Leptosphaeria maculans JN3]	--	--	--	--	--	--	--	--	--	--	--	--	--	no
Pm_1648	contig3_pilon	97218	98627	+	-	2.55288	3.92709	0.00038754	0.0029403	Ups	3.20045	2.84651	0.00745943	0.0306709	Ups	1.93148	3.74181	0.00572159	0.0279509	Ups	FMN-linked oxidoreductase [Pyrenochaeta sp. DS3sAY3a]	--	FMN binding、oxidoreductase activity、oxidation-reduction process	KOG0134, KOG0134, KOG0134, NADH:flavin oxidoreductase/12-oxophytodienoate reductase [Energy production and conversion, General function prediction only].	--	--	--	--	--	--	--	--	--	--	no
Pm_1688	contig3_pilon	288533	289449	+	-	1.84646	4.34816	0.00738992	0.0346013	Ups	3.21147	4.20046	0.000361326	0.00317045	Ups	2.08245	4.84775	0.00262312	0.0148311	Ups	similar to haloacid dehalogenase-like hydrolase domain-containing protein 1A [Leptosphaeria maculans JN3]	--	hydrolase activity	KOG2914, KOG2914, KOG2914, Predicted haloacid-halidohydrolase and related hydrolases [General function prediction only].	alpha-amylase (EC 3.2.1.1); pullulanase (EC 3.2.1.41); cyclomaltodextrin glucanotransferase (EC 2.4.1.19); cyclomaltodextrinase (EC 3.2.1.54); trehalose-6-phosphate hydrolase (EC 3.2.1.93); oligo-alpha-glucosidase (EC 3.2.1.10); maltogenic amylase (EC 3.2.1.133); neopullulanase (EC 3.2.1.135); alpha-glucosidase (EC 3.2.1.20); maltotetraose-forming alpha-amylase (EC 3.2.1.60); isoamylase (EC 3.2.1…	--	--	--	--	--	--	--	--	--	no
Pm_1740	contig3_pilon	479629	481661	+	-	4.41351	5.56456	8.80406e-09	2.04363e-07	Ups	3.68913	2.99049	0.00065691	0.00481367	Ups	5.38854	6.81542	1.46953e-11	6.77908e-10	Ups	long-chain fatty acid transporter-like protein [Pyrenochaeta sp. DS3sAY3a]	--	catalytic activity	KOG1179, KOG1179, KOG1179, Very long-chain acyl-CoA synthetase/fatty acid transporter [Lipid transport and metabolism].	--	--	--	--	--	--	--	--	Cluster 8	NRPS	no
Pm_1803	contig3_pilon	689658	691297	+	-	7.37677	8.70809	2.09798e-17	3.18573e-15	Ups	6.61143	7.63283	8.86242e-14	2.30697e-11	Ups	3.73489	5.46051	4.85982e-07	8.39375e-06	Ups	hypothetical protein LEMA_P016950.1 [Leptosphaeria maculans JN3]	--	integral component of membrane、transmembrane transport	KOG2533, KOG2533, KOG2533, Permease of the major facilitator superfamily [Carbohydrate transport and metabolism].	--	--	--	--	--	--	--	--	--	--	no
Pm_1830	contig3_pilon	776899	779822	-	-	6.09597	8.06008	9.76721e-14	6.67405e-12	Ups	3.011	3.76082	0.00173281	0.0102961	Ups	5.62307	7.8937	2.26744e-12	1.26479e-10	Ups	beta-glucosidase-like protein [Pyrenochaeta sp. DS3sAY3a]	beta-glucosidase	hydrolase activity, hydrolyzing O-glycosyl compounds	--	beta-glucosidase (EC 3.2.1.21); xylan 1,4-beta-xylosidase (EC 3.2.1.37); beta-N-acetylhexosaminidase (EC 3.2.1.52); glucan 1,3-beta-glucosidase (EC 3.2.1.58); glucan 1,4-beta-glucosidase (EC 3.2.1.74); exo-1,3-1,4-glucanase (EC 3.2.1.-); alphalpha-L-arabinofuranosidase (EC 3.2.1.55).	Septoria lycopersici	Unknown	ID:PF01915; Description: Glyco_hydro_3	Primarily tomato, Lycopersicon esculentum, also Solanum spp. and other Solanaceae	herb	Leaf spot	unaffected_pathogenicity__loss_of_pathogenicity	Cluster 9	T1PKS	yes
Pm_1919	contig3_pilon	1048500	1050368	-	-	4.44341	5.91692	6.18615e-09	1.48644e-07	Ups	5.8914	6.73951	8.70319e-12	1.4417e-09	Ups	3.15208	5.0218	1.30936e-05	0.000158706	Ups	similar to pyruvate decarboxylase [Leptosphaeria maculans JN3]	--	magnesium ion binding、catalytic activity、carboxy-lyase activity、thiamine pyrophosphate binding	KOG1184, KOG1184, KOG1184, Thiamine pyrophosphate-requiring enzyme [Amino acid transport and metabolism, Coenzyme transport and metabolism].	--	--	--	--	--	--	--	--	--	--	no
Pm_1920	contig3_pilon	1051327	1052435	-	-	2.67131	6.24614	0.000134519	0.00115078	Ups	2.80932	5.66149	0.000405149	0.00339179	Ups	3.10041	6.92618	1.30249e-05	0.000158049	Ups	hypothetical protein LEMA_P018090.1 [Leptosphaeria maculans JN3]	--	catalytic activity、iron ion binding、cellular aromatic compound metabolic process、ferric iron binding、catechol-containing compound metabolic process、oxidoreductase activity, acting on single donors with incorporation of molecular oxygen, incorporation of two atoms of oxygen、catechol 1,2-dioxygenase activity、oxidation-reduction process	--	--	--	--	--	--	--	--	--	--	--	no
Pm_1934	contig3_pilon	1102399	1103795	+	-	5.07062	6.06173	1.35353e-10	4.45727e-09	Ups	4.99778	4.15588	5.38176e-08	2.65039e-06	Ups	3.54861	4.92218	1.56159e-06	2.38781e-05	Ups	similar to carboxypeptidase A4 precursor [Leptosphaeria maculans JN3]	--	metallocarboxypeptidase activity、proteolysis、zinc ion binding	KOG2650, KOG2650, KOG2650, Zinc carboxypeptidase [Function unknown].	--	--	--	--	--	--	--	--	--	--	yes
Pm_1944	contig3_pilon	1130569	1131633	+	-	5.24336	5.73507	5.75566e-11	2.07679e-09	Ups	5.12696	3.30474	1.38992e-07	5.69932e-06	Ups	4.57382	5.39488	3.98005e-09	1.14812e-07	Ups	putative arabinogalactan endo-beta-1,4-galactanase A [Alternaria arborescens]	arabinogalactan endo-1,4-beta-galactosidase	glucosidase activity	--	endo-beta-1,4-galactanase (EC 3.2.1.89).	--	--	--	--	--	--	--	--	--	yes
Pm_195	contig1_pilon	701986	704819	+	-	3.42393	2.14692	2.87467e-05	0.000296218	Ups	6.43093	1.6662	1.21973e-06	3.57514e-05	Ups	4.21789	3.26307	2.59186e-07	4.77051e-06	Ups	nuclear gtpase slip-gc-like [Stemphylium lycopersici]	--	--	KOG1176, KOG1176, KOG1176, Acyl-CoA synthetase [Lipid transport and metabolism].	--	--	--	--	--	--	--	--	--	--	no
Pm_1950	contig3_pilon	1149122	1150777	+	-	7.11137	5.67418	2.31458e-15	2.4332e-13	Ups	5.79914	0.96003	0.00021796	0.0021163	Ups	7.54547	6.41093	1.09123e-16	1.34049e-14	Ups	feruloyl esteras-like protein B precursor [Pyrenochaeta sp. DS3sAY3a]	--	--	--	--	--	--	--	--	--	--	--	--	--	no
Pm_1951	contig3_pilon	1151807	1153646	-	-	3.89913	8.40323	1.12904e-07	2.12824e-06	Ups	3.25756	7.56934	1.15148e-05	0.000222423	Ups	2.35676	7.32294	0.000618205	0.00434372	Ups	similar to acyl CoA synthetase [Leptosphaeria maculans JN3]	--	catalytic activity	KOG1176, KOG1176, KOG1176, Acyl-CoA synthetase [Lipid transport and metabolism].	--	Alternaria alternata	Unknown	Plant	plants	Leaf spot, rots	Leaf Spot	reduced_virulence__unaffected_pathogenicity	--	--	no
Pm_1955	contig3_pilon	1168154	1169967	-	-	4.69434	6.95779	9.35855e-10	2.6168e-08	Ups	4.43099	5.78704	6.43351e-08	3.05816e-06	Ups	1.78971	4.67002	0.00899596	0.0398351	Ups	similar to glucoamylase/glucan 1,4-alpha-glucosidase [Leptosphaeria maculans JN3]	--	polysaccharide catabolic process、catalytic activity、glucan 1,4-alpha-glucosidase activity、polysaccharide metabolic process、starch binding	--	The granular starch-binding function has been demonstrated in several cases. Interact strongly with cyclodextrins. Often designated as starch-binding domains (SBD).	--	--	--	--	--	--	--	--	--	yes
Pm_1960	contig3_pilon	1182490	1183338	-	-	3.3892	3.46363	7.25384e-06	8.7366e-05	Ups	3.80265	1.66377	0.0127669	0.0463878	Ups	1.99317	2.6124	0.00671543	0.0316875	Ups	hypothetical protein LEMA_P018540.1 [Leptosphaeria maculans JN3]	--	--	--	--	--	--	--	--	--	--	--	--	--	no
Pm_1971	contig3_pilon	1208463	1209968	-	-	4.80538	8.49838	3.85985e-10	1.15933e-08	Ups	3.09722	6.35544	5.87294e-05	0.000791959	Ups	3.49134	7.55468	1.35331e-06	2.10766e-05	Ups	metalloprotease [Alternaria alternata]	--	metallopeptidase activity	--	--	--	--	--	--	--	--	--	--	--	yes
Pm_1972	contig3_pilon	1210904	1211431	+	-	8.16524	5.37052	1.22321e-16	1.59206e-14	Ups	6.55036	-0.032567	0.00416566	0.0198878	Ups	5.85567	3.38755	1.34887e-10	5.15638e-09	Ups	hypothetical protein LEMA_P018660.1 [Leptosphaeria maculans JN3]	--	--	--	Modules of approx. 150 residues which always appear as a threefold internal repeat. The only apparent exception to this, xylanase II of Actinomadura sp. FC7 (GenBank U08894), is in fact not completely sequenced. These modules were first identified in several plant lectins such as ricin or agglutinin of Ricinus communis which bind galactose residues. The three-dimensional structure of a plant lect…	--	--	--	--	--	--	--	--	--	yes
Pm_1983	contig3_pilon	1230206	1232719	-	-	3.28205	6.18208	5.1111e-06	6.37169e-05	Ups	2.60626	4.6367	0.00310065	0.0157892	Ups	4.1012	7.24492	3.60603e-08	8.33504e-07	Ups	alpha-xylosidase [Pyrenochaeta sp. DS3sAY3a]	--	hydrolase activity, hydrolyzing O-glycosyl compounds、carbohydrate metabolic process	KOG1066, KOG1066, KOG1066, Glucosidase II catalytic (alpha) subunit and related enzymes, glycosyl hydrolase family 31 [Carbohydrate transport and metabolism, Cell wall/membrane/envelope biogenesis, Posttranslational modification, protein turnover, chaperones].	alpha-glucosidase (EC 3.2.1.20); alpha-1,3-glucosidase (EC 3.2.1.84); sucrase-isomaltase (EC 3.2.1.48) (EC 3.2.1.10); alpha-xylosidase (EC 3.2.1.-); alpha-glucan lyase (EC 4.2.2.13); isomaltosyltransferase (EC 2.4.1.-).	Ustilago maydis	Unknown	Euchlaena spp., Zea spp. (Poaceae)	herb	Smut. Corn smut	Smut	--	--	--	no
Pm_201	contig1_pilon	724560	726489	+	-	3.91746	7.12396	1.09793e-07	2.07675e-06	Ups	2.25398	4.89016	0.00867949	0.0346476	Ups	3.19052	6.75518	8.05659e-06	0.00010278	Ups	similar to flavin-binding monooxygenase [Leptosphaeria maculans JN3]	--	N,N-dimethylaniline monooxygenase activity、flavin adenine dinucleotide binding、NADP binding、oxidation-reduction process	KOG1399, KOG1399, KOG1399, Flavin-containing monooxygenase [Secondary metabolites biosynthesis, transport and catabolism].	--	--	--	--	--	--	--	--	--	--	no
Pm_2014	contig3_pilon	1323777	1325354	+	-	2.94514	6.20484	3.19757e-05	0.00032672	Ups	2.3977	4.94125	0.00456571	0.0213275	Ups	2.42235	6.05622	0.000476713	0.00348456	Ups	hypothetical protein LEMA_P019030.1 [Leptosphaeria maculans JN3]	--	--	--	--	--	--	--	--	--	--	--	--	--	no
Pm_204	contig1_pilon	729396	731010	+	-	2.69005	5.32711	0.00013747	0.00117236	Ups	2.51733	4.15021	0.00851169	0.0341248	Ups	3.6343	6.48214	6.52023e-07	1.10009e-05	Ups	similar to epoxide hydrolase [Leptosphaeria maculans JN3]	--	catalytic activity	KOG4178, KOG4178, KOG4178, Soluble epoxide hydrolase [Lipid transport and metabolism].	--	--	--	--	--	--	--	--	--	--	no
Pm_209	contig1_pilon	743202	744161	-	-	2.17504	6.19398	0.00154188	0.00940177	Ups	2.51146	5.91083	0.00118433	0.00770732	Ups	2.91282	7.12439	3.55703e-05	0.000382766	Ups	nad(P)-binding protein [Stemphylium lycopersici]	--	--	KOG0725, KOG0725, KOG0725, Reductases with broad range of substrate specificities [General function prediction only].	--	Alternaria alternata	SIMILARITY: Belongs to the short-chain dehydrogenases/reductases (SDR) family.	Plant	plants	Leaf spot, rots	Leaf Spot	increased_virulence_(hypervirulence)	--	--	yes
Pm_2163	contig3_pilon	1801942	1804092	+	-	2.43985	3.91931	0.000611345	0.00432891	Ups	3.52816	3.1181	0.00100214	0.00679255	Ups	2.32861	4.14937	0.000984908	0.00644404	Ups	hypothetical protein LEMA_P021380.1 [Leptosphaeria maculans JN3]	--	oxidoreductase activity, acting on CH-OH group of donors、flavin adenine dinucleotide binding、oxidation-reduction process	KOG1238, KOG1238, KOG1238, Glucose dehydrogenase/choline dehydrogenase/mandelonitrile lyase (GMC oxidoreductase family) [General function prediction only].	--	Ustilago maydis	COFACTOR: FAD (By similarity).	ID:PF05199; Description: GMC_oxred_C	ID:PF00732; Description: GMC_oxred_C	Euchlaena spp., Zea spp. (Poaceae)	herb	reduced_virulence__unaffected_pathogenicity	--	--	yes
Pm_2171	contig3_pilon	1826102	1828169	-	-	5.16006	6.41647	6.90896e-11	2.44452e-09	Ups	4.26271	3.65254	5.37391e-06	0.000120553	Ups	3.3242	4.98285	5.26636e-06	7.04738e-05	Ups	hypothetical protein DHEL01_v204024 [Diaporthe helianthi]	--	--	--	--	--	--	--	--	--	--	--	--	--	no
Pm_219	contig1_pilon	765278	765793	+	-	4.17894	7.35693	2.1807e-08	4.69323e-07	Ups	3.89237	6.50458	7.10295e-07	2.39681e-05	Ups	5.03429	8.47785	8.8681e-11	3.50018e-09	Ups	predicted protein [Leptosphaeria maculans JN3]	--	--	--	--	--	--	--	--	--	--	--	--	--	no
Pm_223	contig1_pilon	770267	772606	-	-	6.51844	6.2378	2.18741e-14	1.67237e-12	Ups	6.65621	4.69024	2.83236e-12	5.26378e-10	Ups	8.47403	8.48493	2.61504e-20	7.14756e-18	Ups	Dihydroxyacetone synthase [Alternaria tenuissima]	dihydroxyacetone synthase	catalytic activity、transketolase activity	KOG0523, KOG0523, KOG0523, Transketolase [Carbohydrate transport and metabolism].	--	--	--	--	--	--	--	--	--	--	no
Pm_2299	contig3_pilon	2189353	2192439	+	-	3.12145	2.6631	5.96445e-05	0.000564583	Ups	6.24868	2.92993	1.7365e-09	1.31841e-07	Ups	3.80122	3.64124	1.02942e-06	1.65509e-05	Ups	MFS general substrate transporter [Pyrenochaeta sp. DS3sAY3a]	--	integral component of membrane、transmembrane transport	KOG2533, KOG2533, KOG2533, Permease of the major facilitator superfamily [Carbohydrate transport and metabolism].	--	--	--	--	--	--	--	--	--	--	no
Pm_2379	contig4_pilon	90942	92593	-	-	13.1794	10.0843	2.29343e-31	1.25371e-27	Ups	11.8319	8.64734	3.2734e-20	3.97645e-17	Ups	9.82531	7.01722	7.64253e-22	2.69535e-19	Ups	hypothetical protein LEMA_P025100.1 [Leptosphaeria maculans JN3]	--	--	--	--	--	--	--	--	--	--	--	--	--	yes
Pm_2388	contig4_pilon	148723	153504	-	-	2.52992	2.14433	0.00111463	0.00716838	Ups	6.14916	2.74607	4.77124e-09	3.20025e-07	Ups	2.97386	2.89339	9.92313e-05	0.000924102	Ups	hypothetical protein LEMA_P025000.1 [Leptosphaeria maculans JN3]	--	ATP binding、mismatch repair、mismatched DNA binding	KOG0218, KOG0218, KOG0218, Mismatch repair MSH3 [Replication, recombination and repair].	--	--	--	--	--	--	--	--	--	--	no
Pm_2409	contig4_pilon	198694	201816	-	-	3.40416	5.37011	3.03225e-06	4.02326e-05	Ups	3.84569	4.28762	1.32897e-05	0.00024586	Ups	5.52991	7.70454	4.08911e-12	2.11878e-10	Ups	BglX, Beta-glucosidase-related glycosidase [Pyrenophora tritici-repentis]	--	hydrolase activity, hydrolyzing O-glycosyl compounds、carbohydrate metabolic process	--	beta-glucosidase (EC 3.2.1.21); xylan 1,4-beta-xylosidase (EC 3.2.1.37); beta-N-acetylhexosaminidase (EC 3.2.1.52); glucan 1,3-beta-glucosidase (EC 3.2.1.58); glucan 1,4-beta-glucosidase (EC 3.2.1.74); exo-1,3-1,4-glucanase (EC 3.2.1.-); alphalpha-L-arabinofuranosidase (EC 3.2.1.55).	Septoria lycopersici	Unknown	ID:PF01915; Description: Glyco_hydro_3	Primarily tomato, Lycopersicon esculentum, also Solanum spp. and other Solanaceae	herb	Leaf spot	unaffected_pathogenicity	--	--	no
Pm_2413	contig4_pilon	214988	216172	-	-	4.07077	4.59783	9.97086e-08	1.89915e-06	Ups	5.64147	4.24439	1.44798e-09	1.13077e-07	Ups	4.83488	5.64607	7.5159e-10	2.49004e-08	Ups	hypothetical protein LEMA_P024810.1 [Leptosphaeria maculans JN3]	--	--	--	--	--	--	--	--	--	--	--	--	--	no
Pm_2417	contig4_pilon	222557	226785	+	-	3.4223	9.38618	1.85378e-06	2.57855e-05	Ups	2.21794	8.26983	0.0016487	0.0098391	Ups	3.29588	9.56812	3.86698e-06	5.39945e-05	Ups	similar to fumarate reductase [Leptosphaeria maculans JN3]	solute carrier family 31 (copper transporter), member 1	succinate dehydrogenase activity、copper ion transmembrane transporter activity、integral component of membrane、copper ion transmembrane transport、oxidation-reduction process	KOG2404, KOG2404, KOG2404, Fumarate reductase, flavoprotein subunit [Energy production and conversion].	--	--	--	--	--	--	--	--	--	--	no
Pm_2431	contig4_pilon	265208	265696	-	-	2.48886	3.75855	0.000491	0.00359792	Ups	3.04962	2.65534	0.0112943	0.0422879	Ups	2.71879	4.28096	0.000154363	0.00133527	Ups	hypothetical protein PENARI_c024G09389 [Penicillium arizonense]	--	--	--	--	--	--	--	--	--	--	--	--	--	no
Pm_2483	contig4_pilon	414071	415568	+	-	8.81622	10.7751	8.2329e-22	3.33371e-19	Ups	7.88014	9.86055	2.79883e-18	2.03998e-15	Ups	5.54981	7.83243	3.70203e-12	1.94588e-10	Ups	hypothetical protein LEMA_P023990.1 [Leptosphaeria maculans JN3]	--	--	--	--	--	--	--	--	--	--	--	--	--	no
Pm_2516	contig4_pilon	518231	519391	+	-	9.5794	1.74025	6.40436e-09	1.52582e-07	Ups	11.2756	-0.469289	0.00286389	0.0147484	Ups	8.26114	0.602995	4.27844e-06	5.8838e-05	Ups	hypothetical protein AA0114_g5723 [Alternaria tenuissima]	--	--	--	--	--	--	--	--	--	--	--	--	--	yes
Pm_254	contig1_pilon	871074	875091	-	-	3.31954	10.432	3.35116e-06	4.37732e-05	Ups	2.26326	9.55118	0.00110302	0.00726463	Ups	2.707	10.184	0.000100237	0.000930705	Ups	similar to catalase/peroxidase HPI [Leptosphaeria maculans JN3]	catalase-peroxidase	catalase activity、peroxidase activity、response to oxidative stress、heme binding、oxidation-reduction process	--	--	--	--	--	--	--	--	--	--	--	no
Pm_2568	contig4_pilon	658585	660524	-	-	2.16123	5.01713	0.00179411	0.0107303	Ups	2.38203	4.25673	0.0103327	0.0394851	Ups	1.92689	5.1375	0.0050109	0.0249703	Ups	similar to acetyl-CoA acetyltransferase [Leptosphaeria maculans JN3]	--	catalytic activity	--	--	--	--	--	--	--	--	--	--	--	no
Pm_2583	contig4_pilon	712437	714699	-	-	7.17951	5.04651	1.12873e-14	9.42017e-13	Ups	6.4828	0.613324	0.000390825	0.00331746	Ups	7.21426	5.39092	3.6015e-15	3.10041e-13	Ups	hypothetical protein LEMA_P027030.1 [Leptosphaeria maculans JN3]	solute carrier family 6 (neurotransmitter transporter, GABA) member 1	neurotransmitter:sodium symporter activity、neurotransmitter transport、integral component of membrane	KOG3660, KOG3660, KOG3660, Sodium-neurotransmitter symporter [Signal transduction mechanisms].	--	--	--	--	--	--	--	--	--	--	no
Pm_2597	contig4_pilon	755846	757081	+	-	2.96359	7.3711	2.66253e-05	0.000276443	Ups	2.83617	6.90085	0.000141159	0.00154021	Ups	2.46044	7.23434	0.000371858	0.00284501	Ups	similar to voltage-gated potassium channel subunit beta-1 channel subunit beta-1 [Leptosphaeria maculans JN3]	--	--	KOG1575, KOG1575, KOG1575, Voltage-gated shaker-like K+ channel, subunit beta/KCNAB [Energy production and conversion].	--	--	--	--	--	--	--	--	--	--	no
Pm_26	contig1_pilon	99746	101387	-	-	6.19544	5.86606	2.69389e-13	1.66397e-11	Ups	4.70676	1.66438	0.000488131	0.00387844	Ups	5.30174	5.29514	5.72494e-11	2.35304e-09	Ups	alpha/beta-hydrolase [Pyrenochaeta sp. DS3sAY3a]	--	--	KOG4389, KOG4389, KOG4389, Acetylcholinesterase/Butyrylcholinesterase [Signal transduction mechanisms].	acetyl xylan esterase (EC 3.1.1.72).	Botryotinia fuckeliana	Unknown	Various plant families	plants	Grey mould. Parasite or saprophyte	Gray Mould	unaffected_pathogenicity	--	--	yes
Pm_2670	contig4_pilon	959044	960317	+	-	3.80513	6.61646	2.28997e-07	3.98666e-06	Ups	4.82444	7.17356	1.66794e-09	1.27522e-07	Ups	3.78117	6.89613	2.62783e-07	4.82859e-06	Ups	similar to aminoglycoside phosphotransferase [Leptosphaeria maculans JN3]	--	--	--	--	--	--	--	--	--	--	--	--	--	no
Pm_2883	contig4_pilon	1726515	1727649	-	-	5.90727	3.08574	4.05424e-10	1.21169e-08	Ups	8.00933	1.33526	5.43348e-07	1.92247e-05	Ups	7.81141	5.3211	3.08541e-16	3.47761e-14	Ups	hypothetical protein AA0114_g8466 [Alternaria tenuissima]	--	oxidoreductase activity、NADP binding、NAD binding、oxidation-reduction process	KOG0409, KOG0409, KOG0409, Predicted dehydrogenase [General function prediction only].	--	--	--	--	--	--	--	--	--	--	no
Pm_2884	contig4_pilon	1728045	1729051	+	-	3.22082	1.31738	0.000291475	0.00228437	Ups	6.05476	0.519856	0.00100641	0.00680462	Ups	6.27194	4.62544	1.44632e-12	8.46456e-11	Ups	hypothetical protein LEMA_P029570.1 [Leptosphaeria maculans JN3]	--	--	--	--	--	--	--	--	--	--	--	--	--	no
Pm_2910	contig4_pilon	1812515	1813606	+	-	4.55465	5.62216	3.61639e-09	9.06835e-08	Ups	4.76669	3.91137	2.15005e-07	8.30617e-06	Ups	4.38436	5.76729	9.6594e-09	2.57576e-07	Ups	similar to alcohol dehydrogenase [Leptosphaeria maculans JN3]	--	zinc ion binding、oxidoreductase activity、oxidation-reduction process	KOG0023, KOG0023, KOG0023, Alcohol dehydrogenase, class V [Secondary metabolites biosynthesis, transport and catabolism].	--	Magnaporthe oryzae	COFACTOR: Zinc (By similarity).	ID:PF00107; Description: ADH_N	Poaceae, especially important on Oryzae	herb	Rice blast	unaffected_pathogenicity	--	--	no
Pm_2938	contig5_pilon	85786	88150	-	-	10.9058	12.427	5.08914e-28	7.94851e-25	Ups	9.42029	11.021	1.34237e-22	4.47964e-19	Ups	11.3064	13.1234	3.01537e-29	1.64835e-25	Ups	similar to alcohol oxidase [Leptosphaeria maculans JN3]	alcohol oxidase	oxidoreductase activity, acting on CH-OH group of donors、flavin adenine dinucleotide binding、oxidation-reduction process	KOG1238, KOG1238, KOG1238, Glucose dehydrogenase/choline dehydrogenase/mandelonitrile lyase (GMC oxidoreductase family) [General function prediction only].	--	Cladosporium fulvum	COFACTOR: FAD (By similarity).	ID:PF05199; Description: GMC_oxred_C	ID:PF00732; Description: GMC_oxred_C	Lycopersicon esculentum (Solanaceae)	xyloid	reduced_virulence	--	--	no
Pm_2988	contig5_pilon	251635	251955	-	-	1.98877	2.25581	0.00876657	0.0400355	Ups	3.80265	1.66377	0.0127669	0.0463878	Ups	3.15959	3.59559	2.42945e-05	0.000274393	Ups	similar to thioredoxin [Leptosphaeria maculans JN3]	thioredoxin 1	cell redox homeostasis	KOG0907, KOG0907, KOG0907, Thioredoxin [Posttranslational modification, protein turnover, chaperones].	--	--	--	--	--	--	--	--	--	--	no
Pm_300	contig1_pilon	1001502	1003172	-	-	3.09757	4.10377	2.29222e-05	0.000242134	Ups	3.9139	2.81418	0.000395255	0.00334986	Ups	3.67417	4.95214	7.36288e-07	1.22338e-05	Ups	similar to allantoate permease [Leptosphaeria maculans JN3]	--	integral component of membrane、transmembrane transport	KOG2533, KOG2533, KOG2533, Permease of the major facilitator superfamily [Carbohydrate transport and metabolism].	--	--	--	--	--	--	--	--	--	--	no
Pm_3009	contig5_pilon	318066	319538	-	-	7.57449	8.31251	7.24246e-18	1.25685e-15	Ups	9.54055	10.3232	2.10573e-22	4.60438e-19	Ups	5.31304	6.37728	2.74925e-11	1.19751e-09	Ups	similar to kynureninase [Leptosphaeria maculans JN3]	kynureninase	catalytic activity、cytoplasm、tryptophan catabolic process、NAD biosynthetic process、pyridoxal phosphate binding、kynureninase activity	KOG3846, KOG3846, KOG3846, L-kynurenine hydrolase [Amino acid transport and metabolism].	--	--	--	--	--	--	--	--	--	--	no
Pm_3010	contig5_pilon	319836	321304	+	-	6.40448	5.58825	1.04738e-13	7.06853e-12	Ups	6.84977	3.63823	6.71092e-11	8.33756e-09	Ups	4.41261	3.95582	3.0845e-08	7.31516e-07	Ups	similar to indoleamine 2,3-dioxygenase [Leptosphaeria maculans JN3]	indoleamine 2,3-dioxygenase	tryptophan catabolic process to kynurenine、heme binding、metal ion binding	--	--	--	--	--	--	--	--	--	--	--	no
Pm_3014	contig5_pilon	332312	334210	-	-	5.89527	6.99218	5.25508e-13	3.00805e-11	Ups	4.79545	4.07901	1.01637e-07	4.39209e-06	Ups	1.87745	3.60725	0.00779711	0.0355339	Ups	similar to MFS quinate transporter QutD [Leptosphaeria maculans JN3]	--	transporter activity、membrane、integral component of membrane、transmembrane transporter activity、transmembrane transport	KOG0254, KOG0254, KOG0254, Predicted transporter (major facilitator superfamily) [General function prediction only].	--	--	--	--	--	--	--	--	--	--	no
Pm_3032	contig5_pilon	385995	389390	+	-	4.86522	9.45083	2.4154e-10	7.65437e-09	Ups	5.09472	9.68434	8.58957e-11	1.01686e-08	Ups	3.30691	8.28002	3.78384e-06	5.29689e-05	Ups	similar to sodium P-type ATPase [Leptosphaeria maculans JN3]	--	--	--	--	--	--	--	--	--	--	--	--	--	no
Pm_3033	contig5_pilon	390229	391074	-	-	6.0077	7.38237	2.14538e-13	1.3558e-11	Ups	4.33676	3.98129	2.31011e-06	6.17517e-05	Ups	6.64733	8.31374	2.56439e-15	2.31706e-13	Ups	similar to glycoside hydrolase family 61 protein [Leptosphaeria maculans JN3]	--	nucleotide binding、cation transport、integral component of membrane、cation-transporting ATPase activity	KOG0202, KOG0202, KOG0202, Ca2+ transporting ATPase [Inorganic ion transport and metabolism].	--	--	--	--	--	--	--	--	--	--	no
Pm_3051	contig5_pilon	433920	436073	+	-	6.97971	7.96702	3.91428e-16	4.60159e-14	Ups	4.50767	3.48924	2.54794e-06	6.60109e-05	Ups	4.53515	5.87087	3.70501e-09	1.07445e-07	Ups	similar to acyl-CoA synthetase/AMP-acid ligase [Leptosphaeria maculans JN3]	--	catalytic activity	KOG1175, KOG1175, KOG1175, Acyl-CoA synthetase [Lipid transport and metabolism].	--	Alternaria alternata	Unknown	Plant	plants	Leaf spot, rots	Leaf Spot	increased_virulence_(hypervirulence)	--	--	no
Pm_3125	contig5_pilon	688093	688930	+	-	8.27372	7.04221	8.4717e-19	1.78118e-16	Ups	8.05533	5.74403	6.44321e-14	1.71814e-11	Ups	6.37003	5.44999	2.30597e-13	1.5757e-11	Ups	hypothetical protein IQ07DRAFT_233348 [Pyrenochaeta sp. DS3sAY3a]	--	--	--	--	--	--	--	--	--	--	--	--	--	yes
Pm_3145	contig5_pilon	740263	743605	+	-	5.75103	8.47436	8.26558e-13	4.54108e-11	Ups	4.37357	6.52541	4.35262e-08	2.26606e-06	Ups	3.52332	6.63881	1.21592e-06	1.92105e-05	Ups	similar to MFS sugar transporter [Leptosphaeria maculans JN3]	--	copper ion binding、membrane、integral component of membrane、transmembrane transporter activity、copper ion homeostasis、transmembrane transport	KOG0254, KOG0254, KOG0254, Predicted transporter (major facilitator superfamily) [General function prediction only].	--	Botryotinia fuckeliana	SIMILARITY: Belongs to the major facilitator superfamily. Sugar transporter (TC 2.A.1.1) family.	Various plant families	plants	Grey mould. Parasite or saprophyte	Gray Mould	--	--	--	no
Pm_3160	contig5_pilon	789270	790855	-	-	6.66223	6.33027	1.16258e-14	9.55679e-13	Ups	4.44383	1.53754	0.00174368	0.0103438	Ups	5.00542	5.00722	3.91714e-10	1.37263e-08	Ups	aldehyde dehydrogenase [Stagonospora sp. SRC1lsM3a]	--	oxidoreductase activity、oxidoreductase activity, acting on the aldehyde or oxo group of donors, NAD or NADP as acceptor、oxidation-reduction process	KOG2450, KOG2450, KOG2450, Aldehyde dehydrogenase [Energy production and conversion].	--	--	--	--	--	--	--	--	--	--	no
Pm_3233	contig5_pilon	1001241	1003475	+	-	3.89992	3.61631	6.63352e-07	1.03164e-05	Ups	4.44383	1.53754	0.00174368	0.0103438	Ups	4.39866	4.42406	1.84113e-08	4.63803e-07	Ups	hypothetical protein LEMA_P007820.1 [Leptosphaeria maculans JN3]	--	--	--	--	--	--	--	--	--	--	--	--	--	no
Pm_3245	contig5_pilon	1161981	1163060	+	-	3.56442	7.22476	8.83484e-07	1.33523e-05	Ups	2.82518	5.93304	0.000289861	0.00267194	Ups	3.65978	7.61286	4.97719e-07	8.5829e-06	Ups	hypothetical protein LEMA_P011350.1 [Leptosphaeria maculans JN3]	isovaleryl-CoA dehydrogenase	catalytic activity、iron ion binding、cellular aromatic compound metabolic process、ferric iron binding、catechol-containing compound metabolic process、oxidoreductase activity, acting on single donors with incorporation of molecular oxygen, incorporation of two atoms of oxygen、catechol 1,2-dioxygenase activity、oxidation-reduction process	--	--	--	--	--	--	--	--	--	--	--	no
Pm_3272	contig5_pilon	1255333	1257045	+	-	4.11608	4.38111	1.04722e-07	1.99118e-06	Ups	5.3827	3.15516	3.01324e-08	1.64719e-06	Ups	2.77111	3.48015	0.00014862	0.00129678	Ups	similar to 4-coumarate-coa ligase [Leptosphaeria maculans JN3]	--	catalytic activity	KOG1176, KOG1176, KOG1176, Acyl-CoA synthetase [Lipid transport and metabolism].	--	Alternaria alternata	Unknown	Plant	plants	Leaf spot, rots	Leaf Spot	reduced_virulence__unaffected_pathogenicity	--	--	no
Pm_3323	contig5_pilon	1416281	1417049	-	-	8.75868	6.22408	3.66764e-19	8.53155e-17	Ups	8.88309	4.46172	3.41017e-12	6.2139e-10	Ups	10.1936	7.95417	1.235e-23	7.50123e-21	Ups	similar to glycoside hydrolase family 61 protein [Leptosphaeria maculans JN3]	--	--	--	--	--	--	--	--	--	--	--	--	--	yes
Pm_334	contig1_pilon	1084360	1085247	+	-	5.19646	8.05122	3.25335e-11	1.24367e-09	Ups	3.42799	5.45941	2.20713e-05	0.000380607	Ups	2.68329	6.00755	0.00012874	0.00114899	Ups	hypothetical protein IQ07DRAFT_648617 [Pyrenochaeta sp. DS3sAY3a]	--	--	--	--	--	--	--	--	--	--	--	--	--	yes
Pm_3423	contig6_pilon	8419	9558	-	-	7.08153	2.05882	9.58988e-10	2.67465e-08	Ups	9.42957	0.138032	0.000290613	0.00267222	Ups	6.99269	2.34219	1.42851e-09	4.59351e-08	Ups	Glyoxalase/Bleomycin resistance protein/Dihydroxybiphenyl dioxygenase [Pyrenochaeta sp. DS3sAY3a]	--	lactoylglutathione lyase activity、metal ion binding	KOG2944, KOG2944, KOG2944, Glyoxalase [Carbohydrate transport and metabolism].	--	Phaeosphaeria nodorum	Unknown	Multiple genera of Poaceae and Blysmus compressus (Cyperaceae)	herb	Glume blotch of wheat and other grasses	Glume Blotch	--	--	--	no
Pm_3424	contig6_pilon	11011	13513	-	-	4.57243	6.76836	2.173e-09	5.60316e-08	Ups	4.45195	5.6884	5.5989e-08	2.70853e-06	Ups	4.54715	7.04579	2.41216e-09	7.34601e-08	Ups	hypothetical protein IQ07DRAFT_214952 [Pyrenochaeta sp. DS3sAY3a]	--	DNA-binding transcription factor activity, RNA polymerase II-specific、DNA binding、nucleus、transcription, DNA-templated、regulation of transcription, DNA-templated、zinc ion binding	--	--	--	--	--	--	--	--	--	--	--	no
Pm_3425	contig6_pilon	15455	17371	+	-	12.1393	4.39	3.21003e-16	3.92862e-14	Ups	13.1232	2.78268	1.94579e-10	1.95168e-08	Ups	11.1221	3.38579	1.51421e-13	1.06121e-11	Ups	hypothetical protein AYO20_05768 [Fonsecaea nubica]	--	catalytic activity	KOG3957, KOG3957, KOG3957, Predicted L-carnitine dehydratase/alpha-methylacyl-CoA racemase [Lipid transport and metabolism].	--	--	--	--	--	--	--	--	--	--	no
Pm_3426	contig6_pilon	18437	20306	-	-	13.2528	5.51854	1.60768e-19	4.28701e-17	Ups	14.0825	5.88833	3.49769e-14	1.00632e-11	Ups	14.0205	6.27982	4.34941e-22	1.66945e-19	Ups	cytochrome P450 [Pyrenochaeta sp. DS3sAY3a]	--	iron ion binding、oxidoreductase activity, acting on paired donors, with incorporation or reduction of molecular oxygen、heme binding、oxidation-reduction process	KOG0156, KOG0156, KOG0156, Cytochrome P450 CYP2 subfamily [Secondary metabolites biosynthesis, transport and catabolism].	--	--	--	--	--	--	--	--	--	--	no
Pm_3428	contig6_pilon	22435	24294	-	-	8.08837	5.29312	2.05743e-16	2.5855e-14	Ups	9.00919	4.01665	1.06636e-11	1.68965e-09	Ups	8.6641	6.17057	9.08257e-19	1.71207e-16	Ups	FAD/NAD(P)-binding domain-containing protein [Pyrenochaeta sp. DS3sAY3a]	--	N,N-dimethylaniline monooxygenase activity、flavin adenine dinucleotide binding、NADP binding、oxidation-reduction process	KOG1399, KOG1399, KOG1399, Flavin-containing monooxygenase [Secondary metabolites biosynthesis, transport and catabolism].	--	--	--	--	--	--	--	--	--	--	no
Pm_3429	contig6_pilon	26169	27095	-	-	5.50106	5.17779	2.731e-11	1.07403e-09	Ups	4.12204	1.41408	0.00547934	0.0244413	Ups	5.73699	5.72077	4.43771e-12	2.27782e-10	Ups	short chain type dehydrogenase [Pyrenochaeta sp. DS3sAY3a]	--	--	KOG0725, KOG0725, KOG0725, Reductases with broad range of substrate specificities [General function prediction only].	--	Alternaria alternata	SIMILARITY: Belongs to the short-chain dehydrogenases/reductases (SDR) family.	Plant	plants	Leaf spot, rots	Leaf Spot	increased_virulence_(hypervirulence)__unaffected_pathogenicity	--	--	no
Pm_3579	contig6_pilon	493231	494956	+	-	3.35088	6.68495	3.18399e-06	4.18396e-05	Ups	3.10644	5.71062	8.86382e-05	0.00106845	Ups	2.44341	6.1882	0.000426226	0.00319831	Ups	hypothetical protein LEMA_P061940.1 [Leptosphaeria maculans JN3]	--	DNA binding	KOG0483, KOG0483, KOG0483, Transcription factor HEX, contains HOX and HALZ domains [Transcription].	--	--	--	--	--	--	--	--	--	--	--
Pm_3586	contig6_pilon	514926	519601	-	-	4.70479	5.50299	1.7025e-09	4.496e-08	Ups	4.48825	3.08341	7.45779e-06	0.000158322	Ups	5.62219	6.70369	3.56098e-12	1.88078e-10	Ups	similar to glucose-methanol-choline oxidoreductase:GMC oxidoreductase [Leptosphaeria maculans JN3]	choline dehydrogenase	nucleic acid binding、DNA binding、regulation of transcription, DNA-templated、oxidoreductase activity, acting on CH-OH group of donors、flavin adenine dinucleotide binding、oxidation-reduction process	KOG1238, KOG1238, KOG1238, Glucose dehydrogenase/choline dehydrogenase/mandelonitrile lyase (GMC oxidoreductase family) [General function prediction only].	--	Ustilago maydis	COFACTOR: FAD (By similarity).	ID:PF05199; Description: GMC_oxred_C	ID:PF00732; Description: GMC_oxred_C	Euchlaena spp., Zea spp. (Poaceae)	herb	reduced_virulence	--	--	yes
Pm_3609	contig6_pilon	587539	588746	+	-	5.85554	7.21632	6.62358e-13	3.73276e-11	Ups	6.37636	7.3347	4.34073e-13	9.49145e-11	Ups	6.34221	7.99608	2.02456e-14	1.59241e-12	Ups	Fasciclin-domain-containing protein [Pyrenochaeta sp. DS3sAY3a]	--	--	KOG1437, KOG1437, KOG1437, Fasciclin and related adhesion glycoproteins [Cell wall/membrane/envelope biogenesis, Extracellular structures].	--	--	--	--	--	--	--	--	--	--	yes
Pm_3613	contig6_pilon	610061	611458	-	-	2.88949	4.63101	5.88732e-05	0.000558249	Ups	4.21028	4.23293	2.13529e-06	5.82174e-05	Ups	2.56981	4.66934	0.000276609	0.00219779	Ups	hypothetical protein IQ07DRAFT_540692 [Pyrenochaeta sp. DS3sAY3a]	--	--	--	--	--	--	--	--	--	--	--	--	--	no
Pm_3651	contig6_pilon	701233	702700	-	-	2.9688	3.12203	7.58554e-05	0.000699854	Ups	5.22126	2.58904	8.42045e-07	2.70689e-05	Ups	3.04657	3.53536	4.40848e-05	0.000460784	Ups	hypothetical protein LEMA_P076880.1 [Leptosphaeria maculans JN3]	--	--	--	--	Magnaporthe grisea	Unknown	Digitaria (Poaceae)	herb	Leaf spot	Leaf Spot	--	--	--	no
Pm_3658	contig6_pilon	724415	725644	-	-	5.03035	6.51541	1.32791e-10	4.41277e-09	Ups	3.79749	3.58118	5.79418e-05	0.000784978	Ups	3.74549	5.59426	4.22192e-07	7.39716e-06	Ups	6-phosphogluconolactonase [Pyrenochaeta sp. DS3sAY3a]	--	protein binding	--	--	--	--	--	--	--	--	--	--	--	yes
Pm_369	contig1_pilon	1187268	1188272	+	-	10.9096	10.3506	2.90845e-27	3.53313e-24	Ups	9.96367	9.3865	3.28971e-22	5.99439e-19	Ups	9.66231	9.39928	1.19433e-23	7.50123e-21	Ups	hypothetical protein LEMA_P033320.1 [Leptosphaeria maculans JN3]	pectate lyase	--	--	pectate lyase (EC 4.2.2.2); exo-pectate lyase (EC 4.2.2.9); pectin lyase (EC 4.2.2.10).	Colletotrichum gloeosporioides	FUNCTION: Acts as a virulence factor active in plant tissue maceration.	SUBCELLULAR LOCATION: Secreted (Potential).	SIMILARITY: Belongs to the polysaccharide lyase 1 family.	Unknown	Unknown	reduced_virulence__increased_virulence_(hypervirulence)	Cluster 1	NRPS-T1PKS	yes
Pm_3694	contig6_pilon	832056	835035	+	-	2.67131	7.3545	0.000126947	0.0011024	Ups	2.21857	6.64228	0.00285043	0.0146999	Ups	2.74852	7.72065	8.43112e-05	0.000809498	Ups	hypothetical protein IQ07DRAFT_552936 [Pyrenochaeta sp. DS3sAY3a]	--	glutaminyl-peptide cyclotransferase activity	KOG3946, KOG3946, KOG3946, Glutaminyl cyclase [Posttranslational modification, protein turnover, chaperones].	--	--	--	--	--	--	--	--	--	--	no
Pm_3717	contig6_pilon	908147	911580	+	-	11.4462	9.32158	2.0471e-27	2.79762e-24	Ups	10.5412	8.24423	3.62245e-19	3.60039e-16	Ups	8.71566	6.88559	1.27546e-19	2.96694e-17	Ups	hypothetical protein AA0117_g1738 [Alternaria alternata]	--	DNA-binding transcription factor activity, RNA polymerase II-specific、nucleus、regulation of transcription, DNA-templated、zinc ion binding、oxidoreductase activity、oxidation-reduction process	--	pectin acetylesterase (EC 3.1.1.-); rhamnogalacturonan acetylesterase (EC 3.1.1.-); acetyl xylan esterase (EC 3.1.1.72)	--	--	--	--	--	--	--	--	--	no
Pm_3735	contig6_pilon	960423	962199	-	-	6.33957	9.25818	1.57631e-14	1.27657e-12	Ups	3.58532	5.78702	6.26692e-06	0.000138122	Ups	6.61535	9.82811	2.27277e-15	2.07527e-13	Ups	similar to glucose transporter [Leptosphaeria maculans JN3]	--	transporter activity、membrane、integral component of membrane、transmembrane transporter activity、transmembrane transport	KOG0254, KOG0254, KOG0254, Predicted transporter (major facilitator superfamily) [General function prediction only].	--	--	--	--	--	--	--	--	--	--	no
Pm_3812	contig6_pilon	1200116	1201230	-	-	10.2351	9.09598	5.98236e-25	3.84736e-22	Ups	8.53397	6.8113	7.36617e-16	3.22137e-13	Ups	8.01813	7.17808	1.68735e-18	3.07463e-16	Ups	hypothetical protein LEMA_P074890.1 [Leptosphaeria maculans JN3]	pectate lyase	extracellular region、pectate lyase activity	--	pectate lyase (EC 4.2.2.2).	Fusarium solani	Unknown	Multiple plant families. Some strains may cause infections in humans	plants	Saprobe, facultative pathogen	Rot	reduced_virulence	--	--	yes
Pm_3813	contig6_pilon	1204158	1205288	-	-	16.1295	13.3451	1.53128e-40	1.67414e-36	Ups	15.0898	12.4356	4.58011e-31	5.00744e-27	Ups	10.9701	8.47349	1.13541e-25	1.26017e-22	Ups	hypothetical protein IQ06DRAFT_320525 [Stagonospora sp. SRC1lsM3a]	--	serine-type endopeptidase activity、extracellular region、proteolysis、serine-type peptidase activity	--	Modules of approx. 40-60 residues. The majority of these modules is found among chitinases where the function is chitin-binding. Distantly related to the CBM5 family.	--	--	--	--	--	--	--	--	--	yes
Pm_3814	contig6_pilon	1207244	1208694	-	-	5.53792	2.38805	7.55306e-09	1.76826e-07	Ups	7.17713	0.0563591	0.00140897	0.0087624	Ups	4.46483	1.74564	1.39446e-06	2.15404e-05	Ups	hypothetical protein LEMA_P074820.1 [Leptosphaeria maculans JN3]	--	--	--	--	--	--	--	--	--	--	--	--	--	no
Pm_3816	contig6_pilon	1211943	1214538	+	-	6.7602	6.74947	3.05321e-15	3.1197e-13	Ups	6.66001	5.39607	2.8406e-12	5.26378e-10	Ups	7.59574	7.8802	9.73699e-18	1.47854e-15	Ups	similar to exo-beta 1,3 glucanase [Leptosphaeria maculans JN3]	--	--	--	exo-beta-1,3-glucanase (EC 3.2.1.58); endo-beta-1,3-glucanase (EC 3.2.1.39).	--	--	--	--	--	--	--	--	--	yes
Pm_3850	contig6_pilon	1313914	1316557	+	-	2.83232	8.22606	5.22071e-05	0.000501564	Ups	1.86685	7.25453	0.00936208	0.0366869	Ups	1.79739	7.66466	0.00770898	0.0352498	Ups	l-lactate dehydrogenase [Stemphylium lycopersici]	L-lactate dehydrogenase (cytochrome)	catalytic activity、oxidoreductase activity、heme binding、oxidation-reduction process	KOG0538, KOG0538, KOG0538, Glycolate oxidase [Energy production and conversion].	--	--	--	--	--	--	--	--	--	--	no
Pm_391	contig1_pilon	1246079	1247367	-	-	4.70937	9.0638	6.80254e-10	1.95716e-08	Ups	2.39254	6.56672	0.00140182	0.00873282	Ups	2.41094	7.25771	0.000477442	0.00348456	Ups	hypothetical protein LEMA_P033370.1 [Leptosphaeria maculans JN3]	--	--	--	--	--	--	--	--	--	--	--	--	--	no
Pm_3949	contig6_pilon	1669040	1672874	+	-	8.14115	7.75285	4.47603e-19	9.98702e-17	Ups	7.72797	6.7235	1.13484e-15	4.77201e-13	Ups	3.87038	3.87393	6.31453e-07	1.07034e-05	Ups	hypothetical protein LEMA_P072960.1 [Leptosphaeria maculans JN3]	--	metalloendopeptidase activity、protein binding、proteolysis、metallopeptidase activity	--	--	--	--	--	--	--	--	--	--	--	yes
Pm_397	contig1_pilon	1268018	1269616	+	-	6.07149	7.567	1.41303e-13	9.41989e-12	Ups	5.16651	5.61624	1.337e-09	1.05161e-07	Ups	4.02957	5.88946	7.58254e-08	1.60319e-06	Ups	similar to aminopeptidase Y [Leptosphaeria maculans JN3]	--	--	KOG2195, KOG2195, KOG2195, Transferrin receptor and related proteins containing the protease-associated (PA) domain [Posttranslational modification, protein turnover, chaperones, Inorganic ion transport and metabolism, General function prediction only].	Modules of approx. 40-60 residues. The majority of these modules is found among chitinases where the function is chitin-binding. Distantly related to the CBM5 family.	--	--	--	--	--	--	--	--	--	no
Pm_3984	contig7_pilon	183167	183847	-	-	3.02973	2.38385	0.000120964	0.00105818	Ups	5.85436	1.96959	7.45e-07	2.46371e-05	Ups	3.93045	3.57085	5.41301e-07	9.29049e-06	Ups	hypothetical protein AA0114_g977 [Alternaria tenuissima]	--	--	--	--	--	--	--	--	--	--	--	Cluster 14	T1PKS	no
Pm_4	contig1_pilon	37031	38311	+	-	5.12577	4.08115	7.28017e-10	2.07817e-08	Ups	4.83376	0.898739	0.0102151	0.0392605	Ups	2.94097	2.37684	0.000157466	0.00135558	Ups	glycoside hydrolase family 92 [Colletotrichum orbiculare MAFF 240422]	--	--	--	Modules of approx. 120 residues. The cellulose-binding function has been demonstrated in one case on amorphous cellulose and beta-1,4-xylan. Some of these modules also bind beta-1,3-glucan, beta-1,3-1,4-glucan, and beta-1,4-glucan.	--	--	--	--	--	--	--	--	--	yes
Pm_4029	contig7_pilon	322322	324535	+	-	4.17995	3.93625	9.06227e-08	1.74433e-06	Ups	5.07149	1.96388	4.69243e-05	0.000662821	Ups	2.47851	2.73835	0.000812926	0.00552376	Ups	hypothetical protein IQ07DRAFT_677207 [Pyrenochaeta sp. DS3sAY3a]	--	--	--	--	--	--	--	--	--	--	--	--	--	no
Pm_4039	contig7_pilon	345195	347038	-	-	5.10957	6.4843	8.05577e-11	2.8049e-09	Ups	3.25334	3.08411	0.00226613	0.0125116	Ups	2.76987	4.6064	0.00010301	0.000951995	Ups	hypothetical protein AA0112_g11138 [Alternaria arborescens]	--	integral component of membrane、transmembrane transport	KOG2533, KOG2533, KOG2533, Permease of the major facilitator superfamily [Carbohydrate transport and metabolism].	--	--	--	--	--	--	--	--	--	--	no
Pm_4096	contig7_pilon	530966	532993	-	-	4.14275	4.04451	9.58845e-08	1.83591e-06	Ups	6.01789	3.48521	2.58701e-10	2.45946e-08	Ups	5.22673	5.41374	8.648e-11	3.42567e-09	Ups	predicted protein [Leptosphaeria maculans JN3]	--	--	--	--	--	--	--	--	--	--	--	--	--	no
Pm_4109	contig7_pilon	568732	569669	+	-	3.13954	5.72516	1.20551e-05	0.000138009	Ups	2.80678	4.31633	0.00176981	0.0104782	Ups	4.43683	7.23774	4.58743e-09	1.29934e-07	Ups	arad-like aldolase/epimerase [Stagonospora sp. SRC1lsM3a]	--	--	KOG3699, KOG3699, KOG3699, Cytoskeletal protein Adducin [Signal transduction mechanisms, Cytoskeleton].	--	--	--	--	--	--	--	--	--	--	no
Pm_4112	contig7_pilon	575242	576743	+	-	3.32307	7.23116	3.64528e-06	4.72762e-05	Ups	2.33495	5.81895	0.00295948	0.0151906	Ups	3.72443	7.90009	3.30437e-07	5.9224e-06	Ups	3-ketoacyl-CoA thiolase, peroxisomal [Alternaria arborescens]	acetyl-CoA acyltransferase 1	catalytic activity、transferase activity, transferring acyl groups other than amino-acyl groups	KOG1389, KOG1389, KOG1389, 3-oxoacyl CoA thiolase [Lipid transport and metabolism].	--	Leptosphaeria maculans	SIMILARITY: Belongs to the thiolase family.	ID:PF00108; Description: Thiolase_C	Brassica spp. and other Brassicaceae	herb	Black leg, canker, dry rot, leaf spot	unaffected_pathogenicity	--	--	no
Pm_4116	contig7_pilon	584705	586197	+	-	6.60615	7.22173	6.51656e-15	5.79232e-13	Ups	7.2674	7.5346	1.28226e-15	5.1922e-13	Ups	4.60975	5.56905	2.63846e-09	7.96858e-08	Ups	similar to carboxypeptidase A [Leptosphaeria maculans JN3]	--	metallocarboxypeptidase activity、proteolysis、zinc ion binding	KOG2650, KOG2650, KOG2650, Zinc carboxypeptidase [Function unknown].	--	--	--	--	--	--	--	--	--	--	yes
Pm_413	contig1_pilon	1310143	1311139	-	-	5.96963	7.2632	3.07645e-13	1.83797e-11	Ups	4.09618	3.56906	1.21556e-05	0.000228738	Ups	3.31353	5.02423	5.68588e-06	7.535e-05	Ups	hypothetical protein CUC08_Gglean003224 [Alternaria sp. MG1]	quinate dehydrogenase	shikimate 3-dehydrogenase (NADP+) activity、oxidation-reduction process	--	--	--	--	--	--	--	--	--	--	--	no
Pm_414	contig1_pilon	1311911	1313676	+	-	7.02295	8.53863	2.08505e-16	2.59044e-14	Ups	5.13773	5.62208	1.337e-09	1.05161e-07	Ups	5.44884	7.28391	8.33968e-12	4.03441e-10	Ups	hypothetical protein COCSADRAFT_132488 [Bipolaris sorokiniana ND90Pr]	--	transporter activity、membrane、integral component of membrane、transmembrane transporter activity、transmembrane transport	--	--	--	--	--	--	--	--	--	--	--	no
Pm_415	contig1_pilon	1314906	1316009	+	-	8.37718	6.41641	1.025e-18	2.07979e-16	Ups	7.63934	2.41558	2.4786e-09	1.74829e-07	Ups	5.4666	3.83553	2.77628e-10	1.00841e-08	Ups	3-dehydroshikimate dehydratase [Alternaria sp. MG1]	--	--	--	--	--	--	--	--	--	--	--	--	--	no
Pm_4207	contig7_pilon	861972	862319	+	-	5.90519	8.90366	2.8199e-13	1.72662e-11	Ups	3.76512	6.13746	2.18229e-06	5.90569e-05	Ups	4.15159	7.50284	2.57157e-08	6.19273e-07	Ups	--	--	--	--	--	--	--	--	--	--	--	--	--	--	yes
Pm_4209	contig7_pilon	866278	869025	-	-	6.35686	6.86336	3.63285e-14	2.7019e-12	Ups	6.46041	6.07995	1.30942e-12	2.6029e-10	Ups	8.03021	8.82561	3.42966e-19	6.6958e-17	Ups	similar to alpha-glucosidase [Leptosphaeria maculans JN3]	alpha-glucosidase	catalytic activity、hydrolase activity, hydrolyzing O-glycosyl compounds、carbohydrate metabolic process、carbohydrate binding	KOG1065, KOG1065, KOG1065, Maltase glucoamylase and related hydrolases, glycosyl hydrolase family 31 [Carbohydrate transport and metabolism].	alpha-glucosidase (EC 3.2.1.20); alpha-1,3-glucosidase (EC 3.2.1.84); sucrase-isomaltase (EC 3.2.1.48) (EC 3.2.1.10); alpha-xylosidase (EC 3.2.1.-); alpha-glucan lyase (EC 4.2.2.13); isomaltosyltransferase (EC 2.4.1.-).	Ustilago maydis	Unknown	Euchlaena spp., Zea spp. (Poaceae)	herb	Smut. Corn smut	Smut	--	--	--	yes
Pm_4337	contig7_pilon	1255401	1256632	-	-	6.04746	7.40568	1.82655e-13	1.17469e-11	Ups	7.29109	8.50481	6.07517e-16	2.76749e-13	Ups	2.89745	4.71791	5.1893e-05	0.000533722	Ups	Zn-dependent exopeptidase [Pyrenochaeta sp. DS3sAY3a]	bacterial leucyl aminopeptidase	--	KOG2195, KOG2195, KOG2195, Transferrin receptor and related proteins containing the protease-associated (PA) domain [Posttranslational modification, protein turnover, chaperones, Inorganic ion transport and metabolism, General function prediction only].	--	--	--	--	--	--	--	--	--	--	yes
Pm_4358	contig7_pilon	1337989	1339764	-	-	4.69666	5.65518	1.67158e-09	4.44657e-08	Ups	5.62497	5.30542	1.40864e-10	1.50987e-08	Ups	3.0912	4.46539	2.10019e-05	0.00023968	Ups	hypothetical protein LEMA_P071340.1 [Leptosphaeria maculans JN3]	--	--	--	--	--	--	--	--	--	--	--	--	--	no
Pm_451	contig1_pilon	1416648	1417869	-	-	7.59444	7.69882	1.24215e-17	2.12194e-15	Ups	5.68426	3.42332	5.20571e-09	3.47037e-07	Ups	6.3633	6.7761	4.10746e-14	3.07581e-12	Ups	similar to pectate lyase [Leptosphaeria maculans JN3]	pectate lyase	--	--	pectate lyase (EC 4.2.2.2); exo-pectate lyase (EC 4.2.2.9); pectin lyase (EC 4.2.2.10).	Colletotrichum gloeosporioides	FUNCTION: Acts as a virulence factor active in plant tissue maceration.	SUBCELLULAR LOCATION: Secreted (Potential).	SIMILARITY: Belongs to the polysaccharide lyase 1 family.	Unknown	Unknown	reduced_virulence__increased_virulence_(hypervirulence)	--	--	yes
Pm_4565	contig8_pilon	392454	393827	+	-	5.51405	6.47513	6.99178e-12	3.25282e-10	Ups	4.93631	4.00489	1.08555e-07	4.61804e-06	Ups	4.58631	5.87821	2.66173e-09	8.01673e-08	Ups	hypothetical protein LEMA_P054650.1 [Leptosphaeria maculans JN3]	--	--	--	--	--	--	--	--	--	--	--	--	--	no
Pm_4582	contig8_pilon	436440	438140	-	-	4.57476	3.62147	2.44121e-08	5.16242e-07	Ups	6.07395	1.84815	8.75702e-07	2.75071e-05	Ups	3.05322	2.55536	8.19325e-05	0.000790538	Ups	similar to cytochrome P450 phenylacetate hydroxylase [Leptosphaeria maculans JN3]	phenylacetate 2-hydroxylase	iron ion binding、oxidoreductase activity, acting on paired donors, with incorporation or reduction of molecular oxygen、heme binding、oxidation-reduction process	KOG0156, KOG0156, KOG0156, Cytochrome P450 CYP2 subfamily [Secondary metabolites biosynthesis, transport and catabolism].	--	--	--	--	--	--	--	--	--	--	no
Pm_4583	contig8_pilon	439005	440361	-	-	5.30217	7.72158	1.75923e-11	7.23069e-10	Ups	3.48795	4.81269	3.38191e-05	0.000521501	Ups	3.59412	6.39178	8.52066e-07	1.39456e-05	Ups	similar to fumarylacetoacetate hydrolase (fumarylacetoacetase) [Leptosphaeria maculans JN3]	--	catalytic activity、fumarylacetoacetase activity、aromatic amino acid family metabolic process	KOG2843, KOG2843, KOG2843, Fumarylacetoacetase [Carbohydrate transport and metabolism].	--	--	--	--	--	--	--	--	--	--	no
Pm_4584	contig8_pilon	440926	442404	+	-	6.50137	9.89823	4.75265e-15	4.47937e-13	Ups	5.21253	8.50812	7.47615e-11	9.18391e-09	Ups	4.36798	8.11422	6.38774e-09	1.74593e-07	Ups	similar to homogentisate 1,2-dioxygenase [Leptosphaeria maculans JN3]	homogentisate 1,2-dioxygenase	adenosylhomocysteinase activity、S-adenosylhomocysteine catabolic process、NAD binding	KOG1417, KOG1417, KOG1417, Homogentisate 1,2-dioxygenase [Amino acid transport and metabolism].	--	--	--	--	--	--	--	--	--	--	no
Pm_4595	contig8_pilon	474083	474925	+	-	7.78046	6.72836	1.39215e-17	2.30612e-15	Ups	7.00312	3.35574	1.4751e-10	1.56575e-08	Ups	6.16481	5.42648	4.52027e-13	2.87326e-11	Ups	hypothetical protein LEMA_P054290.1 [Leptosphaeria maculans JN3]	--	hydrolase activity	--	pectin acetylesterase (EC 3.1.1.-); rhamnogalacturonan acetylesterase (EC 3.1.1.-); acetyl xylan esterase (EC 3.1.1.72)	--	--	--	--	--	--	--	--	--	yes
Pm_4682	contig8_pilon	763286	764244	-	-	4.25809	5.88436	1.89577e-08	4.13701e-07	Ups	3.39399	3.45965	0.000555732	0.00423402	Ups	2.3356	4.45855	0.000876731	0.00588056	Ups	Pectate lyase H [Alternaria arborescens]	--	extracellular region、pectate lyase activity	--	pectate lyase (EC 4.2.2.2).	Fusarium solani	Unknown	Multiple plant families. Some strains may cause infections in humans	plants	Saprobe, facultative pathogen	Rot	reduced_virulence	--	--	yes
Pm_4690	contig8_pilon	783112	784243	-	-	2.71104	4.87905	0.000131704	0.00113621	Ups	2.97981	3.78542	0.00266168	0.0140377	Ups	1.89504	4.51587	0.00589043	0.028686	Ups	similar to modification methylase [Leptosphaeria maculans JN3]	--	nucleic acid binding、DNA binding、regulation of transcription, DNA-templated、oxidoreductase activity, acting on CH-OH group of donors、flavin adenine dinucleotide binding、oxidation-reduction process	KOG2904, KOG2904, KOG2904, Predicted methyltransferase [General function prediction only].	--	--	--	--	--	--	--	--	--	--	no
Pm_4702	contig8_pilon	819818	820499	+	-	11.25	7.7573	3.73773e-25	2.55404e-22	Ups	12.2642	8.70043	2.37663e-20	3.24796e-17	Ups	12.1727	8.96385	1.08905e-27	2.38132e-24	Ups	hypothetical protein LEMA_P052290.1 [Leptosphaeria maculans JN3]	--	--	--	--	--	--	--	--	--	--	--	--	--	yes
Pm_4722	contig8_pilon	926624	928431	-	-	2.65777	10.7234	0.000129528	0.00111947	Ups	1.85827	10.1395	0.00639253	0.0273006	Ups	3.69754	11.9547	3.56759e-07	6.32162e-06	Ups	hypothetical protein B5807_09537 [Epicoccum nigrum]	aldehyde dehydrogenase (NAD+)	oxidoreductase activity、oxidoreductase activity, acting on the aldehyde or oxo group of donors, NAD or NADP as acceptor、oxidation-reduction process	KOG2450, KOG2450, KOG2450, Aldehyde dehydrogenase [Energy production and conversion].	--	--	--	--	--	--	--	--	--	--	no
Pm_4820	contig8_pilon	1244163	1245667	-	-	5.57504	6.17472	6.29276e-12	2.95273e-10	Ups	5.11382	3.51898	5.46493e-08	2.66186e-06	Ups	7.34093	8.22356	3.18958e-17	4.25265e-15	Ups	similar to alpha/beta hydrolase fold [Leptosphaeria maculans JN3]	--	--	KOG4409, KOG4409, KOG4409, Predicted hydrolase/acyltransferase (alpha/beta hydrolase superfamily) [General function prediction only].	--	--	--	--	--	--	--	--	--	--	no
Pm_4831	contig8_pilon	1274325	1277120	+	-	9.04406	7.49402	9.00686e-21	3.07725e-18	Ups	7.41455	2.98789	3.4684e-10	3.13389e-08	Ups	6.10453	4.86972	2.15588e-12	1.21496e-10	Ups	hypothetical protein LEMA_P071990.1 [Leptosphaeria maculans JN3]	--	--	--	--	--	--	--	--	--	--	--	--	--	yes
Pm_5012	contig9_pilon	266989	269466	+	-	3.04623	5.29477	2.08069e-05	0.000223021	Ups	3.8612	4.74395	5.4519e-06	0.000121893	Ups	1.83118	4.5842	0.00763716	0.0349653	Ups	similar to C6 transcription factor [Leptosphaeria maculans JN3]	--	--	--	--	--	--	--	--	--	--	--	--	--	no
Pm_5013	contig9_pilon	269588	270316	-	-	6.41069	8.71613	1.09261e-14	9.18886e-13	Ups	5.49644	7.46913	3.02634e-11	4.24192e-09	Ups	3.72481	6.4167	3.97665e-07	6.98982e-06	Ups	hypothetical protein LEMA_P066160.1 [Leptosphaeria maculans JN3]	--	--	KOG4555, KOG4555, KOG4555, TPR repeat-containing protein [Function unknown].	--	--	--	--	--	--	--	--	--	--	no
Pm_5014	contig9_pilon	271041	272267	+	-	7.15687	10.5168	5.57867e-17	7.81944e-15	Ups	5.8203	9.15321	1.10736e-12	2.24199e-10	Ups	4.29231	8.01072	1.01619e-08	2.69661e-07	Ups	4-hydroxyphenylpyruvate dioxygenase [Pyrenochaeta sp. DS3sAY3a]	4-hydroxyphenylpyruvate dioxygenase	4-hydroxyphenylpyruvate dioxygenase activity、aromatic amino acid family metabolic process、oxidoreductase activity, acting on single donors with incorporation of molecular oxygen、oxidation-reduction process	KOG0638, KOG0638, KOG0638, 4-hydroxyphenylpyruvate dioxygenase [Amino acid transport and metabolism].	--	--	--	--	--	--	--	--	--	--	no
Pm_5015	contig9_pilon	272555	275608	-	-	2.3126	4.12061	0.00104962	0.00679423	Ups	3.80895	3.77219	4.53207e-05	0.000650251	Ups	2.31615	4.44241	0.000954524	0.00627152	Ups	hypothetical protein LEMA_P066190.1 [Leptosphaeria maculans JN3]	--	protein binding	--	--	--	--	--	--	--	--	--	--	--	no
Pm_5038	contig9_pilon	330489	331701	+	-	3.53883	6.30557	1.13495e-06	1.65666e-05	Ups	3.22008	4.97037	0.000125629	0.00141016	Ups	4.22534	7.25104	1.72415e-08	4.39397e-07	Ups	dehydrogenase/reductase SDR family member 8 precursor [Pyrenochaeta sp. DS3sAY3a]	--	--	KOG1201, KOG1201, KOG1201, Hydroxysteroid 17-beta dehydrogenase 11 [Secondary metabolites biosynthesis, transport and catabolism].	--	Magnaporthe oryzae	SIMILARITY: Belongs to the short-chain dehydrogenases/reductases (SDR) family.	Poaceae, especially important on Oryzae	herb	Rice blast	Rice Blast	reduced_virulence	--	--	no
Pm_5046	contig9_pilon	361769	362836	-	-	6.53379	9.73934	3.87939e-15	3.7869e-13	Ups	5.36421	8.45511	3.24496e-11	4.49078e-09	Ups	3.48785	7.09838	1.40872e-06	2.17229e-05	Ups	hypothetical protein AA0111_g4759 [Alternaria arborescens]	cellulase	--	--	--	--	--	--	--	--	--	--	--	--	yes
Pm_5061	contig9_pilon	403371	404753	-	-	2.89336	4.89747	5.16222e-05	0.000497695	Ups	3.12014	3.67481	0.00119786	0.00771725	Ups	3.51834	5.77231	1.41274e-06	2.17542e-05	Ups	hypothetical protein AA0118_g4732 [Alternaria tenuissima]	--	oxidoreductase activity, acting on the CH-CH group of donors、flavin adenine dinucleotide binding、oxidation-reduction process	KOG0140, KOG0140, KOG0140, Medium-chain acyl-CoA dehydrogenase [Lipid transport and metabolism].	--	--	--	--	--	--	--	--	--	--	no
Pm_5086	contig9_pilon	463702	464619	+	-	2.64776	5.47383	0.00016645	0.00138388	Ups	3.07206	4.78219	0.000267007	0.00250359	Ups	2.83475	5.94285	5.99395e-05	0.000605655	Ups	similar to peroxisomal D3,D2-enoyl-CoA isomerase [Leptosphaeria maculans JN3]	peroxisomal 3,2-trans-enoyl-CoA isomerase	catalytic activity	KOG0016, KOG0016, KOG0016, Enoyl-CoA hydratase/isomerase [Lipid transport and metabolism].	--	--	--	--	--	--	--	--	--	--	no
Pm_5092	contig9_pilon	479736	480827	+	-	8.14136	7.99724	2.80388e-19	6.90622e-17	Ups	7.8845	7.33784	5.88805e-16	2.76749e-13	Ups	8.45495	8.60728	2.79957e-20	7.4653e-18	Ups	2,3-dihydroxybenzoic acid decarboxylase [Pyrenochaeta sp. DS3sAY3a]	2,3-dihydroxybenzoate decarboxylase	hydrolase activity	KOG4245, KOG4245, KOG4245, Predicted metal-dependent hydrolase of the TIM-barrel fold [General function prediction only].	--	--	--	--	--	--	--	--	--	--	no
Pm_5107	contig9_pilon	517506	518449	-	-	5.42319	6.88444	1.10678e-11	4.80177e-10	Ups	5.44026	6.02043	2.273e-10	2.2388e-08	Ups	5.31748	7.08251	1.96241e-11	8.68625e-10	Ups	hypothetical protein SNOG_10187 [Parastagonospora nodorum SN15]	--	--	--	--	--	--	--	--	--	--	--	--	--	no
Pm_5121	contig9_pilon	552484	554130	+	-	3.66017	8.68212	4.68684e-07	7.54657e-06	Ups	3.06349	7.98517	2.63441e-05	0.000437055	Ups	2.61934	8.04683	0.000161525	0.00138397	Ups	CocE/NonD family hydrolase [Variovorax sp. CF079]	--	dipeptidyl-peptidase activity、hydrolase activity	--	--	--	--	--	--	--	--	--	--	--	no
Pm_5137	contig9_pilon	596503	597974	-	-	3.76564	10.7947	2.36826e-07	4.10337e-06	Ups	3.19109	10.3309	8.06066e-06	0.00016915	Ups	3.17999	10.5543	7.46612e-06	9.62584e-05	Ups	formate dehydrogenase [Alternaria alternata]	formate dehydrogenase	formate dehydrogenase (NAD+) activity、oxidoreductase activity, acting on the CH-OH group of donors, NAD or NADP as acceptor、NAD binding、oxidation-reduction process	formate dehydrogenase	--	--	--	--	--	--	--	--	--	--	no
Pm_5185	contig9_pilon	759336	759954	+	-	3.44544	7.21913	1.79363e-06	2.51085e-05	Ups	2.38454	5.69108	0.00253764	0.0135177	Ups	1.93238	6.21605	0.00455699	0.023162	Ups	predicted protein [Leptosphaeria maculans JN3]	--	--	--	--	--	--	--	--	--	--	--	--	--	yes
Pm_5188	contig9_pilon	765456	766349	+	-	2.86092	5.7373	5.27469e-05	0.000505861	Ups	4.76058	7.06083	2.95818e-09	2.05999e-07	Ups	2.49614	5.7277	0.000343152	0.002657	Ups	hypothetical protein AG0111_g8909 [Alternaria gaisen]	--	--	--	--	--	--	--	--	--	--	--	--	--	no
Pm_5318	contig9_pilon	1300649	1302656	-	-	3.84714	6.36949	1.87013e-07	3.33165e-06	Ups	3.52466	4.92942	2.84039e-05	0.000456677	Ups	2.03979	5.08473	0.00303205	0.0167	Ups	aldolase [Stagonospora sp. SRC1lsM3a]	--	catalytic activity、hydroxymethylglutaryl-CoA lyase activity	KOG2368, KOG2368, KOG2368, Hydroxymethylglutaryl-CoA lyase [Energy production and conversion, Amino acid transport and metabolism].	--	Alternaria alternata	Unknown	Plant	plants	Leaf spot, rots	Leaf Spot	reduced_virulence	--	--	no
Pm_5385	contig10_pilon	50823	60980	-	-	3.28987	8.40796	4.15445e-06	5.31072e-05	Ups	2.12993	7.19355	0.00332367	0.0165472	Ups	2.41875	7.9418	0.000447103	0.00330953	Ups	similar to pre-rRNA processing protein Tsr1 [Leptosphaeria maculans JN3]	pre-rRNA-processing protein TSR1	serine-type carboxypeptidase activity、nucleus、proteolysis、ribosome biogenesis	KOG1980, KOG1980, KOG1980, Uncharacterized conserved protein [Function unknown].	--	--	--	--	--	--	--	--	--	--	no
Pm_5414	contig10_pilon	152855	156180	+	-	3.42724	9.14531	1.80504e-06	2.52036e-05	Ups	2.21876	7.991	0.00172872	0.0102774	Ups	2.34827	8.49419	0.000627983	0.00439548	Ups	2 iron, 2 sulfur cluster binding [Ascochyta rabiei]	2-methylcitrate dehydratase	oxidoreductase activity、lyase activity、propionate catabolic process, 2-methylcitrate cycle、2-methylcitrate dehydratase activity、2 iron, 2 sulfur cluster binding	KOG1209, KOG1209, KOG1209, 1-Acyl dihydroxyacetone phosphate reductase and related dehydrogenases [Secondary metabolites biosynthesis, transport and catabolism].	--	Magnaporthe oryzae	SIMILARITY: Belongs to the short-chain dehydrogenases/reductases (SDR) family.	Poaceae, especially important on Oryzae	herb	Rice blast	Rice Blast	--	--	--	no
Pm_5418	contig10_pilon	166904	168254	+	-	5.62934	10.29	1.55411e-12	7.79407e-11	Ups	5.19912	9.89528	4.11094e-11	5.28764e-09	Ups	2.19436	7.40853	0.00133981	0.00837513	Ups	similar to carboxypeptidase A1 precursor [Leptosphaeria maculans JN3]	--	metallocarboxypeptidase activity、proteolysis、zinc ion binding	KOG2650, KOG2650, KOG2650, Zinc carboxypeptidase [Function unknown].	--	--	--	--	--	--	--	--	--	--	yes
Pm_5424	contig10_pilon	191333	192861	+	-	5.60713	6.88918	3.33555e-12	1.6065e-10	Ups	3.85002	3.33069	7.80401e-05	0.000972876	Ups	6.83214	8.39858	8.03325e-16	8.44495e-14	Ups	hypothetical protein LEMA_P040500.1 [Leptosphaeria maculans JN3]	--	hydrolase activity, hydrolyzing O-glycosyl compounds、carbohydrate metabolic process	--	chitosanase (EC 3.2.1.132); beta-mannosidase (EC 3.2.1.25); Cellulase (EC 3.2.1.4); glucan 1,3-beta-glucosidase (EC 3.2.1.58); licheninase (EC 3.2.1.73); glucan endo-1,6-beta-glucosidase (EC 3.2.1.75); mannan endo-beta-1,4-mannosidase (EC 3.2.1.78); endo-beta-1,4-xylanase (EC 3.2.1.8); cellulose beta-1,4-cellobiosidase (EC 3.2.1.91); beta-1,3-mannanase (EC 3.2.1.-); xyloglucan-specific endo-beta-…	--	--	--	--	--	--	--	--	--	yes
Pm_5460	contig10_pilon	364900	366049	-	-	6.37587	7.66483	1.99047e-14	1.5656e-12	Ups	5.09606	5.05421	4.68838e-09	3.16408e-07	Ups	6.63485	8.21999	3.08234e-15	2.73977e-13	Ups	similar to alcohol dehydrogenase [Leptosphaeria maculans JN3]	--	oxidoreductase activity、oxidation-reduction process	KOG0023, KOG0023, KOG0023, Alcohol dehydrogenase, class V [Secondary metabolites biosynthesis, transport and catabolism].	--	Magnaporthe oryzae	COFACTOR: Zinc (By similarity).	ID:PF00107; Description: ADH_N	Poaceae, especially important on Oryzae	herb	Rice blast	unaffected_pathogenicity	--	--	no
Pm_5466	contig10_pilon	382866	384094	+	-	3.47257	5.44438	2.09485e-06	2.88088e-05	Ups	2.92776	3.60038	0.00444734	0.0210323	Ups	4.20717	6.43852	2.16511e-08	5.33326e-07	Ups	hypothetical protein LEMA_P042130.1 [Leptosphaeria maculans JN3]	--	zinc ion binding、oxidoreductase activity、oxidation-reduction process	KOG0024, KOG0024, KOG0024, Sorbitol dehydrogenase [Secondary metabolites biosynthesis, transport and catabolism].	--	--	--	--	--	--	--	--	--	--	no
Pm_547	contig1_pilon	1716727	1717133	-	-	3.48459	1.84908	3.79855e-05	0.000378574	Ups	6.25757	0.995813	7.44607e-05	0.000948373	Ups	5.34851	4.00535	3.71872e-10	1.31151e-08	Ups	--	--	--	--	--	--	--	--	--	--	--	--	--	--	no
Pm_5483	contig10_pilon	437594	439487	-	-	6.6093	7.89615	4.08383e-15	3.9512e-13	Ups	6.57711	7.51916	6.30251e-14	1.71814e-11	Ups	6.52757	8.11382	6.37972e-15	5.36534e-13	Ups	major facilitator superfamily protein [Pyrenochaeta sp. DS3sAY3a]	--	integral component of membrane、transmembrane transport	KOG2533, KOG2533, KOG2533, Permease of the major facilitator superfamily [Carbohydrate transport and metabolism].	--	--	--	--	--	--	--	--	--	--	no
Pm_5513	contig10_pilon	526879	528861	+	-	7.20234	7.51928	1.41093e-16	1.81479e-14	Ups	4.47422	2.38801	9.50166e-05	0.0011267	Ups	3.76912	4.47962	5.81892e-07	9.9559e-06	Ups	similar to glycoside hydrolase family 43 protein [Leptosphaeria maculans JN3]	--	hydrolase activity, hydrolyzing O-glycosyl compounds、carbohydrate metabolic process	--	beta-xylosidase (EC 3.2.1.37); beta-1,3-xylosidase (EC 3.2.1.-); alpha-L-arabinofuranosidase (EC 3.2.1.55); arabinanase (EC 3.2.1.99); xylanase (EC 3.2.1.8); galactan 1,3-beta-galactosidase (EC 3.2.1.145)	--	--	--	--	--	--	--	--	--	yes
Pm_5530	contig10_pilon	588977	590020	+	-	7.18003	6.84612	3.4424e-16	4.1358e-14	Ups	4.92909	1.79505	0.000157376	0.00167373	Ups	6.144	6.12106	2.92822e-13	1.94026e-11	Ups	similar to lipolytic protein G-D-S-L family [Leptosphaeria maculans JN3]	--	carboxylic ester hydrolase activity	--	acetyl xylan esterase (EC 3.1.1.72).	--	--	--	--	--	--	--	--	--	yes
Pm_5590	contig10_pilon	757551	758507	-	-	4.43722	8.57337	3.90851e-09	9.66979e-08	Ups	4.86415	8.92216	4.54896e-10	3.9787e-08	Ups	2.71296	7.287	0.000102557	0.00094861	Ups	hypothetical protein LEMA_P043440.1 [Leptosphaeria maculans JN3]	--	--	--	--	--	--	--	--	--	--	--	--	--	no
Pm_5678	contig10_pilon	993776	995566	-	-	4.45695	9.7684	3.19473e-09	8.0665e-08	Ups	3.2941	8.60846	6.04512e-06	0.000134059	Ups	2.95809	8.67705	2.62141e-05	0.000292448	Ups	similar to malate synthase [Leptosphaeria maculans JN3]	malate synthase	catalytic activity、malate synthase activity、glyoxylate cycle	KOG1261, KOG1261, KOG1261, Malate synthase [Energy production and conversion].	--	Phaeosphaeria nodorum	CATALYTIC ACTIVITY: Acetyl-CoA + H(2)O + glyoxylate = (S)-malate + CoA.	Unknown	ID:PF01274; Description: Malate_synthase	Multiple genera of Poaceae and Blysmus compressus (Cyperaceae)	herb	loss_of_pathogenicity	--	--	no
Pm_5692	contig10_pilon	1053867	1055499	-	-	4.00366	9.08306	5.72769e-08	1.14064e-06	Ups	2.46636	7.5046	0.000656341	0.00481367	Ups	2.42307	7.9595	0.000437516	0.00325701	Ups	hypothetical protein SNOG_07690 [Parastagonospora nodorum SN15]	citrate synthase	tricarboxylic acid cycle、transferase activity, transferring acyl groups, acyl groups converted into alkyl on transfer	KOG2617, KOG2617, KOG2617, Citrate synthase [Energy production and conversion].	--	--	--	--	--	--	--	--	--	--	no
Pm_5718	contig10_pilon	1119839	1120803	-	-	3.17466	9.15706	7.75577e-06	9.2368e-05	Ups	2.14524	8.20323	0.00235247	0.0128791	Ups	3.56746	9.81236	7.85247e-07	1.29881e-05	Ups	--	--	--	--	--	--	--	--	--	--	--	--	--	--	no
Pm_5724	contig10_pilon	1141004	1144464	-	-	2.51393	5.02507	0.000347527	0.00265701	Ups	3.0816	4.29403	0.000505605	0.00394842	Ups	2.65184	5.4527	0.000166343	0.00141748	Ups	--	--	--	--	--	Alternaria alternata	Unknown	Plant	plants	Leaf spot, rots	Leaf Spot	loss_of_pathogenicity	--	--	no
Pm_573	contig1_pilon	1787322	1789598	-	-	4.08025	8.77771	3.60669e-08	7.38425e-07	Ups	3.61412	8.20062	1.15736e-06	3.42912e-05	Ups	2.19763	7.39479	0.00132267	0.00829168	Ups	--	--	--	--	--	Phaeosphaeria nodorum	Unknown	Multiple genera of Poaceae and Blysmus compressus (Cyperaceae)	herb	Glume blotch of wheat and other grasses	Glume Blotch	unaffected_pathogenicity	--	--	no
Pm_5739	contig10_pilon	1189250	1190904	-	-	6.11888	7.93881	8.75314e-14	6.09542e-12	Ups	5.86701	7.28566	6.48512e-12	1.10784e-09	Ups	5.83754	7.96051	5.61098e-13	3.50542e-11	Ups	similar to MFS transporter [Leptosphaeria maculans JN3]	--	integral component of membrane、transmembrane transport	KOG2533, KOG2533, KOG2533, Permease of the major facilitator superfamily [Carbohydrate transport and metabolism].	--	--	--	--	--	--	--	--	--	--	no
Pm_5744	contig10_pilon	1198165	1199233	+	-	5.39011	5.47232	3.36356e-11	1.27687e-09	Ups	4.30775	1.95955	0.00114105	0.00749851	Ups	4.55108	4.96949	6.20901e-09	1.70288e-07	Ups	serine-type peptidase [Ascochyta rabiei]	--	hydrolase activity	KOG1515, KOG1515, KOG1515, Arylacetamide deacetylase [Defense mechanisms].	Modules of approx. 170 residues found so far only in xylanases. The cellulose-binding function has been demonstrated in one case.	--	--	--	--	--	--	--	--	--	no
Pm_5777	contig10_pilon	1286515	1286889	+	-	2.6118	5.41606	0.000198194	0.00162433	Ups	3.36162	5.02073	5.69066e-05	0.000774795	Ups	3.93788	6.92061	1.00436e-07	2.06016e-06	Ups	predicted protein [Leptosphaeria maculans JN3]	--	BLOC-1 complex	KOG3390, KOG3390, KOG3390, General control of amino-acid synthesis 5-like 1 [Transcription].	--	--	--	--	--	--	--	--	--	--	no
Pm_5794	contig10_pilon	1341949	1343289	-	-	3.39258	4.84737	3.53481e-06	4.59525e-05	Ups	3.76779	3.39267	0.000148152	0.00160177	Ups	2.81636	4.64688	8.01409e-05	0.000777445	Ups	sorbitol dehydrogenase [Stemphylium lycopersici]	--	zinc ion binding、oxidoreductase activity、oxidation-reduction process	KOG0024, KOG0024, KOG0024, Sorbitol dehydrogenase [Secondary metabolites biosynthesis, transport and catabolism].	--	--	--	--	--	--	--	--	--	--	no
Pm_5796	contig10_pilon	1344887	1346023	-	-	5.78347	8.29101	6.99842e-13	3.90376e-11	Ups	3.55105	5.04642	1.64667e-05	0.000295617	Ups	4.11967	6.98037	3.43269e-08	8.00366e-07	Ups	D-galacturonate reductase [Alternaria alternata]	glycerol 2-dehydrogenase (NADP+)	oxidoreductase activity、oxidation-reduction process	KOG1577, KOG1577, KOG1577, Aldo/keto reductase family proteins [General function prediction only].	--	--	--	--	--	--	--	--	--	--	no
Pm_580	contig1_pilon	1812672	1814343	+	-	5.70365	8.59295	1.13969e-12	5.9905e-11	Ups	5.38267	8.07672	3.86304e-11	5.02793e-09	Ups	2.44935	5.85292	0.000430796	0.00321934	Ups	hypothetical protein LEMA_P035750.1 [Leptosphaeria maculans JN3]	--	--	--	--	--	--	--	--	--	--	--	--	--	yes
Pm_5809	contig10_pilon	1396357	1397516	+	-	5.49604	7.77288	4.94178e-12	2.35932e-10	Ups	3.34596	4.44814	0.000142939	0.00155808	Ups	3.77277	6.4193	2.9335e-07	5.34532e-06	Ups	similar to endoglucanase II [Leptosphaeria maculans JN3]	cellulase	extracellular region、carbohydrate metabolic process、cellulose binding	--	--	Fusarium oxysporum	SIMILARITY: Belongs to the glycosyl hydrolase 10 (cellulase F) family.	ID:PF00331; Description: CBM_1	Multiple genera in multiple families	plants	Blights, wilts, rots of various sorts	unaffected_pathogenicity	--	--	yes
Pm_581	contig1_pilon	1815210	1816742	+	-	8.29865	9.56037	3.70984e-20	1.09621e-17	Ups	7.74699	8.9392	1.62099e-17	9.32749e-15	Ups	5.84914	7.42788	6.18168e-13	3.81832e-11	Ups	similar to aminopeptidase Y [Leptosphaeria maculans JN3]	--	--	KOG2195, KOG2195, KOG2195, Transferrin receptor and related proteins containing the protease-associated (PA) domain [Posttranslational modification, protein turnover, chaperones, Inorganic ion transport and metabolism, General function prediction only].	Modules of approx. 40-60 residues. The majority of these modules is found among chitinases where the function is chitin-binding. Distantly related to the CBM5 family.	--	--	--	--	--	--	--	--	--	no
Pm_5828	contig10_pilon	1437322	1438794	+	-	6.8855	5.55466	1.08789e-14	9.18886e-13	Ups	5.91648	1.17538	5.79138e-05	0.000784978	Ups	8.09388	7.06265	2.18009e-18	3.7242e-16	Ups	hypothetical protein LEMA_P044700.1 [Leptosphaeria maculans JN3]	--	protein binding	--	--	--	--	--	--	--	--	--	--	--	no
Pm_5841	contig10_pilon	1481325	1482170	+	-	7.09335	-0.668576	0.00140897	0.00867848	Ups	11.7609	0.0142127	0.000390825	0.00331746	Ups	7.22429	-0.311752	0.000530405	0.00380756	Ups	hypothetical protein COCSADRAFT_160562 [Bipolaris sorokiniana ND90Pr]	--	--	--	--	--	--	--	--	--	--	--	--	--	no
Pm_5881	contig11_pilon	101273	102115	-	-	10.1503	7.61897	2.51905e-23	1.37704e-20	Ups	10.7575	8.01102	1.3779e-18	1.15882e-15	Ups	6.2456	4.02616	5.82061e-12	2.91912e-10	Ups	cutinase-domain-containing protein [Pyrenochaeta sp. DS3sAY3a]	--	extracellular region、hydrolase activity、cutinase activity	--	acetyl xylan esterase (EC 3.1.1.72); cutinase (EC 3.1.1.74)	Monilinia fructicola	FUNCTION: Catalyzes the hydrolysis of cutin, a polyester that forms the structure of plant cuticle. Allows pathogenic fungi to penetrate through the cuticular barrier into the host plant during the initial stage of the fungal infection (By similarity).	11929215	Unknown	ID:PF01083; Description: Cutinase	Rosaceae, primarily Prunus spp., also Pomoideae including apple (Malus) and pear (Pyrus). Reported on Vitis vinifera (Vitaceae)	increased_virulence_(hypervirulence)	--	--	yes
Pm_5900	contig11_pilon	165350	167965	-	-	6.93484	6.04338	2.73802e-15	2.85093e-13	Ups	6.58184	2.78399	2.07135e-09	1.51987e-07	Ups	3.85687	3.35963	9.37983e-07	1.51925e-05	Ups	hypothetical protein SNOG_16366 [Parastagonospora nodorum SN15]	--	hydrolase activity, hydrolyzing O-glycosyl compounds、carbohydrate metabolic process	--	beta-galactosidase (EC 3.2.1.23) ; beta-mannosidase (EC 3.2.1.25); beta-glucuronidase (EC 3.2.1.31); mannosylglycoprotein endo-beta-mannosidase (EC 3.2.1.152); exo-beta-glucosaminidase (EC 3.2.1.165)	--	--	--	--	--	--	--	--	--	yes
Pm_5912	contig11_pilon	225199	226982	-	-	6.22469	7.15487	6.92962e-14	4.88784e-12	Ups	6.07951	6.1831	1.29166e-11	1.98898e-09	Ups	5.39965	6.64481	1.34356e-11	6.25069e-10	Ups	similar to MFS lactose permease [Leptosphaeria maculans JN3]	--	transporter activity、membrane、integral component of membrane、transmembrane transporter activity、transmembrane transport	KOG0254, KOG0254, KOG0254, Predicted transporter (major facilitator superfamily) [General function prediction only].	--	Botryotinia fuckeliana	SIMILARITY: Belongs to the major facilitator superfamily. Sugar transporter (TC 2.A.1.1) family.	Various plant families	plants	Grey mould. Parasite or saprophyte	Gray Mould	--	--	--	no
Pm_594	contig1_pilon	1853661	1855348	+	-	3.17648	7.87917	8.07009e-06	9.55908e-05	Ups	4.01499	8.55574	1.00977e-07	4.39209e-06	Ups	3.51619	8.48688	1.1103e-06	1.7721e-05	Ups	hypothetical protein LEMA_P036390.1 [Leptosphaeria maculans JN3]	--	--	--	--	--	--	--	--	--	--	--	--	--	yes
Pm_595	contig1_pilon	1855626	1856480	-	-	2.81228	5.80327	6.91304e-05	0.000645434	Ups	2.56516	4.6663	0.00310065	0.0157892	Ups	2.63316	5.95281	0.000171652	0.00145591	Ups	hypothetical protein LEMA_P036380.1 [Leptosphaeria maculans JN3]	--	ribose-5-phosphate isomerase activity、pentose-phosphate shunt, non-oxidative branch	KOG3075, KOG3075, KOG3075, Ribose 5-phosphate isomerase [Carbohydrate transport and metabolism].	--	--	--	--	--	--	--	--	--	--	no
Pm_5978	contig11_pilon	406974	407969	+	-	2.1349	4.41363	0.00226545	0.0130467	Ups	3.37433	4.08325	0.000270961	0.00251265	Ups	4.8934	7.23456	2.63148e-10	9.58999e-09	Ups	similar to short chain alcohol dehydrogenase [Leptosphaeria maculans JN3]	--	oxidoreductase activity	KOG0725, KOG0725, KOG0725, Reductases with broad range of substrate specificities [General function prediction only].	--	--	--	--	--	--	--	--	--	--	no
Pm_6009	contig11_pilon	487107	488849	+	-	3.5735	5.40834	1.16355e-06	1.69389e-05	Ups	5.67049	6.89759	2.22464e-11	3.1587e-09	Ups	3.35278	5.51512	3.84223e-06	5.37176e-05	Ups	maltose permease MAL61 [Pyrenochaeta sp. DS3sAY3a]	MFS transporter, SP family, general alpha glucoside:H+ symporter	transporter activity、membrane、integral component of membrane、transmembrane transporter activity、transmembrane transport	KOG0254, KOG0254, KOG0254, Predicted transporter (major facilitator superfamily) [General function prediction only].	--	--	--	--	--	--	--	--	--	--	no
Pm_61	contig1_pilon	198922	204307	-	-	3.64215	7.77197	5.46763e-07	8.62591e-06	Ups	2.52084	6.30909	0.000946342	0.00654005	Ups	4.54358	8.92156	1.97771e-09	6.1602e-08	Ups	similar to TPA: Putative Zn(II)2Cys6 transcription factor (Eurofung) [Leptosphaeria maculans JN3]	--	DNA-binding transcription factor activity, RNA polymerase II-specific、hydrolase activity, hydrolyzing O-glycosyl compounds、nucleus、carbohydrate metabolic process、regulation of transcription, DNA-templated、zinc ion binding、oxidoreductase activity	KOG1201, KOG1201, KOG1201, Hydroxysteroid 17-beta dehydrogenase 11 [Secondary metabolites biosynthesis, transport and catabolism].	beta-xylosidase (EC 3.2.1.37); beta-1,3-xylosidase (EC 3.2.1.-); alpha-L-arabinofuranosidase (EC 3.2.1.55); arabinanase (EC 3.2.1.99); xylanase (EC 3.2.1.8); galactan 1,3-beta-galactosidase (EC 3.2.1.145)	--	--	--	--	--	--	--	--	--	no
Pm_612	contig1_pilon	1903445	1905564	-	-	2.6468	7.3057	0.000145186	0.00122667	Ups	2.38364	6.74837	0.00136524	0.00852439	Ups	3.88411	8.72285	1.21665e-07	2.42288e-06	Ups	predicted protein [Leptosphaeria maculans JN3]	--	--	--	--	--	--	--	--	--	--	--	--	--	no
Pm_6176	contig11_pilon	1026370	1029159	-	-	2.25792	5.15038	0.0011599	0.00741386	Ups	2.74361	4.53772	0.00205304	0.011576	Ups	2.6293	5.77111	0.000176767	0.00149582	Ups	similar to 4-coumarate-CoA ligase [Leptosphaeria maculans JN3]	--	catalytic activity	KOG1176, KOG1176, KOG1176, Acyl-CoA synthetase [Lipid transport and metabolism].	--	Alternaria alternata	Unknown	Plant	plants	Leaf spot, rots	Leaf Spot	loss_of_pathogenicity	--	--	no
Pm_6177	contig11_pilon	1029492	1030442	+	-	5.13316	4.81484	3.01555e-10	9.3662e-09	Ups	5.44354	2.2149	4.65727e-07	1.69163e-05	Ups	4.96516	4.96825	5.0873e-10	1.74904e-08	Ups	hypothetical protein LEMA_P063460.1 [Leptosphaeria maculans JN3]	--	--	--	alpha,alpha-trehalose-phosphate synthase [UDP-forming] (EC 2.4.1.15)	--	--	--	--	--	--	--	--	--	no
Pm_6205	contig11_pilon	1117547	1119104	+	-	5.45049	5.49211	2.12362e-11	8.50461e-10	Ups	3.76229	1.696	0.00977491	0.0378422	Ups	2.09227	2.73042	0.00443459	0.0226982	Ups	similar to 2-epi-5-epi-valiolone synthase [Leptosphaeria maculans JN3]	3-dehydroquinate synthase	antibiotic biosynthetic process	--	--	--	--	--	--	--	--	--	--	--	no
Pm_6294	contig11_pilon	1401798	1403515	+	-	15.1494	7.42516	3.36251e-25	2.45082e-22	Ups	13.2012	3.07917	8.66618e-11	1.01686e-08	Ups	13.338	5.59752	4.73437e-20	1.15024e-17	Ups	similar to FAD binding domain containing protein [Leptosphaeria maculans JN3]	--	oxidoreductase activity、flavin adenine dinucleotide binding、oxidation-reduction process、FAD binding	KOG1231, KOG1231, KOG1231, Proteins containing the FAD binding domain [Energy production and conversion].	--	Cercospora nicotianae	Unknown	Numerous taxa in Solanaceae	xyloid	Leaf spot	Leaf Spot	reduced_virulence	--	--	no
Pm_635	contig1_pilon	1962189	1963824	+	-	2.90908	5.15332	4.52469e-05	0.000442039	Ups	3.61728	4.43246	3.40933e-05	0.000522048	Ups	3.93802	6.40192	1.14198e-07	2.30355e-06	Ups	similar to glucan-alpha-1,4-glucosidase [Leptosphaeria maculans JN3]	--	catalytic activity、glucan 1,4-alpha-glucosidase activity、polysaccharide metabolic process	--	glucoamylase (EC 3.2.1.3); glucodextranase (EC 3.2.1.70); alpha,alpha-trehalase (EC 3.2.1.28)	--	--	--	--	--	--	--	--	--	no
Pm_636	contig1_pilon	1966709	1969922	+	-	7.72527	6.90646	1.32433e-17	2.22752e-15	Ups	5.77194	1.77379	2.94065e-06	7.37387e-05	Ups	8.65422	8.13162	1.55972e-20	4.48749e-18	Ups	xylanase [Alternaria alternata]	--	hydrolase activity, hydrolyzing O-glycosyl compounds、carbohydrate metabolic process	--	xylanase (EC 3.2.1.8)	Cochliobolus carbonum	CATALYTIC ACTIVITY: Endohydrolysis of (1->4)-beta-D-xylosidic linkages in xylans.	Unknown	ID:PF00457; Description: Glyco_hydro_11	Corn, Zea mays, sometimes on Sorghum (Poaceae) and various other plant families	plants	unaffected_pathogenicity	--	--	yes
Pm_639	contig1_pilon	1975602	1977072	-	-	3.87436	7.35561	1.41813e-07	2.62342e-06	Ups	2.20497	5.21524	0.00846862	0.034001	Ups	3.4732	7.28355	1.54468e-06	2.36527e-05	Ups	predicted protein [Leptosphaeria maculans JN3]	--	integral component of membrane	--	--	--	--	--	--	--	--	--	--	--	no
Pm_6477	contig12_pilon	608093	609902	-	-	3.39167	5.72714	2.85789e-06	3.82439e-05	Ups	3.74299	4.80861	8.51827e-06	0.000175572	Ups	4.23464	6.81924	1.68572e-08	4.30607e-07	Ups	hypothetical protein LEMA_P096770.1 [Leptosphaeria maculans JN3]	--	integral component of membrane、transmembrane transport	KOG2533, KOG2533, KOG2533, Permease of the major facilitator superfamily [Carbohydrate transport and metabolism].	--	--	--	--	--	--	--	--	--	--	no
Pm_650	contig1_pilon	1998452	2001017	+	-	2.39158	6.03466	0.000555315	0.00398377	Ups	2.38987	5.35128	0.00359072	0.01762	Ups	2.41818	6.35992	0.000476092	0.00348401	Ups	similar to glycerol-3-phosphate acyltransferase [Leptosphaeria maculans JN3]	--	transferase activity, transferring acyl groups	KOG3729, KOG3729, KOG3729, Mitochondrial glycerol-3-phosphate acyltransferase GPAT [Lipid transport and metabolism].	--	--	--	--	--	--	--	--	--	--	no
Pm_664	contig1_pilon	2032500	2033683	+	-	3.83535	6.89922	1.82857e-07	3.28813e-06	Ups	2.27569	4.71102	0.00909202	0.0358856	Ups	5.56341	8.86056	2.70985e-12	1.48134e-10	Ups	hypothetical protein LEMA_P036680.1 [Leptosphaeria maculans JN3]	--	--	KOG4650, KOG4650, KOG4650, Predicted steroid reductase [General function prediction only].	--	--	--	--	--	--	--	--	--	--	no
Pm_6716	contig12_pilon	1341719	1343605	+	-	4.33646	6.94886	8.74206e-09	2.03355e-07	Ups	2.82444	4.47945	0.00163473	0.00981793	Ups	3.25006	6.23846	6.10422e-06	8.0117e-05	Ups	hypothetical protein LEMA_P098820.1 [Leptosphaeria maculans JN3]	--	iron ion binding、oxidoreductase activity, acting on paired donors, with incorporation or reduction of molecular oxygen、heme binding、oxidation-reduction process	KOG0157, KOG0157, KOG0157, Cytochrome P450 CYP4/CYP19/CYP26 subfamilies [Secondary metabolites biosynthesis, transport and catabolism, Lipid transport and metabolism].	--	Mycosphaerella graminicola	COFACTOR: Heme group (By similarity).	ID:PF00067; Description: p450	Triticum and possibly a few other grasses	herb	Leaf spot or speckled leaf blotch of wheat	reduced_virulence	--	--	no
Pm_6743	contig13_pilon	116462	118246	-	-	5.33821	5.06787	5.69264e-11	2.06085e-09	Ups	5.77179	2.71408	1.18591e-08	7.05553e-07	Ups	2.5403	2.79003	0.000621351	0.00436023	Ups	hypothetical protein UREG_00274 [Uncinocarpus reesii 1704]	--	--	KOG0725, KOG0725, KOG0725, Reductases with broad range of substrate specificities [General function prediction only].	--	Alternaria alternata	SIMILARITY: Belongs to the short-chain dehydrogenases/reductases (SDR) family.	Plant	plants	Leaf spot, rots	Leaf Spot	unaffected_pathogenicity	--	--	no
Pm_6755	contig13_pilon	169885	170925	+	-	6.29247	5.61425	1.5037e-13	9.9636e-12	Ups	5.63604	1.85432	2.45054e-06	6.45584e-05	Ups	5.7213	5.35954	6.24458e-12	3.07531e-10	Ups	hypothetical protein SNOG_04790 [Parastagonospora nodorum SN15]	--	--	--	--	--	--	--	--	--	--	--	--	--	no
Pm_6759	contig13_pilon	178336	179634	-	-	12.2555	8.76395	3.5639e-28	7.11656e-25	Ups	9.32948	2.6395	4.34651e-10	3.83229e-08	Ups	9.43928	6.23246	1.69545e-19	3.63458e-17	Ups	similar to glycosyl hydrolase family 88 [Leptosphaeria maculans JN3]	--	catalytic activity	--	unsaturated rhamnogalacturonyl hydrolase (EC 3.2.1.-)	--	--	--	--	--	--	--	--	--	yes
Pm_6795	contig13_pilon	283784	284634	-	-	9.93812	9.79221	1.15703e-24	7.02768e-22	Ups	8.63072	8.31904	2.5436e-18	1.98637e-15	Ups	8.11711	8.27054	2.86448e-19	5.79952e-17	Ups	hypothetical protein AG0111_g8266 [Alternaria gaisen]	--	extracellular region、hydrolase activity、cutinase activity	--	acetyl xylan esterase (EC 3.1.1.72); cutinase (EC 3.1.1.74)	Monilinia fructicola	FUNCTION: Catalyzes the hydrolysis of cutin, a polyester that forms the structure of plant cuticle. Allows pathogenic fungi to penetrate through the cuticular barrier into the host plant during the initial stage of the fungal infection (By similarity).	11929215	Unknown	ID:PF01083; Description: Cutinase	Rosaceae, primarily Prunus spp., also Pomoideae including apple (Malus) and pear (Pyrus). Reported on Vitis vinifera (Vitaceae)	increased_virulence_(hypervirulence)	--	--	yes
Pm_6806	contig13_pilon	314946	315587	-	-	7.01705	7.16102	4.98415e-16	5.67622e-14	Ups	5.45441	3.11426	3.30299e-08	1.77339e-06	Ups	7.5218	7.9622	1.52611e-17	2.16688e-15	Ups	hypothetical protein LEMA_P089950.1 [Leptosphaeria maculans JN3]	--	--	--	--	--	--	--	--	--	--	--	--	--	yes
Pm_6816	contig13_pilon	347715	348722	-	-	6.45135	9.75226	6.92227e-15	6.10332e-13	Ups	3.9279	6.82161	4.8234e-07	1.7404e-05	Ups	3.98861	7.65838	6.94397e-08	1.47701e-06	Ups	NAD(P)-binding protein [Corynespora cassiicola Philippines]	--	--	KOG1208, KOG1208, KOG1208, Dehydrogenases with different specificities (related to short-chain alcohol dehydrogenases) [Secondary metabolites biosynthesis, transport and catabolism].	--	--	--	--	--	--	--	--	--	--	no
Pm_6853	contig13_pilon	519401	520044	+	-	2.07826	3.08795	0.00378371	0.0199649	Ups	4.5124	3.06645	7.45779e-06	0.000158322	Ups	4.14775	5.25613	4.78651e-08	1.0658e-06	Ups	hypothetical protein LEMA_P090780.1 [Leptosphaeria maculans JN3]	--	membrane	--	--	--	--	--	--	--	--	--	--	--	no
Pm_6856	contig13_pilon	531909	533562	+	-	3.55284	7.5338	9.38354e-07	1.40921e-05	Ups	3.34745	6.94814	9.49061e-06	0.000190387	Ups	1.70189	6.25202	0.0117819	0.049524	Ups	predicted protein [Leptosphaeria maculans JN3]	--	--	--	--	--	--	--	--	--	--	--	--	--	no
Pm_6863	contig13_pilon	553572	554832	+	-	3.38461	6.70247	2.63058e-06	3.56383e-05	Ups	2.50308	5.15123	0.00245575	0.0132848	Ups	2.77031	6.45539	7.90855e-05	0.00076871	Ups	similar to epoxide hydrolase [Leptosphaeria maculans JN3]	--	catalytic activity、cis-stilbene-oxide hydrolase activity	KOG2565, KOG2565, KOG2565, Predicted hydrolases or acyltransferases (alpha/beta hydrolase superfamily) [General function prediction only].	--	--	--	--	--	--	--	--	--	--	no
Pm_6870	contig13_pilon	572982	575555	-	-	2.51209	5.54352	0.000325411	0.00251074	Ups	3.43952	5.45403	2.20713e-05	0.000380607	Ups	3.36076	6.59819	3.16274e-06	4.50824e-05	Ups	similar to peroxisomal ABC transporter [Leptosphaeria maculans JN3]	ATP-binding cassette, subfamily D (ALD), peroxisomal long-chain fatty acid import protein	ATP binding、integral component of membrane、ATPase activity、ATPase activity, coupled to transmembrane movement of substances、transmembrane transport	KOG0064, KOG0064, KOG0064, Peroxisomal long-chain acyl-CoA transporter, ABC superfamily [Lipid transport and metabolism].	--	249	6.33	683	27.95	22	63.47	2161	75.91	--	no
Pm_6874	contig13_pilon	586230	587766	-	-	5.43321	9.23626	6.08883e-12	2.86936e-10	Ups	4.08198	7.67498	9.8774e-08	4.33693e-06	Ups	4.82633	8.94366	3.2119e-10	1.15133e-08	Ups	aldehyde dehydrogenase [Stagonospora sp. SRC1lsM3a]	--	oxidoreductase activity、oxidoreductase activity, acting on the aldehyde or oxo group of donors, NAD or NADP as acceptor、oxidation-reduction process	KOG2450, KOG2450, KOG2450, Aldehyde dehydrogenase [Energy production and conversion].	--	--	--	--	--	--	--	--	--	--	no
Pm_6889	contig13_pilon	631207	633072	+	-	8.91836	7.866	5.57963e-21	1.96781e-18	Ups	7.15511	3.79172	3.42995e-11	4.59415e-09	Ups	5.43995	4.71521	5.45076e-11	2.2488e-09	Ups	secreted protein [Diaporthe helianthi]	--	catalytic activity	--	Modules of approx. 150 residues which always appear as a threefold internal repeat. The only apparent exception to this, xylanase II of Actinomadura sp. FC7 (GenBank U08894), is in fact not completely sequenced. These modules were first identified in several plant lectins such as ricin or agglutinin of Ricinus communis which bind galactose residues. The three-dimensional structure of a plant lect…	--	--	--	--	--	--	--	--	--	yes
Pm_6898	contig13_pilon	652242	653366	+	-	3.26204	6.94438	5.2666e-06	6.54316e-05	Ups	2.24375	5.44371	0.00536601	0.0239945	Ups	2.72901	6.77183	9.67345e-05	0.000905478	Ups	similar to zinc-binding alcohol dehydrogenase [Leptosphaeria maculans JN3]	NADPH2:quinone reductase	zinc ion binding、oxidoreductase activity、oxidation-reduction process	KOG1198, KOG1198, KOG1198, Zinc-binding oxidoreductase [Energy production and conversion, General function prediction only].	--	--	--	--	--	--	--	--	--	--	no
Pm_693	contig1_pilon	2112763	2114181	-	-	6.63756	6.54264	8.723e-15	7.50933e-13	Ups	6.93068	5.79427	6.48268e-13	1.38971e-10	Ups	9.41587	9.6104	3.63049e-23	1.80419e-20	Ups	similar to exoglucanase 1 precursor [Leptosphaeria maculans JN3]	cellulose 1,4-beta-cellobiosidase	hydrolase activity, hydrolyzing O-glycosyl compounds、carbohydrate metabolic process	--	endo-beta-1,4-glucanase (EC 3.2.1.4); [reducing end-acting] cellobiohydrolase (EC 3.2.1.-); chitosanase (EC 3.2.1.132); endo-beta-1,3-1,4-glucanase (EC 3.2.1.73)	Cochliobolus carbonum	Unknown	Corn, Zea mays, sometimes on Sorghum (Poaceae) and various other plant families	plants	Northern corn leaf spot, ear and kernel rot	Leaf Spot	formerly known as cellulase family C. The cellobiohydrolases of this family act processively from the reducing ends of cellulose chains to generate cellobiose. This is markedly different from the IUBMB definition of cellobiohydrolases (EC 3.2.1.91), which	--	--	yes
Pm_6954	contig13_pilon	838909	840127	-	-	2.80087	2.84519	0.000200913	0.00164292	Ups	4.20871	1.71488	0.00455058	0.0213275	Ups	4.34371	4.60735	2.37878e-08	5.79224e-07	Ups	l-iditol 2-dehydrogenase [Stemphylium lycopersici]	--	zinc ion binding、oxidoreductase activity、oxidation-reduction process	KOG0024, KOG0024, KOG0024, Sorbitol dehydrogenase [Secondary metabolites biosynthesis, transport and catabolism].	--	--	--	--	--	--	--	--	--	--	no
Pm_6973	contig13_pilon	897949	898767	+	-	13.3463	9.30809	8.24939e-30	2.25476e-26	Ups	11.6555	7.21685	9.79371e-17	4.86703e-14	Ups	11.0996	7.33708	1.93601e-23	1.05832e-20	Ups	hypothetical protein AA0112_g9962 [Alternaria arborescens]	pectate lyase	extracellular region、pectate lyase activity	--	pectate lyase (EC 4.2.2.2).	Fusarium solani	Unknown	Multiple plant families. Some strains may cause infections in humans	plants	Saprobe, facultative pathogen	Rot	reduced_virulence	--	--	yes
Pm_6974	contig13_pilon	901624	903241	+	-	10.9638	8.43337	9.08906e-26	9.0337e-23	Ups	7.46825	1.00924	1.16786e-05	0.000224398	Ups	7.1816	4.95174	1.12873e-14	9.14738e-13	Ups	similar to galactan 1,3-beta-galactosidase [Leptosphaeria maculans JN3]	--	hydrolase activity, hydrolyzing O-glycosyl compounds、carbohydrate metabolic process	--	Modules of approx. 130 residues. A module that is conserved in three Cellvibrio xylan-degrading enzymes binds to xylan and the interaction is calcium dependent, while a module from a Cellvibrio mannanase binds to decorated soluble mannans and mannooligosaccharides. A module in a	--	--	--	--	--	--	--	--	--	yes
Pm_6982	contig13_pilon	925266	929739	-	-	6.92014	7.13665	1.08647e-15	1.18784e-13	Ups	4.74539	2.44082	3.59785e-05	0.000542555	Ups	7.41332	7.92624	2.48171e-17	3.34969e-15	Ups	similar to phthalate transporter [Leptosphaeria maculans JN3]	--	integral component of membrane、transmembrane transport	KOG2533, KOG2533, KOG2533, Permease of the major facilitator superfamily [Carbohydrate transport and metabolism].	--	--	--	--	--	--	--	--	--	--	no
Pm_7028	contig13_pilon	1068742	1069555	-	-	5.65704	5.10874	1.18221e-11	5.08862e-10	Ups	6.80116	4.29784	9.12075e-12	1.48832e-09	Ups	3.70137	3.54882	1.85582e-06	2.8102e-05	Ups	HPP-domain-containing protein [Pyrenochaeta sp. DS3sAY3a]	--	--	--	--	--	--	--	--	--	--	--	--	--	no
Pm_7058	contig13_pilon	1180584	1182104	+	-	4.94895	7.58011	1.67819e-10	5.47691e-09	Ups	4.40779	6.39729	5.09495e-08	2.55519e-06	Ups	3.22621	6.25789	6.8018e-06	8.83184e-05	Ups	hypothetical protein LEMA_P093360.1 [Leptosphaeria maculans JN3]	--	L-rhamnonate dehydratase activity	--	--	--	--	--	--	--	--	--	--	--	no
Pm_7062	contig13_pilon	1189293	1190580	-	-	4.02127	4.48984	1.54165e-07	2.81853e-06	Ups	5.18678	3.26926	1.38992e-07	5.69932e-06	Ups	5.69445	6.4232	2.70893e-12	1.48134e-10	Ups	similar to enoyl-CoA hydratase/isomerase [Leptosphaeria maculans JN3]	--	catalytic activity	KOG1680, KOG1680, KOG1680, Enoyl-CoA hydratase [Lipid transport and metabolism].	--	Alternaria alternata	Unknown	Plant	plants	Leaf spot, rots	Leaf Spot	loss_of_pathogenicity	--	--	no
Pm_7080	contig13_pilon	1248621	1250715	+	-	2.02264	3.96477	0.00379711	0.0200259	Ups	3.31401	3.52237	0.000882874	0.00613634	Ups	2.32774	4.53186	0.000925859	0.00611996	Ups	similar to glucose-methanol-choline oxidoreductase:GMC oxidoreductase [Leptosphaeria maculans JN3]	--	oxidoreductase activity, acting on CH-OH group of donors、flavin adenine dinucleotide binding、oxidation-reduction process	KOG1238, KOG1238, KOG1238, Glucose dehydrogenase/choline dehydrogenase/mandelonitrile lyase (GMC oxidoreductase family) [General function prediction only].	--	Ustilago maydis	COFACTOR: FAD (By similarity).	ID:PF05199; Description: GMC_oxred_C	ID:PF00732; Description: GMC_oxred_C	Euchlaena spp., Zea spp. (Poaceae)	herb	reduced_virulence	--	--	yes
Pm_7098	contig13_pilon	1305663	1306929	+	-	1.93454	3.9838	0.00551725	0.0271957	Ups	3.64093	3.89205	7.16711e-05	0.000917541	Ups	2.98743	5.18694	3.00592e-05	0.000331622	Ups	NAD-binding Rossmann fold oxidoreductase family protein [Alternaria alternata]	--	oxidoreductase activity、oxidation-reduction process	KOG2741, KOG2741, KOG2741, Dimeric dihydrodiol dehydrogenase [Carbohydrate transport and metabolism, Secondary metabolites biosynthesis, transport and catabolism].	--	--	--	--	--	--	--	--	--	--	no
Pm_7135	contig14_pilon	91417	95601	-	-	4.01148	3.96368	2.26044e-07	3.95415e-06	Ups	5.05645	2.22549	1.13841e-05	0.000221633	Ups	5.39594	5.62285	2.81205e-11	1.22e-09	Ups	deuterolysin metalloprotease [Alternaria sp. MG1]	--	metalloendopeptidase activity、proteolysis、metallopeptidase activity	--	--	--	--	--	--	--	--	--	--	--	no
Pm_7137	contig14_pilon	100305	102072	+	-	6.86413	6.36804	3.81195e-15	3.7546e-13	Ups	7.5313	6.18068	1.23587e-14	3.86049e-12	Ups	8.49359	8.29139	3.62772e-20	9.22369e-18	Ups	similar to MFS quinate transporter QutD [Leptosphaeria maculans JN3]	--	transporter activity、membrane、integral component of membrane、transmembrane transporter activity、transmembrane transport	KOG0254, KOG0254, KOG0254, Predicted transporter (major facilitator superfamily) [General function prediction only].	--	--	--	--	--	--	--	--	--	--	no
Pm_7160	contig14_pilon	179335	180681	+	-	4.4774	4.41277	1.2945e-08	2.92412e-07	Ups	5.4714	2.66099	3.18927e-07	1.18599e-05	Ups	2.89491	3.27775	0.000100986	0.000935663	Ups	similar to starch binding domain containing protein [Leptosphaeria maculans JN3]	--	carbohydrate binding、starch binding	--	--	--	--	--	--	--	--	--	--	--	no
Pm_7175	contig14_pilon	222232	223999	-	-	5.13364	5.22011	1.80146e-10	5.84432e-09	Ups	4.89255	2.3377	9.66399e-06	0.000193156	Ups	6.73537	7.10583	3.35288e-15	2.91157e-13	Ups	sugar carrier protein A [Pyrenochaeta sp. DS3sAY3a]	--	transporter activity、membrane、integral component of membrane、transmembrane transporter activity、transmembrane transport	KOG0254, KOG0254, KOG0254, Predicted transporter (major facilitator superfamily) [General function prediction only].	--	--	--	--	--	--	--	--	--	--	no
Pm_7176	contig14_pilon	224501	226900	-	-	6.19787	5.52009	2.82689e-13	1.72662e-11	Ups	5.46615	1.7064	9.4751e-06	0.000190387	Ups	5.74883	5.38655	5.2354e-12	2.63772e-10	Ups	similar to alpha-xylosidase YicI [Leptosphaeria maculans JN3]	alpha-D-xyloside xylohydrolase	catalytic activity、hydrolase activity, hydrolyzing O-glycosyl compounds、carbohydrate metabolic process、carbohydrate binding	KOG1065, KOG1065, KOG1065, Maltase glucoamylase and related hydrolases, glycosyl hydrolase family 31 [Carbohydrate transport and metabolism].	alpha-glucosidase (EC 3.2.1.20); alpha-1,3-glucosidase (EC 3.2.1.84); sucrase-isomaltase (EC 3.2.1.48) (EC 3.2.1.10); alpha-xylosidase (EC 3.2.1.-); alpha-glucan lyase (EC 4.2.2.13); isomaltosyltransferase (EC 2.4.1.-).	Ustilago maydis	Unknown	Euchlaena spp., Zea spp. (Poaceae)	herb	Smut. Corn smut	Smut	--	--	--	no
Pm_7210	contig14_pilon	334010	336463	-	-	2.71552	4.92391	0.00012856	0.00111374	Ups	3.35419	4.09773	0.000270961	0.00251265	Ups	3.53532	5.96886	1.26322e-06	1.98146e-05	Ups	similar to acetolactate synthase catalytic subunit [Leptosphaeria maculans JN3]	--	catalytic activity、thiamine pyrophosphate binding	KOG1185, KOG1185, KOG1185, Thiamine pyrophosphate-requiring enzyme [Amino acid transport and metabolism, Coenzyme transport and metabolism].	--	--	--	--	--	--	--	--	--	--	no
Pm_7212	contig14_pilon	338632	340276	-	-	7.74044	7.7666	4.03901e-18	7.48449e-16	Ups	4.93181	2.31056	9.66399e-06	0.000193156	Ups	6.10351	6.44208	2.41964e-13	1.6431e-11	Ups	similar to MFS sugar transporter [Leptosphaeria maculans JN3]	--	transporter activity、membrane、integral component of membrane、transmembrane transporter activity、transmembrane transport	KOG0254, KOG0254, KOG0254, Predicted transporter (major facilitator superfamily) [General function prediction only].	--	--	--	--	--	--	--	--	--	--	no
Pm_7221	contig14_pilon	366412	367437	+	-	2.48846	4.81652	0.000397241	0.00299435	Ups	3.7693	4.64928	1.00686e-05	0.000200511	Ups	2.01906	4.74159	0.00342705	0.0184027	Ups	hypothetical protein LEMA_P083550.1 [Leptosphaeria maculans JN3]	--	2-dehydropantoate 2-reductase activity、pantothenate biosynthetic process、oxidoreductase activity、oxidation-reduction process	--	--	--	--	--	--	--	--	--	--	--	no
Pm_7259	contig14_pilon	489214	490935	-	-	7.93517	6.12365	2.01076e-17	3.09629e-15	Ups	7.83221	3.40429	7.61991e-11	9.2565e-09	Ups	9.33729	7.82304	9.35131e-22	3.19493e-19	Ups	similar to aldehyde dehydrogenase [Leptosphaeria maculans JN3]	--	oxidoreductase activity、oxidoreductase activity, acting on the aldehyde or oxo group of donors, NAD or NADP as acceptor、oxidation-reduction process	KOG2450, KOG2450, KOG2450, Aldehyde dehydrogenase [Energy production and conversion].	--	--	--	--	--	--	--	--	--	--	no
Pm_7267	contig14_pilon	514564	516358	-	-	6.73831	8.69577	1.25737e-15	1.34773e-13	Ups	5.51323	6.99633	5.66704e-11	7.12159e-09	Ups	5.13396	7.41619	5.77344e-11	2.36408e-09	Ups	similar to MFS transporter [Leptosphaeria maculans JN3]	--	integral component of membrane、transmembrane transport	KOG2533, KOG2533, KOG2533, Permease of the major facilitator superfamily [Carbohydrate transport and metabolism].	--	--	--	--	--	--	--	--	Cluster 23	NRPS	no
Pm_7268	contig14_pilon	517261	520481	+	-	5.91094	8.02758	3.4293e-13	2.00495e-11	Ups	5.01311	6.48866	1.32314e-09	1.05161e-07	Ups	3.27799	5.81185	5.41185e-06	7.19802e-05	Ups	similar to NRPS-like enzyme [Leptosphaeria maculans JN3]	--	catalytic activity	KOG1176, KOG1176, KOG1176, Acyl-CoA synthetase [Lipid transport and metabolism].	chitinase (EC 3.2.1.14); endo-beta-N-acetylglucosaminidase (EC 3.2.1.96); xylanase inhibitor; concanavalin B; narbonin	--	--	--	--	--	--	--	Cluster 23	NRPS	no
Pm_7277	contig14_pilon	539903	541859	+	-	3.46922	8.42569	1.46657e-06	2.08777e-05	Ups	2.04133	6.94398	0.00516601	0.0235714	Ups	1.92635	7.39342	0.00447206	0.0228224	Ups	similar to carnitine O-acetyltransferase [Leptosphaeria maculans JN3]	carnitine O-acetyltransferase	transferase activity, transferring acyl groups	KOG3717, KOG3717, KOG3717, Carnitine O-acyltransferase CRAT [Lipid transport and metabolism].	--	Magnaporthe grisea	SIMILARITY: Belongs to the carnitine/choline acetyltransferase family.	Digitaria (Poaceae)	herb	Leaf spot	Leaf Spot	reduced_virulence	--	--	no
Pm_7340	contig14_pilon	766656	767327	+	-	2.44438	3.55361	0.000693959	0.00482187	Ups	3.47704	2.6182	0.00276276	0.014487	Ups	2.26333	3.73289	0.00141699	0.00876771	Ups	hypothetical protein LEMA_P084940.1 [Leptosphaeria maculans JN3]	--	--	--	--	--	--	--	--	--	--	--	--	--	no
Pm_7370	contig14_pilon	865350	867136	-	-	9.20962	7.97824	1.34958e-21	5.26962e-19	Ups	7.65482	4.73318	1.88812e-12	3.62154e-10	Ups	7.18296	6.25513	9.55159e-16	9.78107e-14	Ups	hypothetical protein LEMA_P085200.1 [Leptosphaeria maculans JN3]	MFS transporter, SP family, general alpha glucoside:H+ symporter	transporter activity、membrane、integral component of membrane、transmembrane transporter activity、transmembrane transport	KOG0254, KOG0254, KOG0254, Predicted transporter (major facilitator superfamily) [General function prediction only].	--	--	--	--	--	--	--	--	--	--	no
Pm_7371	contig14_pilon	870802	872139	+	-	3.875	8.34979	1.2899e-07	2.40247e-06	Ups	3.35988	7.64019	6.01896e-06	0.000133751	Ups	3.421	8.22756	1.9652e-06	2.95131e-05	Ups	hypothetical protein COCSADRAFT_120981 [Bipolaris sorokiniana ND90Pr]	--	catalytic activity、transferase activity, transferring acyl groups other than amino-acyl groups	KOG1389, KOG1389, KOG1389, 3-oxoacyl CoA thiolase [Lipid transport and metabolism].	--	Leptosphaeria maculans	SIMILARITY: Belongs to the thiolase family.	ID:PF00108; Description: Thiolase_C	Brassica spp. and other Brassicaceae	herb	Black leg, canker, dry rot, leaf spot	unaffected_pathogenicity	--	--	no
Pm_7393	contig14_pilon	933367	935059	+	-	7.73182	10.7598	1.14984e-18	2.28567e-16	Ups	5.4795	8.38582	1.32697e-11	2.01496e-09	Ups	5.86585	9.2081	3.53659e-13	2.2879e-11	Ups	similar to MFS transporter [Leptosphaeria maculans JN3]	--	integral component of membrane、transmembrane transport	KOG2533, KOG2533, KOG2533, Permease of the major facilitator superfamily [Carbohydrate transport and metabolism].	--	--	--	--	--	--	--	--	--	--	no
Pm_7400	contig14_pilon	953924	959277	-	-	4.87329	7.19101	2.93324e-10	9.18885e-09	Ups	3.42013	4.55835	7.52939e-05	0.000948373	Ups	4.77082	7.3924	5.63602e-10	1.91958e-08	Ups	integral component of membrane	--	integral component of membrane、transmembrane transport	KOG2533, KOG2533, KOG2533, Permease of the major facilitator superfamily [Carbohydrate transport and metabolism].	--	--	--	--	--	--	--	--	--	--	no
Pm_744	contig1_pilon	2239736	2241853	+	-	2.49259	4.37916	0.000411617	0.00308868	Ups	4.76202	5.28011	3.1403e-08	1.69965e-06	Ups	4.68951	6.70869	1.12816e-09	3.70395e-08	Ups	ATP binding	--	oxidoreductase activity	KOG0726, KOG0726, KOG0726, 26S proteasome regulatory complex, ATPase RPT2 [Posttranslational modification, protein turnover, chaperones].	--	--	--	--	--	--	--	--	--	--	no
Pm_749	contig1_pilon	2251660	2252926	+	-	5.93063	4.11262	1.45726e-11	6.1278e-10	Ups	6.3919	0.930334	0.000125561	0.00141016	Ups	5.85133	4.36136	1.76938e-11	7.96075e-10	Ups	hypothetical protein AA0112_g5125 [Alternaria arborescens]	--	--	--	--	--	--	--	--	--	--	--	--	--	yes
Pm_7490	contig15_pilon	115081	116718	-	-	3.22922	3.77977	1.32361e-05	0.000149186	Ups	4.34936	2.48098	8.02885e-05	0.00099298	Ups	6.12211	6.87401	1.54112e-13	1.07319e-11	Ups	--	--	--	--	--	--	--	--	--	--	--	--	--	--	no
Pm_7508	contig15_pilon	166073	167109	+	-	2.62001	3.38272	0.000335709	0.00257566	Ups	5.11382	3.51898	5.46493e-08	2.66186e-06	Ups	4.16901	5.12204	4.19811e-08	9.62221e-07	Ups	similar to short chain dehydrogenase/reductase SDR [Leptosphaeria maculans JN3]	--	--	KOG1201, KOG1201, KOG1201, Hydroxysteroid 17-beta dehydrogenase 11 [Secondary metabolites biosynthesis, transport and catabolism].	--	--	SIMILARITY: Belongs to the short-chain dehydrogenases/reductases (SDR) family.	Belamcanda chinensis: Korea,Gladiolus ?gandavensis: Korea,Iris japonica: China,Iris missouriensis (Leaf spot.): Idaho; Montana; Oregon; Washington,Iris sp. (Leaf spot.): China; Texas; Washing	herb	Leaf spot	Leaf Spot	increased_virulence_(hypervirulence)__unaffected_pathogenicity	--	--	no
Pm_7513	contig15_pilon	177084	180696	+	-	2.8141	3.57946	0.000132651	0.00114023	Ups	4.88056	3.24703	3.20078e-07	1.18624e-05	Ups	5.64037	6.56989	3.15684e-12	1.69185e-10	Ups	similar to MFS sugar transporter [Leptosphaeria maculans JN3]	--	membrane、integral component of membrane、transmembrane transporter activity、transmembrane transport	KOG0254, KOG0254, KOG0254, Predicted transporter (major facilitator superfamily) [General function prediction only].	--	--	--	--	--	--	--	--	--	--	no
Pm_7521	contig15_pilon	202694	203984	-	-	2.9409	4.83274	4.18774e-05	0.000412473	Ups	3.22597	3.59153	0.00132989	0.00832742	Ups	2.97644	5.17721	3.17603e-05	0.000347931	Ups	similar to malonyl-CoA-acyl carrier protein transacylase [Leptosphaeria maculans JN3]	acyl-carrier-protein S-malonyltransferase	transferase activity	KOG2926, KOG2926, KOG2926, Malonyl-CoA:ACP transacylase [Lipid transport and metabolism].	--	--	--	--	--	--	--	--	--	--	no
Pm_7547	contig15_pilon	274828	275231	-	-	3.67374	6.53653	5.07429e-07	8.07529e-06	Ups	2.48672	4.55443	0.00557037	0.0248069	Ups	4.10306	7.2407	3.55699e-08	8.23911e-07	Ups	hypothetical protein LEMA_P049830.1 [Leptosphaeria maculans JN3]	--	--	--	--	--	--	--	--	--	--	--	--	--	no
Pm_758	contig1_pilon	2274653	2276790	-	-	4.94388	0.817662	1.13841e-05	0.000130875	Ups	7.77349	-0.407981	0.00614931	0.0263855	Ups	6.15067	2.4196	4.79162e-09	1.35018e-07	Ups	hypothetical protein CSKR_3457s [Clonorchis sinensis]	--	--	--	--	--	--	--	--	--	--	--	--	--	no
Pm_7580	contig15_pilon	360122	361203	+	-	5.63444	5.45714	9.23036e-12	4.13588e-10	Ups	4.78347	1.89745	0.000127312	0.00142467	Ups	5.02178	5.16911	3.32574e-10	1.18437e-08	Ups	similar to carbohydrate esterase family 8 protein [Leptosphaeria maculans JN3]	pectinesterase	pectinesterase activity、cell wall modification	--	pectin methylesterase (EC 3.1.1.11).	Botryotinia fuckeliana	CATALYTIC ACTIVITY: Pectin + n H(2)O = n methanol + pectate.	ID:PF01095; Description: Pectinesterase	Various plant families	plants	Grey mould. Parasite or saprophyte	unaffected_pathogenicity__reduced_virulence	--	--	yes
Pm_7584	contig15_pilon	366083	366868	-	-	3.30961	5.82581	4.57895e-06	5.76423e-05	Ups	2.57056	4.10826	0.0068995	0.0290012	Ups	2.95184	5.81063	3.32666e-05	0.000361895	Ups	similar to dienelactone hydrolase family protein [Leptosphaeria maculans JN3]	--	hydrolase activity	KOG3043, KOG3043, KOG3043, Predicted hydrolase related to dienelactone hydrolase [General function prediction only].	--	--	--	--	--	--	--	--	--	--	no
Pm_7585	contig15_pilon	370784	372640	-	-	1.79727	3.99502	0.00972629	0.0436167	Ups	3.10885	3.68371	0.00191669	0.0111523	Ups	2.30616	4.71876	0.000949331	0.00624867	Ups	fatty-acyl-CoA synthase [Stagonospora sp. SRC1lsM3a]	--	catalytic activity	KOG1176, KOG1176, KOG1176, Acyl-CoA synthetase [Lipid transport and metabolism].	--	Alternaria alternata	Unknown	Plant	plants	Leaf spot, rots	Leaf Spot	loss_of_pathogenicity	--	--	no
Pm_760	contig1_pilon	2286168	2292798	-	-	3.33755	5.27458	4.54682e-06	5.73361e-05	Ups	3.78031	4.15938	2.67338e-05	0.00044218	Ups	2.61451	4.94464	0.000218297	0.00178507	Ups	similar to sulfate permease [Leptosphaeria maculans JN3]	--	secondary active sulfate transmembrane transporter activity、sulfate transport、sulfate transmembrane transporter activity、membrane、integral component of membrane	KOG0236, KOG0236, KOG0236, Sulfate/bicarbonate/oxalate exchanger SAT-1 and related transporters (SLC26 family) [Inorganic ion transport and metabolism].	--	--	--	--	--	--	--	--	--	--	no
Pm_7622	contig15_pilon	464907	466429	-	-	2.77346	7.98955	7.25303e-05	0.000673153	Ups	2.49413	7.56365	0.000563107	0.004267	Ups	1.83671	7.51053	0.0065511	0.0310985	Ups	hypothetical protein LEMA_P048300.1 [Leptosphaeria maculans JN3]	alanine-glyoxylate transaminase / serine-glyoxylate transaminase / serine-pyruvate transaminase	catalytic activity	KOG2862, KOG2862, KOG2862, Alanine-glyoxylate aminotransferase AGT1 [General function prediction only].	--	--	--	--	--	--	--	--	--	--	no
Pm_7675	contig15_pilon	631070	631935	+	-	4.13823	6.06846	3.42226e-08	7.033e-07	Ups	2.73517	3.51079	0.00981159	0.0379448	Ups	5.42172	7.60995	8.42105e-12	4.05583e-10	Ups	similar to 3-ketoacyl-(acyl-carrier-protein) reductase [Leptosphaeria maculans JN3]	--	--	KOG0725, KOG0725, KOG0725, Reductases with broad range of substrate specificities [General function prediction only].	murein polymerase (EC 2.4.1.129).	Magnaporthe oryzae	SIMILARITY: Belongs to the short-chain dehydrogenases/reductases (SDR) family.	Poaceae, especially important on Oryzae	herb	Rice blast	Rice Blast	--	--	--	no
Pm_7749	contig15_pilon	838038	839593	+	-	4.38533	5.0677	1.24281e-08	2.82256e-07	Ups	4.15391	2.62896	0.000211308	0.00208479	Ups	5.6771	6.6323	2.47143e-12	1.36466e-10	Ups	similar to acyl-CoA dehydrogenase [Leptosphaeria maculans JN3]	--	oxidoreductase activity, acting on the CH-CH group of donors、flavin adenine dinucleotide binding、oxidation-reduction process	KOG0139, KOG0139, KOG0139, Short-chain acyl-CoA dehydrogenase [Lipid transport and metabolism].	--	--	--	--	--	--	--	--	--	--	no
Pm_7752	contig15_pilon	849805	850812	-	-	9.47736	8.04169	2.06818e-22	9.4214e-20	Ups	7.96869	5.02928	7.47116e-13	1.57081e-10	Ups	8.05562	6.9187	3.32432e-18	5.4246e-16	Ups	hypothetical protein AA0112_g9317 [Alternaria arborescens]	pectate lyase	--	--	pectate lyase (EC 4.2.2.2); exo-pectate lyase (EC 4.2.2.9); pectin lyase (EC 4.2.2.10).	Colletotrichum gloeosporioides	FUNCTION: Acts as a virulence factor active in plant tissue maceration.	SUBCELLULAR LOCATION: Secreted (Potential).	SIMILARITY: Belongs to the polysaccharide lyase 1 family.	Unknown	Unknown	--	--	--	yes
Pm_776	contig1_pilon	2336851	2338740	-	-	2.42629	4.36108	0.000614519	0.00434857	Ups	2.8881	3.38441	0.00728157	0.0300753	Ups	3.14106	5.29929	1.27269e-05	0.000154948	Ups	similar to flavoprotein containing monooxygenase involved in K+ transport [Leptosphaeria maculans JN3]	--	N,N-dimethylaniline monooxygenase activity、flavin adenine dinucleotide binding、NADP binding、oxidation-reduction process	KOG1399, KOG1399, KOG1399, Flavin-containing monooxygenase [Secondary metabolites biosynthesis, transport and catabolism].	--	--	--	--	--	--	--	--	--	--	no
Pm_778	contig1_pilon	2346948	2349302	+	-	4.54564	8.10498	2.03236e-09	5.27785e-08	Ups	3.28596	6.35768	2.17575e-05	0.000377579	Ups	2.20919	6.28994	0.00130087	0.00818795	Ups	similar to dipeptidyl-peptidase IV [Leptosphaeria maculans JN3]	--	serine-type endopeptidase activity、proteolysis、serine-type peptidase activity	KOG2100, KOG2100, KOG2100, Dipeptidyl aminopeptidase [Posttranslational modification, protein turnover, chaperones].	--	--	--	--	--	--	--	--	--	--	yes
Pm_7794	contig15_pilon	972963	974646	+	-	5.20502	9.23598	2.69934e-11	1.06541e-09	Ups	3.60096	7.40805	1.70313e-06	4.79905e-05	Ups	4.0653	8.43875	4.06998e-08	9.36782e-07	Ups	similar to benzoate 4-monooxygenase cytochrome P450 [Leptosphaeria maculans JN3]	--	iron ion binding、oxidoreductase activity, acting on paired donors, with incorporation or reduction of molecular oxygen、heme binding、oxidation-reduction process	KOG0157, KOG0157, KOG0157, Cytochrome P450 CYP4/CYP19/CYP26 subfamilies [Secondary metabolites biosynthesis, transport and catabolism, Lipid transport and metabolism].	--	Mycosphaerella graminicola	COFACTOR: Heme group (By similarity).	ID:PF00067; Description: p450	Triticum and possibly a few other grasses	herb	Leaf spot or speckled leaf blotch of wheat	reduced_virulence	--	--	no
Pm_782	contig1_pilon	2359582	2361417	-	-	3.35698	6.84513	3.06291e-06	4.05409e-05	Ups	3.59867	6.51743	3.22182e-06	7.93338e-05	Ups	5.49606	9.18209	4.0652e-12	2.11642e-10	Ups	similar to hexose transporter [Leptosphaeria maculans JN3]	--	integral component of membrane、transmembrane transporter activity、transmembrane transport	KOG0254, KOG0254, KOG0254, Predicted transporter (major facilitator superfamily) [General function prediction only].	--	Botryotinia fuckeliana	SIMILARITY: Belongs to the major facilitator superfamily. Sugar transporter (TC 2.A.1.1) family.	Various plant families	plants	Grey mould. Parasite or saprophyte	Gray Mould	--	--	--	no
Pm_7863	contig15_pilon	1232585	1238789	-	-	3.89277	8.23619	1.1727e-07	2.20673e-06	Ups	2.29072	6.41424	0.00241904	0.0132171	Ups	3.72236	8.37537	3.28645e-07	5.89996e-06	Ups	hypothetical protein B5807_03884 [Epicoccum nigrum]	sterol carrier protein 2	catalytic activity、transferase activity, transferring acyl groups other than amino-acyl groups	KOG1406, KOG1406, KOG1406, Peroxisomal 3-ketoacyl-CoA-thiolase P-44/SCP2 [Lipid transport and metabolism].	--	--	--	--	--	--	--	--	--	--	no
Pm_7867	contig15_pilon	1253128	1254477	-	-	5.36878	8.42798	1.0088e-11	4.39411e-10	Ups	3.61833	6.02978	4.02793e-06	9.45007e-05	Ups	1.74835	5.44934	0.01008	0.0434713	Ups	similar to branched-chain-amino-acid aminotransferase [Leptosphaeria maculans JN3]	branched-chain amino acid aminotransferase	catalytic activity、branched-chain-amino-acid transaminase activity、branched-chain amino acid metabolic process	KOG0975, KOG0975, KOG0975, Branched chain aminotransferase BCAT1, pyridoxal phosphate enzymes type IV superfamily [Amino acid transport and metabolism].	--	--	--	--	--	--	--	--	--	--	no
Pm_7870	contig15_pilon	1261210	1263748	-	-	2.61687	5.78776	0.000185211	0.00152824	Ups	2.63392	4.92606	0.001895	0.0110379	Ups	3.03876	6.46165	1.88476e-05	0.000217375	Ups	hypothetical protein IQ07DRAFT_684639 [Pyrenochaeta sp. DS3sAY3a]	--	DNA binding、nucleus、transcription, DNA-templated、zinc ion binding	--	--	Fusarium oxysporum	SIMILARITY: Contains 1 Zn(2)-C6 fungal-type DNA-binding domain.	ID:PF00172; Description: Fungal_trans	Multiple genera in multiple families	plants	Blights, wilts, rots of various sorts	unaffected_pathogenicity	--	--	no
Pm_7872	contig15_pilon	1271969	1272976	-	-	8.3792	5.58582	2.82732e-17	4.2344e-15	Ups	8.13484	1.54496	1.46828e-07	5.96755e-06	Ups	9.69489	7.19937	7.58223e-22	2.69535e-19	Ups	gentisate 1,2-dioxygenase [Stemphylium lycopersici]	--	--	--	--	--	--	--	--	--	--	--	--	--	no
Pm_7873	contig15_pilon	1275022	1276334	+	-	10.314	5.37056	4.37979e-19	9.97589e-17	Ups	11.0814	3.93955	1.12401e-11	1.75554e-09	Ups	11.9225	7.24848	5.96677e-24	5.01806e-21	Ups	beta-lactamase/transpeptidase-like protein [Pyrenochaeta sp. DS3sAY3a]	--	--	--	--	--	--	--	--	--	--	--	--	--	no
Pm_7874	contig15_pilon	1277298	1279226	+	-	12.7476	5.0078	5.09128e-18	9.27715e-16	Ups	12.2753	0.706085	6.31674e-06	0.000138122	Ups	14.5597	6.81891	1.05715e-23	7.22365e-21	Ups	hypothetical protein CLAIMM_07103 [Cladophialophora immunda]	--	N,N-dimethylaniline monooxygenase activity、flavin adenine dinucleotide binding、NADP binding、oxidation-reduction process	KOG1399, KOG1399, KOG1399, Flavin-containing monooxygenase [Secondary metabolites biosynthesis, transport and catabolism].	--	--	--	--	--	--	--	--	--	--	no
Pm_7875	contig15_pilon	1280065	1281195	-	-	7.89738	8.27591	1.02725e-18	2.07979e-16	Ups	3.99552	2.20118	0.00208845	0.0117592	Ups	7.70825	8.38508	3.19456e-18	5.29184e-16	Ups	cupin domain-containing protein [Rhodococcus sp.]	--	--	--	--	--	--	--	--	--	--	--	--	--	no
Pm_79	contig1_pilon	340489	341624	+	-	7.68973	5.14978	5.50032e-16	6.19949e-14	Ups	7.46825	1.00924	1.16786e-05	0.000224398	Ups	8.09553	5.8605	2.27533e-17	3.10952e-15	Ups	GroES-like protein [Alternaria alternata]	alcohol dehydrogenase, propanol-preferring	zinc ion binding、oxidoreductase activity、oxidation-reduction process	KOG0023, KOG0023, KOG0023, Alcohol dehydrogenase, class V [Secondary metabolites biosynthesis, transport and catabolism].	alpha-1,6-mannanase (EC 3.2.1.101)	Magnaporthe oryzae	COFACTOR: Zinc (By similarity).	ID:PF00107; Description: ADH_N	Poaceae, especially important on Oryzae	herb	Rice blast	unaffected_pathogenicity	--	--	no
Pm_7967	contig16_pilon	394287	395208	-	-	3.80338	7.78859	2.05404e-07	3.62207e-06	Ups	2.85335	6.44492	0.000170425	0.00177115	Ups	3.2868	7.61192	4.35992e-06	5.97331e-05	Ups	similar to peroxisomal biogenesis factor 11 [Leptosphaeria maculans JN3]	--	integral component of peroxisomal membrane、peroxisome fission	KOG4186, KOG4186, KOG4186, Peroxisomal biogenesis protein (peroxin) [Intracellular trafficking, secretion, and vesicular transport].	--	--	--	--	--	--	--	--	--	--	no
Pm_7992	contig16_pilon	487608	488645	-	-	7.70615	6.88737	1.50985e-17	2.42752e-15	Ups	6.40925	2.62304	5.80018e-09	3.82008e-07	Ups	6.08987	5.58527	6.02513e-13	3.74277e-11	Ups	hypothetical protein LEMA_P112800.1 [Leptosphaeria maculans JN3]	--	catalytic activity	KOG4178, KOG4178, KOG4178, Soluble epoxide hydrolase [Lipid transport and metabolism].	--	--	--	--	--	--	--	--	--	--	no
Pm_8020	contig16_pilon	617140	617829	+	-	7.56208	6.59214	6.44087e-17	8.80225e-15	Ups	9.29092	8.11554	7.68085e-19	6.99789e-16	Ups	2.52454	2.10399	0.00111463	0.00715576	Ups	hypothetical protein SNOG_12340 [Parastagonospora nodorum SN15]	--	response to oxidative stress	--	--	--	--	--	--	--	--	--	--	--	no
Pm_8054	contig16_pilon	723601	728151	+	-	2.1189	5.97317	0.00199075	0.0116949	Ups	2.22648	5.45465	0.00598968	0.0260275	Ups	2.6567	6.72652	0.000142375	0.00124826	Ups	hypothetical protein LEMA_P111280.1 [Leptosphaeria maculans JN3]	--	acid phosphatase activity、metal ion binding	--	--	--	--	--	--	--	--	--	--	--	no
Pm_8100	contig16_pilon	875475	876133	+	-	4.69609	4.16114	5.93257e-09	1.42865e-07	Ups	5.92681	2.39961	4.61803e-08	2.3593e-06	Ups	6.57505	6.32559	1.87909e-14	1.51059e-12	Ups	predicted protein [Pyrenophora tritici-repentis Pt-1C-BFP]	--	--	--	--	--	--	--	--	--	--	--	--	--	no
Pm_8122	contig16_pilon	1060559	1061828	-	-	6.03642	7.68447	1.56254e-13	1.02911e-11	Ups	4.47886	4.72504	1.84626e-07	7.23482e-06	Ups	2.66814	4.80687	0.000170126	0.00144409	Ups	similar to subtilisin-like protease [Leptosphaeria maculans JN3]	--	serine-type endopeptidase activity、proteolysis、serine-type peptidase activity	KOG1153, KOG1153, KOG1153, Subtilisin-related protease/Vacuolar protease B [Posttranslational modification, protein turnover, chaperones].	Modules of approx. 150 residues which always appear as a threefold internal repeat. The only apparent exception to this, xylanase II of Actinomadura sp. FC7 (GenBank U08894), is in fact not completely sequenced. These modules were first identified in several plant lectins such as ricin or agglutinin of Ricinus communis which bind galactose residues. The three-dimensional structure of a plant lect…	--	--	--	--	--	--	--	--	--	yes
Pm_8129	contig16_pilon	1121732	1123228	-	-	6.13239	5.90311	3.13848e-13	1.86484e-11	Ups	6.02281	3.2616	6.40584e-10	5.48179e-08	Ups	6.64693	6.71697	6.86978e-15	5.73338e-13	Ups	thiolase-like protein [Alternaria alternata]	--	catalytic activity、transferase activity, transferring acyl groups other than amino-acyl groups	KOG1406, KOG1406, KOG1406, Peroxisomal 3-ketoacyl-CoA-thiolase P-44/SCP2 [Lipid transport and metabolism].	--	Leptosphaeria maculans	SIMILARITY: Belongs to the thiolase family.	ID:PF00108; Description: Thiolase_C	Brassica spp. and other Brassicaceae	herb	Black leg, canker, dry rot, leaf spot	--	--	--	no
Pm_8155	contig16_pilon	1201644	1202519	-	-	7.5421	7.52828	1.46788e-17	2.39527e-15	Ups	5.80211	3.36573	5.6223e-09	3.72537e-07	Ups	4.55438	4.89286	6.21466e-09	1.70288e-07	Ups	hypothetical protein CC77DRAFT_1010104 [Alternaria alternata]	--	oxidoreductase activity	KOG0725, KOG0725, KOG0725, Reductases with broad range of substrate specificities [General function prediction only].	--	Magnaporthe oryzae	SIMILARITY: Belongs to the short-chain dehydrogenases/reductases (SDR) family.	Poaceae, especially important on Oryzae	herb	Rice blast	Rice Blast	unaffected_pathogenicity__reduced_virulence	Cluster 26	T1PKS	no
Pm_8156	contig16_pilon	1203026	1204000	+	-	6.4516	6.89843	1.71016e-14	1.36476e-12	Ups	3.67151	2.13938	0.00585897	0.0257643	Ups	3.55314	4.40496	2.02011e-06	3.0172e-05	Ups	hypothetical protein AA0112_g11657 [Alternaria arborescens]	--	nucleus	KOG4048, KOG4048, KOG4048, Uncharacterized conserved protein [Function unknown].	--	--	--	--	--	--	--	--	Cluster 26	T1PKS	no
Pm_8157	contig16_pilon	1206156	1207824	+	-	12.2422	8.75071	3.90555e-28	7.11656e-25	Ups	11.1726	7.28839	6.86198e-17	3.57248e-14	Ups	10.9882	7.77975	3.93457e-24	3.58472e-21	Ups	MFS general substrate transporter [Alternaria alternata]	--	integral component of membrane、transmembrane transport	KOG2533, KOG2533, KOG2533, Permease of the major facilitator superfamily [Carbohydrate transport and metabolism].	--	--	--	--	--	--	--	--	--	--	no
Pm_8159	contig16_pilon	1219194	1220041	-	-	7.78639	11.8263	6.85734e-19	1.47003e-16	Ups	7.24729	11.3788	4.45263e-17	2.43403e-14	Ups	3.32018	7.78785	3.54189e-06	5.00304e-05	Ups	similar to trypsin-like protease 1 [Leptosphaeria maculans JN3]	trypsin	serine-type endopeptidase activity、proteolysis、serine-type peptidase activity	KOG3627, KOG3627, KOG3627, Trypsin [Amino acid transport and metabolism].	Modules of approx. 60 residues found in bacterial enzymes. Chitin-binding described in several cases. Distantly related to the CBM12 family.	--	--	--	--	--	--	--	--	--	yes
Pm_8160	contig16_pilon	1222895	1227476	+	-	3.66042	4.64408	9.66548e-07	1.44559e-05	Ups	4.79867	3.70226	1.73259e-07	6.88817e-06	Ups	2.75166	4.1452	0.000127588	0.00114151	Ups	carbohydrate-binding module family 35 protein [Bipolaris maydis ATCC 48331]	beta-mannosidase	catalytic activity、hydrolase activity, hydrolyzing O-glycosyl compounds、carbohydrate metabolic process、carbohydrate binding	KOG2230, KOG2230, KOG2230, Predicted beta-mannosidase [Carbohydrate transport and metabolism].	beta-galactosidase (EC 3.2.1.23) ; beta-mannosidase (EC 3.2.1.25); beta-glucuronidase (EC 3.2.1.31); mannosylglycoprotein endo-beta-mannosidase (EC 3.2.1.152); exo-beta-glucosaminidase (EC 3.2.1.165)	--	--	--	--	--	--	--	--	--	no
Pm_8162	contig16_pilon	1229593	1231449	-	-	3.37961	5.38121	3.46343e-06	4.51319e-05	Ups	4.76332	5.70423	1.18743e-08	7.05553e-07	Ups	3.6542	5.94227	6.38476e-07	1.08057e-05	Ups	similar to general amidase GmdA [Leptosphaeria maculans JN3]	--	--	KOG1212, KOG1212, KOG1212, Amidases [Translation, ribosomal structure and biogenesis, Lipid transport and metabolism, Signal transduction mechanisms].	--	--	--	--	--	--	--	--	--	--	no
Pm_8170	contig16_pilon	1249441	1251123	+	-	2.93185	5.77469	3.55393e-05	0.000357782	Ups	3.81382	5.70205	2.43178e-06	6.43743e-05	Ups	3.05602	6.19015	1.76077e-05	0.000205229	Ups	similar to salicylate hydroxylase [Leptosphaeria maculans JN3]	salicylate hydroxylase	FAD binding	KOG2614, KOG2614, KOG2614, Kynurenine 3-monooxygenase and related flavoprotein monooxygenases [Energy production and conversion, General function prediction only].	--	Phaeosphaeria nodorum	Unknown	Multiple genera of Poaceae and Blysmus compressus (Cyperaceae)	herb	Glume blotch of wheat and other grasses	Glume Blotch	unaffected_pathogenicity	--	--	no
Pm_8218	contig17_pilon	138444	142454	+	-	5.57834	4.83709	2.69631e-11	1.06541e-09	Ups	6.53232	3.04145	6.93525e-10	5.87776e-08	Ups	5.68805	5.2603	8.21083e-12	3.98974e-10	Ups	acetoacetate-CoA ligase [Ascochyta rabiei]	--	catalytic activity、lipid metabolic process、acetoacetate-CoA ligase activity	KOG1175, KOG1175, KOG1175, Acyl-CoA synthetase [Lipid transport and metabolism].	--	--	--	--	--	--	--	--	--	--	no
Pm_8228	contig17_pilon	219762	221332	+	-	8.11638	8.29324	2.84259e-19	6.90622e-17	Ups	7.19557	6.78515	9.37052e-15	3.01317e-12	Ups	10.3044	10.7744	7.0098e-26	9.57977e-23	Ups	similar to exoglucanase 1 precursor [Leptosphaeria maculans JN3]	--	hydrolase activity, hydrolyzing O-glycosyl compounds、carbohydrate metabolic process	--	endo-beta-1,4-glucanase (EC 3.2.1.4); [reducing end-acting] cellobiohydrolase (EC 3.2.1.-); chitosanase (EC 3.2.1.132); endo-beta-1,3-1,4-glucanase (EC 3.2.1.73)	Cochliobolus carbonum	Unknown	Corn, Zea mays, sometimes on Sorghum (Poaceae) and various other plant families	plants	Northern corn leaf spot, ear and kernel rot	Leaf Spot	unaffected_pathogenicity	--	--	yes
Pm_8240	contig17_pilon	261822	263518	-	-	5.39592	7.93955	9.35064e-12	4.15571e-10	Ups	5.57811	7.87018	1.53728e-11	2.23079e-09	Ups	2.14396	5.249	0.00187417	0.0111074	Ups	hypothetical protein LEMA_P013500.1 [Leptosphaeria maculans JN3]	--	metallocarboxypeptidase activity、proteolysis、zinc ion binding	KOG2650, KOG2650, KOG2650, Zinc carboxypeptidase [Function unknown].	--	--	--	--	--	--	--	--	Cluster 28	NRPS	no
Pm_8262	contig17_pilon	316595	318751	-	-	2.3688	6.05363	0.000621617	0.00439426	Ups	2.74421	5.69542	0.000492432	0.00390977	Ups	4.9767	8.75318	1.26276e-10	4.84413e-09	Ups	hypothetical protein AG0111_g1084 [Alternaria gaisen]	--	--	--	--	--	--	--	--	--	--	--	--	--	yes
Pm_8279	contig17_pilon	386159	387488	-	-	3.16884	7.42401	8.5567e-06	0.000100809	Ups	2.00314	6.00638	0.00950019	0.0369234	Ups	2.57316	7.19988	0.000211735	0.00174698	Ups	similar to alpha-methylacyl-CoA racemase [Leptosphaeria maculans JN3]	alpha-methylacyl-CoA racemase	catalytic activity	KOG3957, KOG3957, KOG3957, Predicted L-carnitine dehydratase/alpha-methylacyl-CoA racemase [Lipid transport and metabolism].	--	--	--	--	--	--	--	--	--	--	no
Pm_830	contig1_pilon	2496274	2498099	-	-	3.46095	4.66417	2.87132e-06	3.83299e-05	Ups	4.01098	3.2101	9.81305e-05	0.00115725	Ups	5.3267	6.75507	2.21053e-11	9.74505e-10	Ups	hypothetical protein LEMA_P038130.1 [Leptosphaeria maculans JN3]	--	oxidoreductase activity, acting on CH-OH group of donors、flavin adenine dinucleotide binding、oxidation-reduction process	KOG1238, KOG1238, KOG1238, Glucose dehydrogenase/choline dehydrogenase/mandelonitrile lyase (GMC oxidoreductase family) [General function prediction only].	--	Ustilago maydis	COFACTOR: FAD (By similarity).	ID:PF05199; Description: GMC_oxred_C	ID:PF00732; Description: GMC_oxred_C	Euchlaena spp., Zea spp. (Poaceae)	herb	--	Cluster 2	T1PKS	no
Pm_8305	contig17_pilon	461690	462625	-	-	4.30811	5.8469	1.4553e-08	3.26711e-07	Ups	3.76812	3.60275	0.000104384	0.00121537	Ups	5.10306	6.9181	8.11139e-11	3.23002e-09	Ups	similar to acetylxylan esterase 1 precursor [Leptosphaeria maculans JN3]	--	extracellular region、hydrolase activity、cutinase activity	KOG2100, KOG2100, KOG2100, Dipeptidyl aminopeptidase [Posttranslational modification, protein turnover, chaperones].	acetyl xylan esterase (EC 3.1.1.72); cinnamoyl esterase (EC 3.1.1.-); feruloyl esterase (EC 3.1.1.73); carboxylesterase (EC 3.1.1.1); S-formylglutathione hydrolase (EC 3.1.2.12)	--	--	--	--	--	--	--	--	--	yes
Pm_8382	contig17_pilon	707827	709010	+	-	4.45164	6.54716	4.66542e-09	1.13855e-07	Ups	3.7493	4.50875	1.8194e-05	0.000320831	Ups	2.06157	4.70832	0.00292612	0.0162228	Ups	NmrA-domain-containing protein [Alternaria alternata]	--	--	--	--	--	--	--	--	--	--	--	--	--	no
Pm_8387	contig17_pilon	718556	720680	+	-	3.71272	7.48223	3.60687e-07	5.97483e-06	Ups	3.70545	7.0895	1.22964e-06	3.59456e-05	Ups	2.1999	6.44768	0.00135172	0.00844477	Ups	NADPH oxidase 4 [Alternaria sp. MG1]	--	calcium ion binding、oxidoreductase activity、oxidation-reduction process	KOG0039, KOG0039, KOG0039, Ferric reductase, NADH/NADPH oxidase and related proteins [Inorganic ion transport and metabolism, Secondary metabolites biosynthesis, transport and catabolism].	--	Epichloe festucae	SIMILARITY: Contains 1 FAD-binding FR-type domain.	ID:PF08022; Description: FAD_binding_8	ID:PF01794; Description: FAD_binding_8	ID:PF08030; Description: Ferric_reduct	plants	enhanced_antagonism	--	--	no
Pm_8406	contig17_pilon	786213	787319	+	-	4.32371	4.02376	5.04989e-08	1.01148e-06	Ups	4.44383	1.53754	0.00174368	0.0103438	Ups	2.95412	3.09534	0.000100281	0.000930705	Ups	PQ loop repeat protein [Pyrenophora tritici-repentis Pt-1C-BFP]	--	--	KOG2913, KOG2913, KOG2913, Predicted membrane protein [Function unknown].	--	--	--	--	--	--	--	--	--	--	no
Pm_843	contig1_pilon	2539212	2540618	-	-	3.77244	7.00205	2.64341e-07	4.50213e-06	Ups	3.0473	5.53923	0.000152237	0.00162223	Ups	3.52073	7.06973	1.16201e-06	1.84923e-05	Ups	--	--	oxidoreductase activity、oxidation-reduction process	KOG2820, KOG2820, KOG2820, FAD-dependent oxidoreductase [General function prediction only].	--	--	--	--	--	--	--	--	Cluster 2	T1PKS	no
Pm_8493	contig17_pilon	1047790	1049215	+	-	7.07847	10.3231	9.4473e-17	1.24443e-14	Ups	5.88324	9.09218	9.0848e-13	1.87404e-10	Ups	6.83945	10.3827	4.83838e-16	5.34324e-14	Ups	hypothetical protein LEMA_P003180.1 [Leptosphaeria maculans JN3]	--	--	--	beta-1,3-glucanosyltransglycosylase (EC 2.4.1.-)	--	--	--	--	--	--	--	--	--	yes
Pm_8509	contig17_pilon	1093201	1096597	-	-	3.25309	9.7619	4.93272e-06	6.15633e-05	Ups	3.34051	9.88015	3.63653e-06	8.71891e-05	Ups	4.29817	11.0315	8.7093e-09	2.35108e-07	Ups	similar to sodium P-type ATPase [Leptosphaeria maculans JN3]	Na+-exporting ATPase	nucleotide binding、cation transport、integral component of membrane、cation-transporting ATPase activity	KOG0202, KOG0202, KOG0202, Ca2+ transporting ATPase [Inorganic ion transport and metabolism].	--	--	--	--	--	--	--	--	--	--	no
Pm_8510	contig17_pilon	1098011	1098362	-	-	4.64483	9.10862	1.01699e-09	2.80776e-08	Ups	3.71856	8.06272	6.36304e-07	2.17397e-05	Ups	3.5712	8.39246	8.00748e-07	1.32045e-05	Ups	predicted protein [Leptosphaeria maculans JN3]	--	--	--	--	--	--	--	--	--	--	--	--	--	no
Pm_8558	contig18_pilon	29756	31529	+	-	2.14823	4.58883	0.00196035	0.0115415	Ups	2.62663	3.84396	0.0090523	0.0357675	Ups	2.64603	5.31791	0.000172617	0.00146296	Ups	hypothetical protein [Leptosphaeria maculans JN3]	--	--	KOG1212, KOG1212, KOG1212, Amidases [Translation, ribosomal structure and biogenesis, Lipid transport and metabolism, Signal transduction mechanisms].	--	--	--	--	--	--	--	--	--	--	no
Pm_8570	contig18_pilon	105860	107078	-	-	5.76513	9.38835	6.78416e-13	3.80365e-11	Ups	4.66479	8.13762	2.35098e-09	1.66904e-07	Ups	2.66636	6.77212	0.000134612	0.00119293	Ups	hypothetical protein [Leptosphaeria maculans JN3]	L-glyceraldehyde reductase	oxidoreductase activity、oxidation-reduction process	KOG1577, KOG1577, KOG1577, Aldo/keto reductase family proteins [General function prediction only].	--	--	--	--	--	--	--	--	--	--	no
Pm_86	contig1_pilon	368997	369362	-	-	9.42735	7.1122	2.88551e-21	1.05158e-18	Ups	6.40632	0.352314	0.00100641	0.00680462	Ups	4.7587	2.79726	4.56989e-08	1.02593e-06	Ups	hypothetical protein LEMA_P103880.1 [Leptosphaeria maculans JN3]	--	--	--	--	--	--	--	--	--	--	--	--	--	yes
Pm_8618	contig18_pilon	253478	254267	+	-	5.1211	5.64451	1.35341e-10	4.45727e-09	Ups	5.99095	5.10902	5.63349e-11	7.12159e-09	Ups	5.97945	6.79222	3.97941e-13	2.55923e-11	Ups	endoglucanase A precursor [Pyrenochaeta sp. DS3sAY3a]	--	polysaccharide catabolic process	--	endoglucanase (EC 3.2.1.4); xyloglucan hydrolase (EC 3.2.1.151); beta-1,3-1,4-glucanase (EC 3.2.1.73); xyloglucan endotransglycosylase (EC 2.4.1.207)	--	--	--	--	--	--	--	--	--	yes
Pm_8662	contig18_pilon	419413	420648	-	-	4.36526	6.88306	7.41446e-09	1.74327e-07	Ups	2.50248	4.16191	0.00851169	0.0341248	Ups	2.72194	5.67734	0.000111052	0.00101686	Ups	hypothetical protein LEMA_P088170.1 [Leptosphaeria maculans JN3]	--	--	--	--	--	--	--	--	--	--	--	--	--	yes
Pm_8710	contig18_pilon	556795	558652	+	-	4.58327	8.87726	1.5238e-09	4.09328e-08	Ups	3.89058	8.0416	2.58686e-07	9.82093e-06	Ups	5.89574	10.4523	2.62541e-13	1.75022e-11	Ups	hypothetical protein [Leptosphaeria maculans JN3]	--	transporter activity、membrane、integral component of membrane、transmembrane transporter activity、transmembrane transport	KOG0254, KOG0254, KOG0254, Predicted transporter (major facilitator superfamily) [General function prediction only].	--	Botryotinia fuckeliana	SIMILARITY: Belongs to the major facilitator superfamily. Sugar transporter (TC 2.A.1.1) family.	Various plant families	plants	Grey mould. Parasite or saprophyte	Gray Mould	--	--	--	no
Pm_875	contig2_pilon	79989	82109	-	-	3.82936	5.79887	2.41588e-07	4.17924e-06	Ups	3.07549	3.70999	0.00191669	0.0111523	Ups	4.74974	6.97965	6.91677e-10	2.30552e-08	Ups	hypothetical protein IQ07DRAFT_531946 [Pyrenochaeta sp. DS3sAY3a]	--	DNA binding、nucleus、transcription, DNA-templated、zinc ion binding	--	--	--	--	--	--	--	--	--	Cluster 3	NRPS	no
Pm_8794	contig18_pilon	813788	816242	+	-	2.49789	5.00303	0.000372195	0.00283174	Ups	4.14867	5.48216	5.02482e-07	1.7953e-05	Ups	2.4213	5.24823	0.000527785	0.00379373	Ups	hypothetical protein LEMA_P087190.1 [Leptosphaeria maculans JN3]	--	DNA-binding transcription factor activity, RNA polymerase II-specific、DNA binding、nucleus、transcription, DNA-templated、regulation of transcription, DNA-templated、zinc ion binding	--	--	--	--	--	--	--	--	--	--	--	no
Pm_8826	contig18_pilon	903975	904826	+	-	11.2782	7.78546	3.07909e-25	2.40455e-22	Ups	10.7338	6.59212	1.94761e-15	7.60472e-13	Ups	13.2701	10.0611	5.45603e-31	5.96508e-27	Ups	hypothetical protein LEMA_P123760.1 [Leptosphaeria maculans JN3]	--	--	--	--	--	--	--	--	--	--	--	--	--	yes
Pm_8859	contig18_pilon	1015867	1018149	+	-	3.36611	6.10747	3.1677e-06	4.16757e-05	Ups	4.45705	6.51093	2.99513e-08	1.64552e-06	Ups	2.6661	5.78965	0.000145224	0.0012712	Ups	hypothetical protein LEMA_P123410.1 [Leptosphaeria maculans JN3]	--	oxidoreductase activity, acting on CH-OH group of donors、long-chain-alcohol oxidase activity、flavin adenine dinucleotide binding、oxidation-reduction process	KOG1238, KOG1238, KOG1238, Glucose dehydrogenase/choline dehydrogenase/mandelonitrile lyase (GMC oxidoreductase family) [General function prediction only].	--	--	--	--	--	--	--	--	Cluster 31	NRPS-T1PKS	yes
Pm_8912	contig19_pilon	169507	170483	-	-	6.56594	11.0099	2.85312e-15	2.94275e-13	Ups	5.10605	9.57813	8.74276e-11	1.01686e-08	Ups	3.59122	8.43177	7.18063e-07	1.2004e-05	Ups	hypothetical protein B5807_09889 [Epicoccum nigrum]	pectate lyase	extracellular region、pectate lyase activity	--	pectate lyase (EC 4.2.2.2).	Fusarium solani	Unknown	Multiple plant families. Some strains may cause infections in humans	plants	Saprobe, facultative pathogen	Rot	reduced_virulence	--	--	yes
Pm_8917	contig19_pilon	184690	186532	-	-	3.84882	4.52867	3.94392e-07	6.44527e-06	Ups	3.50241	2.27755	0.0103313	0.0394851	Ups	3.94514	4.93807	1.65423e-07	3.19536e-06	Ups	acetyl-CoA synthetase-like protein [Stagonospora sp. SRC1lsM3a]	--	catalytic activity	KOG1176, KOG1176, KOG1176, Acyl-CoA synthetase [Lipid transport and metabolism].	--	Alternaria alternata	Unknown	Plant	plants	Leaf spot, rots	Leaf Spot	reduced_virulence__unaffected_pathogenicity	--	--	no
Pm_8926	contig19_pilon	214074	216014	+	-	1.73865	6.49138	0.0100489	0.0447696	Ups	2.0535	6.38708	0.006592	0.0280648	Ups	1.80913	6.84591	0.00748666	0.0344349	Ups	kinesin heavy chain [Stemphylium lycopersici]	--	integral component of membrane、transmembrane transport	KOG0254, KOG0254, KOG0254, Predicted transporter (major facilitator superfamily) [General function prediction only].	--	--	--	--	--	--	--	--	--	--	no
Pm_8988	contig19_pilon	437024	438424	+	-	6.95802	7.98608	4.13079e-16	4.80446e-14	Ups	6.62454	7.22178	9.91034e-14	2.46249e-11	Ups	6.45778	7.78892	1.12951e-14	9.14738e-13	Ups	hypothetical protein LEMA_P069800.1 [Leptosphaeria maculans JN3]	--	hydrolase activity, hydrolyzing O-glycosyl compounds、carbohydrate metabolic process	--	chitosanase (EC 3.2.1.132); beta-mannosidase (EC 3.2.1.25); Cellulase (EC 3.2.1.4); glucan 1,3-beta-glucosidase (EC 3.2.1.58); licheninase (EC 3.2.1.73); glucan endo-1,6-beta-glucosidase (EC 3.2.1.75); mannan endo-beta-1,4-mannosidase (EC 3.2.1.78); endo-beta-1,4-xylanase (EC 3.2.1.8); cellulose beta-1,4-cellobiosidase (EC 3.2.1.91); beta-1,3-mannanase (EC 3.2.1.-); xyloglucan-specific endo-beta-…	--	--	--	--	--	--	--	--	--	yes
Pm_8993	contig19_pilon	458848	460653	-	-	8.77209	6.23755	3.3503e-19	7.96278e-17	Ups	9.62	6.28877	7.34525e-15	2.50954e-12	Ups	10.0972	7.8579	2.40426e-23	1.2517e-20	Ups	MFS general substrate transporter [Stagonospora sp. SRC1lsM3a]	--	integral component of membrane、transmembrane transport、transmembrane transport	KOG2533, KOG2533, KOG2533, Permease of the major facilitator superfamily [Carbohydrate transport and metabolism].	--	--	--	--	--	--	--	--	--	--	no
Pm_9012	contig19_pilon	517589	518351	+	-	4.25889	8.13074	1.24437e-08	2.82256e-07	Ups	3.63039	7.18443	1.76068e-06	4.9106e-05	Ups	2.73395	7.03317	9.37766e-05	0.000887627	Ups	necrosis-and ethylene-inducing protein-like protein 1 precursor [Pyrenochaeta sp. DS3sAY3a]	--	--	--	--	Botrytis elliptica	Unknown	liliaceous plants	herb	Streaking of lily leaves	Streaking Leaf	reduced_virulence	--	--	yes
Pm_9027	contig19_pilon	564398	570947	-	-	5.6999	8.32051	1.19171e-12	6.20427e-11	Ups	5.74616	8.18105	4.09865e-12	7.34599e-10	Ups	4.78464	7.72739	4.75204e-10	1.64934e-08	Ups	glycosyl hydrolase family 3 N terminal domain-containing [Pyrenophora seminiperda CCB06]	deoxyribodipyrimidine photo-lyase	hydrolase activity, hydrolyzing O-glycosyl compounds、iron ion binding、carbohydrate metabolic process、oxidoreductase activity, acting on paired donors, with incorporation or reduction of molecular oxygen、heme binding、oxidation-reduction process	KOG0133, KOG0133, KOG0133, Deoxyribodipyrimidine photolyase/cryptochrome [Replication, recombination and repair, Signal transduction mechanisms].	beta-glucosidase (EC 3.2.1.21); xylan 1,4-beta-xylosidase (EC 3.2.1.37); beta-N-acetylhexosaminidase (EC 3.2.1.52); glucan 1,3-beta-glucosidase (EC 3.2.1.58); glucan 1,4-beta-glucosidase (EC 3.2.1.74); exo-1,3-1,4-glucanase (EC 3.2.1.-); alphalpha-L-arabinofuranosidase (EC 3.2.1.55).	Cercospora zeae-maydis	Unknown	ID:PF03441; Description: DNA_photolyase	Zea mays (Poaceae)	herb	Gray leaf spot of corn	loss_of_pathogenicity	--	--	no
Pm_9043	contig19_pilon	625839	626923	-	-	4.49829	10.2556	2.44391e-09	6.25745e-08	Ups	3.10304	8.92493	1.65604e-05	0.000296812	Ups	1.96174	8.28329	0.0037904	0.0200002	Ups	hypothetical protein LEMA_P068210.1 [Leptosphaeria maculans JN3]	--	--	--	--	--	--	--	--	--	--	--	--	--	no
Pm_9054	contig19_pilon	657822	660073	+	-	4.61379	7.36651	1.46206e-09	3.96643e-08	Ups	4.37357	6.52541	4.35262e-08	2.26606e-06	Ups	2.34284	5.5988	0.000730798	0.00503771	Ups	similar to extracellular elastinolytic metalloproteinase precursor [Leptosphaeria maculans JN3]	extracellular elastinolytic metalloproteinase	metalloendopeptidase activity、extracellular space、zinc ion binding	--	--	--	--	--	--	--	--	--	--	--	no
Pm_9143	contig19_pilon	1055303	1056315	+	-	8.05475	5.73564	3.574e-17	5.20993e-15	Ups	7.25406	1.08088	9.4751e-06	0.000190387	Ups	5.67628	3.68482	1.44416e-10	5.49178e-09	Ups	hypothetical protein FOXB_05665 [Fusarium oxysporum Fo5176]	--	--	--	--	--	--	--	--	--	--	--	--	--	no
Pm_9144	contig19_pilon	1058197	1059264	+	-	10.1093	8.97018	1.42774e-24	8.21553e-22	Ups	9.80187	8.53662	6.41482e-20	7.01332e-17	Ups	9.68574	8.84178	1.72659e-23	9.93518e-21	Ups	parallel beta-helix repeat protein [Alternaria alternata]	--	--	--	Modules of approx. 40 residues found almost exclusively in fungi. The cellulose-binding function has been demonstrated in many cases, and appears to be mediated by three aromatic residues separated by about 10.4 angstrom and which form a flat surface. The only non-fungal occurence of CBM1 is in an algal non-hydrolytic polysaccharide-binding protein which is composed of four repeated CBM1 modules.…	--	--	--	--	--	--	--	--	--	yes
Pm_9172	contig20_pilon	76723	78597	+	-	6.32555	5.83174	9.23779e-14	6.3922e-12	Ups	5.8685	2.43163	4.61803e-08	2.3593e-06	Ups	7.33131	7.13414	1.05461e-16	1.31023e-14	Ups	MFS general substrate transporter [Pyrenochaeta sp. DS3sAY3a]	--	integral component of membrane、transmembrane transport	KOG2533, KOG2533, KOG2533, Permease of the major facilitator superfamily [Carbohydrate transport and metabolism].	--	--	--	--	--	--	--	--	--	--	no
Pm_9205	contig20_pilon	150553	151512	+	-	1.9584	2.10218	0.0107683	0.047491	Ups	5.63092	2.79297	1.06732e-07	4.5582e-06	Ups	2.42884	2.83674	0.000991744	0.00647715	Ups	hypothetical protein SNOG_12484 [Parastagonospora nodorum SN15]	--	membrane、metal ion transport、metal ion transmembrane transporter activity、transmembrane transport	--	--	--	--	--	--	--	--	--	--	--	no
Pm_9207	contig20_pilon	154870	156750	+	-	5.57387	7.71499	3.14561e-12	1.52848e-10	Ups	4.62658	5.91469	1.91053e-08	1.10518e-06	Ups	3.96398	6.46422	9.26248e-08	1.91793e-06	Ups	similar to beta-glucosidase [Leptosphaeria maculans JN3]	beta-glucosidase	hydrolase activity, hydrolyzing O-glycosyl compounds、carbohydrate metabolic process	KOG0626, KOG0626, KOG0626, Beta-glucosidase, lactase phlorizinhydrolase, and related proteins [Carbohydrate transport and metabolism].	beta-glucosidase (EC 3.2.1.21); beta-galactosidase (EC 3.2.1.23); beta-mannosidase (EC 3.2.1.25); beta-glucuronidase (EC 3.2.1.31); beta-D-fucosidase (EC 3.2.1.38); phlorizin hydrolase (EC 3.2.1.62); exo-beta-1,4-glucanase (EC 3.2.1.74); 6-phospho-beta-galactosidase (EC 3.2.1.85); 6-phospho-beta-glucosidase (EC 3.2.1.86); strictosidine beta-glucosidase (EC 3.2.1.105); lactase (EC 3.2.1.108); amyg…	--	--	--	--	--	--	--	--	--	yes
Pm_9212	contig20_pilon	165436	166041	-	-	4.74412	8.95933	5.40693e-10	1.57797e-08	Ups	3.04975	7.0252	4.48775e-05	0.000645587	Ups	2.40863	7.11793	0.000484481	0.00353122	Ups	hypothetical protein LEMA_P081260.1 [Leptosphaeria maculans JN3]	--	--	--	--	--	--	--	--	--	--	--	--	--	no
Pm_9312	contig20_pilon	457759	459346	-	-	4.41519	9.02317	4.37944e-09	1.07597e-07	Ups	2.10208	6.63308	0.00482017	0.0221743	Ups	2.90629	7.92647	3.56706e-05	0.000382821	Ups	similar to glutathione-dependent formaldehyde dehydrogenase [Leptosphaeria maculans JN3]	S-(hydroxymethyl)glutathione dehydrogenase / alcohol dehydrogenase	ethanol oxidation、zinc ion binding、oxidoreductase activity、S-(hydroxymethyl)glutathione dehydrogenase activity、oxidation-reduction process	KOG0022, KOG0022, KOG0022, Alcohol dehydrogenase, class III [Secondary metabolites biosynthesis, transport and catabolism].	--	--	--	--	--	--	--	--	--	--	no
Pm_9338	contig20_pilon	536981	537855	-	-	6.53044	8.10595	6.00958e-15	5.38547e-13	Ups	5.54575	6.4305	8.93623e-11	1.01771e-08	Ups	1.8947	4.10265	0.00630252	0.0301029	Ups	similar to trypsin-like protease 1 [Leptosphaeria maculans JN3]	trypsin	serine-type endopeptidase activity、proteolysis、serine-type peptidase activity	KOG3627, KOG3627, KOG3627, Trypsin [Amino acid transport and metabolism].	--	--	--	--	--	--	--	--	--	--	yes
Pm_9386	contig20_pilon	671524	672824	+	-	4.15562	6.03937	3.36662e-08	6.93168e-07	Ups	4.61672	5.32518	5.90606e-08	2.83206e-06	Ups	4.48311	6.65601	4.03787e-09	1.16174e-07	Ups	hypothetical protein LEMA_P078430.1 [Leptosphaeria maculans JN3]	--	--	--	--	Botryotinia fuckeliana	Unknown	Various plant families	plants	Grey mould. Parasite or saprophyte	Gray Mould	--	--	--	no
Pm_9388	contig20_pilon	677196	680812	-	-	2.98709	5.46297	2.87941e-05	0.000296427	Ups	4.27923	5.7374	1.54048e-07	6.2378e-06	Ups	1.7756	4.76004	0.00939861	0.041102	Ups	similar to DNA binding regulatory protein AmdX [Leptosphaeria maculans JN3]	--	nucleic acid binding、DNA binding、regulation of transcription, DNA-templated、oxidoreductase activity, acting on CH-OH group of donors、flavin adenine dinucleotide binding、oxidation-reduction process	KOG2462, KOG2462, KOG2462, C2H2-type Zn-finger protein [Transcription].	--	--	--	--	--	--	--	--	--	--	no
Pm_94	contig1_pilon	391583	393370	+	-	4.69001	4.78619	3.11631e-09	7.88671e-08	Ups	5.04452	2.4733	2.84614e-06	7.18634e-05	Ups	2.91869	3.4619	8.50696e-05	0.000815132	Ups	similar to lipase II precursor [Leptosphaeria maculans JN3]	--	--	KOG4389, KOG4389, KOG4389, Acetylcholinesterase/Butyrylcholinesterase [Signal transduction mechanisms].	acetyl xylan esterase (EC 3.1.1.72).	Botryotinia fuckeliana	Unknown	Various plant families	plants	Grey mould. Parasite or saprophyte	Gray Mould	reduced_virulence	--	--	yes
Pm_9422	contig20_pilon	801546	803227	+	-	4.71506	6.92424	8.38041e-10	2.36752e-08	Ups	3.43382	4.38949	9.9103e-05	0.00116006	Ups	3.10743	5.72316	1.44868e-05	0.000173476	Ups	hypothetical protein LEMA_P078930.1 [Leptosphaeria maculans JN3]	indoleamine 2,3-dioxygenase	tryptophan catabolic process to kynurenine、heme binding、metal ion binding	--	--	--	--	--	--	--	--	--	--	--	no
Pm_9434	contig20_pilon	851287	853024	-	-	4.85805	7.68151	2.97213e-10	9.2841e-09	Ups	3.53288	5.51735	1.07527e-05	0.0002116	Ups	5.68845	8.78983	1.21477e-12	7.29731e-11	Ups	similar to lipase [Leptosphaeria maculans JN3]	--	--	KOG4389, KOG4389, KOG4389, Acetylcholinesterase/Butyrylcholinesterase [Signal transduction mechanisms].	beta-xylosidase (EC 3.2.1.37); beta-1,3-xylosidase (EC 3.2.1.-); alpha-L-arabinofuranosidase (EC 3.2.1.55); arabinanase (EC 3.2.1.99); xylanase (EC 3.2.1.8); galactan 1,3-beta-galactosidase (EC 3.2.1.145)	Botryotinia fuckeliana	Unknown	Various plant families	plants	Grey mould. Parasite or saprophyte	Gray Mould	unaffected_pathogenicity	--	--	yes
Pm_9446	contig20_pilon	902434	903382	-	-	4.3012	5.51292	1.71207e-08	3.77381e-07	Ups	3.44086	2.93129	0.00156555	0.00946689	Ups	3.78183	5.33265	3.56382e-07	6.32162e-06	Ups	similar to epoxide hydrolase [Leptosphaeria maculans JN3]	--	--	KOG3085, KOG3085, KOG3085, Predicted hydrolase (HAD superfamily) [General function prediction only].	--	--	--	--	--	--	--	--	--	--	no
Pm_946	contig2_pilon	292079	293855	-	-	6.51087	9.68524	4.72279e-15	4.47937e-13	Ups	3.98501	6.709	3.5027e-07	1.29375e-05	Ups	7.33646	10.8009	1.61273e-17	2.26051e-15	Ups	hypothetical protein LEMA_P115190.1 [Leptosphaeria maculans JN3]	--	transporter activity、membrane、integral component of membrane、transmembrane transporter activity、transmembrane transport	KOG0254, KOG0254, KOG0254, Predicted transporter (major facilitator superfamily) [General function prediction only].	--	--	--	--	--	--	--	--	--	--	no
Pm_9464	contig20_pilon	958126	962462	-	-	3.54604	5.51228	1.24345e-06	1.79585e-05	Ups	4.17548	4.72399	1.14752e-06	3.4092e-05	Ups	4.06738	6.30633	5.15625e-08	1.14116e-06	Ups	hypothetical protein B5807_03306 [Epicoccum nigrum]	--	hydrolase activity, hydrolyzing O-glycosyl compounds、carbohydrate metabolic process、zinc ion binding、oxidoreductase activity、oxidation-reduction process	KOG0024, KOG0024, KOG0024, Sorbitol dehydrogenase [Secondary metabolites biosynthesis, transport and catabolism].	beta-glucosidase (EC 3.2.1.21); xylan 1,4-beta-xylosidase (EC 3.2.1.37); beta-N-acetylhexosaminidase (EC 3.2.1.52); glucan 1,3-beta-glucosidase (EC 3.2.1.58); glucan 1,4-beta-glucosidase (EC 3.2.1.74); exo-1,3-1,4-glucanase (EC 3.2.1.-); alphalpha-L-arabinofuranosidase (EC 3.2.1.55).	Septoria lycopersici	Unknown	ID:PF01915; Description: Glyco_hydro_3	Primarily tomato, Lycopersicon esculentum, also Solanum spp. and other Solanaceae	herb	Leaf spot	unaffected_pathogenicity__loss_of_pathogenicity	--	--	yes
Pm_948	contig2_pilon	299208	300452	-	-	4.8771	6.06914	4.37466e-10	1.29265e-08	Ups	5.02555	4.64619	2.30164e-08	1.29045e-06	Ups	5.46917	6.94994	7.64434e-12	3.73105e-10	Ups	GroES-like protein [Pyrenochaeta sp. DS3sAY3a]	--	zinc ion binding、oxidoreductase activity、oxidation-reduction process	KOG0023, KOG0023, KOG0023, Alcohol dehydrogenase, class V [Secondary metabolites biosynthesis, transport and catabolism].	alpha-1,6-mannanase (EC 3.2.1.101)	Magnaporthe oryzae	COFACTOR: Zinc (By similarity).	ID:PF00107; Description: ADH_N	Poaceae, especially important on Oryzae	herb	Rice blast	unaffected_pathogenicity	--	--	no
Pm_9484	contig20_pilon	1065245	1071390	-	-	2.33714	5.1279	0.000802402	0.00541258	Ups	4.53166	6.49845	1.97218e-08	1.13484e-06	Ups	2.04364	5.19605	0.00299168	0.0165025	Ups	similar to benzoate 4-monooxygenase cytochrome P450 [Leptosphaeria maculans JN3]	ubiquitin-conjugating enzyme E2 J1	iron ion binding、oxidoreductase activity, acting on paired donors, with incorporation or reduction of molecular oxygen、heme binding、oxidation-reduction process	KOG0428, KOG0428, KOG0428, Non-canonical ubiquitin conjugating enzyme 1 [Posttranslational modification, protein turnover, chaperones].	--	--	--	--	--	--	--	--	--	--	no
Pm_9492	contig21_pilon	25196	26304	+	-	2.47197	3.94654	0.000525276	0.00380825	Ups	4.43488	3.92115	1.07634e-06	3.22399e-05	Ups	2.43634	4.23925	0.000592505	0.00419822	Ups	similar to 4-carboxymuconolactone decarboxylase [Leptosphaeria maculans JN3]	--	--	--	--	--	--	--	--	--	--	--	--	--	no
Pm_9512	contig21_pilon	91268	92992	+	-	3.06928	5.38992	1.85834e-05	0.000201538	Ups	4.52422	5.85246	4.6581e-08	2.3687e-06	Ups	2.58815	5.27728	0.000233733	0.00189711	Ups	O-methylsterigmatocystin oxidoreductase [Alternaria tenuissima]	--	iron ion binding、oxidoreductase activity, acting on paired donors, with incorporation or reduction of molecular oxygen、heme binding、oxidation-reduction process	KOG0156, KOG0156, KOG0156, Cytochrome P450 CYP2 subfamily [Secondary metabolites biosynthesis, transport and catabolism].	--	--	--	--	--	--	--	--	--	--	no
Pm_9585	contig21_pilon	305099	305600	+	-	5.28003	6.72908	2.74989e-11	1.07758e-09	Ups	5.41226	5.94233	3.23909e-10	3.0011e-08	Ups	3.1939	5.05936	1.04522e-05	0.000130134	Ups	guanyl-specific ribonuclease f1 [Stemphylium lycopersici]	--	RNA binding、endoribonuclease activity、ribonuclease activity	--	--	--	--	--	--	--	--	--	--	--	yes
Pm_9596	contig21_pilon	330044	331869	+	-	2.22408	4.20489	0.00150456	0.00918444	Ups	3.39019	3.67968	0.000345287	0.00304683	Ups	3.20344	5.36769	9.00016e-06	0.000113493	Ups	hypothetical protein AA0112_g1373 [Alternaria arborescens]	--	transporter activity、membrane、integral component of membrane、transmembrane transporter activity、transmembrane transport	KOG0254, KOG0254, KOG0254, Predicted transporter (major facilitator superfamily) [General function prediction only].	--	--	--	--	--	--	--	--	--	--	no
Pm_9615	contig21_pilon	386859	387716	+	-	6.69083	9.04247	1.59099e-15	1.68876e-13	Ups	6.22894	8.44459	2.05151e-13	4.77216e-11	Ups	8.70788	11.3463	1.45029e-21	4.66353e-19	Ups	glycoside hydrolase [Pyrenochaeta sp. DS3sAY3a]	--	--	--	--	--	--	--	--	--	--	--	--	--	yes
Pm_9662	contig21_pilon	535208	536545	-	-	4.7094	7.66794	7.66691e-10	2.18287e-08	Ups	4.37128	6.84319	3.06454e-08	1.6669e-06	Ups	2.51136	5.94925	0.00031158	0.00243496	Ups	predicted protein [Leptosphaeria maculans JN3]	--	--	--	--	--	--	--	--	--	--	--	--	--	no
Pm_967	contig2_pilon	355727	356989	+	-	2.63977	5.88391	0.000166608	0.00138413	Ups	2.83798	5.19841	0.000559394	0.00425599	Ups	2.26064	5.86811	0.00105155	0.00679466	Ups	similar to aminotransferase [Leptosphaeria maculans JN3]	--	catalytic activity、biosynthetic process、pyridoxal phosphate binding	KOG0257, KOG0257, KOG0257, Kynurenine aminotransferase, glutamine transaminase K [Amino acid transport and metabolism].	--	--	--	--	--	--	--	--	--	--	no
Pm_9679	contig21_pilon	585260	586376	+	-	5.79894	7.25375	9.07469e-13	4.86341e-11	Ups	5.307	5.7829	6.4179e-10	5.48179e-08	Ups	4.64148	6.42765	1.60239e-09	5.07795e-08	Ups	nitrilase [Pyrenophora tritici-repentis Pt-1C-BFP]	--	nitrogen compound metabolic process	KOG1399, KOG1399, KOG1399, Flavin-containing monooxygenase [Secondary metabolites biosynthesis, transport and catabolism].	--	--	--	--	--	--	--	--	--	--	no
Pm_9793	contig21_pilon	998786	1000573	-	-	7.50074	5.68818	3.91071e-16	4.60159e-14	Ups	5.17006	0.267046	0.00922396	0.0362754	Ups	8.09005	6.57901	4.96743e-18	7.87086e-16	Ups	Baeyer-Villiger monooxygenase [Alternaria arborescens]	--	N,N-dimethylaniline monooxygenase activity、flavin adenine dinucleotide binding、NADP binding、oxidation-reduction process	--	--	--	--	--	--	--	--	--	--	--	no
Pm_9794	contig21_pilon	1002516	1005252	+	-	4.31219	2.50028	3.84623e-07	6.32754e-06	Ups	6.58449	1.101	2.82471e-05	0.000455494	Ups	6.87146	5.36785	1.97689e-14	1.56619e-12	Ups	Regulatory protein [Alternaria arborescens]	--	--	--	--	--	--	--	--	--	--	--	--	--	no
Pm_9914	contig23_pilon	95738	97541	-	-	12.945	9.454	3.00563e-30	1.09535e-26	Ups	9.41194	2.91342	1.81432e-10	1.83666e-08	Ups	12.0417	8.8329	2.69717e-27	4.57649e-24	Ups	Maltose permease [Alternaria alternata]	MFS transporter, SP family, general alpha glucoside:H+ symporter	transporter activity、membrane、integral component of membrane、transmembrane transporter activity、transmembrane transport	KOG0254, KOG0254, KOG0254, Predicted transporter (major facilitator superfamily) [General function prediction only].	--	--	--	--	--	--	--	--	--	--	no
Pm_9933	contig23_pilon	169134	171639	+	-	3.48753	0.041756	0.00281198	0.0156376	Ups	7.56436	-0.0579079	0.00286389	0.0147484	Ups	4.35321	1.25685	2.19975e-05	0.000250258	Ups	hypothetical protein AA0112_g10372 [Alternaria arborescens]	--	protein binding	--	--	--	--	--	--	--	--	--	--	--	no
Pm_9936	contig23_pilon	176959	179544	-	-	2.20178	3.3294	0.00209094	0.0121597	Ups	3.49898	2.60023	0.00276276	0.014487	Ups	3.35589	4.66018	4.74134e-06	6.43939e-05	Ups	hypothetical protein COCSADRAFT_170437 [Bipolaris sorokiniana ND90Pr]	--	GTPase activity、GTP binding	KOG0446, KOG0446, KOG0446, Vacuolar sorting protein VPS1, dynamin, and related proteins [Intracellular trafficking, secretion, and vesicular transport, General function prediction only].	--	Magnaporthe oryzae	Unknown	Poaceae, especially important on Oryzae	herb	Rice blast	Rice Blast	unaffected_pathogenicity	--	--	no
Pm_9945	contig23_pilon	204962	206707	-	-	4.89673	6.06979	3.68832e-10	1.12012e-08	Ups	4.97349	4.50836	1.50929e-08	8.77718e-07	Ups	2.20928	3.92797	0.00168345	0.0101574	Ups	hypothetical protein IQ07DRAFT_675296 [Pyrenochaeta sp. DS3sAY3a]	rhamnogalacturonan endolyase	catalytic activity、carbohydrate metabolic process、carbon-oxygen lyase activity, acting on polysaccharides、carbohydrate binding	--	rhamnogalacturonan lyase (EC 4.2.2.-).	--	--	--	--	--	--	--	--	--	yes
Pm_9975	contig23_pilon	290054	291096	+	-	9.94671	2.12449	6.40584e-10	1.85769e-08	Ups	11.9534	0.246484	9.63608e-05	0.00113893	Ups	12.5745	4.83461	8.74557e-18	1.3467e-15	Ups	similar to 3-hydroxyisobutyrate dehydrogenase [Leptosphaeria maculans JN3]	--	oxidoreductase activity、NADP binding、NAD binding、oxidation-reduction process	KOG0409, KOG0409, KOG0409, Predicted dehydrogenase [General function prediction only].	--	--	--	--	--	--	--	--	--	--	no
Pm_9976	contig23_pilon	291145	291970	-	-	4.62618	2.28595	1.86832e-07	3.33165e-06	Ups	6.40632	0.352314	0.00100641	0.00680462	Ups	6.1098	4.10988	8.70319e-12	4.17333e-10	Ups	hypothetical protein LEMA_P002030.1 [Leptosphaeria maculans JN3]	--	peroxiredoxin activity、oxidation-reduction process	--	--	--	--	--	--	--	--	--	--	--	no
Pm_9980	contig23_pilon	299552	300700	-	-	2.77165	3.36952	0.000153211	0.00128752	Ups	3.67151	2.13938	0.00585897	0.0257643	Ups	4.70359	5.48988	1.75178e-09	5.51937e-08	Ups	similar to alcohol dehydrogenase [Leptosphaeria maculans JN3]	--	oxidation-reduction process	KOG0023, KOG0023, KOG0023, Alcohol dehydrogenase, class V [Secondary metabolites biosynthesis, transport and catabolism].	--	Magnaporthe oryzae	COFACTOR: Zinc (By similarity).	ID:PF00107; Description: ADH_N	Poaceae, especially important on Oryzae	herb	Rice blast	--	--	--	no
Pm_9993	contig23_pilon	327635	328385	-	-	8.30226	7.61971	1.68536e-19	4.38716e-17	Ups	5.27356	1.56326	3.56805e-05	0.000538805	Ups	3.43472	3.1807	9.18907e-06	0.000115742	Ups	hypothetical protein CUC08_Gglean007453 [Alternaria sp. MG1]	--	--	KOG4824, KOG4824, KOG4824, Apolipoprotein D/Lipocalin [Cell wall/membrane/envelope biogenesis].	--	--	--	--	--	--	--	--	--	--	yes
Pm_10041	contig23_pilon	460432	462996	+	-	-2.80906	4.52702	0.000111977	0.000987293	Down	-11.4655	5.17374	0.00128742	0.00815961	Down	-2.59317	4.82837	0.000252479	0.00203305	Down	hypothetical protein BP5796_09319 [Coleophoma crateriformis]	-	-	-	-	--	--	--	--	--	--	--	--	--	yes
Pm_10073	contig23_pilon	582498	583034	+	-	-5.20805	8.81057	2.97582e-11	1.15371e-09	Down	-2.66053	9.2218	0.00033894	0.00302748	Down	-2.84387	9.25476	4.86283e-05	0.000502732	Down	predicted protein [Leptosphaeria maculans JN3]	-	-	-	-	--	--	--	--	--	--	--	--	--	no
Pm_10089	contig23_pilon	631382	632893	-	-	-2.14924	5.40806	0.00194851	0.0114955	Down	-12.2635	5.86893	7.58893e-05	0.000950398	Down	-2.91898	5.57996	4.09049e-05	0.000431673	Down	hypothetical protein LEMA_P001040.1 [Leptosphaeria maculans JN3]	-	-	-	beta-1,3-glucanosyltransglycosylase (EC 2.4.1.-)	--	--	--	--	--	--	--	--	--	yes
Pm_10093	contig23_pilon	642805	643803	+	-	-3.38126	4.22166	7.26474e-06	8.73767e-05	Down	-11.2095	4.94739	0.00254577	0.0135177	Down	-3.45805	4.48076	3.26719e-06	4.63297e-05	Down	similar to Alcohol dehydrogenase zinc-binding domain protein [Leptosphaeria maculans JN3]	-	zinc ion binding、oxidoreductase activity、oxidation-reduction process	KOG0023, KOG0023, KOG0023, Alcohol dehydrogenase, class V [Secondary metabolites biosynthesis, transport and catabolism].	exo-alpha-L-1,5-arabinanase (EC 3.2.1.-)	Magnaporthe oryzae	COFACTOR: Zinc (By similarity).	ID:PF00107; Description: ADH_N	Poaceae, especially important on Oryzae	herb	Rice blast	unaffected_pathogenicity	--	--	no
Pm_10100	contig23_pilon	665814	671391	+	-	-1.92673	7.80106	0.00447065	0.0228828	Down	-2.86606	8.00265	0.000473229	0.00379869	Down	-1.89638	8.10165	0.00505165	0.0251272	Down	ribose-phosphate pyrophosphokinase [Pyrenophora seminiperda CCB06]	ribose-phosphate pyrophosphokinase	magnesium ion binding、catalytic activity、carboxy-lyase activity、thiamine pyrophosphate binding	KOG1448, KOG1448, KOG1448, Ribose-phosphate pyrophosphokinase [Nucleotide transport and metabolism, Amino acid transport and metabolism].	-	--	--	--	--	--	--	--	--	--	no
Pm_10102	contig23_pilon	675508	676068	+	-	-2.42946	7.28735	0.00044395	0.00330506	Down	-2.66399	7.63752	0.00147627	0.00900207	Down	-2.73221	7.53694	9.28114e-05	0.000880354	Down	hypothetical protein PtrM4_00463 [Pyrenophora tritici-repentis]	-	-	-	-	--	--	--	--	--	--	--	--	--	no
Pm_10109	contig23_pilon	692644	694708	-	-	-5.67211	6.78559	3.26022e-12	1.57717e-10	Down	-3.37514	7.34249	0.000294347	0.00268175	Down	-4.12617	7.12745	3.28711e-08	7.72859e-07	Down	heme peroxidase [Pyrenochaeta sp. DS3sAY3a]	-	peroxidase activity、response to oxidative stress、oxidoreductase activity、heme binding、oxidation-reduction process	KOG2408, KOG2408, KOG2408, Peroxidase/oxygenase [General function prediction only].	-	--	--	--	--	--	--	--	--	--	no
Pm_10160	contig23_pilon	850735	851702	-	-	-2.93936	6.08789	3.59282e-05	0.000361205	Down	-13.0644	6.55549	3.90852e-06	9.18964e-05	Down	-3.12138	6.35589	1.22189e-05	0.000149429	Down	hypothetical protein LEMA_P000370.1 [Leptosphaeria maculans JN3]	-	nucleotide binding、catalytic activity、DNA-templated transcription, initiation、RNA polymerase complex、cellular metabolic process	KOG4168, KOG4168, KOG4168, Predicted RNA polymerase III subunit C17 [Transcription].	-	--	--	--	--	--	--	--	--	--	no
Pm_10190	contig23_pilon	978325	983721	-	-	-2.71945	9.19526	9.49885e-05	0.000857817	Down	-3.20255	9.37918	2.59535e-05	0.000432458	Down	-3.22407	9.43337	5.85947e-06	7.72757e-05	Down	glycosyltransferase family 2 protein [Stemphylium lycopersici]	chitin synthase	nucleic acid binding、DNA binding、regulation of transcription, DNA-templated、oxidoreductase activity, acting on CH-OH group of donors、flavin adenine dinucleotide binding、oxidation-reduction process	KOG2571, KOG2571, KOG2571, Chitin synthase/hyaluronan synthase (glycosyltransferases) [Cell wall/membrane/envelope biogenesis].	cellulose synthase (EC 2.4.1.12); chitin synthase (EC 2.4.1.16); dolichyl-phosphate beta-D-mannosyltransferase (EC 2.4.1.83); dolichyl-phosphate beta-glucosyltransferase (EC 2.4.1.117); N-acetylglucosaminyltransferase (EC 2.4.1.-); N-acetylgalactosaminyltransferase (EC 2.4.1.-); hyaluronan synthase (EC 2.4.1.212); chitin oligosaccharide synthase (EC 2.4.1.-); beta-1,3-glucan synthase (EC 2.4.1.34…	--	--	--	--	--	--	--	--	--	no
Pm_10233	contig24_pilon	114877	116168	+	-	-3.1743	4.84615	1.57577e-05	0.000174195	Down	-11.8307	5.49372	0.000405476	0.00339179	Down	-2.28836	5.23801	0.000996564	0.00649311	Down	hypothetical protein LEMA_P031630.1 [Leptosphaeria maculans JN3]	-	-	-	-	--	--	--	--	--	--	--	--	--	no
Pm_10262	contig24_pilon	209669	211582	+	-	-5.16406	5.45715	2.00439e-10	6.38892e-09	Down	-12.5608	6.12464	2.60274e-05	0.000432458	Down	-2.01904	6.01398	0.00316475	0.017214	Down	hypothetical protein SETTUDRAFT_158880 [Exserohilum turcica Et28A]	-	membrane、transmembrane transporter activity、transmembrane transport	KOG1289, KOG1289, KOG1289, Amino acid transporters [Amino acid transport and metabolism].	-	--	--	--	--	--	--	--	--	--	no
Pm_1031	contig2_pilon	580222	582057	+	-	-2.92952	3.87635	8.81601e-05	0.000801209	Down	-10.8102	4.59061	0.00463965	0.021385	Down	-2.30402	4.2231	0.00112049	0.00717235	Down	phytoene dehydrogenase [Stemphylium lycopersici]	phytoene desaturase (3,4-didehydrolycopene-forming)	carotenoid biosynthetic process、oxidoreductase activity、oxidation-reduction process	KOG4254, KOG4254, KOG4254, Phytoene desaturase [Coenzyme transport and metabolism].	-	--	--	--	--	--	--	--	Cluster 4	terpene	no
Pm_1032	contig2_pilon	582488	583542	-	-	-7.70362	7.32947	1.98973e-17	3.09629e-15	Down	-14.4819	7.77158	5.90053e-09	3.8629e-07	Down	-9.03805	7.61696	7.83593e-21	2.37973e-18	Down	hypothetical protein LEMA_P114110.1 [Leptosphaeria maculans JN3]	-	ion channel activity、ion transport、membrane	-	-	--	--	--	--	--	--	--	Cluster 4	terpene	no
Pm_1033	contig2_pilon	584604	586730	-	-	-2.73233	6.4696	0.00010056	0.000901167	Down	-4.46787	6.8867	9.3974e-05	0.00111797	Down	-3.59741	6.6722	8.04369e-07	1.32442e-05	Down	similar to putative carotenoid oxygenase [Leptosphaeria maculans JN3]	-	oxidoreductase activity, acting on single donors with incorporation of molecular oxygen, incorporation of two atoms of oxygen、oxidation-reduction process	KOG1285, KOG1285, KOG1285, Beta, beta-carotene 15,15'-dioxygenase and related enzymes [Secondary metabolites biosynthesis, transport and catabolism].	-	--	--	--	--	--	--	--	Cluster 4	terpene	no
Pm_10347	contig24_pilon	554621	556765	+	-	-4.18241	9.1448	1.94563e-08	4.22056e-07	Down	-4.95604	9.37051	9.14533e-09	5.68102e-07	Down	-3.63709	9.47405	5.21198e-07	8.97363e-06	Down	Xanthine/uracil permease [Pyrenochaeta sp. DS3sAY3a]	-	transporter activity、membrane、transmembrane transporter activity、transmembrane transport	KOG1292, KOG1292, KOG1292, Xanthine/uracil transporters [Nucleotide transport and metabolism].	-	--	--	--	--	--	--	--	--	--	no
Pm_10358	contig24_pilon	582494	584480	+	-	-2.99728	6.96667	2.36681e-05	0.00024929	Down	-13.9554	7.3171	7.19686e-08	3.29219e-06	Down	-2.88874	7.27067	4.07941e-05	0.000431336	Down	hypothetical protein LEMA_P058990.1 [Leptosphaeria maculans JN3]	-	nucleic acid binding	-	-	--	--	--	--	--	--	--	--	--	no
Pm_10485	contig25_pilon	43134	43601	+	-	-5.41125	8.14681	8.89634e-12	4.01916e-10	Down	-4.73657	8.50306	2.22984e-07	8.55397e-06	Down	-2.59771	8.62737	0.000179531	0.00150985	Down	hypothetical protein LEMA_P056750.1 [Leptosphaeria maculans JN3]	-	-	-	-	--	--	--	--	--	--	--	--	--	yes
Pm_105	contig1_pilon	428737	430963	+	-	-2.86601	8.80507	4.36626e-05	0.000428128	Down	-6.82763	8.93488	1.39133e-10	1.50608e-08	Down	-2.56279	9.14016	0.000213678	0.00175649	Down	hypothetical protein LEMA_P104080.1 [Leptosphaeria maculans JN3]	-	protein binding	KOG3986, KOG3986, KOG3986, Protein phosphatase, regulatory subunit PPP1R3C/D [Posttranslational modification, protein turnover, chaperones, Signal transduction mechanisms].	Modules of approx. 100 residues. The granular starch-binding function has been demonstrated in one case. Sometimes designated as starch-binding domains (SBD).	--	--	--	--	--	--	--	--	--	no
Pm_10608	contig25_pilon	411697	413241	-	-	-4.69922	5.67953	2.01365e-09	5.24173e-08	Down	-12.7718	6.30543	1.26121e-05	0.000235303	Down	-4.46912	5.97162	5.57595e-09	1.55901e-07	Down	hypothetical protein LEMA_P056360.1 [Leptosphaeria maculans JN3]	Ca2+:H+ antiporter	integral component of membrane、transmembrane transport	KOG1397, KOG1397, KOG1397, Ca2+/H+ antiporter VCX1 and related proteins [Inorganic ion transport and metabolism].	-	--	--	--	--	--	--	--	--	--	no
Pm_10685	contig25_pilon	686840	687559	+	-	-2.59797	3.54444	0.000452933	0.00335723	Down	-10.4264	4.24366	0.0120652	0.0444736	Down	-4.15994	3.6624	2.25688e-07	4.24638e-06	Down	hypothetical protein LEMA_P030580.1 [Leptosphaeria maculans JN3]	-	-	KOG3044, KOG3044, KOG3044, Uncharacterized conserved protein [Function unknown].	-	--	--	--	--	--	--	--	--	--	no
Pm_10851	contig26_pilon	514538	517611	-	-	-3.02001	6.68474	2.14648e-05	0.000229175	Down	-13.6745	7.07639	2.62454e-07	9.92875e-06	Down	-3.50517	6.92949	1.3496e-06	2.10766e-05	Down	hypothetical protein PtrARCrB10_11967, partial [Pyrenophora tritici-repentis]	-	-	-	-	--	--	--	--	--	--	--	--	--	no
Pm_10890	contig26_pilon	668139	671382	-	-	-3.83818	5.41751	3.20181e-07	5.37716e-06	Down	-12.4642	6.04173	4.36665e-05	0.000630314	Down	-2.60763	5.81949	0.000195328	0.00162397	Down	-	-	-	-	-	--	--	--	--	--	--	--	--	--	no
Pm_1091	contig2_pilon	753612	761886	+	-	-3.29286	10.2354	3.93658e-06	5.06337e-05	Down	-2.49988	10.5056	0.000419579	0.00349944	Down	-2.73934	10.5923	8.44075e-05	0.000809498	Down	similar to MFS multidrug transporter [Leptosphaeria maculans JN3]	-	integral component of membrane、transmembrane transport	KOG0255, KOG0255, KOG0255, Synaptic vesicle transporter SVOP and related transporters (major facilitator superfamily) [General function prediction only].	-	--	--	--	--	--	--	--	--	--	no
Pm_1092	contig2_pilon	763125	765750	+	-	-5.21141	8.00327	3.33086e-11	1.26886e-09	Down	-15.1268	8.33712	1.38756e-10	1.50608e-08	Down	-3.2397	8.40335	5.53045e-06	7.33791e-05	Down	PLP-dependent transferase [Stagonospora sp. SRC1lsM3a]	-	-	KOG1401, KOG1401, KOG1401, Acetylornithine aminotransferase [Amino acid transport and metabolism].	-	--	--	--	--	--	--	--	--	--	no
Pm_1179	contig2_pilon	1012956	1013788	-	-	-4.74507	5.72318	1.5119e-09	4.07133e-08	Down	-3.86164	6.37478	0.00119086	0.00771725	Down	-5.27224	5.99064	5.17959e-11	2.14502e-09	Down	hypothetical protein LEMA_P118470.1 [Leptosphaeria maculans JN3]	-	DNA binding	-	-	--	--	--	--	--	--	--	--	--	no
Pm_1224	contig2_pilon	1138457	1141410	-	-	-4.49124	5.01526	1.10255e-08	2.5324e-07	Down	-12.0888	5.71801	0.000185485	0.00187769	Down	-2.38912	5.47837	0.000609486	0.00429904	Down	hypothetical protein BS50DRAFT_591416 [Corynespora cassiicola Philippines]	-	DNA binding、nucleus、transcription, DNA-templated、zinc ion binding	-	-	--	--	--	--	--	--	--	--	--	no
Pm_1227	contig2_pilon	1152433	1154913	+	-	-2.81575	10.0873	5.64017e-05	0.000537142	Down	-2.1077	10.371	0.00255031	0.0135333	Down	-3.47137	10.316	1.38439e-06	2.14384e-05	Down	hypothetical protein AG0111_g6584 [Alternaria gaisen]	glyoxal/methylglyoxal oxidase	chitin binding	-	Modules of approx. 40 residues. The chitin-binding function has been demonstrated in many cases. These modules are found attached to a number of chitinase catalytic domains, but also in non-catalytic proteins either in isolation or as multiple repeats.	Ustilago maydis	Unknown	ID:PF07250; Description: DUF1929	Euchlaena spp., Zea spp. (Poaceae)	herb	Smut. Corn smut	reduced_virulence	--	--	yes
Pm_1250	contig2_pilon	1230575	1235042	+	-	-3.02463	4.71425	3.53865e-05	0.0003569	Down	-11.681	5.363	0.000505369	0.00394842	Down	-1.85442	5.17183	0.00676609	0.0318715	Down	hypothetical protein LEMA_P120610.1 [Leptosphaeria maculans JN3]	-	-	-	-	--	--	--	--	--	--	--	Cluster 6	NRPS	no
Pm_1282	contig2_pilon	1411857	1413044	-	-	-2.18288	5.48839	0.00164262	0.00993292	Down	-12.3507	5.94411	7.52939e-05	0.000948373	Down	-2.37987	5.74055	0.000616865	0.00433988	Down	-	-	-	-	-	--	--	--	--	--	--	--	--	--	no
Pm_1283	contig2_pilon	1414369	1415052	+	-	-2.96858	5.97846	3.18804e-05	0.000326051	Down	-12.9573	6.46402	7.15307e-06	0.000153042	Down	-2.95932	6.26655	3.01402e-05	0.00033218	Down	hypothetical protein IQ06DRAFT_7477 [Stagonospora sp. SRC1lsM3a]	-	-	-	-	--	--	--	--	--	--	--	--	--	no
Pm_1380	contig2_pilon	1796373	1796726	-	-	-4.48782	4.66738	1.68854e-08	3.72946e-07	Down	-11.7332	5.40866	0.000387624	0.00330827	Down	-1.7692	5.24244	0.00956468	0.0416949	Down	hypothetical protein IQ07DRAFT_594122 [Pyrenochaeta sp. DS3sAY3a]	-	-	-	-	--	--	--	--	--	--	--	--	--	no
Pm_1398	contig2_pilon	1855693	1856661	-	-	-1.82241	4.73993	0.00841893	0.038674	Down	-11.522	5.22345	0.00106077	0.00708019	Down	-2.3222	4.92561	0.000887271	0.00593305	Down	similar to L-cystine transporter [Leptosphaeria maculans JN3]	cystinosin	-	KOG3145, KOG3145, KOG3145, Cystine transporter Cystinosin [Amino acid transport and metabolism].	-	--	--	--	--	--	--	--	--	--	no
Pm_142	contig1_pilon	544296	545594	+	-	-4.43047	5.51098	1.06664e-08	2.45506e-07	Down	-12.5903	6.14998	3.38191e-05	0.000521501	Down	-2.38548	5.97835	0.000582998	0.00413622	Down	hypothetical protein B5807_07909 [Epicoccum nigrum]	-	-	-	alpha-1,6-mannosyltransferase (EC 2.4.1.-); alpha-1,4-N-acetylglucosaminyltransferase (EC 2.4.1.-); alpha-1,4-N-acetylgalactosaminyltransferase (EC 2.4.1.-);	--	--	--	--	--	--	--	--	--	no
Pm_1437	contig2_pilon	1961314	1961805	-	-	-1.94737	5.33036	0.00465339	0.0235863	Down	-12.1464	5.76785	0.000139731	0.00152615	Down	-2.01955	5.6011	0.00324578	0.0175935	Down	hypothetical protein AA0120_g6957 [Alternaria tenuissima]	-	-	-	-	--	--	--	--	--	--	--	--	--	no
Pm_1482	contig2_pilon	2123341	2124630	+	-	-1.92212	7.30967	0.00462334	0.0234884	Down	-5.17731	7.48872	2.36752e-06	6.29784e-05	Down	-2.3597	7.52223	0.000610222	0.00430145	Down	similar to integral membrane protein [Leptosphaeria maculans JN3]	-	-	-	-	--	--	--	--	--	--	--	--	--	no
Pm_1491	contig2_pilon	2146725	2150317	-	-	-3.70079	8.29514	3.85769e-07	6.33275e-06	Down	-2.93838	8.65421	0.000166182	0.00174867	Down	-3.17793	8.63361	7.70422e-06	9.89893e-05	Down	uncharacterized protein AALT_g11880 [Alternaria alternata]	-	-	-	-	--	--	--	--	--	--	--	--	--	no
Pm_1519	contig2_pilon	2225731	2229946	-	-	-5.82032	4.79882	2.7763e-11	1.08405e-09	Down	-11.9039	5.55745	0.00029335	0.00267642	Down	-2.81367	5.23482	7.48971e-05	0.000734928	Down	similar to catalase [Leptosphaeria maculans JN3]	catalase	catalase activity、peroxidase activity、response to oxidative stress、heme binding、oxidation-reduction process	KOG0047, KOG0047, KOG0047, Catalase [Inorganic ion transport and metabolism].	-	--	--	--	--	--	--	--	--	--	no
Pm_1567	contig2_pilon	2384646	2385619	-	-	-2.48625	8.07015	0.000321929	0.00249267	Down	-1.95544	8.43331	0.0087854	0.0348104	Down	-1.7432	8.50442	0.00957691	0.041717	Down	hypothetical protein LEMA_P009570.1 [Leptosphaeria maculans JN3]	helicase required for RNAi-mediated heterochromatin assembly 1	calcium ion binding	KOG0044, KOG0044, KOG0044, Ca2+ sensor (EF-Hand superfamily) [Signal transduction mechanisms].	-	--	--	--	--	--	--	--	--	--	no
Pm_1574	contig2_pilon	2406613	2410742	+	-	-2.35278	4.05232	0.00104225	0.00675454	Down	-12.4139	5.9985	5.54331e-05	0.000758511	Down	-2.27477	5.82083	0.000995438	0.00648964	Down	similar to helicase required for RNAi-mediated heterochromatin assembly 1 [Leptosphaeria maculans JN3]	helicase required for RNAi-mediated heterochromatin assembly 1	-	KOG1807, KOG1807, KOG1807, Helicases [Replication, recombination and repair].	-	--	--	--	--	--	--	--	--	--	no
Pm_1575	contig2_pilon	2411202	2411849	-	-	-4.21235	5.34715	4.4094e-08	8.9109e-07	Down	-13.3694	6.81576	1.05197e-06	3.17714e-05	Down	-4.13093	10.0559	2.51473e-08	6.09612e-07	Down	hypothetical protein LEMA_P009500.1 [Leptosphaeria maculans JN3]	-	DNA ligase activity、DNA ligation involved in DNA repair	-	-	--	--	--	--	--	--	--	--	--	no
Pm_1576	contig2_pilon	2412995	2414077	+	-	-3.27722	6.35604	5.58453e-06	6.89116e-05	Down	-3.89187	9.98521	5.1525e-07	1.83493e-05	Down	-3.79972	6.60344	2.45051e-07	4.53324e-06	Down	hypothetical protein LEMA_P009490.1 [Leptosphaeria maculans JN3]	-	lipid metabolic process、phosphoric diester hydrolase activity	-	-	--	--	--	--	--	--	--	--	--	yes
Pm_1579	contig2_pilon	2420981	2422684	-	-	-3.95438	9.77051	7.60909e-08	1.475e-06	Down	-3.41484	6.86557	0.000777348	0.00555111	Down	-4.1392	3.72843	2.24379e-07	4.23684e-06	Down	GABA permease [Pyrenophora tritici-repentis Pt-1C-BFP]	-	amino acid transport、membrane、integral component of membrane、transmembrane transporter activity、transmembrane transport	KOG1289, KOG1289, KOG1289, Amino acid transporters [Amino acid transport and metabolism].	-	--	--	--	--	--	--	--	--	--	no
Pm_1596	contig2_pilon	2488380	2489150	+	-	-4.68339	6.27138	1.64063e-09	4.37487e-08	Down	-10.4925	4.3037	0.00873716	0.0346476	Down	-2.14049	2.52336	0.00383697	0.0202069	Down	-	-	-	-	-	--	--	--	--	--	--	--	--	--	yes
Pm_1613	contig2_pilon	2530932	2534996	+	-	-5.76471	5.62915	7.17641e-12	3.32456e-10	Down	-3.79231	6.31616	0.00137027	0.00855087	Down	-2.99976	6.05369	2.48427e-05	0.000279952	Down	kynureninase [Alternaria alternata]	-	protein binding	KOG4441, KOG4441, KOG4441, Proteins containing BTB/POZ and Kelch domains, involved in regulatory/signal transduction processes [Signal transduction mechanisms, General function prediction only].	-	--	--	--	--	--	--	--	--	--	no
Pm_162	contig1_pilon	608450	610069	+	-	-4.67281	5.8988	2.13293e-09	5.52591e-08	Down	-4.03673	6.52268	0.000545335	0.00419574	Down	-4.21161	6.2038	2.30331e-08	5.63359e-07	Down	MFS general substrate transporter [Pyrenochaeta sp. DS3sAY3a]	-	integral component of membrane、transmembrane transport	KOG2533, KOG2533, KOG2533, Permease of the major facilitator superfamily [Carbohydrate transport and metabolism].	-	--	--	--	--	--	--	--	--	--	no
Pm_1672	contig3_pilon	166590	171837	+	-	-2.24181	6.50708	0.00114222	0.00732425	Down	-4.43196	6.85636	9.22358e-05	0.0011033	Down	-2.60039	6.74158	0.000190299	0.00158577	Down	similar to WD domain containing protein [Leptosphaeria maculans JN3]	-	protein binding	-	-	--	--	--	--	--	--	--	--	--	no
Pm_1758	contig3_pilon	537217	538693	-	-	-3.38366	7.26428	2.70244e-06	3.64762e-05	Down	-4.3377	7.6421	1.02683e-05	0.000203144	Down	-3.04469	7.58942	1.70728e-05	0.000199633	Down	hypothetical protein IQ06DRAFT_22129 [Stagonospora sp. SRC1lsM3a]	-	-	-	-	--	--	--	--	--	--	--	--	--	no
Pm_1759	contig3_pilon	542907	545471	-	-	-1.97576	6.33886	0.00384158	0.0202507	Down	-3.21466	6.6984	0.00171362	0.0101931	Down	-2.85755	6.48975	5.1245e-05	0.000527553	Down	hypothetical protein CC77DRAFT_1007445 [Alternaria alternata]	-	nucleic acid binding	-	-	--	--	--	--	--	--	--	--	--	no
Pm_1784	contig3_pilon	636368	641429	-	-	-5.72383	7.59184	1.49415e-12	7.56273e-11	Down	-4.77081	8.01272	8.656e-07	2.73515e-05	Down	-4.72069	7.91095	7.1001e-10	2.35943e-08	Down	similar to tripeptidyl-peptidase [Leptosphaeria maculans JN3]	carboxypeptidase D	serine-type carboxypeptidase activity、serine-type endopeptidase activity、proteolysis、serine-type peptidase activity	KOG1282, KOG1282, KOG1282, Serine carboxypeptidases (lysosomal cathepsin A) [Amino acid transport and metabolism, Posttranslational modification, protein turnover, chaperones].	-	--	--	--	--	--	--	--	--	--	yes
Pm_1787	contig3_pilon	647916	649016	+	-	-6.29999	7.75209	4.16945e-14	3.03897e-12	Down	-3.61936	8.19927	2.29039e-05	0.000393724	Down	-7.54695	8.03447	1.18604e-17	1.75229e-15	Down	Polygalacturonase [Alternaria arborescens]	galacturan 1,4-alpha-galacturonidase	polygalacturonase activity、carbohydrate metabolic process	-	polygalacturonase (EC 3.2.1.15); exo-polygalacturonase (EC 3.2.1.67); exo-polygalacturonosidase (EC 3.2.1.82); rhamnogalacturonase (EC 3.2.1.-); endo-xylogalacturonan hydrolase (EC 3.2.1.-); rhamnogalacturonan alpha-L-rhamnopyranohydrolase (EC 3.2.1.40)	Botryotinia fuckeliana	SIMILARITY: Belongs to the glycosyl hydrolase 28 family.	Various plant families	plants	Grey mould. Parasite or saprophyte	Gray Mould	unaffected_pathogenicity	--	--	yes
Pm_1826	contig3_pilon	764220	765290	+	-	-2.82139	9.19755	5.52007e-05	0.000527083	Down	-1.8604	9.55628	0.00823377	0.0331442	Down	-4.18391	9.37931	1.8222e-08	4.61161e-07	Down	hypothetical protein LEMA_P017250.1 [Leptosphaeria maculans JN3]	-	-	-	-	--	--	--	--	--	--	--	Cluster 9	T1PKS	no
Pm_1873	contig3_pilon	912629	915906	-	-	-2.94864	5.97268	3.46629e-05	0.000350573	Down	-12.9492	6.45713	7.47914e-06	0.00015841	Down	-2.27094	6.35513	0.000989916	0.00646907	Down	hypothetical protein LEMA_P017700.1 [Leptosphaeria maculans JN3]	-	membrane、transmembrane transporter activity、transmembrane transport	KOG1287, KOG1287, KOG1287, Amino acid transporters [Amino acid transport and metabolism].	-	--	--	--	--	--	--	--	--	--	no
Pm_1876	contig3_pilon	920645	922640	+	-	-2.7986	5.40803	8.52338e-05	0.000777847	Down	-12.3607	5.95271	7.07692e-05	0.000910868	Down	-2.58829	5.71913	0.00021717	0.00177719	Down	hypothetical protein PV09_08491, partial [Verruconis gallopava]	-	protein binding	KOG0266, KOG0266, KOG0266, WD40 repeat-containing protein [General function prediction only].	-	--	--	--	--	--	--	--	--	--	no
Pm_1879	contig3_pilon	930029	930571	+	-	-4.94842	5.25097	8.03467e-10	2.28164e-08	Down	-12.3451	5.9393	8.01377e-05	0.000992237	Down	-4.25354	5.5568	2.31122e-08	5.6403e-07	Down	hypothetical protein SNOG_07921 [Parastagonospora nodorum SN15]	-	-	-	-	--	--	--	--	--	--	--	--	--	no
Pm_1880	contig3_pilon	932668	934207	+	-	-3.34092	9.21104	3.02178e-06	4.01423e-05	Down	-2.15718	9.57296	0.00250997	0.0134816	Down	-3.41778	9.49954	1.9096e-06	2.87175e-05	Down	similar to MAP kinase kinase (Mkk2) [Leptosphaeria maculans JN3]	mitogen-activated protein kinase kinase	protein kinase activity、ATP binding、protein phosphorylation	KOG0581, KOG0581, KOG0581, Mitogen-activated protein kinase kinase (MAP2K) [Signal transduction mechanisms].	Modules of approx. 120 residues. The cellulose-binding function has been demonstrated in one case on amorphous cellulose and beta-1,4-xylan. Some of these modules also bind beta-1,3-glucan, beta-1,3-1,4-glucan, and beta-1,4-glucan.	Mycosphaerella graminicola	Unknown	Triticum and possibly a few other grasses	herb	Leaf spot or speckled leaf blotch of wheat	Leaf Spot	reduced_virulence	--	--	no
Pm_1947	contig3_pilon	1135822	1137588	-	-	-2.90154	5.5133	5.05264e-05	0.000488675	Down	-12.4795	6.05492	3.88351e-05	0.000572987	Down	-2.99384	5.78661	2.61413e-05	0.000291933	Down	hypothetical protein CUC08_Gglean011116 [Alternaria sp. MG1]	-	integral component of membrane、transmembrane transport	KOG2533, KOG2533, KOG2533, Permease of the major facilitator superfamily [Carbohydrate transport and metabolism].	-	--	--	--	--	--	--	--	--	--	no
Pm_1948	contig3_pilon	1138659	1140377	-	-	-2.19408	7.84915	0.00133676	0.00834656	Down	-4.77209	8.01383	8.53592e-07	2.70689e-05	Down	-2.04665	8.1708	0.0026035	0.0147482	Down	hypothetical protein AA0111_g10314 [Alternaria arborescens]	-	-	-	-	--	--	--	--	--	--	--	--	--	no
Pm_198	contig1_pilon	713566	714828	-	-	-3.96283	6.63865	9.95794e-08	1.89915e-06	Down	-13.7053	7.10276	2.14398e-07	8.30617e-06	Down	-2.49503	7.07365	0.000317592	0.0024731	Down	acetate kinase [Alternaria alternata]	-	intracellular、organic acid metabolic process、kinase activity、phosphorylation、phosphotransferase activity, carboxyl group as acceptor	-	-	--	--	--	--	--	--	--	--	--	no
Pm_1989	contig3_pilon	1259722	1260703	-	-	-2.97763	7.76122	2.50398e-05	0.000262222	Down	-2.3379	8.16076	0.00262312	0.0138611	Down	-2.67622	8.09198	0.000120425	0.00108721	Down	hypothetical protein AALT_g11284 [Alternaria alternata]	-	-	-	-	--	--	--	--	--	--	--	--	--	no
Pm_2027	contig3_pilon	1351424	1356645	-	-	-2.06137	7.90128	0.00245895	0.0140092	Down	-5.79827	8.02338	7.37344e-08	3.35891e-06	Down	-2.19237	8.17118	0.00133179	0.00833932	Down	hypothetical protein LEMA_P019330.1 [Leptosphaeria maculans JN3]	-	DNA binding、nucleus、transcription, DNA-templated、zinc ion binding、membrane	-	-	Fusarium oxysporum	SIMILARITY: Contains 1 Zn(2)-C6 fungal-type DNA-binding domain.	ID:PF00172; Description: Fungal_trans	Multiple genera in multiple families	plants	Blights, wilts, rots of various sorts	unaffected_pathogenicity	--	--	no
Pm_2064	contig3_pilon	1462375	1463753	-	-	-2.92155	7.14941	3.51741e-05	0.000355086	Down	-2.36953	7.59684	0.00417891	0.0199161	Down	-2.24329	7.5389	0.00106349	0.00686776	Down	ankyrin [Pyrenochaeta sp. DS3sAY3a]	-	protein binding	KOG4412, KOG4412, KOG4412, 26S proteasome regulatory complex, subunit PSMD10 [Posttranslational modification, protein turnover, chaperones].	GDP-Man: mannosyl-3-phosphoglycerate synthase (EC 2.4.1.217)	--	--	--	--	--	--	--	--	--	no
Pm_2085	contig3_pilon	1547204	1548944	+	-	-2.55146	7.98653	0.000231964	0.00187163	Down	-3.64641	8.22225	1.97291e-05	0.000346782	Down	-1.8223	8.41253	0.00690352	0.0323932	Down	hypothetical protein GGTG_00747 [Gaeumannomyces tritici R3-111a-1]	-	membrane、metal ion transport、metal ion transmembrane transporter activity、transmembrane transport	-	-	--	--	--	--	--	--	--	--	--	no
Pm_2124	contig3_pilon	1678454	1685210	+	-	-3.66313	8.17513	4.8448e-07	7.76659e-06	Down	-3.68964	8.49572	1.0245e-05	0.000203144	Down	-1.76235	8.73194	0.00884022	0.0393704	Down	similar to aerobic respiration control sensor protein arcB [Leptosphaeria maculans JN3]	-	phosphorelay sensor kinase activity、phosphorelay signal transduction system、signal transduction、phosphorylation、transferase activity, transferring phosphorus-containing groups	KOG0519, KOG0519, KOG0519, Sensory transduction histidine kinase [Signal transduction mechanisms].	-	--	--	--	--	--	--	--	--	--	no
Pm_2186	contig3_pilon	1870953	1872021	+	-	-2.03705	7.68875	0.00275436	0.0153954	Down	-5.58055	7.83482	2.75726e-07	1.03949e-05	Down	-3.1642	7.82101	8.66453e-06	0.00010964	Down	hypothetical protein LEMA_P021230.1 [Leptosphaeria maculans JN3]	-	-	-	alpha-1,6-mannosyltransferase (EC 2.4.1.-); alpha-1,4-N-acetylglucosaminyltransferase (EC 2.4.1.-); alpha-1,4-N-acetylgalactosaminyltransferase (EC 2.4.1.-);	--	--	--	--	--	--	--	--	--	no
Pm_2187	contig3_pilon	1874905	1880330	+	-	-1.94973	7.96093	0.00403415	0.0211031	Down	-3.25334	8.12575	0.000100065	0.00117007	Down	-1.8522	8.27594	0.00609137	0.0293697	Down	similar to ATP-binding cassette transporter [Leptosphaeria maculans JN3]	-	ATP binding、membrane、ATPase activity	KOG0061, KOG0061, KOG0061, Transporter, ABC superfamily (Breast cancer resistance protein) [Secondary metabolites biosynthesis, transport and catabolism].	sucrose synthase (EC 2.4.1.13); sucrose-phosphate synthase (EC 2.4.1.14); alpha-glucosyltransferase (EC 2.4.1.52); lipopolysaccharide N-acetylglucosaminyltransferase (EC 2.4.1.56); GDP-Man alpha-mannosyltransferase (EC 2.4.1.-); 1,2-diacylglycerol 3-glucosyltransferase (EC 2.4.1.157); diglucosyl diacylglycerol synthase (EC 2.4.1.208); digalactosyldiacylglycerol synthase (EC 2.4.1.141); trehalose …	Botryotinia fuckeliana	SIMILARITY: Belongs to the ABC transporter superfamily.	ID:PF00005; Description: ABC2_membrane	ID:PF06422; Description: ABC_tran	Various plant families	plants	unaffected_pathogenicity	--	--	no
Pm_22	contig1_pilon	85348	85839	+	-	-4.20094	5.11834	5.78739e-08	1.14834e-06	Down	-12.1807	5.79745	0.000113548	0.0012918	Down	-1.94121	5.65091	0.00456424	0.023185	Down	-	-	-	-	-	--	--	--	--	--	--	--	--	--	no
Pm_2245	contig3_pilon	2038283	2040468	+	-	-1.89416	4.13454	0.00670971	0.031939	Down	-10.9193	4.68858	0.00519592	0.0235714	Down	-3.37369	4.20087	6.53739e-06	8.51887e-05	Down	Carboxypeptidase S1 B [Alternaria arborescens]	-	serine-type carboxypeptidase activity、proteolysis	KOG1282, KOG1282, KOG1282, Serine carboxypeptidases (lysosomal cathepsin A) [Amino acid transport and metabolism, Posttranslational modification, protein turnover, chaperones].	-	--	--	--	--	--	--	--	--	--	no
Pm_2249	contig3_pilon	2047548	2048896	+	-	-4.22025	5.43334	4.04342e-08	8.23217e-07	Down	-3.5458	6.10737	0.00345621	0.0171524	Down	-4.13509	5.71878	4.27095e-08	9.74828e-07	Down	hypothetical protein IQ07DRAFT_679479 [Pyrenochaeta sp. DS3sAY3a]	-	-	-	-	Magnaporthe grisea	Unknown	Digitaria (Poaceae)	herb	Leaf spot	Leaf Spot	--	--	--	no
Pm_2273	contig3_pilon	2122590	2124222	-	-	-3.46016	7.05074	1.79931e-06	2.51559e-05	Down	-2.13079	7.57811	0.00870967	0.0346476	Down	-2.00657	7.53688	0.00314262	0.0171107	Down	hypothetical protein LEMA_P019780.1 [Leptosphaeria maculans JN3]	-	-	KOG2246, KOG2246, KOG2246, Galactosyltransferases [Carbohydrate transport and metabolism].	N-acetyllactosaminide beta-1,3-N-acetylglucosaminyltransferase (EC 2.4.1.149); Glycoprotein-N-acetylgalactosamine 3-beta-galactosyltransferase (EC 2.4.1.122); fucose-specific beta-1,3-N-acetylglucosaminyltransferase (EC 2.4.1.-); globotriosylceramide beta-1,3-GalNAc transferase (EC 2.4.1.79); chondroitin synthase (beta-1,3-GlcUA and beta-1,4-GalNAc transferase (EC 2.4.1.175); chondroitin beta-1,3…	--	--	--	--	--	--	--	--	--	no
Pm_2306	contig3_pilon	2211789	2212964	+	-	-2.87683	4.80301	6.86009e-05	0.000641038	Down	-11.7553	5.42792	0.000566218	0.004267	Down	-3.30731	5.03484	6.13699e-06	8.04506e-05	Down	hypothetical protein LEMA_P122390.1 [Leptosphaeria maculans JN3]	-	-	-	-	--	--	--	--	--	--	--	--	--	no
Pm_2317	contig3_pilon	2294694	2297164	-	-	-4.42007	4.03932	7.14293e-08	1.39204e-06	Down	-11.0838	4.83557	0.00247032	0.0132848	Down	-2.05814	4.53766	0.00309127	0.0169177	Down	hypothetical protein PV11_03276 [Exophiala sideris]	-	catalytic activity、biosynthetic process、pyridoxal phosphate binding	KOG1357, KOG1357, KOG1357, Serine palmitoyltransferase [Posttranslational modification, protein turnover, chaperones].	-	Phaeosphaeria nodorum	COFACTOR: Pyridoxal phosphate (By similarity).	ID:PF00155; Description: Aminotran_1_2	Multiple genera of Poaceae and Blysmus compressus (Cyperaceae)	herb	Glume blotch of wheat and other grasses	--	--	--	no
Pm_2318	contig3_pilon	2298224	2300266	-	-	-4.48052	5.00518	1.1713e-08	2.67345e-07	Down	-12.0781	5.70872	0.000199338	0.00198869	Down	-2.90206	5.3975	4.70028e-05	0.000488017	Down	hypothetical protein PtrM4_08952 [Pyrenophora tritici-repentis]	-	-	-	-	--	--	--	--	--	--	--	--	--	no
Pm_2319	contig3_pilon	2300608	2303404	+	-	-5.91835	7.14071	6.45634e-13	3.65736e-11	Down	-2.32217	7.73177	0.00412793	0.0197249	Down	-3.08884	7.56812	1.33452e-05	0.000161041	Down	hypothetical protein IQ07DRAFT_537378 [Pyrenochaeta sp. DS3sAY3a]	-	DNA-binding transcription factor activity, RNA polymerase II-specific、nucleus、regulation of transcription, DNA-templated、zinc ion binding、oxidoreductase activity、oxidation-reduction process	KOG0381, KOG0381, KOG0381, HMG box-containing protein [General function prediction only].	-	Magnaporthe grisea	Unknown	Digitaria (Poaceae)	herb	Leaf spot	Leaf Spot	reduced_virulence	--	--	no
Pm_2370	contig4_pilon	61871	62970	-	-	-2.99958	4.20784	4.73466e-05	0.000460125	Down	-11.1595	4.90297	0.00318886	0.0159414	Down	-2.17409	4.59135	0.0018904	0.0111838	Down	hypothetical protein AA0114_g7478 [Alternaria tenuissima]	-	catalytic activity、coenzyme binding	-	-	--	--	--	--	--	--	--	--	--	no
Pm_2372	contig4_pilon	66240	68188	-	-	-8.55918	9.37832	1.09665e-20	3.63324e-18	Down	-5.585	9.64417	3.7567e-10	3.36656e-08	Down	-9.63269	9.67148	9.81384e-24	7.15298e-21	Down	peptide transporter PTR2-A [Pyrenophora tritici-repentis Pt-1C-BFP]	proton-dependent oligopeptide transporter, POT family	transporter activity、oligopeptide transport、membrane、transmembrane transporter activity、transmembrane transport	KOG1237, KOG1237, KOG1237, H+/oligopeptide symporter [Amino acid transport and metabolism].	-	Phaeosphaeria nodorum	Unknown	Multiple genera of Poaceae and Blysmus compressus (Cyperaceae)	herb	Glume blotch of wheat and other grasses	Glume Blotch	unaffected_pathogenicity	--	--	no
Pm_2426	contig4_pilon	251269	253268	+	-	-3.27602	8.31247	4.58165e-06	5.76423e-05	Down	-5.37926	8.54315	2.55763e-08	1.41942e-06	Down	-1.99655	8.78749	0.00324004	0.0175798	Down	similar to endoplasmic oxidoreductin-1 [Leptosphaeria maculans JN3]	-	protein disulfide isomerase activity、endoplasmic reticulum、oxidoreductase activity, acting on a sulfur group of donors, disulfide as acceptor、oxidation-reduction process	KOG2608, KOG2608, KOG2608, Endoplasmic reticulum membrane-associated oxidoreductin involved in disulfide bond formation [Posttranslational modification, protein turnover, chaperones, Intracellular trafficking, secretion, and vesicular transport].	-	--	--	--	--	--	--	--	--	--	yes
Pm_2438	contig4_pilon	285706	287848	+	-	-5.9654	7.11137	4.89156e-13	2.8147e-11	Down	-4.29234	7.60356	1.32217e-05	0.000245837	Down	-7.17793	7.38944	2.19731e-16	2.58313e-14	Down	MFS general substrate transporter [Pyrenochaeta sp. DS3sAY3a]	-	integral component of membrane、transmembrane transporter activity、transmembrane transport	KOG0252, KOG0252, KOG0252, Inorganic phosphate transporter [Inorganic ion transport and metabolism].	-	--	--	--	--	--	--	--	--	--	no
Pm_246	contig1_pilon	841825	842975	+	-	-2.00142	6.32812	0.0034157	0.0183779	Down	-13.1635	6.64005	3.32303e-06	8.10952e-05	Down	-2.59435	6.51849	0.000197471	0.00164036	Down	similar to mitochondrial phosphate carrier protein [Leptosphaeria maculans JN3]	-	-	KOG0767, KOG0767, KOG0767, Mitochondrial phosphate carrier protein [Energy production and conversion].	-	--	--	--	--	--	--	--	--	--	no
Pm_252	contig1_pilon	867556	868763	+	-	-5.38475	7.28448	1.48578e-11	6.22378e-10	Down	-5.45371	7.72554	5.87546e-07	2.0328e-05	Down	-4.48076	7.60516	3.34247e-09	9.79711e-08	Down	NADP-dependent alcohol dehydrogenase C [Pyrenophora tritici-repentis Pt-1C-BFP]	-	zinc ion binding、oxidoreductase activity、oxidation-reduction process	KOG0023, KOG0023, KOG0023, Alcohol dehydrogenase, class V [Secondary metabolites biosynthesis, transport and catabolism].	-	Magnaporthe oryzae	COFACTOR: Zinc (By similarity).	ID:PF00107; Description: ADH_N	Poaceae, especially important on Oryzae	herb	Rice blast	--	--	--	no
Pm_2532	contig4_pilon	566694	567650	+	-	-3.25598	10.9851	4.84249e-06	6.06448e-05	Down	-10.4051	4.2243	0.0120652	0.0444736	Down	-3.15439	11.2911	8.61869e-06	0.000109363	Down	similar to Saccharomyces cerevisiae YMR173W DDR48 DNA damage-responsive protein [Geotrichum candidum]	-	-	-	-	--	--	--	--	--	--	--	--	--	no
Pm_2578	contig4_pilon	696525	697056	+	-	-5.69267	9.46442	1.16307e-12	6.08413e-11	Down	-4.84038	9.71839	7.34226e-09	4.66703e-07	Down	-3.65197	9.84244	4.74747e-07	8.21267e-06	Down	hypothetical protein CC77DRAFT_1008076 [Alternaria alternata]	-	-	-	-	--	--	--	--	--	--	--	--	--	no
Pm_2615	contig4_pilon	809612	813691	-	-	-3.69012	8.10538	4.16317e-07	6.7833e-06	Down	-2.30004	8.54066	0.00227623	0.0125116	Down	-2.01569	8.61018	0.00297908	0.0164497	Down	hypothetical protein LEMA_P026630.1 [Leptosphaeria maculans JN3]	-	protein kinase activity、ATP binding、protein phosphorylation	-	-	--	--	--	--	--	--	--	--	--	no
Pm_2616	contig4_pilon	815697	816291	-	-	-5.38572	10.1313	8.16864e-12	3.73672e-10	Down	-5.72365	10.3256	3.55846e-11	4.68731e-09	Down	-3.54446	10.5114	8.97418e-07	1.46222e-05	Down	hypothetical protein LEMA_P026620.1 [Leptosphaeria maculans JN3]	-	carboxy-lyase activity	-	-	--	--	--	--	--	--	--	--	--	no
Pm_2617	contig4_pilon	817416	818252	-	-	-1.96615	4.42111	0.00478801	0.024101	Down	-11.2266	4.96256	0.00227848	0.0125116	Down	-2.28256	4.6391	0.00110178	0.00709411	Down	hypothetical protein LEMA_P026610.1 [Leptosphaeria maculans JN3]	-	DNA binding、DNA-binding transcription factor activity、DNA repair、regulation of transcription, DNA-templated、methyltransferase activity、zinc ion binding、sequence-specific DNA binding	-	-	--	--	--	--	--	--	--	--	--	no
Pm_2624	contig4_pilon	837745	838345	+	-	-2.18022	6.664	0.00149508	0.00913168	Down	-13.5349	6.95708	5.96169e-07	2.04966e-05	Down	-1.80522	7.03058	0.00757701	0.0347481	Down	predicted protein [Leptosphaeria maculans JN3]	-	-	-	-	--	--	--	--	--	--	--	--	--	no
Pm_2706	contig4_pilon	1054834	1056748	-	-	-2.07912	6.46214	0.00239218	0.0137054	Down	-13.3133	6.76792	1.4497e-06	4.16e-05	Down	-2.78093	6.643	7.58073e-05	0.000741988	Down	hypothetical protein LEMA_P027760.1 [Leptosphaeria maculans JN3]	-	-	-	-	Glomerella acutata	Unknown	Multiple genera in multiple families	plants	Anthracnose, canker, leaf spot, shepherd's crook, fruit rot, etc	Anthracnose	unaffected_pathogenicity__loss_of_pathogenicity	--	--	no
Pm_2787	contig4_pilon	1332150	1332844	-	-	-4.84054	3.68777	1.58992e-08	3.55472e-07	Down	-10.7336	4.52175	0.00613111	0.0263385	Down	-5.64683	3.91618	1.83214e-10	6.81317e-09	Down	killer toxin [Stagonospora sp. SRC1lsM3a]	-	extracellular region、pathogenesis	-	-	Moniliophthora perniciosa	CAUTION: The sequence shown here is derived from an EMBL/GenBank/DDBJ whole genome shotgun (WGS) entry which is preliminary data.	Theobroma spp. including Theobroma cacao (cacao), Herrania spp. (Malvaceae, sometimes also placed in Sterculiaceae)	plants	The APS common names are Crinipellis pod rot and witches broom. This fungal disease may destroy up to 75 percent of the crop	Crinipellis Pod Rot	--	--	--	yes
Pm_2802	contig4_pilon	1378235	1379107	-	-	-3.77566	6.5196	3.10511e-07	5.2228e-06	Down	-3.61904	7.03635	0.000335995	0.00300609	Down	-4.99386	6.75194	1.67357e-10	6.24477e-09	Down	hypothetical protein LEMA_P028640.1 [Leptosphaeria maculans JN3]	-	catalytic activity	-	-	--	--	--	--	--	--	--	--	--	no
Pm_2810	contig4_pilon	1403066	1403962	-	-	-3.7131	9.30114	3.34031e-07	5.60117e-06	Down	-2.3189	9.66396	0.00123006	0.00790603	Down	-5.27694	9.52716	1.67379e-11	7.59318e-10	Down	similar to integral membrane protein [Leptosphaeria maculans JN3]	-	plasma membrane	-	-	--	--	--	--	--	--	--	--	--	no
Pm_2863	contig4_pilon	1657186	1658178	-	-	-2.22761	5.59599	0.00132388	0.00827558	Down	-12.4673	6.04438	4.11731e-05	0.000600995	Down	-1.80586	5.96528	0.00783446	0.0356447	Down	Clavaminate synthase-like protein [Stagonospora sp. SRC1lsM3a]	-	oxidoreductase activity、oxidation-reduction process	KOG0143, KOG0143, KOG0143, Iron/ascorbate family oxidoreductases [Secondary metabolites biosynthesis, transport and catabolism, General function prediction only].	-	--	--	--	--	--	--	--	--	--	no
Pm_2864	contig4_pilon	1658788	1660368	+	-	-8.0939	5.08962	3.66701e-15	3.64467e-13	Down	-12.2202	5.83161	9.26465e-05	0.00110459	Down	-5.63426	5.38813	1.14694e-11	5.40497e-10	Down	general substrate transporter [Stagonospora sp. SRC1lsM3a]	-	transporter activity、membrane、integral component of membrane、transmembrane transporter activity、transmembrane transport	KOG0254, KOG0254, KOG0254, Predicted transporter (major facilitator superfamily) [General function prediction only].	-	--	--	--	--	--	--	--	--	--	no
Pm_2867	contig4_pilon	1668119	1669364	+	-	-4.14794	6.86741	3.16897e-08	6.55619e-07	Down	-3.9913	7.34898	5.75798e-05	0.000782984	Down	-1.94342	7.41143	0.00415911	0.0215334	Down	similar to polysaccharide deacetylase family protein [Leptosphaeria maculans JN3]	-	catalytic activity、carbohydrate metabolic process、hydrolase activity, acting on carbon-nitrogen (but not peptide) bonds	-	acetyl xylan esterase (EC 3.1.1.72); chitin deacetylase (EC 3.5.1.41); chitooligosaccharide deacetylase (EC 3.5.1.-); peptidoglycan GlcNAc deacetylase (EC 3.5.1.-); peptidoglycan N-acetylmuramic acid deacetylase (EC 3.5.1.-).	--	--	--	--	--	--	--	--	--	no
Pm_2868	contig4_pilon	1669936	1673866	+	-	-2.09152	6.30266	0.00229372	0.0131981	Down	-13.1552	6.633	3.45645e-06	8.39765e-05	Down	-2.4478	6.53188	0.000412128	0.00310531	Down	major facilitator superfamily transporter [Stemphylium lycopersici]	-	integral component of membrane、transmembrane transport、FAD binding	KOG2533, KOG2533, KOG2533, Permease of the major facilitator superfamily [Carbohydrate transport and metabolism].	-	Phaeosphaeria nodorum	Unknown	Multiple genera of Poaceae and Blysmus compressus (Cyperaceae)	herb	Glume blotch of wheat and other grasses	Glume Blotch	--	--	--	no
Pm_2875	contig4_pilon	1710733	1712004	+	-	-2.41872	7.71512	0.000458312	0.00339021	Down	-2.86905	8.00512	0.000467371	0.00376548	Down	-2.83289	7.95112	5.33489e-05	0.000547665	Down	cytidine deaminase [Stagonospora sp. SRC1lsM3a]	-	catalytic activity、zinc ion binding、hydrolase activity	KOG0833, KOG0833, KOG0833, Cytidine deaminase [Nucleotide transport and metabolism].	-	--	--	--	--	--	--	--	--	--	no
Pm_2942	contig5_pilon	97309	99423	-	-	-6.38385	4.38024	8.95235e-12	4.02782e-10	Down	-11.4818	5.18815	0.00128742	0.00815961	Down	-3.57878	4.74101	1.63393e-06	2.48799e-05	Down	hypothetical protein SETTUDRAFT_169188 [Exserohilum turcica Et28A]	-	integral component of membrane、transmembrane transport	KOG0254, KOG0254, KOG0254, Predicted transporter (major facilitator superfamily) [General function prediction only].	-	Botryotinia fuckeliana	Unknown	Various plant families	plants	Grey mould. Parasite or saprophyte	Gray Mould	loss_of_pathogenicity	--	--	no
Pm_2943	contig5_pilon	100077	101266	-	-	-3.36416	7.03772	3.08008e-06	4.06697e-05	Down	-14.063	7.40956	3.70097e-08	1.97379e-06	Down	-2.64964	7.40863	0.000143482	0.00125696	Down	hypothetical protein COCCADRAFT_26228 [Bipolaris zeicola 26-R-13]	solute carrier family 25 (mitochondrial phosphate transporter), member 3	-	KOG0767, KOG0767, KOG0767, Mitochondrial phosphate carrier protein [Energy production and conversion].	beta-hexosaminidase (EC 3.2.1.52); lacto-N-biosidase (EC 3.2.1.140); beta-1,6-N-acetylglucosaminidase) (EC 3.2.1.-); beta-6-SO3-N-acetylglucosaminidase (EC 3.2.1.-)	--	--	--	--	--	--	--	--	--	no
Pm_2971	contig5_pilon	189400	191713	+	-	-1.94732	9.25623	0.00402342	0.0210671	Down	-2.61159	9.37058	0.000381461	0.00329685	Down	-3.07436	9.38111	1.36729e-05	0.00016427	Down	hypothetical protein LEMA_P122900.1 [Leptosphaeria maculans JN3]	-	-	-	-	Magnaporthe oryzae	Unknown	Poaceae, especially important on Oryzae	herb	Rice blast	Rice Blast	loss_of_pathogenicity	--	--	no
Pm_2973	contig5_pilon	213034	214756	-	-	-6.3127	10.6776	1.65116e-14	1.32736e-12	Down	-5.70149	10.8666	1.44011e-11	2.15681e-09	Down	-3.01501	11.1236	1.88486e-05	0.000217375	Down	similar to ammonium transporter [Leptosphaeria maculans JN3]	ammonium transporter, Amt family	ammonium transmembrane transporter activity、ammonium transport、membrane、ammonium transmembrane transport	KOG0682, KOG0682, KOG0682, Ammonia permease [Inorganic ion transport and metabolism].	-	--	--	--	--	--	--	--	--	--	no
Pm_3003	contig5_pilon	290847	292634	+	-	-11.2034	3.56421	1.56367e-12	7.8062e-11	Down	-10.6492	4.44559	0.0081583	0.0328804	Down	-4.29599	3.87488	8.63711e-08	1.80554e-06	Down	serine carboxypeptidase-like protein [Pyrenochaeta sp. DS3sAY3a]	carboxypeptidase D	serine-type carboxypeptidase activity、proteolysis	KOG1282, KOG1282, KOG1282, Serine carboxypeptidases (lysosomal cathepsin A) [Amino acid transport and metabolism, Posttranslational modification, protein turnover, chaperones].	-	Ustilago maydis	CAUTION: The sequence shown here is derived from an EMBL/GenBank/DDBJ whole genome shotgun (WGS) entry which is preliminary data.	Euchlaena spp., Zea spp. (Poaceae)	herb	Smut. Corn smut	Smut	--	--	--	yes
Pm_3019	contig5_pilon	349936	350729	+	-	-2.39239	7.86106	0.000515799	0.00375448	Down	-3.01119	8.12301	0.000245798	0.00233679	Down	-1.82102	8.26294	0.00694924	0.0325658	Down	predicted protein [Leptosphaeria maculans JN3]	-	-	-	-	Glomerella cingulata	Unknown	Multiple genera in multiple families	plants	'Anthracnose of stems and leaves, dieback, root rot, leaf spot, blossom rot, fruit rot (dieback and ripe rot), seedling blight.' (Mordue 1971)	Anthracnose	loss_of_pathogenicity	--	--	no
Pm_3030	contig5_pilon	378789	380983	-	-	-7.42301	4.43772	3.25216e-13	1.9116e-11	Down	-11.5494	5.24757	0.000964113	0.00659615	Down	-9.13716	4.69658	2.63614e-16	3.03378e-14	Down	Secreted protein [Alternaria arborescens]	-	nucleotide catabolic process、hydrolase activity	KOG4419, KOG4419, KOG4419, 5' nucleotidase [Nucleotide transport and metabolism].	-	--	--	--	--	--	--	--	--	--	yes
Pm_3037	contig5_pilon	398261	399254	-	-	-1.90361	6.34217	0.00520094	0.0258581	Down	-2.61876	6.71571	0.00675169	0.0284456	Down	-1.86006	6.64217	0.0060987	0.0293732	Down	hypothetical protein IQ07DRAFT_640490 [Pyrenochaeta sp. DS3sAY3a]	-	-	-	-	--	--	--	--	--	--	--	--	--	no
Pm_3038	contig5_pilon	399482	401533	+	-	-2.3543	6.57883	0.000664174	0.00464582	Down	-4.52292	6.93322	6.97779e-05	0.000906035	Down	-3.12455	6.76902	1.15131e-05	0.000141748	Down	alpha-mannosidase IC [Pyrenochaeta sp. DS3sAY3a]	-	catalytic activity、mannosyl-oligosaccharide 1,2-alpha-mannosidase activity、calcium ion binding、oxidoreductase activity、oxidation-reduction process	KOG2431, KOG2431, KOG2431, 1, 2-alpha-mannosidase [Carbohydrate transport and metabolism].	alpha-mannosidase (EC 3.2.1.113)	--	--	--	--	--	--	--	--	--	no
Pm_3090	contig5_pilon	555860	557973	-	-	-5.996	7.54405	2.9302e-13	1.76994e-11	Down	-4.72742	7.97536	1.11682e-06	3.3361e-05	Down	-3.99533	7.90158	6.5731e-08	1.40909e-06	Down	hypothetical protein AA0118_g6359 [Alternaria tenuissima]	-	-	-	-	--	--	--	--	--	--	--	--	--	no
Pm_3091	contig5_pilon	558880	560412	+	-	-5.88798	6.82785	8.40379e-13	4.59393e-11	Down	-13.9605	7.3215	6.85278e-08	3.18815e-06	Down	-4.61612	7.15112	1.55953e-09	4.97094e-08	Down	Dit2 protein [Pyrenochaeta sp. DS3sAY3a]	-	iron ion binding、oxidoreductase activity, acting on paired donors, with incorporation or reduction of molecular oxygen、heme binding、oxidation-reduction process	KOG0157, KOG0157, KOG0157, Cytochrome P450 CYP4/CYP19/CYP26 subfamilies [Secondary metabolites biosynthesis, transport and catabolism, Lipid transport and metabolism].	-	Mycosphaerella graminicola	COFACTOR: Heme group (By similarity).	ID:PF00067; Description: p450	Triticum and possibly a few other grasses	herb	Leaf spot or speckled leaf blotch of wheat	--	--	--	no
Pm_3092	contig5_pilon	562085	563646	+	-	-5.90992	6.60648	9.29015e-13	4.95459e-11	Down	-4.78202	7.15251	1.76972e-05	0.000314607	Down	-4.57403	6.93071	2.18648e-09	6.71483e-08	Down	hypothetical protein AA0117_g8340 [Alternaria alternata]	-	integral component of membrane、transmembrane transport	KOG0255, KOG0255, KOG0255, Synaptic vesicle transporter SVOP and related transporters (major facilitator superfamily) [General function prediction only].	-	--	--	--	--	--	--	--	--	--	no
Pm_3098	contig5_pilon	576574	579186	-	-	-2.19405	7.49247	0.00135908	0.00845214	Down	-2.2457	7.82367	0.00483189	0.0222071	Down	-2.40923	7.74976	0.000471562	0.00345781	Down	similar to kelch repeat protein [Leptosphaeria maculans JN3]	-	protein binding	KOG0379, KOG0379, KOG0379, Kelch repeat-containing proteins [General function prediction only].	-	--	--	--	--	--	--	--	--	--	no
Pm_3101	contig5_pilon	589156	590105	-	-	-2.12689	5.69093	0.00204449	0.011915	Down	-12.5453	6.11134	2.75326e-05	0.000445946	Down	-2.03155	5.99609	0.00297579	0.0164398	Down	similar to mitochondrial peroxiredoxin Prx1 [Leptosphaeria maculans JN3]	peroxiredoxin (alkyl hydroperoxide reductase subunit C)	-	KOG0854, KOG0854, KOG0854, Alkyl hydroperoxide reductase, thiol specific antioxidant and related enzymes [Posttranslational modification, protein turnover, chaperones].	chitinase (EC 3.2.1.14); endo-beta-N-acetylglucosaminidase (EC 3.2.1.96); xylanase inhibitor; concanavalin B; narbonin	--	--	--	--	--	--	--	--	--	no
Pm_3164	contig5_pilon	800018	802716	-	-	-7.09831	6.04212	5.5414e-15	5.04868e-13	Down	-13.1818	6.65565	3.07282e-06	7.60072e-05	Down	-5.87664	6.34108	1.03605e-12	6.29284e-11	Down	potassium ion transmembrane transporter [Ascochyta rabiei]	KUP system potassium uptake protein	potassium ion transmembrane transporter activity、membrane、potassium ion transmembrane transport	-	-	--	--	--	--	--	--	--	--	--	no
Pm_3172	contig5_pilon	841896	842147	-	-	-1.82461	4.698	0.00845292	0.0387707	Down	-11.4798	5.18636	0.00128742	0.00815961	Down	-1.9844	4.94498	0.00406187	0.021157	Down	-	-	-	-	-	--	--	--	--	--	--	--	--	--	no
Pm_3209	contig5_pilon	949571	950257	+	-	-2.68026	5.47017	0.000153156	0.00128752	Down	-12.4086	5.9939	5.54331e-05	0.000758511	Down	-2.28787	5.81329	0.000945343	0.00622617	Down	hypothetical protein LEMA_P008100.1 [Leptosphaeria maculans JN3]	-	-	-	-	--	--	--	--	--	--	--	--	--	no
Pm_3235	contig5_pilon	1013585	1015127	+	-	-4.68219	9.6219	8.08157e-10	2.28901e-08	Down	-2.49285	9.99639	0.000501578	0.00394842	Down	-3.7058	9.96869	3.42988e-07	6.11728e-06	Down	hypothetical protein IQ07DRAFT_598631 [Pyrenochaeta sp. DS3sAY3a]	-	-	-	-	--	--	--	--	--	--	--	--	--	no
Pm_3286	contig5_pilon	1290071	1291355	-	-	-3.48088	6.28858	1.83656e-06	2.56111e-05	Down	-4.36304	6.79816	0.000130394	0.00144146	Down	-4.25447	6.52699	1.66439e-08	4.27154e-07	Down	similar to TPR repeat protein [Leptosphaeria maculans JN3]	-	protein binding	KOG0551, KOG0551, KOG0551, Hsp90 co-chaperone CNS1 (contains TPR repeats) [Posttranslational modification, protein turnover, chaperones].	-	--	--	--	--	--	--	--	--	--	no
Pm_3287	contig5_pilon	1294193	1298191	+	-	-2.95522	5.89408	3.40668e-05	0.000345452	Down	-12.8706	6.38996	1.12721e-05	0.000220461	Down	-3.42393	6.13446	2.3529e-06	3.42989e-05	Down	predicted protein [Leptosphaeria maculans JN3]	-	protein binding、phospholipid binding、cell cortex、cortical protein anchoring	KOG1062, KOG1062, KOG1062, Vesicle coat complex AP-1, gamma subunit [Intracellular trafficking, secretion, and vesicular transport].	-	--	--	--	--	--	--	--	--	--	no
Pm_3305	contig5_pilon	1352764	1355386	+	-	-3.06012	7.41738	1.61278e-05	0.000177747	Down	-14.4148	7.71332	6.15954e-09	4.00847e-07	Down	-1.83476	7.90292	0.00658242	0.031208	Down	similar to phosphoketolase [Leptosphaeria maculans JN3]	xylulose-5-phosphate/fructose-6-phosphate phosphoketolase	catalytic activity、carbohydrate metabolic process、aldehyde-lyase activity	-	-	--	--	--	--	--	--	--	--	--	no
Pm_3367	contig5_pilon	1575605	1577494	-	-	-4.78602	11.3555	3.83888e-10	1.15621e-08	Down	-2.10716	11.7515	0.0021548	0.0121061	Down	-4.27142	11.673	1.02974e-08	2.72595e-07	Down	hypothetical protein COCVIDRAFT_25849 [Bipolaris victoriae FI3]	-	nucleic acid binding	KOG2462, KOG2462, KOG2462, C2H2-type Zn-finger protein [Transcription].	-	Glomerella lagenarium	Unknown	ID:PF00096; Description: STE	melons,cucumber	herb	anthracnose fruit rot	unaffected_pathogenicity	--	--	no
Pm_3390	contig5_pilon	1649692	1650816	+	-	-4.04139	8.59826	4.79637e-08	9.65723e-07	Down	-3.13832	8.93829	5.31612e-05	0.000734996	Down	-3.98397	8.89616	6.54753e-08	1.40847e-06	Down	similar to GPR/FUN34 family protein [Leptosphaeria maculans JN3]	-	integral component of membrane	-	-	--	--	--	--	--	--	--	--	--	no
Pm_3415	contig5_pilon	1713700	1715739	+	-	-4.96251	4.14711	3.81764e-09	9.52929e-08	Down	-11.2144	4.95174	0.00254577	0.0135177	Down	-2.9559	4.53391	4.47045e-05	0.00046548	Down	Tripeptidyl-peptidase sed2 [Alternaria tenuissima]	tripeptidyl-peptidase I	serine-type endopeptidase activity	-	-	--	--	--	--	--	--	--	--	--	yes
Pm_3434	contig6_pilon	39624	39842	+	-	-2.17519	7.77332	0.0014624	0.0089571	Down	-3.69343	7.97525	2.74202e-05	0.000445946	Down	-2.22022	8.05929	0.00116989	0.0074363	Down	hypothetical protein LEMA_P060250.1 [Leptosphaeria maculans JN3]	-	-	-	-	--	--	--	--	--	--	--	--	--	no
Pm_3518	contig6_pilon	275646	276815	+	-	-2.42144	7.43414	0.000459961	0.0034001	Down	-2.3951	7.79068	0.00300381	0.0153821	Down	-2.17978	7.76808	0.00142096	0.00876771	Down	hypothetical protein LEMA_P060340.1 [Leptosphaeria maculans JN3]	-	-	-	-	--	--	--	--	--	--	--	--	--	no
Pm_3537	contig6_pilon	350284	351648	-	-	-2.53512	9.36595	0.000246551	0.00197475	Down	-2.59293	9.57368	0.000378764	0.00327613	Down	-3.25488	9.57557	4.90475e-06	6.6202e-05	Down	hypothetical protein LEMA_P061360.1 [Leptosphaeria maculans JN3]	-	protein kinase activity、ATP binding、protein phosphorylation	KOG0583, KOG0583, KOG0583, Serine/threonine protein kinase [Signal transduction mechanisms].	Modules of approx. 100 residues and which are found in a large number of bacterial enzymes. The cellulose-binding function has been demonstrated in many cases. Several of these modules have been shown to also bind chitin or xylan.	Cochliobolus carbonum	Unknown	ID:PF08587; Description: Pkinase	Corn, Zea mays, sometimes on Sorghum (Poaceae) and various other plant families	plants	Northern corn leaf spot, ear and kernel rot	lethal	--	--	no
Pm_3600	contig6_pilon	555070	556809	+	-	-2.27878	6.30148	0.0009775	0.0063994	Down	-13.1874	6.66045	2.95555e-06	7.37739e-05	Down	-2.90865	6.50183	3.84536e-05	0.000409361	Down	predicted protein [Leptosphaeria maculans JN3]	-	-	-	-	--	--	--	--	--	--	--	--	--	no
Pm_3653	contig6_pilon	708257	711946	-	-	-1.90439	4.84612	0.00585616	0.0285191	Down	-11.647	5.33317	0.000605395	0.00448731	Down	-1.8983	5.12867	0.00561911	0.0275393	Down	similar to DNA repair protein Rhp26/Rad26 [Leptosphaeria maculans JN3]	DNA excision repair protein ERCC-6	ATP binding	KOG0387, KOG0387, KOG0387, Transcription-coupled repair protein CSB/RAD26 (contains SNF2 family DNA-dependent ATPase domain) [Transcription, Replication, recombination and repair].	-	--	--	--	--	--	--	--	--	--	no
Pm_3743	contig6_pilon	982710	985074	-	-	-3.42371	7.7951	2.02015e-06	2.78868e-05	Down	-2.17458	8.25003	0.0044477	0.0210323	Down	-2.7207	8.16363	9.52154e-05	0.00089818	Down	hypothetical protein COCC4DRAFT_23653 [Bipolaris maydis ATCC 48331]	-	-	-	-	--	--	--	--	--	--	--	--	--	no
Pm_3746	contig6_pilon	994609	995613	+	-	-3.994	11.208	5.86219e-08	1.15898e-06	Down	-4.74752	11.3373	1.53777e-09	1.19237e-07	Down	-4.43051	11.4816	3.75742e-09	1.08677e-07	Down	uricase [Stagonospora sp. SRC1lsM3a]	urate oxidase	urate oxidase activity、purine nucleobase metabolic process、oxidation-reduction process、purine nucleobase metabolic process、oxidation-reduction process、oxidation-reduction process	KOG1599, KOG1599, KOG1599, Uricase (urate oxidase) [Secondary metabolites biosynthesis, transport and catabolism].	-	--	--	--	--	--	--	--	--	--	no
Pm_3762	contig6_pilon	1052397	1053847	+	-	-3.75881	8.97124	2.60689e-07	4.4533e-06	Down	-5.07862	9.18366	9.5267e-09	5.85143e-07	Down	-1.90904	9.50382	0.00473845	0.0238955	Down	similar to FAD dependent oxidoreductase superfamily [Leptosphaeria maculans JN3]	-	oxidoreductase activity、oxidation-reduction process	-	-	--	--	--	--	--	--	--	--	--	no
Pm_3763	contig6_pilon	1054344	1054863	+	-	-2.43668	6.51221	0.000444173	0.00330506	Down	-2.47111	6.96066	0.00627949	0.0268598	Down	-2.89253	6.7407	4.17164e-05	0.000438966	Down	conserved hypothetical protein [Pyrenophora tritici-repentis Pt-1C-BFP]	-	-	-	-	--	--	--	--	--	--	--	--	--	no
Pm_3774	contig6_pilon	1087560	1089270	-	-	-6.18471	6.37391	2.92785e-13	1.76994e-11	Down	-13.5077	6.93383	6.99286e-07	2.36696e-05	Down	-6.49095	6.65771	2.53242e-14	1.94978e-12	Down	hypothetical protein AG0111_g3192 [Alternaria gaisen]	-	integral component of membrane、transmembrane transport	-	-	--	--	--	--	--	--	--	--	--	no
Pm_3775	contig6_pilon	1090202	1091647	+	-	-2.55386	5.43122	0.000285069	0.00224705	Down	-12.3518	5.94507	7.52939e-05	0.000948373	Down	-2.30737	5.7535	0.000869741	0.00584802	Down	hypothetical protein PTT_06553 [Pyrenophora teres f. teres 0-1]	-	oxidoreductase activity、oxidation-reduction process	-	-	--	--	--	--	--	--	--	--	--	no
Pm_3798	contig6_pilon	1158288	1159441	+	-	-2.34154	8.26518	0.000655874	0.00460569	Down	-5.21422	8.39804	7.07017e-08	3.27534e-06	Down	-3.14304	8.45483	9.41669e-06	0.000118473	Down	similar to GTP-binding protein RHO-1 protein [Leptosphaeria maculans JN3]	Rho family, other	GTPase activity、GTP binding、intracellular、organic acid metabolic process、kinase activity、phosphorylation、phosphotransferase activity, carboxyl group as acceptor	KOG0393, KOG0393, KOG0393, Ras-related small GTPase, Rho type [General function prediction only].	sucrose synthase (EC 2.4.1.13); sucrose-phosphate synthase (EC 2.4.1.14); alpha-glucosyltransferase (EC 2.4.1.52); lipopolysaccharide N-acetylglucosaminyltransferase (EC 2.4.1.56); GDP-Man alpha-mannosyltransferase (EC 2.4.1.-); 1,2-diacylglycerol 3-glucosyltransferase (EC 2.4.1.157); diglucosyl diacylglycerol synthase (EC 2.4.1.208); digalactosyldiacylglycerol synthase (EC 2.4.1.141); trehalose …	Magnaporthe grisea	SIMILARITY: Belongs to the small GTPase superfamily. Rho family.	Digitaria (Poaceae)	herb	Leaf spot	Leaf Spot	reduced_virulence	--	--	no
Pm_3853	contig6_pilon	1322525	1324956	+	-	-5.11654	11.7691	4.41799e-11	1.63182e-09	Down	-4.44868	11.9443	6.21006e-09	4.01743e-07	Down	-3.60387	12.1382	6.26216e-07	1.06311e-05	Down	similar to 6-phosphofructokinase alpha subunit [Leptosphaeria maculans JN3]	-	6-phosphofructokinase activity、ATP binding、cytoplasm、fructose 6-phosphate metabolic process、glycolytic process	KOG2440, KOG2440, KOG2440, Pyrophosphate-dependent phosphofructo-1-kinase [Carbohydrate transport and metabolism].	-	--	--	--	--	--	--	--	--	--	no
Pm_3870	contig6_pilon	1373460	1377067	-	-	-6.03276	7.55053	2.16859e-13	1.3626e-11	Down	-14.689	7.952	1.60245e-09	1.23377e-07	Down	-5.22276	7.85913	2.92757e-11	1.26012e-09	Down	hypothetical protein AG0111_g3384 [Alternaria gaisen]	-	catalytic activity、carbohydrate metabolic process、chitin binding、hydrolase activity, acting on carbon-nitrogen (but not peptide) bonds	-	Modules of approx. 40 residues. The chitin-binding function has been demonstrated in many cases. These modules are found attached to a number of chitinase catalytic domains, but also in non-catalytic proteins either in isolation or as multiple repeats.	Magnaporthe grisea	SIMILARITY: Contains 3 chitin-binding type-1 domains.	Digitaria (Poaceae)	herb	Leaf spot	Leaf Spot	unaffected_pathogenicity	--	--	no
Pm_3941	contig6_pilon	1633805	1636463	+	-	-4.7151	5.0982	3.80034e-09	9.50781e-08	Down	-12.1819	5.79853	0.000113548	0.0012918	Down	-3.30972	5.45869	5.22767e-06	7.00418e-05	Down	conserved hypothetical protein [Pyrenophora tritici-repentis Pt-1C-BFP]	-	protein binding、mycotoxin biosynthetic process	KOG0509, KOG0509, KOG0509, Ankyrin repeat and DHHC-type Zn-finger domain containing proteins [General function prediction only].	-	--	--	--	--	--	--	--	--	--	no
Pm_3975	contig7_pilon	156285	157501	-	-	-3.09233	7.80335	1.32008e-05	0.000149096	Down	-2.26706	8.21834	0.00323351	0.0161572	Down	-2.09832	8.23955	0.00205748	0.0120614	Down	hypothetical protein EPUS_06733 [Endocarpon pusillum Z07020]	-	-	-	-	Botryotinia fuckeliana	Unknown	Various plant families	plants	Grey mould. Parasite or saprophyte	Gray Mould	--	Cluster 14	T1PKS	no
Pm_4030	contig7_pilon	325563	326952	-	-	-2.25089	9.31133	0.00100222	0.00654168	Down	-3.92561	9.37731	9.07067e-07	2.81063e-05	Down	-3.05945	9.49521	1.48454e-05	0.00017661	Down	similar to ketol-acid reductoisomerase [Leptosphaeria maculans JN3]	ketol-acid reductoisomerase	ketol-acid reductoisomerase activity、branched-chain amino acid biosynthetic process、oxidoreductase activity、oxidation-reduction process	-	-	--	--	--	--	--	--	--	--	--	no
Pm_4033	contig7_pilon	329971	330984	-	-	-4.67879	4.39142	1.01562e-08	2.34257e-07	Down	-11.4572	5.16647	0.00142017	0.00876719	Down	-3.73813	4.70511	6.57904e-07	1.1083e-05	Down	predicted protein [Leptosphaeria maculans JN3]	-	-	KOG4533, KOG4533, KOG4533, Uncharacterized conserved protein [Function unknown].	-	--	--	--	--	--	--	--	--	--	no
Pm_4034	contig7_pilon	332805	335792	+	-	-2.29168	9.99783	0.000820579	0.00552766	Down	-2.77178	10.12	0.000129797	0.00144146	Down	-3.3912	10.1569	2.2177e-06	3.26327e-05	Down	similar to chitin synthase [Leptosphaeria maculans JN3]	chitin synthase	chitin synthase activity、chitin biosynthetic process、zinc ion binding	KOG2571, KOG2571, KOG2571, Chitin synthase/hyaluronan synthase (glycosyltransferases) [Cell wall/membrane/envelope biogenesis].	cellulose synthase (EC 2.4.1.12); chitin synthase (EC 2.4.1.16); dolichyl-phosphate beta-D-mannosyltransferase (EC 2.4.1.83); dolichyl-phosphate beta-glucosyltransferase (EC 2.4.1.117); N-acetylglucosaminyltransferase (EC 2.4.1.-); N-acetylgalactosaminyltransferase (EC 2.4.1.-); hyaluronan synthase (EC 2.4.1.212); chitin oligosaccharide synthase (EC 2.4.1.-); beta-1,3-glucan synthase (EC 2.4.1.34…	Botryotinia fuckeliana	Unknown	ID:PF08407; Description: Chitin_synth_1	Various plant families	plants	Grey mould. Parasite or saprophyte	reduced_virulence__unaffected_pathogenicity	--	--	no
Pm_406	contig1_pilon	1295067	1296854	+	-	-4.28525	5.60501	2.38555e-08	5.07416e-07	Down	-12.679	6.22602	2.09458e-05	0.000364651	Down	-4.11738	5.8962	4.49284e-08	1.0107e-06	Down	hypothetical protein COCMIDRAFT_26356 [Bipolaris oryzae ATCC 44560]	ammonium transporter, Amt family	ammonium transmembrane transporter activity、ammonium transport、membrane、ammonium transmembrane transport	KOG0682, KOG0682, KOG0682, Ammonia permease [Inorganic ion transport and metabolism].	-	--	--	--	--	--	--	--	--	--	no
Pm_408	contig1_pilon	1299573	1301265	-	-	-3.17853	8.16672	8.00159e-06	9.48822e-05	Down	-3.22492	8.47613	6.5627e-05	0.000867593	Down	-3.0368	8.47558	1.7069e-05	0.000199633	Down	similar to beta-1-3-glucanosyltransferase [Leptosphaeria maculans JN3]	-	-	-	Modules of approx. 90-100 residues found at the C-terminus of GH17 or GH72 enzymatic modules and also sometimes isolated. CBM43 modules sometimes carry a C-terminal membrane anchor. The beta-1,3-glucan binding function has been demonstrated with the olive pollen protein Ole e 10.	--	--	--	--	--	--	--	--	--	yes
Pm_4090	contig7_pilon	509431	516143	-	-	-3.04312	6.53081	1.9794e-05	0.000212999	Down	-4.56609	6.96972	5.53217e-05	0.000758511	Down	-2.61489	6.87341	0.000175876	0.00148943	Down	predicted protein [Leptosphaeria maculans JN3]	-	-	KOG4652, KOG4652, KOG4652, HORMA domain [Chromatin structure and dynamics].	-	--	--	--	--	--	--	--	--	--	no
Pm_4099	contig7_pilon	539602	540785	-	-	-1.86456	6.6754	0.00603693	0.0292172	Down	-13.4845	6.91405	7.95943e-07	2.60318e-05	Down	-2.57016	6.84224	0.000220597	0.00180118	Down	similar to undecaprenyl diphosphate synthase family protein [Leptosphaeria maculans JN3]	ditrans,polycis-polyprenyl diphosphate synthase	transferase activity, transferring alkyl or aryl (other than methyl) groups	KOG1602, KOG1602, KOG1602, Cis-prenyltransferase [Lipid transport and metabolism].	-	--	--	--	--	--	--	--	--	--	no
Pm_4242	contig7_pilon	972629	974073	+	-	-8.40153	8.56562	8.11567e-20	2.21822e-17	Down	-6.76847	8.88153	2.0462e-10	2.03374e-08	Down	-7.4662	8.86379	1.20433e-17	1.75559e-15	Down	similar to class III aminotransferase [Leptosphaeria maculans JN3]	-	catalytic activity、transaminase activity、pyridoxal phosphate binding	KOG1404, KOG1404, KOG1404, Alanine-glyoxylate aminotransferase AGT2 [Amino acid transport and metabolism].	-	--	--	--	--	--	--	--	--	--	no
Pm_4299	contig7_pilon	1137211	1137609	-	-	-4.60071	5.71325	3.86659e-09	9.6076e-08	Down	-12.8022	6.33148	1.08836e-05	0.000213626	Down	-3.17044	6.08957	9.85298e-06	0.000122971	Down	hypothetical protein IQ07DRAFT_325518 [Pyrenochaeta sp. DS3sAY3a]	-	-	-	-	--	--	--	--	--	--	--	--	--	no
Pm_4303	contig7_pilon	1149833	1152370	-	-	-2.44361	5.31123	0.000493714	0.00361539	Down	-12.2141	5.82634	9.9103e-05	0.00116006	Down	-1.9353	5.68543	0.00460183	0.0233141	Down	hypothetical protein LEMA_P015210.1 [Leptosphaeria maculans JN3]	-	-	-	-	--	--	--	--	--	--	--	--	--	no
Pm_4304	contig7_pilon	1155164	1155794	+	-	-4.82191	4.29325	5.89668e-09	1.42314e-07	Down	-11.361	5.08153	0.00132989	0.00832742	Down	-5.09476	4.54832	6.76011e-10	2.26019e-08	Down	predicted protein [Leptosphaeria maculans JN3]	-	-	-	-	--	--	--	--	--	--	--	--	--	no
Pm_4310	contig7_pilon	1172376	1177451	-	-	-2.56629	5.2556	0.00027534	0.00217911	Down	-3.21966	5.82991	0.0106337	0.0405789	Down	-1.7746	5.68166	0.00901363	0.039881	Down	conserved hypothetical protein [Pyrenophora tritici-repentis Pt-1C-BFP]	-	-	-	-	--	--	--	--	--	--	--	--	--	no
Pm_4311	contig7_pilon	1178631	1180052	+	-	-2.51334	7.71121	0.000286521	0.00225524	Down	-4.68588	7.93963	1.40846e-06	4.06298e-05	Down	-1.91395	8.11145	0.00468237	0.0236673	Down	hypothetical protein AA0116_g10750 [Alternaria tenuissima]	-	-	-	-	--	--	--	--	--	--	--	--	--	no
Pm_4324	contig7_pilon	1220214	1222081	+	-	-3.43947	8.47806	1.78032e-06	2.49541e-05	Down	-4.23859	8.7327	7.39327e-07	2.46371e-05	Down	-3.24711	8.78981	5.17991e-06	6.94871e-05	Down	similar to xanthine/uracil permease family protein [Leptosphaeria maculans JN3]	putative MFS transporter, AGZA family, xanthine/uracil permease	membrane、transmembrane transporter activity、transmembrane transport	-	-	--	--	--	--	--	--	--	--	--	no
Pm_4342	contig7_pilon	1269698	1272136	-	-	-5.02539	6.59949	1.80969e-10	5.85364e-09	Down	-2.43578	7.21727	0.00501751	0.022991	Down	-4.34593	6.914	8.57622e-09	2.32089e-07	Down	predicted protein [Leptosphaeria maculans JN3]	-	-	-	-	--	--	--	--	--	--	--	--	--	no
Pm_4343	contig7_pilon	1272264	1273544	+	-	-7.37783	3.4858	6.23644e-11	2.22095e-09	Down	-10.5595	4.36449	0.0109335	0.0410637	Down	-11.4306	3.71791	1.91253e-14	1.52626e-12	Down	-	-	-	-	-	--	--	--	--	--	--	--	--	--	no
Pm_4349	contig7_pilon	1294395	1296248	-	-	-3.10047	6.59857	1.39465e-05	0.000155907	Down	-4.64031	7.03249	3.73021e-05	0.000556376	Down	-1.89325	7.07283	0.00523669	0.0259414	Down	alpha/beta-hydrolase [Alternaria alternata]	-	serine-type carboxypeptidase activity、proteolysis	KOG1282, KOG1282, KOG1282, Serine carboxypeptidases (lysosomal cathepsin A) [Amino acid transport and metabolism, Posttranslational modification, protein turnover, chaperones].	-	--	--	--	--	--	--	--	--	--	yes
Pm_4355	contig7_pilon	1324523	1327209	+	-	-5.95903	4.53192	2.87861e-11	1.11999e-09	Down	-11.6324	5.32039	0.000663375	0.00482547	Down	-3.10756	4.93208	1.76749e-05	0.000205793	Down	hypothetical protein LEMA_P071390.1 [Leptosphaeria maculans JN3]	-	copper ion binding、membrane、integral component of membrane、transmembrane transporter activity、copper ion homeostasis、transmembrane transport	KOG1263, KOG1263, KOG1263, Multicopper oxidases [Secondary metabolites biosynthesis, transport and catabolism].	-	--	--	--	--	--	--	--	--	--	yes
Pm_4367	contig7_pilon	1366736	1367095	-	-	-4.66375	4.66741	6.72564e-09	1.58815e-07	Down	-11.74	5.41462	0.000387624	0.00330827	Down	-2.04028	5.19266	0.00311691	0.0170216	Down	hypothetical protein LEMA_P071250.1 [Leptosphaeria maculans JN3]	-	-	-	-	--	--	--	--	--	--	--	--	--	no
Pm_440	contig1_pilon	1392405	1394251	-	-	-5.24925	6.52552	4.95958e-11	1.81348e-09	Down	-2.10445	7.18394	0.0131776	0.047737	Down	-9.34655	6.77901	4.19276e-20	1.04181e-17	Down	similar to vacuolar calcium ion transporter /H(+) exchanger [Leptosphaeria maculans JN3]	-	integral component of membrane、transmembrane transport	KOG1397, KOG1397, KOG1397, Ca2+/H+ antiporter VCX1 and related proteins [Inorganic ion transport and metabolism].	-	--	--	--	--	--	--	--	--	--	no
Pm_4428	contig7_pilon	1687239	1688021	-	-	-4.68719	5.623	2.45006e-09	6.25853e-08	Down	-12.7141	6.25604	1.79411e-05	0.000317395	Down	-2.01904	6.16684	0.00313776	0.0170927	Down	guanine deaminase [Stagonospora sp. SRC1lsM3a]	-	catalytic activity	KOG1018, KOG1018, KOG1018, Cytosine deaminase FCY1 and related enzymes [Nucleotide transport and metabolism].	-	--	--	--	--	--	--	--	--	--	yes
Pm_4464	contig8_pilon	82853	83305	+	-	-2.82461	3.92792	0.000131776	0.00113621	Down	-10.8517	4.62791	0.00673261	0.0283761	Down	-4.19549	4.07929	9.8526e-08	2.0286e-06	Down	-	-	-	-	-	--	--	--	--	--	--	--	--	--	no
Pm_4468	contig8_pilon	91063	92471	+	-	-3.54572	5.58801	1.57204e-06	2.22919e-05	Down	-3.66048	6.20458	0.00251431	0.0134816	Down	-2.41751	5.99938	0.000498887	0.00361933	Down	predicted protein [Leptosphaeria maculans JN3]	-	-	-	-	--	--	--	--	--	--	--	--	--	no
Pm_4493	contig8_pilon	168807	170049	+	-	-6.01381	7.19701	3.20827e-13	1.896e-11	Down	-5.3777	7.66025	9.17928e-07	2.83494e-05	Down	-2.65989	7.6776	0.000134645	0.00119293	Down	predicted protein [Leptosphaeria maculans JN3]	-	-	-	-	--	--	--	--	--	--	--	--	--	yes
Pm_4496	contig8_pilon	176397	177519	-	-	-2.15053	5.49299	0.00188325	0.0112021	Down	-12.3496	5.94315	7.52939e-05	0.000948373	Down	-2.03789	5.79986	0.00296607	0.0163944	Down	hypothetical protein LEMA_P055600.1 [Leptosphaeria maculans JN3]	-	-	-	-	--	--	--	--	--	--	--	--	--	no
Pm_4501	contig8_pilon	189925	191551	+	-	-2.37612	3.87146	0.000959313	0.00629165	Down	-10.7336	4.52175	0.00613111	0.0263385	Down	-2.17171	4.17008	0.00199319	0.0117348	Down	hypothetical protein LEMA_P055570.1 [Leptosphaeria maculans JN3]	-	oxidoreductase activity、oxidation-reduction process	KOG0029, KOG0029, KOG0029, Amine oxidase [Secondary metabolites biosynthesis, transport and catabolism].	-	--	--	--	--	--	--	--	--	--	yes
Pm_4502	contig8_pilon	192909	194818	-	-	-2.57297	5.36449	0.000272329	0.00216222	Down	-12.2869	5.88917	6.65778e-05	0.000868734	Down	-1.86064	5.77365	0.00634366	0.0302729	Down	phosphoglycerate mutase-like protein [Pyrenochaeta sp. DS3sAY3a]	-	-	KOG3720, KOG3720, KOG3720, Lysosomal & prostatic acid phosphatases [Lipid transport and metabolism].	-	--	--	--	--	--	--	--	--	--	no
Pm_4515	contig8_pilon	240171	240949	+	-	-3.29951	9.46623	3.82236e-06	4.92804e-05	Down	-2.63123	9.75005	0.000295489	0.00268991	Down	-3.00133	9.79184	2.04622e-05	0.000234255	Down	hypothetical protein LEMA_P055360.1 [Leptosphaeria maculans JN3]	-	DNA-binding transcription factor activity、regulation of transcription, DNA-templated	-	-	--	--	--	--	--	--	--	--	--	no
Pm_4529	contig8_pilon	290424	290897	+	-	-2.45225	3.52234	0.000875971	0.00583963	Down	-10.3835	4.20463	0.0120652	0.0444736	Down	-2.73105	3.74006	0.000188001	0.00157142	Down	hypothetical protein VE03_08597 [Pseudogymnoascus sp. 23342-1-I1]	-	-	-	-	--	--	--	--	--	--	--	--	--	no
Pm_4622	contig8_pilon	548768	550378	-	-	-5.27139	6.80772	3.8893e-11	1.45622e-09	Down	-13.9277	7.2933	8.34835e-08	3.74067e-06	Down	-4.76368	7.11284	6.46967e-10	2.18311e-08	Down	hypothetical protein LEMA_P053930.1 [Leptosphaeria maculans JN3]	-	-	KOG1303, KOG1303, KOG1303, Amino acid transporters [Amino acid transport and metabolism].	-	--	--	--	--	--	--	--	--	--	no
Pm_4625	contig8_pilon	559269	561869	+	-	-6.17401	4.17942	3.55028e-11	1.33845e-09	Down	-11.272	5.00282	0.0020415	0.0115169	Down	-3.88209	4.51227	3.2681e-07	5.88305e-06	Down	similar to chloride channel 3 [Leptosphaeria maculans JN3]	-	voltage-gated chloride channel activity、chloride transport、membrane、transmembrane transport	KOG0475, KOG0475, KOG0475, Cl- channel CLC-3 and related proteins (CLC superfamily) [Inorganic ion transport and metabolism].	-	--	--	--	--	--	--	--	--	--	no
Pm_4666	contig8_pilon	705507	708633	-	-	-2.55463	7.67441	0.000233749	0.00188187	Down	-2.84871	7.98832	0.00051656	0.00402052	Down	-1.84695	8.09491	0.00623909	0.0298651	Down	hypothetical protein LEMA_P052530.1 [Leptosphaeria maculans JN3]	-	protein binding	KOG4177, KOG4177, KOG4177, Ankyrin [Cell wall/membrane/envelope biogenesis].	GDP-Man: mannosyl-3-phosphoglycerate synthase (EC 2.4.1.217)	--	--	--	--	--	--	--	Cluster 16	NRPS-T1PKS	no
Pm_4672	contig8_pilon	729963	733405	-	-	-4.26008	5.5454	3.03428e-08	6.31882e-07	Down	-12.6174	6.17322	2.87556e-05	0.000458956	Down	-3.0477	5.91805	1.94322e-05	0.000223164	Down	BuaG [Aspergillus sp. CLMG-2019a]	-	monooxygenase activity、iron ion binding、oxidoreductase activity, acting on paired donors, with incorporation or reduction of molecular oxygen、oxidoreductase activity, acting on paired donors, with incorporation or reduction of molecular oxygen, reduced flavin or flavoprotein as one donor, and incorporation of one atom of oxygen、heme binding、oxidation-reduction process	KOG0157, KOG0157, KOG0157, Cytochrome P450 CYP4/CYP19/CYP26 subfamilies [Secondary metabolites biosynthesis, transport and catabolism, Lipid transport and metabolism].	-	--	--	--	--	--	--	--	Cluster 16	NRPS-T1PKS	no
Pm_4737	contig8_pilon	983306	985292	+	-	-2.97964	6.8892	2.64996e-05	0.000275399	Down	-2.59999	7.35118	0.00262181	0.0138609	Down	-1.79632	7.37279	0.00778624	0.0354991	Down	similar to FAD/FMN-containing isoamyl alcohol oxidase MreA [Leptosphaeria maculans JN3]	-	oxidoreductase activity、flavin adenine dinucleotide binding、oxidation-reduction process、FAD binding	-	-	Gibberella zeae	Unknown	ID:PF01565; Description: BBE	Principal hosts: Poaceae, including Zea mays (corn), Triticum aestivum (wheat), and Oryza sativa (rice). Additional hosts: various plant families	herb	Seedling blight, pre- and post-emergence blight, root and foot rot, brown rot, culm decay, head or kernel blight (scab or ear scab) of cereals. Leaf	unaffected_pathogenicity	--	--	yes
Pm_4739	contig8_pilon	995371	996769	-	-	-5.2981	8.03663	1.87934e-11	7.63824e-10	Down	-4.62341	8.40431	4.3939e-07	1.60128e-05	Down	-4.57084	8.35339	1.76308e-09	5.52314e-08	Down	Zn-II 2Cys6 regulatory protein [Leptosphaeria maculans]	-	DNA-binding transcription factor activity, RNA polymerase II-specific、nucleus、regulation of transcription, DNA-templated、zinc ion binding、oxidoreductase activity、oxidation-reduction process	-	-	Alternaria alternata	Unknown	Plant	plants	Leaf spot, rots	Leaf Spot	--	--	--	no
Pm_4765	contig8_pilon	1069618	1070988	+	-	-3.52153	10.9302	1.0288e-06	1.51793e-05	Down	-4.11513	11.0608	6.75518e-08	3.16971e-06	Down	-2.859	11.292	4.43465e-05	0.000463076	Down	similar to phosphoglycerate kinase [Leptosphaeria maculans JN3]	phosphoglycerate kinase	phosphoglycerate kinase activity、glycolytic process	KOG1367, KOG1367, KOG1367, 3-phosphoglycerate kinase [Carbohydrate transport and metabolism].	-	--	--	--	--	--	--	--	--	--	no
Pm_4786	contig8_pilon	1148766	1150512	+	-	-4.64412	10.2893	9.73594e-10	2.70847e-08	Down	-4.98508	10.4708	1.04651e-09	8.53845e-08	Down	-2.37336	10.783	0.000548913	0.0039301	Down	ammonium transporter-like protein [Pyrenochaeta sp. DS3sAY3a]	ammonium transporter, Amt family	ammonium transmembrane transporter activity、ammonium transport、membrane、ammonium transmembrane transport	KOG0682, KOG0682, KOG0682, Ammonia permease [Inorganic ion transport and metabolism].	-	--	--	--	--	--	--	--	--	--	no
Pm_4838	contig8_pilon	1287434	1288047	-	-	-2.03397	7.10627	0.00284696	0.0157794	Down	-13.9517	7.31395	7.19686e-08	3.29219e-06	Down	-1.80558	7.44678	0.00748349	0.0344348	Down	hypothetical protein LEMA_P072060.1 [Leptosphaeria maculans JN3]	-	-	KOG2886, KOG2886, KOG2886, Uncharacterized conserved protein [Function unknown].	-	--	--	--	--	--	--	--	--	--	no
Pm_4851	contig8_pilon	1392475	1394684	-	-	-2.22817	6.24092	0.00122937	0.00779451	Down	-4.16177	6.62825	0.000356924	0.00313434	Down	-1.82553	6.60973	0.00706955	0.0329882	Down	predicted protein [Leptosphaeria maculans JN3]	-	-	-	-	--	--	--	--	--	--	--	--	--	no
Pm_4853	contig8_pilon	1398698	1399565	+	-	-4.0475	4.60178	1.68471e-07	3.04949e-06	Down	-11.6451	5.33158	0.000605395	0.00448731	Down	-1.88056	5.1306	0.00602163	0.0291553	Down	similar to DUF567 domain protein [Leptosphaeria maculans JN3]	-	-	-	-	--	--	--	--	--	--	--	--	--	no
Pm_4932	contig9_pilon	14220	14567	+	-	-2.58365	3.76812	0.000412256	0.00309136	Down	-10.6564	4.45212	0.0081583	0.0328804	Down	-3.26637	3.95095	1.15535e-05	0.000142086	Down	similar to sugar transporter [Leptosphaeria maculans JN3]	-	integral component of membrane、transmembrane transporter activity、transmembrane transport	KOG0254, KOG0254, KOG0254, Predicted transporter (major facilitator superfamily) [General function prediction only].	-	--	--	--	--	--	--	--	--	--	no
Pm_4933	contig9_pilon	15029	15349	+	-	-2.45903	3.57489	0.000777348	0.00529517	Down	-10.439	4.25514	0.0102559	0.0392605	Down	-2.09296	3.89333	0.00298756	0.0164881	Down	similar to sugar transporter [Leptosphaeria maculans JN3]	-	integral component of membrane、transmembrane transporter activity、transmembrane transport	KOG0254, KOG0254, KOG0254, Predicted transporter (major facilitator superfamily) [General function prediction only].	-	--	--	--	--	--	--	--	--	--	no
Pm_4974	contig9_pilon	132724	137144	+	-	-2.05844	5.83966	0.00272587	0.0152518	Down	-12.6826	6.22905	2.09458e-05	0.000364651	Down	-2.11793	6.11649	0.00200947	0.0118179	Down	similar to amino acid permease [Leptosphaeria maculans JN3]	-	amino acid transport、membrane、integral component of membrane、transmembrane transporter activity、transmembrane transport	KOG1286, KOG1286, KOG1286, Amino acid transporters [Amino acid transport and metabolism].	-	--	--	--	--	--	--	--	--	--	no
Pm_4980	contig9_pilon	162728	164018	-	-	-1.74194	11.8441	0.00954389	0.0429651	Down	-2.45055	11.8562	0.000426558	0.00352232	Down	-2.05303	12.0744	0.00249132	0.014201	Down	Glyceraldehyde-3-phosphate dehydrogenase [Alternaria tenuissima]	glyceraldehyde 3-phosphate dehydrogenase	glucose metabolic process、oxidoreductase activity, acting on the aldehyde or oxo group of donors, NAD or NADP as acceptor、NADP binding、NAD binding、oxidation-reduction process	KOG0657, KOG0657, KOG0657, Glyceraldehyde 3-phosphate dehydrogenase [Carbohydrate transport and metabolism].	-	--	--	--	--	--	--	--	--	--	no
Pm_5115	contig9_pilon	534469	536005	-	-	-2.06411	7.71468	0.00243732	0.013915	Down	-2.61433	7.96898	0.00116761	0.00761077	Down	-3.0241	7.86688	1.88473e-05	0.000217375	Down	hypothetical protein LEMA_P101250.1 [Leptosphaeria maculans JN3]	-	aspartic-type endopeptidase activity、proteolysis	KOG1339, KOG1339, KOG1339, Aspartyl protease [Posttranslational modification, protein turnover, chaperones].	-	--	--	--	--	--	--	--	--	--	no
Pm_5133	contig9_pilon	580645	584569	-	-	-2.15007	5.55248	0.00189613	0.0112629	Down	-12.4096	5.99482	5.54331e-05	0.000758511	Down	-2.15319	5.83798	0.00175635	0.010516	Down	similar to exopolysaccharide inner membrane protein [Leptosphaeria maculans JN3]	-	iron ion binding、oxidoreductase activity, acting on paired donors, with incorporation or reduction of molecular oxygen、lyase activity、heme binding、periplasmic space、oxidation-reduction process	KOG0157, KOG0157, KOG0157, Cytochrome P450 CYP4/CYP19/CYP26 subfamilies [Secondary metabolites biosynthesis, transport and catabolism, Lipid transport and metabolism].	Modules of approx. 150 residues which always appear as a threefold internal repeat. The only apparent exception to this, xylanase II of Actinomadura sp. FC7 (GenBank U08894), is in fact not completely sequenced. These modules were first identified in several plant lectins such as ricin or agglutinin of Ricinus communis which bind galactose residues. The three-dimensional structure of a plant lect…	--	--	--	--	--	--	--	--	--	yes
Pm_5224	contig9_pilon	878697	880560	+	-	-3.38291	7.251	2.711e-06	3.65467e-05	Down	-14.2788	7.59566	1.43461e-08	8.38751e-07	Down	-2.59244	7.6322	0.000189711	0.00158208	Down	hypothetical protein AA0115_g10058 [Alternaria tenuissima]	-	metal ion binding	-	-	--	--	--	--	--	--	--	--	--	no
Pm_5256	contig9_pilon	963730	965607	-	-	-2.15916	5.60791	0.00179871	0.010752	Down	-3.51128	6.07808	0.00398525	0.0193218	Down	-1.8403	5.95774	0.00676274	0.0318694	Down	similar to amino acid permease [Leptosphaeria maculans JN3]	-	membrane、transmembrane transporter activity、transmembrane transport	KOG1289, KOG1289, KOG1289, Amino acid transporters [Amino acid transport and metabolism].	-	--	--	--	--	--	--	--	--	--	no
Pm_53	contig1_pilon	176678	177585	-	-	-1.81008	5.38639	0.00829013	0.0381144	Down	-12.1744	5.79202	0.000121624	0.00137225	Down	-2.72762	5.51479	0.000112039	0.00102504	Down	predicted protein [Leptosphaeria maculans JN3]	-	-	-	-	--	--	--	--	--	--	--	--	--	no
Pm_5331	contig9_pilon	1404071	1405552	-	-	-3.11221	4.60301	2.33106e-05	0.000245761	Down	-11.5763	5.27121	0.000798427	0.00563175	Down	-2.6894	4.92529	0.00015211	0.0013209	Down	-	-	-	-	-	--	--	--	--	--	--	--	--	--	no
Pm_5366	contig9_pilon	1504841	1505095	+	-	-7.24158	10.0629	3.68622e-17	5.30283e-15	Down	-5.09496	10.2962	7.56452e-10	6.36176e-08	Down	-3.26517	10.4917	4.59341e-06	6.24623e-05	Down	hypothetical protein AA0117_g11450 [Alternaria alternata]	-	-	-	-	--	--	--	--	--	--	--	--	--	no
Pm_5413	contig10_pilon	151385	152357	-	-	-2.79593	4.60112	0.000111553	0.000984351	Down	-11.5397	5.23901	0.000964113	0.00659615	Down	-2.83892	4.86998	7.35275e-05	0.00072291	Down	hypothetical protein LEMA_P038780.1 [Leptosphaeria maculans JN3]	-	-	KOG4300, KOG4300, KOG4300, Predicted methyltransferase [General function prediction only].	-	--	--	--	--	--	--	--	--	--	no
Pm_5425	contig10_pilon	193095	196003	+	-	-2.35538	5.8872	0.000707174	0.00489648	Down	-12.7826	6.31464	1.20045e-05	0.000227068	Down	-1.92274	6.25459	0.00475689	0.0239284	Down	hypothetical protein IQ07DRAFT_653368 [Pyrenochaeta sp. DS3sAY3a]	-	-	-	-	--	--	--	--	--	--	--	--	--	no
Pm_5449	contig10_pilon	332768	333923	-	-	-2.31556	5.81887	0.000855942	0.00573057	Down	-12.7071	6.25009	1.79411e-05	0.000317395	Down	-3.06667	6.00544	1.75261e-05	0.000204496	Down	hypothetical protein LEMA_P042380.1 [Leptosphaeria maculans JN3]	-	-	-	-	--	--	--	--	--	--	--	--	--	no
Pm_5485	contig10_pilon	443024	443670	+	-	-4.67949	6.79804	1.35738e-09	3.70081e-08	Down	-13.8998	7.26936	9.95457e-08	4.35333e-06	Down	-3.79159	7.13326	2.44282e-07	4.52667e-06	Down	hypothetical protein AA0114_g9086 [Alternaria tenuissima]	-	integral component of membrane	KOG4207, KOG4207, KOG4207, Predicted splicing factor, SR protein superfamily [RNA processing and modification].	-	--	--	--	--	--	--	--	--	--	no
Pm_5504	contig10_pilon	496374	497249	+	-	-3.97057	4.64792	2.50638e-07	4.31532e-06	Down	-11.6881	5.36919	0.000505369	0.00394842	Down	-3.9367	4.92128	1.94375e-07	3.70227e-06	Down	hypothetical protein LEMA_P041610.1 [Leptosphaeria maculans JN3]	-	oxidoreductase activity	KOG0725, KOG0725, KOG0725, Reductases with broad range of substrate specificities [General function prediction only].	-	Magnaporthe oryzae	SIMILARITY: Belongs to the short-chain dehydrogenases/reductases (SDR) family.	Poaceae, especially important on Oryzae	herb	Rice blast	Rice Blast	--	--	--	no
Pm_5509	contig10_pilon	510146	510896	-	-	-2.29531	8.08897	0.000822893	0.00553642	Down	-2.57176	8.35077	0.000972007	0.00661495	Down	-2.06785	8.42443	0.00235925	0.01354	Down	hypothetical protein AA0113_g7358 [Alternaria arborescens]	-	chitin binding	-	-	--	--	--	--	--	--	--	--	--	yes
Pm_5706	contig10_pilon	1088612	1090387	+	-	-6.84327	4.42827	1.03465e-12	5.46466e-11	Down	-11.5357	5.23557	0.000964113	0.00659615	Down	-5.36199	4.71457	1.45168e-10	5.49178e-09	Down	similar to MFS sugar transporter [Leptosphaeria maculans JN3]	-	transporter activity、membrane、integral component of membrane、transmembrane transporter activity、transmembrane transport	KOG0254, KOG0254, KOG0254, Predicted transporter (major facilitator superfamily) [General function prediction only].	-	Botryotinia fuckeliana	SIMILARITY: Belongs to the major facilitator superfamily. Sugar transporter (TC 2.A.1.1) family.	Various plant families	plants	Grey mould. Parasite or saprophyte	Gray Mould	unaffected_pathogenicity	--	--	no
Pm_5733	contig10_pilon	1164956	1167934	-	-	-1.8603	8.19351	0.00591257	0.0287426	Down	-15.0061	8.23039	3.01279e-10	2.81528e-08	Down	-2.96885	8.31096	2.49318e-05	0.000280144	Down	hypothetical protein LEMA_P039000.1 [Leptosphaeria maculans JN3]	-	nucleic acid binding	KOG3623, KOG3623, KOG3623, Homeobox transcription factor SIP1 [Transcription].	-	--	--	--	--	--	--	--	--	--	no
Pm_575	contig1_pilon	1799003	1800617	-	-	-1.74983	5.86045	0.0100328	0.0447163	Down	-12.6395	6.19212	2.58448e-05	0.000431391	Down	-2.39434	6.02593	0.000560944	0.00400575	Down	similar to aldehyde dehydrogenase [Leptosphaeria maculans JN3]	-	oxidoreductase activity、oxidoreductase activity, acting on the aldehyde or oxo group of donors, NAD or NADP as acceptor、oxidation-reduction process	KOG2450, KOG2450, KOG2450, Aldehyde dehydrogenase [Energy production and conversion].	-	--	--	--	--	--	--	--	--	--	no
Pm_5750	contig10_pilon	1216342	1218424	+	-	-3.81387	4.32537	7.98334e-07	1.22243e-05	Down	-11.3476	5.06975	0.00147798	0.00900207	Down	-3.41605	4.62102	4.07924e-06	5.65251e-05	Down	hypothetical protein BCR34DRAFT_578514 [Clohesyomyces aquaticus]	-	-	-	-	--	--	--	--	--	--	--	--	--	no
Pm_5861	contig11_pilon	37468	39714	+	-	-2.03464	5.35836	0.00316833	0.0172249	Down	-12.1919	5.80715	0.000113548	0.0012918	Down	-2.3059	5.5945	0.000890986	0.00594842	Down	heterokaryon incompatibility protein-domain-containing protein [Clohesyomyces aquaticus]	-	-	-	-	--	--	--	--	--	--	--	--	--	no
Pm_588	contig1_pilon	1837965	1839693	+	-	-2.04254	3.89211	0.00393662	0.0206621	Down	-10.6991	4.49058	0.00706623	0.0292966	Down	-3.57933	3.96697	2.64762e-06	3.80874e-05	Down	hypothetical protein LEMA_P035870.1 [Leptosphaeria maculans JN3]	-	DNA-binding transcription factor activity, RNA polymerase II-specific、nucleus、regulation of transcription, DNA-templated、zinc ion binding、oxidoreductase activity、oxidation-reduction process	-	-	--	--	--	--	--	--	--	--	--	no
Pm_5898	contig11_pilon	162743	163339	+	-	-1.94011	7.47367	0.00424462	0.0219623	Down	-2.02619	7.78635	0.0101153	0.0390642	Down	-2.72812	7.63633	9.4573e-05	0.000893662	Down	prenylated rab acceptor 1 [Alternaria alternata]	-	-	-	-	--	--	--	--	--	--	--	--	--	no
Pm_5975	contig11_pilon	397416	399268	-	-	-2.36079	6.56251	0.000642286	0.00452165	Down	-13.4635	6.89615	9.07485e-07	2.81063e-05	Down	-2.0834	6.90213	0.00226488	0.0131075	Down	putative MSF multidrug transporter [Stagonospora sp. SRC1lsM3a]	-	integral component of membrane、transmembrane transport	KOG0254, KOG0254, KOG0254, Predicted transporter (major facilitator superfamily) [General function prediction only].	-	Botryotinia fuckeliana	Unknown	Various plant families	plants	Grey mould. Parasite or saprophyte	Gray Mould	chemistry_target:_sensitivity_to_chemical__unaffected_pathogenicity	--	--	no
Pm_5984	contig11_pilon	416981	418036	+	-	-6.89568	4.87413	3.0614e-13	1.83797e-11	Down	-11.9936	5.63545	0.000183788	0.00187615	Down	-9.58144	5.13646	1.29406e-17	1.86157e-15	Down	NAD(P)-binding protein [Pyrenochaeta sp. DS3sAY3a]	-	-	KOG1208, KOG1208, KOG1208, Dehydrogenases with different specificities (related to short-chain alcohol dehydrogenases) [Secondary metabolites biosynthesis, transport and catabolism].	-	--	--	--	--	--	--	--	--	--	no
Pm_5986	contig11_pilon	422303	423437	-	-	-4.49886	5.35001	8.47306e-09	1.97518e-07	Down	-12.4298	6.01217	5.21961e-05	0.000724188	Down	-2.60329	5.78585	0.000203649	0.00168674	Down	3-dehydroshikimate dehydratase [Stemphylium lycopersici]	-	-	-	-	--	--	--	--	--	--	--	--	--	no
Pm_5989	contig11_pilon	430513	431393	+	-	-3.34437	6.04152	4.15804e-06	5.31072e-05	Down	-2.51929	6.63364	0.00894384	0.0353774	Down	-4.44299	6.25825	5.60517e-09	1.55932e-07	Down	-	-	-	-	-	--	--	--	--	--	--	--	--	--	no
Pm_5995	contig11_pilon	444442	448227	-	-	-1.86983	8.02535	0.00569007	0.0278811	Down	-2.4269	8.23275	0.00183714	0.0107123	Down	-2.80901	8.16366	5.95509e-05	0.000602285	Down	similar to mevalonate kinase [Leptosphaeria maculans JN3]	mevalonate kinase	nucleic acid binding、mevalonate kinase activity、ATP binding、cytoplasm、isoprenoid biosynthetic process	KOG1511, KOG1511, KOG1511, Mevalonate kinase MVK/ERG12 [Lipid transport and metabolism].	-	--	--	--	--	--	--	--	--	--	no
Pm_6002	contig11_pilon	468556	471457	+	-	-1.79121	6.81147	0.00816086	0.0375674	Down	-4.64921	7.04002	3.62873e-05	0.000545706	Down	-2.76033	6.93689	8.17642e-05	0.000790387	Down	predicted protein [Leptosphaeria maculans JN3]	-	-	-	-	--	--	--	--	--	--	--	--	--	no
Pm_6036	contig11_pilon	555597	558773	-	-	-3.33363	6.21906	4.20951e-06	5.36393e-05	Down	-13.2364	6.70231	2.26005e-06	6.07104e-05	Down	-2.31852	6.63362	0.000770803	0.00529346	Down	hypothetical protein LEMA_P065150.1 [Leptosphaeria maculans JN3]	-	hydrolase activity, hydrolyzing O-glycosyl compounds、carbohydrate metabolic process、transferase activity, transferring acyl groups other than amino-acyl groups	-	-	--	--	--	--	--	--	--	--	--	no
Pm_6037	contig11_pilon	560110	561688	+	-	-4.29765	6.33044	1.62603e-08	3.6182e-07	Down	-2.87369	6.92624	0.00250278	0.0134528	Down	-3.24939	6.69066	5.78281e-06	7.64491e-05	Down	similar to N-acetylglucosaminyltransferase [Leptosphaeria maculans JN3]	-	aspartic-type endopeptidase activity、proteolysis	-	cellulose synthase (EC 2.4.1.12); chitin synthase (EC 2.4.1.16); dolichyl-phosphate beta-D-mannosyltransferase (EC 2.4.1.83); dolichyl-phosphate beta-glucosyltransferase (EC 2.4.1.117); N-acetylglucosaminyltransferase (EC 2.4.1.-); N-acetylgalactosaminyltransferase (EC 2.4.1.-); hyaluronan synthase (EC 2.4.1.212); chitin oligosaccharide synthase (EC 2.4.1.-); beta-1,3-glucan synthase (EC 2.4.1.34…	--	--	--	--	--	--	--	--	--	no
Pm_6079	contig11_pilon	690959	691753	-	-	-3.20626	6.17778	8.30214e-06	9.80208e-05	Down	-13.183	6.65671	2.95555e-06	7.37739e-05	Down	-1.96116	6.64621	0.00393551	0.0206473	Down	hypothetical protein LEMA_P064650.1 [Leptosphaeria maculans JN3]	-	-	-	-	--	--	--	--	--	--	--	--	--	no
Pm_6133	contig11_pilon	839044	840194	-	-	-4.05654	7.09604	5.33399e-08	1.06417e-06	Down	-5.2147	7.52066	1.8933e-06	5.24036e-05	Down	-5.03094	7.3468	1.15984e-10	4.51266e-09	Down	adenosine deaminase [Pyrenochaeta sp. DS3sAY3a]	-	adenine deaminase activity、adenine catabolic process、deaminase activity	KOG1097, KOG1097, KOG1097, Adenine deaminase/adenosine deaminase [Nucleotide transport and metabolism].	-	--	--	--	--	--	--	--	--	--	no
Pm_6148	contig11_pilon	942278	944400	+	-	-2.58044	9.21766	0.000195841	0.00160866	Down	-3.11844	9.38892	3.81867e-05	0.000568794	Down	-4.44997	9.35464	3.51411e-09	1.02453e-07	Down	similar to YT521-B-like splicing factor [Leptosphaeria maculans JN3]	-	nucleic acid binding、RNA binding	KOG1902, KOG1902, KOG1902, Putative signal transduction protein involved in RNA splicing [Signal transduction mechanisms, RNA processing and modification].	-	Magnaporthe oryzae	Unknown	Poaceae, especially important on Oryzae	herb	Rice blast	Rice Blast	reduced_virulence	--	--	no
Pm_6181	contig11_pilon	1041268	1042971	+	-	-2.63245	9.41682	0.000149408	0.0012604	Down	-2.95317	9.59775	7.02511e-05	0.000910868	Down	-3.30511	9.63568	3.67124e-06	5.16212e-05	Down	similar to C2H2 transcription factor (Seb1) [Leptosphaeria maculans JN3]	C2H2 transcription facotor	nucleic acid binding	KOG2462, KOG2462, KOG2462, C2H2-type Zn-finger protein [Transcription].	-	--	--	--	--	--	--	--	--	--	no
Pm_6187	contig11_pilon	1059541	1061594	-	-	-5.57657	6.28179	8.48907e-12	3.86712e-10	Down	-13.4047	6.84589	8.54183e-07	2.70689e-05	Down	-4.54733	6.59922	2.84411e-09	8.44965e-08	Down	similar to MFS toxin efflux pump (AflT) [Leptosphaeria maculans JN3]	-	integral component of membrane、transmembrane transport	KOG0254, KOG0254, KOG0254, Predicted transporter (major facilitator superfamily) [General function prediction only].	-	Botryotinia fuckeliana	Unknown	Various plant families	plants	Grey mould. Parasite or saprophyte	Gray Mould	chemistry_target:_sensitivity_to_chemical__unaffected_pathogenicity	Cluster 18	NRPS	no
Pm_6207	contig11_pilon	1122176	1126012	+	-	-1.86285	10.3665	0.00576964	0.0281983	Down	-2.14084	10.4826	0.0021524	0.0120988	Down	-1.71339	10.696	0.0107311	0.0457579	Down	similar to enolase 1 [Leptosphaeria maculans JN3]	enolase	phosphopyruvate hydratase complex、magnesium ion binding、phosphopyruvate hydratase activity、glycolytic process	KOG2670, KOG2670, KOG2670, Enolase [Carbohydrate transport and metabolism].	-	--	--	--	--	--	--	--	--	--	no
Pm_6227	contig11_pilon	1189846	1191637	+	-	-9.48028	8.21282	5.27042e-22	2.21621e-19	Down	-4.8341	8.58856	1.23675e-07	5.2206e-06	Down	-7.98344	8.51023	5.62132e-19	1.07821e-16	Down	hypothetical protein COCMIDRAFT_28088 [Bipolaris oryzae ATCC 44560]	yeast amino acid transporter	membrane、transmembrane transporter activity、transmembrane transport	KOG1286, KOG1286, KOG1286, Amino acid transporters [Amino acid transport and metabolism].	-	--	--	--	--	--	--	--	--	--	no
Pm_6278	contig11_pilon	1343628	1346148	+	-	-5.89744	3.5282	4.82259e-10	1.41735e-08	Down	-10.5901	4.39211	0.0109335	0.0410637	Down	-1.87265	4.08594	0.00721636	0.0335017	Down	hypothetical protein AA0118_g7598 [Alternaria tenuissima]	-	-	-	-	--	--	--	--	--	--	--	--	--	no
Pm_6328	contig12_pilon	111076	112019	+	-	-2.89954	5.75563	4.73157e-05	0.000460125	Down	-3.76844	6.29596	0.00155627	0.00941601	Down	-2.91319	6.03972	4.00246e-05	0.00042361	Down	hypothetical protein AA0120_g12742 [Alternaria tenuissima]	-	-	-	-	--	--	--	--	--	--	--	--	--	no
Pm_6340	contig12_pilon	144054	144321	-	-	-5.68782	7.08817	2.59356e-12	1.26587e-10	Down	-14.2188	7.5438	2.07177e-08	1.1859e-06	Down	-4.792	7.40249	5.02116e-10	1.73175e-08	Down	hypothetical protein SETTUDRAFT_164344 [Exserohilum turcica Et28A]	-	-	-	-	--	--	--	--	--	--	--	--	--	no
Pm_6377	contig12_pilon	231596	235526	+	-	-3.04287	6.8129	1.88894e-05	0.000204271	Down	-13.8058	7.18881	1.76723e-07	6.97512e-06	Down	-1.83736	7.29404	0.00656636	0.0311454	Down	similar to DUF821 domain-containing protein [Leptosphaeria maculans JN3]	-	oxidoreductase activity、oxidation-reduction process	KOG2458, KOG2458, KOG2458, Endoplasmic reticulum protein EP58, contains filamin rod domain and KDEL motif [General function prediction only].	-	--	--	--	--	--	--	--	--	--	no
Pm_6472	contig12_pilon	593470	595318	+	-	-6.21047	11.1278	3.18617e-14	2.40237e-12	Down	-5.15073	11.3141	1.58376e-10	1.64907e-08	Down	-3.7444	11.5082	2.69218e-07	4.93025e-06	Down	similar to pyruvate decarboxylase [Leptosphaeria maculans JN3]	pyruvate decarboxylase	magnesium ion binding、catalytic activity、carboxy-lyase activity、thiamine pyrophosphate binding	KOG1184, KOG1184, KOG1184, Thiamine pyrophosphate-requiring enzyme [Amino acid transport and metabolism, Coenzyme transport and metabolism].	-	--	--	--	--	--	--	--	--	--	no
Pm_6493	contig12_pilon	661449	661991	-	-	-5.42531	4.23639	4.05632e-10	1.21169e-08	Down	-11.3183	5.04382	0.00164425	0.00981793	Down	-2.99384	4.63264	3.48857e-05	0.000376553	Down	hypothetical protein AA0113_g2310 [Alternaria arborescens]	-	-	-	-	--	--	--	--	--	--	--	--	--	yes
Pm_6499	contig12_pilon	678179	678397	-	-	-3.62631	7.27031	6.67768e-07	1.03545e-05	Down	-5.36183	7.64664	1.00603e-06	3.06376e-05	Down	-4.55342	7.51037	2.14903e-09	6.63711e-08	Down	hypothetical protein LEMA_P096510.1 [Leptosphaeria maculans JN3]	-	-	-	-	--	--	--	--	--	--	--	--	--	no
Pm_6618	contig12_pilon	1058460	1060570	-	-	-2.42545	4.31521	0.000676192	0.00471781	Down	-11.1972	4.93643	0.00254577	0.0135177	Down	-3.29407	4.48267	8.38691e-06	0.000106621	Down	hypothetical protein CUC08_Gglean009613 [Alternaria sp. MG1]	-	DNA-binding transcription factor activity, RNA polymerase II-specific、nucleus、regulation of transcription, DNA-templated、zinc ion binding	-	-	--	--	--	--	--	--	--	--	--	no
Pm_6632	contig12_pilon	1105998	1107136	+	-	-3.3266	7.57149	3.57554e-06	4.64268e-05	Down	-4.641	7.90109	1.84049e-06	5.12013e-05	Down	-2.35241	7.98518	0.000620705	0.00435849	Down	hypothetical protein AA0112_g6056 [Alternaria arborescens]	-	-	-	-	--	--	--	--	--	--	--	--	--	no
Pm_6666	contig12_pilon	1198145	1199116	-	-	-3.55761	7.12462	1.01161e-06	1.49864e-05	Down	-4.21173	7.5352	1.77379e-05	0.000314819	Down	-3.29911	7.43824	4.15974e-06	5.74223e-05	Down	hypothetical protein AA0112_g490 [Alternaria arborescens]	-	-	KOG1208, KOG1208, KOG1208, Dehydrogenases with different specificities (related to short-chain alcohol dehydrogenases) [Secondary metabolites biosynthesis, transport and catabolism].	-	--	--	--	--	--	--	--	--	--	no
Pm_6667	contig12_pilon	1199534	1200742	-	-	-8.36783	4.43401	9.6155e-14	6.61171e-12	Down	-11.5494	5.24757	0.000964113	0.00659615	Down	-2.83219	4.88046	7.50187e-05	0.000734928	Down	hypothetical protein LEMA_P097800.1 [Leptosphaeria maculans JN3]	-	-	-	-	--	--	--	--	--	--	--	--	--	no
Pm_6668	contig12_pilon	1201468	1203132	+	-	-5.62429	4.21253	2.51083e-10	7.93378e-09	Down	-11.2977	5.02554	0.00183116	0.0106831	Down	-3.08488	4.60248	2.30712e-05	0.000261385	Down	hypothetical protein LEMA_P097810.1 [Leptosphaeria maculans JN3]	-	-	-	-	--	--	--	--	--	--	--	--	--	no
Pm_6686	contig12_pilon	1267247	1269817	-	-	-2.51691	6.11563	0.000315403	0.0024543	Down	-13.0377	6.53267	4.62837e-06	0.000105421	Down	-1.88375	6.51728	0.00551495	0.0270867	Down	hypothetical protein BCR34DRAFT_249813 [Clohesyomyces aquaticus]	-	-	-	-	--	--	--	--	--	--	--	--	--	no
Pm_6687	contig12_pilon	1270197	1271222	+	-	-4.06111	5.39533	9.57408e-08	1.83591e-06	Down	-12.4549	6.03374	4.36665e-05	0.000630314	Down	-2.94063	5.76804	3.62136e-05	0.00038778	Down	hypothetical protein W97_07155 [Coniosporium apollinis CBS 100218]	-	-	-	-	--	--	--	--	--	--	--	--	--	no
Pm_6705	contig12_pilon	1312770	1314502	-	-	-3.1018	8.21676	1.23267e-05	0.000140383	Down	-1.80808	8.66496	0.0130432	0.0472974	Down	-2.92322	8.53068	3.18917e-05	0.000349021	Down	hypothetical protein IQ07DRAFT_201463 [Pyrenochaeta sp. DS3sAY3a]	-	-	-	-	--	--	--	--	--	--	--	--	--	no
Pm_677	contig1_pilon	2078726	2079418	-	-	-2.28562	8.11529	0.000861627	0.00575102	Down	-4.05546	8.28401	4.04768e-06	9.47608e-05	Down	-3.11493	8.29833	1.12982e-05	0.000139473	Down	predicted protein [Leptosphaeria maculans JN3]	-	-	-	-	--	--	--	--	--	--	--	--	--	no
Pm_678	contig1_pilon	2080714	2082930	+	-	-2.80187	6.4781	7.01116e-05	0.000653047	Down	-13.4412	6.87709	1.00241e-06	3.06128e-05	Down	-4.07577	6.65826	4.6494e-08	1.03739e-06	Down	similar to succinyl-CoA ligase subunit alpha [Leptosphaeria maculans JN3]	succinyl-CoA synthetase alpha subunit	catalytic activity、cofactor binding	KOG1255, KOG1255, KOG1255, Succinyl-CoA synthetase, alpha subunit [Energy production and conversion].	-	--	--	--	--	--	--	--	--	--	no
Pm_6840	contig13_pilon	468772	469116	+	-	-3.58679	9.08875	7.15027e-07	1.10343e-05	Down	-4.59908	9.2929	5.17036e-08	2.58117e-06	Down	-1.88753	9.61351	0.0051971	0.0257687	Down	-	-	-	-	-	--	--	--	--	--	--	--	--	--	no
Pm_6841	contig13_pilon	469735	474670	-	-	-3.49023	7.51039	1.42328e-06	2.02878e-05	Down	-4.00922	7.8761	1.33128e-05	0.00024586	Down	-2.07323	7.98742	0.00231369	0.0133065	Down	hypothetical protein LEMA_P090890.1 [Leptosphaeria maculans JN3]	-	-	KOG0161, KOG0161, KOG0161, Myosin class II heavy chain [Cytoskeleton].	-	--	--	--	--	--	--	--	--	--	no
Pm_6845	contig13_pilon	481627	483213	-	-	-2.0548	7.28224	0.00258315	0.0145876	Down	-3.59332	7.52498	0.000110578	0.00126857	Down	-4.39189	7.3321	6.11631e-09	1.68863e-07	Down	hypothetical protein B5807_06382 [Epicoccum nigrum]	-	-	KOG2195, KOG2195, KOG2195, Transferrin receptor and related proteins containing the protease-associated (PA) domain [Posttranslational modification, protein turnover, chaperones, Inorganic ion transport and metabolism, General function prediction only].	Modules of approx. 40-60 residues. The majority of these modules is found among chitinases where the function is chitin-binding. Distantly related to the CBM5 family.	--	--	--	--	--	--	--	--	--	yes
Pm_6895	contig13_pilon	644518	646521	-	-	-3.51303	5.02674	2.39202e-06	3.26492e-05	Down	-12.0441	5.67922	0.000230573	0.00221133	Down	-4.11259	5.26474	6.49584e-08	1.40077e-06	Down	hypothetical protein IQ07DRAFT_533057, partial [Pyrenochaeta sp. DS3sAY3a]	-	-	-	-	--	--	--	--	--	--	--	--	--	no
Pm_6916	contig13_pilon	709522	711120	-	-	-2.3937	11.3732	0.000496316	0.00363201	Down	-4.69047	11.3411	2.11779e-09	1.54359e-07	Down	-4.03252	11.5036	4.59715e-08	1.02993e-06	Down	polysaccharide synthase Cps1p [Pyrenophora tritici-repentis Pt-1C-BFP]	-	-	-	cellulose synthase (EC 2.4.1.12); chitin synthase (EC 2.4.1.16); dolichyl-phosphate beta-D-mannosyltransferase (EC 2.4.1.83); dolichyl-phosphate beta-glucosyltransferase (EC 2.4.1.117); N-acetylglucosaminyltransferase (EC 2.4.1.-); N-acetylgalactosaminyltransferase (EC 2.4.1.-); hyaluronan synthase (EC 2.4.1.212); chitin oligosaccharide synthase (EC 2.4.1.-); beta-1,3-glucan synthase (EC 2.4.1.34…	--	--	--	--	--	--	--	--	--	no
Pm_6933	contig13_pilon	767645	769622	+	-	-1.83903	4.28261	0.00814188	0.0375433	Down	-11.0595	4.81388	0.00278678	0.0144878	Down	-1.90731	4.54349	0.00590873	0.0287495	Down	hypothetical protein AALT_g9904 [Alternaria alternata]	-	-	-	-	--	--	--	--	--	--	--	Cluster 20	T1PKS	no
Pm_6953	contig13_pilon	836379	838390	+	-	-3.32481	9.83265	3.28676e-06	4.3077e-05	Down	-4.09968	9.9894	1.81055e-07	7.1204e-06	Down	-2.67387	10.201	0.000119385	0.0010796	Down	similar to H+/nucleoside cotransporter [Leptosphaeria maculans JN3]	concentrative nucleoside transporter, CNT family	-	KOG3747, KOG3747, KOG3747, Concentrative Na+-nucleoside cotransporter CNT1/CNT2 [Nucleotide transport and metabolism, Inorganic ion transport and metabolism].	-	--	--	--	--	--	--	--	--	--	no
Pm_6961	contig13_pilon	869246	871593	-	-	-4.20728	5.98502	3.17225e-08	6.55619e-07	Down	-13.0597	6.55142	4.07617e-06	9.48185e-05	Down	-1.73483	6.57213	0.0102628	0.0441051	Down	urea active transporter [Pyrenophora tritici-repentis Pt-1C-BFP]	urea-proton symporter	membrane、transmembrane transporter activity、transmembrane transport	KOG2348, KOG2348, KOG2348, Urea transporter [Amino acid transport and metabolism].	-	--	--	--	--	--	--	--	--	--	no
Pm_6962	contig13_pilon	873394	874102	-	-	-12.0095	4.3389	7.50271e-15	6.56217e-13	Down	-11.4551	5.16464	0.000880555	0.00612411	Down	-12.3264	4.60104	4.64844e-17	5.84154e-15	Down	Fasciclin-like arabinogalactan protein-like protein 5 [Colletotrichum chlorophyti]	-	-	-	-	--	--	--	--	--	--	--	--	--	no
Pm_7036	contig13_pilon	1089250	1090952	-	-	-8.34463	5.89308	4.284e-17	6.08273e-15	Down	-13.037	6.53207	4.62837e-06	0.000105421	Down	-2.7976	6.36527	7.14838e-05	0.000708468	Down	hypothetical protein LEMA_P092520.1 [Leptosphaeria maculans JN3]	-	hydrolase activity, hydrolyzing O-glycosyl compounds、carbohydrate metabolic process	-	xyloglucan:xyloglucosyltransferase (EC 2.4.1.207); keratan-sulfate endo-1,4-beta-galactosidase (EC 3.2.1.103); endo-1,3-beta-glucanase (EC 3.2.1.39); endo-1,3(4)-beta-glucanase (EC 3.2.1.6); licheninase (EC 3.2.1.73); beta-agarase (EC 3.2.1.81); kappa;-carrageenase (EC 3.2.1.83); xyloglucanase (EC 3.2.1.151)	--	--	--	--	--	--	--	--	--	no
Pm_7037	contig13_pilon	1093308	1096253	+	-	-7.86155	4.86301	1.74774e-14	1.38464e-12	Down	-11.9879	5.63048	0.000198399	0.00198869	Down	-2.4642	5.36628	0.0004272	0.00320112	Down	hypothetical protein LEMA_P092510.1 [Leptosphaeria maculans JN3]	-	-	-	-	--	--	--	--	--	--	--	--	--	no
Pm_7117	contig14_pilon	31594	34020	+	-	-3.14926	4.79426	1.71554e-05	0.000187184	Down	-11.7753	5.44543	0.000520354	0.00402052	Down	-2.84541	5.10321	6.53197e-05	0.000652893	Down	hypothetical protein CC84DRAFT_520102 [Paraphaeosphaeria sporulosa]	-	DNA-binding transcription factor activity, RNA polymerase II-specific、DNA binding、nucleus、transcription, DNA-templated、regulation of transcription, DNA-templated、zinc ion binding	-	-	--	--	--	--	--	--	--	Cluster 22	NRPS	no
Pm_7153	contig14_pilon	143672	144619	+	-	-3.85869	5.58008	2.59571e-07	4.4481e-06	Down	-2.67577	6.24839	0.0128162	0.0465513	Down	-2.36266	6.02189	0.000647263	0.00451886	Down	hypothetical protein LEMA_P082870.1 [Leptosphaeria maculans JN3]	-	protein binding	-	-	--	--	--	--	--	--	--	--	--	no
Pm_7226	contig14_pilon	382196	383478	+	-	-2.92149	7.8528	3.3803e-05	0.000343465	Down	-2.71277	8.20324	0.000637612	0.00469429	Down	-2.68239	8.1765	0.000116419	0.00105803	Down	hypothetical protein IQ07DRAFT_613580 [Pyrenochaeta sp. DS3sAY3a]	-	-	-	-	--	--	--	--	--	--	--	--	--	no
Pm_7278	contig14_pilon	542311	542715	-	-	-2.07177	7.2007	0.00239309	0.0137054	Down	-2.51525	7.51612	0.00286979	0.0147649	Down	-1.82062	7.54538	0.00701716	0.0327997	Down	hypothetical protein SNOG_05980 [Parastagonospora nodorum SN15]	-	-	-	-	--	--	--	--	--	--	--	--	--	no
Pm_7279	contig14_pilon	546606	548951	+	-	-5.46698	5.67601	3.42222e-11	1.29464e-09	Down	-12.79	6.32099	1.1429e-05	0.000221633	Down	-3.35316	6.0602	3.57066e-06	5.03717e-05	Down	hypothetical protein AG0111_g11173 [Alternaria gaisen]	-	-	-	-	--	--	--	--	--	--	--	--	--	no
Pm_73	contig1_pilon	229780	234105	-	-	-2.15916	6.89933	0.00163794	0.00991564	Down	-13.7675	7.15602	2.19572e-07	8.45277e-06	Down	-2.32416	7.16278	0.000735031	0.0050637	Down	hypothetical protein LEMA_P103740.1 [Leptosphaeria maculans JN3]	-	ARF guanyl-nucleotide exchange factor activity、regulation of ARF protein signal transduction	KOG0929, KOG0929, KOG0929, Guanine nucleotide exchange factor [Intracellular trafficking, secretion, and vesicular transport].	-	--	--	--	--	--	--	--	--	--	no
Pm_7309	contig14_pilon	676108	677625	-	-	-2.9988	3.77875	6.18667e-05	0.000584605	Down	-10.7165	4.50626	0.00706623	0.0292966	Down	-3.64715	3.97914	1.88763e-06	2.84262e-05	Down	reverse transcriptase family protein [Stemphylium lycopersici]	-	-	-	-	Botryotinia fuckeliana	Unknown	Various plant families	plants	Grey mould. Parasite or saprophyte	Gray Mould	--	--	--	no
Pm_7341	contig14_pilon	767428	769243	-	-	-2.34069	4.04239	0.00110811	0.00713062	Down	-10.9042	4.67505	0.00519592	0.0235714	Down	-1.78881	4.41492	0.00930707	0.0408487	Down	hypothetical protein IQ07DRAFT_682501 [Pyrenochaeta sp. DS3sAY3a]	-	-	-	-	Magnaporthe grisea	Unknown	Digitaria (Poaceae)	herb	Leaf spot	Leaf Spot	reduced_virulence	--	--	no
Pm_7453	contig14_pilon	1245328	1248974	+	-	-3.86506	7.11934	1.67399e-07	3.04016e-06	Down	-2.22918	7.65695	0.00583863	0.0257643	Down	-2.92098	7.4938	3.40386e-05	0.000369924	Down	nitrite reductase [Pyrenophora tritici-repentis Pt-1C-BFP]	nitrite reductase (NAD(P)H)	nitrite reductase [NAD(P)H] activity、oxidoreductase activity、heme binding、iron-sulfur cluster binding、2 iron, 2 sulfur cluster binding、oxidation-reduction process	KOG1336, KOG1336, KOG1336, Monodehydroascorbate/ferredoxin reductase [General function prediction only].	-	--	--	--	--	--	--	--	--	--	no
Pm_7474	contig15_pilon	51006	53907	-	-	-2.20261	7.21472	0.00131411	0.00822859	Down	-5.13593	7.4534	2.97548e-06	7.39339e-05	Down	-2.67858	7.4336	0.000123385	0.00111118	Down	similar to C6 transcription factor (NirA) [Leptosphaeria maculans JN3]	-	DNA-binding transcription factor activity, RNA polymerase II-specific、DNA binding、nucleus、transcription, DNA-templated、regulation of transcription, DNA-templated、zinc ion binding	-	-	Fusarium oxysporum	SIMILARITY: Contains 1 Zn(2)-C6 fungal-type DNA-binding domain.	ID:PF00172; Description: Fungal_trans	Multiple genera in multiple families	plants	Blights, wilts, rots of various sorts	unaffected_pathogenicity	Cluster 24	T1PKS	no
Pm_7517	contig15_pilon	188807	193085	-	-	-4.14725	9.88878	2.29532e-08	4.90131e-07	Down	-5.43593	10.0569	2.33232e-10	2.27671e-08	Down	-2.52245	10.3366	0.000260722	0.00208826	Down	Aldo/keto reductase [Alternaria alternata]	glutamate dehydrogenase (NADP+)	cellular amino acid metabolic process、oxidoreductase activity、oxidoreductase activity, acting on the CH-NH2 group of donors, NAD or NADP as acceptor、oxidation-reduction process	KOG2250, KOG2250, KOG2250, Glutamate/leucine/phenylalanine/valine dehydrogenases [Amino acid transport and metabolism].	-	--	--	--	--	--	--	--	--	--	no
Pm_7518	contig15_pilon	194427	195179	+	-	-3.17778	7.77551	8.251e-06	9.75223e-05	Down	-2.02547	8.22976	0.0075233	0.0309103	Down	-4.3107	7.98885	9.40312e-09	2.5259e-07	Down	hypothetical protein CC77DRAFT_210843 [Alternaria alternata]	-	-	-	-	--	--	--	--	--	--	--	--	--	no
Pm_7526	contig15_pilon	214667	215615	-	-	-4.80439	5.73463	1.15659e-09	3.16917e-08	Down	-3.87528	6.3863	0.00114368	0.00750983	Down	-3.65528	6.07702	6.43664e-07	1.08766e-05	Down	similar to short-chain dehydrogenase/reductase SDR [Leptosphaeria maculans JN3]	-	oxidoreductase activity	KOG0725, KOG0725, KOG0725, Reductases with broad range of substrate specificities [General function prediction only].	lipopolysaccharide N-acetylglucosaminyltransferase (EC 2.4.1.56); heptosyltransferase (EC 2.4.-.-).	Magnaporthe oryzae	SIMILARITY: Belongs to the short-chain dehydrogenases/reductases (SDR) family.	Poaceae, especially important on Oryzae	herb	Rice blast	Rice Blast	reduced_virulence	--	--	no
Pm_7601	contig15_pilon	421090	423540	+	-	-2.66008	7.87145	0.000134871	0.00115289	Down	-2.54661	8.20499	0.00119114	0.00771725	Down	-2.82119	8.1444	5.58071e-05	0.000570223	Down	similar to D-glycerate 3-kinase [Leptosphaeria maculans JN3]	-	ATP binding、kinase activity	KOG2878, KOG2878, KOG2878, Predicted kinase [General function prediction only].	-	--	--	--	--	--	--	--	--	--	no
Pm_7604	contig15_pilon	428253	429164	-	-	-2.43299	6.62844	0.000455747	0.0033758	Down	-13.5412	6.96251	5.7762e-07	2.0048e-05	Down	-2.21912	6.95484	0.00122132	0.00772723	Down	similar to NmrA-like family protein [Leptosphaeria maculans JN3]	-	-	-	-	--	--	--	--	--	--	--	--	--	no
Pm_764	contig1_pilon	2299942	2302861	-	-	-5.54547	5.67519	1.91503e-11	7.75444e-10	Down	-12.7908	6.32169	1.1429e-05	0.000221633	Down	-2.15515	6.21754	0.00170261	0.0102673	Down	similar to copper radical oxidase [Leptosphaeria maculans JN3]	-	-	KOG4157, KOG4157, KOG4157, beta-1,6-N-acetylglucosaminyltransferase, contains WSC domain [Carbohydrate transport and metabolism, Posttranslational modification, protein turnover, chaperones].	-	Ustilago maydis	Unknown	ID:PF07250; Description: DUF1929	Euchlaena spp., Zea spp. (Poaceae)	herb	Smut. Corn smut	reduced_virulence	--	--	yes
Pm_7679	contig15_pilon	640890	641545	+	-	-3.10491	5.75377	1.57333e-05	0.000174101	Down	-12.7449	6.28244	1.46467e-05	0.000266887	Down	-2.90333	6.06128	4.15276e-05	0.0004374	Down	hypothetical protein LEMA_P046710.1 [Leptosphaeria maculans JN3]	-	-	-	-	--	--	--	--	--	--	--	--	--	no
Pm_7723	contig15_pilon	758896	759972	+	-	-5.42074	4.23207	4.14267e-10	1.23411e-08	Down	-11.3138	5.03978	0.00164425	0.00981793	Down	-2.05653	4.76604	0.00306761	0.0168333	Down	C6 zinc finger domain containing protein [Pyrenophora tritici-repentis Pt-1C-BFP]	-	DNA binding、nucleus、regulation of transcription, DNA-templated、aflatoxin biosynthetic process	-	-	--	--	--	--	--	--	--	Cluster 25	T1PKS	no
Pm_7725	contig15_pilon	765805	766611	-	-	-5.34253	5.39865	9.21463e-11	3.15811e-09	Down	-3.5498	6.11077	0.00329725	0.0164306	Down	-2.19954	5.92546	0.00142126	0.00876771	Down	17beta-Hydroxysteroid dehydrogenase [Pyrenochaeta sp. DS3sAY3a]	-	oxidoreductase activity	KOG0725, KOG0725, KOG0725, Reductases with broad range of substrate specificities [General function prediction only].	lipopolysaccharide N-acetylglucosaminyltransferase (EC 2.4.1.56); heptosyltransferase (EC 2.4.-.-).	Alternaria alternata	SIMILARITY: Belongs to the short-chain dehydrogenases/reductases (SDR) family.	Plant	plants	Leaf spot, rots	Leaf Spot	loss_of_pathogenicity	Cluster 25	T1PKS	no
Pm_7727	contig15_pilon	768738	769345	+	-	-7.67316	3.76633	9.2801e-12	4.1412e-10	Down	-10.8548	4.63073	0.00673261	0.0283761	Down	-2.73797	4.20416	0.000141694	0.00124429	Down	hypothetical protein COCC4DRAFT_164207 [Bipolaris maydis ATCC 48331]	-	melanin metabolic process、scytalone dehydratase activity	-	-	--	--	--	--	--	--	--	Cluster 25	T1PKS	no
Pm_7730	contig15_pilon	774143	779686	+	-	-5.84465	4.42245	5.99034e-11	2.15435e-09	Down	-11.518	5.21997	0.00106077	0.00708019	Down	-2.56007	4.88518	0.000283183	0.00224676	Down	ketoacyl-synt-domain-containing protein [Pyrenochaeta sp. DS3sAY3a]	-	catalytic activity、transferase activity、phosphopantetheine binding	KOG1202, KOG1202, KOG1202, Animal-type fatty acid synthase and related proteins [Lipid transport and metabolism].	-	--	--	--	--	--	--	--	Cluster 25	T1PKS	no
Pm_7781	contig15_pilon	940562	941440	+	-	-3.83753	8.00203	1.74055e-07	3.14536e-06	Down	-3.30582	8.37002	5.31768e-05	0.000734996	Down	-3.70216	8.30497	3.73564e-07	6.58737e-06	Down	hypothetical protein ST47_g8185 [Ascochyta rabiei]	-	-	-	-	--	--	--	--	--	--	--	--	--	no
Pm_7787	contig15_pilon	956787	957813	+	-	-2.31144	7.00125	0.000794249	0.0053868	Down	-4.94035	7.28688	9.02016e-06	0.000183304	Down	-1.92618	7.36555	0.00448649	0.0228782	Down	hypothetical protein IQ07DRAFT_83953 [Pyrenochaeta sp. DS3sAY3a]	-	-	-	-	--	--	--	--	--	--	--	--	--	no
Pm_7822	contig15_pilon	1061652	1062064	-	-	-1.88807	6.49725	0.00552587	0.0272259	Down	-2.77145	6.84175	0.00353697	0.0174883	Down	-2.05159	6.75544	0.00262355	0.0148311	Down	hypothetical protein LEMA_P045670.1 [Leptosphaeria maculans JN3]	small subunit ribosomal protein YMR-31	-	-	-	--	--	--	--	--	--	--	--	--	no
Pm_7829	contig15_pilon	1092680	1094138	-	-	-2.2118	6.47178	0.00131736	0.00824426	Down	-13.3472	6.79684	1.16934e-06	3.44593e-05	Down	-2.5288	6.71124	0.000275117	0.00218753	Down	hypothetical protein LEMA_P045510.1 [Leptosphaeria maculans JN3]	dual specificity phosphatase 12	nucleic acid binding、protein tyrosine phosphatase activity、protein dephosphorylation、protein tyrosine/serine/threonine phosphatase activity、dephosphorylation、phosphatase activity	KOG1716, KOG1716, KOG1716, Dual specificity phosphatase [Defense mechanisms].	-	--	--	--	--	--	--	--	--	--	no
Pm_7927	contig16_pilon	251075	251634	+	-	-3.16997	7.2257	8.9458e-06	0.00010494	Down	-2.69512	7.66302	0.00137649	0.00858481	Down	-2.03527	7.68048	0.0027582	0.0154882	Down	hypothetical protein LEMA_P112150.1 [Leptosphaeria maculans JN3]	-	-	-	-	--	--	--	--	--	--	--	--	--	no
Pm_7933	contig16_pilon	264820	267701	+	-	-6.96162	5.50314	3.72056e-14	2.74844e-12	Down	-3.67889	6.22017	0.00230072	0.0126084	Down	-3.15883	5.92397	1.05728e-05	0.000131354	Down	hypothetical protein IQ06DRAFT_332906 [Stagonospora sp. SRC1lsM3a]	-	-	KOG2029, KOG2029, KOG2029, Uncharacterized conserved protein [Function unknown].	-	--	--	--	--	--	--	--	--	--	no
Pm_7941	contig16_pilon	297445	298178	-	-	-2.8792	5.42982	5.73132e-05	0.000545348	Down	-12.3924	5.98002	6.25883e-05	0.000831444	Down	-2.25328	5.8031	0.00110606	0.00711744	Down	hypothetical protein IQ06DRAFT_296777 [Stagonospora sp. SRC1lsM3a]	-	-	-	-	--	--	--	--	--	--	--	--	--	no
Pm_7945	contig16_pilon	306590	307302	-	-	-3.61038	8.11439	6.68644e-07	1.03545e-05	Down	-3.40253	8.45191	3.40335e-05	0.000522048	Down	-3.78327	8.39597	2.29848e-07	4.30295e-06	Down	general substrate transporter [Stemphylium lycopersici]	-	-	-	-	--	--	--	--	--	--	--	--	--	no
Pm_7946	contig16_pilon	307536	312427	-	-	-4.64719	9.82705	9.96903e-10	2.75928e-08	Down	-3.58986	10.0888	2.16224e-06	5.88053e-05	Down	-3.76226	10.1687	2.43326e-07	4.51661e-06	Down	HET-domain-containing protein, partial [Corynespora cassiicola Philippines]	-	-	-	-	--	--	--	--	--	--	--	--	--	no
Pm_7971	contig16_pilon	404919	410526	-	-	-7.79443	9.20011	1.48162e-18	2.84186e-16	Down	-5.81872	9.47194	2.49424e-10	2.41323e-08	Down	-6.7435	9.50204	1.07289e-15	1.06636e-13	Down	hypothetical protein LEMA_P112650.1 [Leptosphaeria maculans JN3]	-	membrane、transmembrane transporter activity、transmembrane transport	KOG1237, KOG1237, KOG1237, H+/oligopeptide symporter [Amino acid transport and metabolism].	-	Phaeosphaeria nodorum	Unknown	Multiple genera of Poaceae and Blysmus compressus (Cyperaceae)	herb	Glume blotch of wheat and other grasses	Glume Blotch	unaffected_pathogenicity	--	--	no
Pm_7989	contig16_pilon	479236	482310	+	-	-8.36224	10.2031	2.33974e-20	7.10567e-18	Down	-4.24057	10.4638	5.21188e-08	2.59007e-06	Down	-11.395	10.4949	1.85072e-28	5.05847e-25	Down	similar to MFS peptide transporter Ptr2 [Leptosphaeria maculans JN3]	proton-dependent oligopeptide transporter, POT family	transporter activity、oligopeptide transport、membrane、transmembrane transporter activity、transmembrane transport	KOG1237, KOG1237, KOG1237, H+/oligopeptide symporter [Amino acid transport and metabolism].	-	Phaeosphaeria nodorum	Unknown	Multiple genera of Poaceae and Blysmus compressus (Cyperaceae)	herb	Glume blotch of wheat and other grasses	Glume Blotch	unaffected_pathogenicity	--	--	no
Pm_8016	contig16_pilon	607229	608856	+	-	-4.51706	4.52983	1.68585e-08	3.72946e-07	Down	-11.5934	5.28618	0.000798427	0.00563175	Down	-3.0316	4.90133	2.63403e-05	0.000293258	Down	rade putative MSF transporter [Corynespora cassiicola Philippines]	-	integral component of membrane、transmembrane transport	KOG0255, KOG0255, KOG0255, Synaptic vesicle transporter SVOP and related transporters (major facilitator superfamily) [General function prediction only].	-	--	--	--	--	--	--	--	--	--	no
Pm_8060	contig16_pilon	739745	742561	+	-	-3.64257	6.91312	6.40551e-07	1.00045e-05	Down	-13.9601	7.32118	6.85278e-08	3.18815e-06	Down	-5.81899	7.11854	8.44333e-13	5.15704e-11	Down	hypothetical protein LEMA_P111220.1 [Leptosphaeria maculans JN3]	-	-	-	-	--	--	--	--	--	--	--	--	--	no
Pm_809	contig1_pilon	2434648	2435080	+	-	-2.12679	5.88714	0.00202925	0.0118514	Down	-12.7432	6.28098	1.46467e-05	0.000266887	Down	-2.57987	6.10144	0.000219177	0.00179093	Down	hypothetical protein LEMA_P037950.1 [Leptosphaeria maculans JN3]	-	-	-	-	--	--	--	--	--	--	--	--	--	no
Pm_8118	contig16_pilon	1050085	1052037	+	-	-5.19915	5.34179	1.83675e-10	5.92365e-09	Down	-12.4445	6.0248	4.63265e-05	0.000656923	Down	-4.40434	5.64859	9.4724e-09	2.53828e-07	Down	hypothetical protein AA0112_g344 [Alternaria arborescens]	sulfite oxidase	oxidoreductase activity、molybdenum ion binding、nitrate assimilation、oxidation-reduction process	KOG0535, KOG0535, KOG0535, Sulfite oxidase, molybdopterin-binding component [Energy production and conversion].	-	--	--	--	--	--	--	--	--	--	no
Pm_8120	contig16_pilon	1054697	1057313	-	-	-6.19997	5.33054	1.26099e-12	6.53384e-11	Down	-12.4518	6.03106	4.63265e-05	0.000656923	Down	-5.9394	5.61302	1.71651e-12	9.82545e-11	Down	similar to small oligopeptide transporter [Leptosphaeria maculans JN3]	-	transmembrane transport	KOG2262, KOG2262, KOG2262, Sexual differentiation process protein ISP4 [Signal transduction mechanisms].	-	--	--	--	--	--	--	--	--	--	no
Pm_8143	contig16_pilon	1165093	1166987	+	-	-3.85702	8.92988	1.4421e-07	2.65876e-06	Down	-4.72196	9.16008	3.94425e-08	2.08321e-06	Down	-4.00359	9.2158	5.61507e-08	1.23272e-06	Down	similar to carbon catabolite repression protein CreD [Leptosphaeria maculans JN3]	-	-	KOG3780, KOG3780, KOG3780, Thioredoxin binding protein TBP-2/VDUP1 [General function prediction only].	-	--	--	--	--	--	--	--	Cluster 26	T1PKS	yes
Pm_815	contig1_pilon	2451320	2453104	+	-	-3.12948	6.24544	1.28322e-05	0.000145232	Down	-13.2437	6.70846	2.09597e-06	5.72881e-05	Down	-2.81742	6.56893	6.30248e-05	0.000633318	Down	similar to sugar transporter [Leptosphaeria maculans JN3]	-	integral component of membrane、transmembrane transporter activity、transmembrane transport	KOG0253, KOG0253, KOG0253, Synaptic vesicle transporter SV2 (major facilitator superfamily) [General function prediction only].	-	--	--	--	--	--	--	--	--	--	no
Pm_8212	contig17_pilon	120042	121604	+	-	-2.87525	5.05543	6.41102e-05	0.00060268	Down	-12.012	5.65144	0.000170349	0.00177115	Down	-2.35435	5.40753	0.000713333	0.00493431	Down	hypothetical protein LEMA_P013960.1 [Leptosphaeria maculans JN3]	alpha 1,2-mannosyltransferase	protein glycosylation、transferase activity, transferring glycosyl groups	-	alpha-mannosyltransferase (EC 2.4.1.-)	--	--	--	--	--	--	--	--	--	no
Pm_8290	contig17_pilon	415244	416665	+	-	-4.83552	8.82972	3.24203e-10	9.98455e-09	Down	-4.66815	9.11202	5.47809e-08	2.66186e-06	Down	-1.99061	9.39839	0.00331501	0.017889	Down	putative rhamnogalacturonase B [Alternaria tenuissima]	rhamnogalacturonan hydrolase	polygalacturonase activity、carbohydrate metabolic process	-	polygalacturonase (EC 3.2.1.15); exo-polygalacturonase (EC 3.2.1.67); exo-polygalacturonosidase (EC 3.2.1.82); rhamnogalacturonase (EC 3.2.1.-); endo-xylogalacturonan hydrolase (EC 3.2.1.-); rhamnogalacturonan alpha-L-rhamnopyranohydrolase (EC 3.2.1.40)	Fusarium oxysporum	SIMILARITY: Belongs to the glycosyl hydrolase 28 family.	Multiple genera in multiple families	plants	Blights, wilts, rots of various sorts	Blight	--	--	--	yes
Pm_8298	contig17_pilon	443707	445164	+	-	-3.24412	8.20202	5.54873e-06	6.85472e-05	Down	-3.45926	8.50013	2.4981e-05	0.00042018	Down	-3.05586	8.51525	1.53397e-05	0.000181897	Down	similar to 4-aminobutyrate aminotransferase [Leptosphaeria maculans JN3]	4-aminobutyrate aminotransferase	catalytic activity、transaminase activity、pyridoxal phosphate binding	KOG1404, KOG1404, KOG1404, Alanine-glyoxylate aminotransferase AGT2 [Amino acid transport and metabolism].	cellulose synthase (EC 2.4.1.12); chitin synthase (EC 2.4.1.16); dolichyl-phosphate beta-D-mannosyltransferase (EC 2.4.1.83); dolichyl-phosphate beta-glucosyltransferase (EC 2.4.1.117); N-acetylglucosaminyltransferase (EC 2.4.1.-); N-acetylgalactosaminyltransferase (EC 2.4.1.-); hyaluronan synthase (EC 2.4.1.212); chitin oligosaccharide synthase (EC 2.4.1.-); beta-1,3-glucan synthase (EC 2.4.1.34…	--	--	--	--	--	--	--	--	--	no
Pm_8318	contig17_pilon	497003	501801	-	-	-3.79174	9.24615	2.07867e-07	3.65372e-06	Down	-2.83314	9.5564	0.000126414	0.00141608	Down	-2.82234	9.6315	5.44394e-05	0.000557526	Down	similar to methylenetetrahydrofolate reductase [Leptosphaeria maculans JN3]	methylenetetrahydrofolate reductase (NADPH)	methylenetetrahydrofolate reductase (NAD(P)H) activity、methionine metabolic process、oxidation-reduction process	KOG0564, KOG0564, KOG0564, 5,10-methylenetetrahydrofolate reductase [Amino acid transport and metabolism].	-	--	--	--	--	--	--	--	--	--	no
Pm_8323	contig17_pilon	511646	512532	+	-	-3.30944	4.35102	9.77299e-06	0.000114032	Down	-11.3364	5.05984	0.00147798	0.00900207	Down	-2.96959	4.65327	3.87414e-05	0.000411623	Down	carbon-sulfur lyase [Ascochyta rabiei]	-	carbon-sulfur lyase activity	-	-	--	--	--	--	--	--	--	--	--	no
Pm_8347	contig17_pilon	574426	575448	-	-	-4.05838	4.18939	2.8953e-07	4.88493e-06	Down	-11.2217	4.95824	0.00227848	0.0125116	Down	-2.30596	4.63038	0.00100391	0.00653705	Down	hypothetical protein COCSADRAFT_331781 [Bipolaris sorokiniana ND90Pr]	-	-	-	-	--	--	--	--	--	--	--	--	--	no
Pm_8350	contig17_pilon	600179	607311	-	-	-5.77903	6.96728	1.54173e-12	7.7676e-11	Down	-5.14291	7.45936	2.85326e-06	7.18773e-05	Down	-2.30188	7.49744	0.00080786	0.00549616	Down	polyketide synthase [Alternaria alternantherae]	-	catalytic activity、transferase activity、hydrolase activity、phosphopantetheine binding	KOG1202, KOG1202, KOG1202, Animal-type fatty acid synthase and related proteins [Lipid transport and metabolism].	cellulose synthase (EC 2.4.1.12); chitin synthase (EC 2.4.1.16); dolichyl-phosphate beta-D-mannosyltransferase (EC 2.4.1.83); dolichyl-phosphate beta-glucosyltransferase (EC 2.4.1.117); N-acetylglucosaminyltransferase (EC 2.4.1.-); N-acetylgalactosaminyltransferase (EC 2.4.1.-); hyaluronan synthase (EC 2.4.1.212); chitin oligosaccharide synthase (EC 2.4.1.-); beta-1,3-glucan synthase (EC 2.4.1.34…	--	--	--	--	--	--	--	Cluster 29	NRPS-T1PKS	no
Pm_8351	contig17_pilon	608332	609162	-	-	-7.31805	5.85235	3.37391e-15	3.38412e-13	Down	-4.0353	6.52148	0.000545335	0.00419574	Down	-2.50617	6.35952	0.000314632	0.00245501	Down	hypothetical protein SNOG_05569 [Parastagonospora nodorum SN15]	-	-	-	-	--	--	--	--	--	--	--	Cluster 29	NRPS-T1PKS	no
Pm_8352	contig17_pilon	610852	614142	+	-	-6.12367	6.76167	2.57019e-13	1.59658e-11	Down	-13.8975	7.2674	1.02106e-07	4.39497e-06	Down	-2.50448	7.26414	0.00030133	0.00236499	Down	hypothetical protein CNYM01_08382 [Colletotrichum nymphaeae SA-01]	-	catalytic activity	KOG1176, KOG1176, KOG1176, Acyl-CoA synthetase [Lipid transport and metabolism].	chitinase (EC 3.2.1.14); endo-beta-N-acetylglucosaminidase (EC 3.2.1.96); xylanase inhibitor; concanavalin B; narbonin	--	--	--	--	--	--	--	Cluster 29	NRPS-T1PKS	no
Pm_8353	contig17_pilon	614503	615640	-	-	-6.76351	9.3689	1.0538e-15	1.16376e-13	Down	-4.75914	9.64444	1.22543e-08	7.24195e-07	Down	-1.8725	9.99902	0.00553649	0.0271803	Down	hypothetical protein AA0120_g9548 [Alternaria tenuissima]	-	-	KOG1208, KOG1208, KOG1208, Dehydrogenases with different specificities (related to short-chain alcohol dehydrogenases) [Secondary metabolites biosynthesis, transport and catabolism].	-	--	--	--	--	--	--	--	Cluster 29	NRPS-T1PKS	no
Pm_8354	contig17_pilon	617736	619424	+	-	-9.11229	7.62757	1.58861e-20	5.10831e-18	Down	-14.7855	8.03641	8.6625e-10	7.17478e-08	Down	-4.20286	7.99359	1.82899e-08	4.6181e-07	Down	hypothetical protein DL765_000232 [Monosporascus sp. GIB2]	-	oxidoreductase activity、flavin adenine dinucleotide binding、oxidation-reduction process、FAD binding	-	-	Cercospora nicotianae	Unknown	Numerous taxa in Solanaceae	xyloid	Leaf spot	Leaf Spot	--	Cluster 29	NRPS-T1PKS	yes
Pm_8385	contig17_pilon	713206	714905	+	-	-4.19897	5.01907	6.22102e-08	1.22108e-06	Down	-12.0795	5.70988	0.000199338	0.00198869	Down	-2.29136	5.48501	0.000970532	0.00635759	Down	hypothetical protein AA0113_g12395 [Alternaria arborescens]	-	iron ion binding、oxidoreductase activity, acting on paired donors, with incorporation or reduction of molecular oxygen、heme binding、oxidation-reduction process	KOG0158, KOG0158, KOG0158, Cytochrome P450 CYP3/CYP5/CYP6/CYP9 subfamilies [Secondary metabolites biosynthesis, transport and catabolism].	-	Mycosphaerella graminicola	COFACTOR: Heme group (By similarity).	ID:PF00067; Description: p450	Triticum and possibly a few other grasses	herb	Leaf spot or speckled leaf blotch of wheat	--	--	--	no
Pm_8449	contig17_pilon	916318	917403	+	-	-3.19736	7.61647	7.46817e-06	8.9332e-05	Down	-3.35293	7.97433	8.7096e-05	0.00105334	Down	-3.72496	7.8656	3.37052e-07	6.03109e-06	Down	hypothetical protein DM02DRAFT_732994 [Periconia macrospinosa]	-	-	-	-	--	--	--	--	--	--	--	--	--	yes
Pm_8549	contig17_pilon	1247690	1248499	-	-	-3.7157	5.55364	5.98283e-07	9.38454e-06	Down	-12.5941	6.15321	3.38191e-05	0.000521501	Down	-1.75666	6.1027	0.00951851	0.0415432	Down	hypothetical protein TGAM01_v206374 [Trichoderma gamsii]	-	-	-	-	--	--	--	--	--	--	--	--	--	no
Pm_8551	contig17_pilon	1251960	1254801	+	-	-3.12181	7.99276	1.11864e-05	0.00012901	Down	-3.23743	8.31236	7.67797e-05	0.000958257	Down	-2.84609	8.31758	4.865e-05	0.000502732	Down	kinase-like protein [Pyrenochaeta sp. DS3sAY3a]	-	protein kinase activity、ATP binding、protein phosphorylation	KOG1187, KOG1187, KOG1187, Serine/threonine protein kinase [Signal transduction mechanisms].	-	Ustilago maydis	CATALYTIC ACTIVITY: ATP + a protein = ADP + a phosphoprotein.	ID:PF00069; Description: Pkinase	Euchlaena spp., Zea spp. (Poaceae)	herb	Smut. Corn smut	--	--	--	no
Pm_8586	contig18_pilon	155993	156663	+	-	-2.26862	8.02039	0.000936383	0.00616344	Down	-4.37227	8.18678	1.68448e-06	4.7711e-05	Down	-2.62476	8.25951	0.000156932	0.00135389	Down	hypothetical protein LEMA_P086970.1 [Leptosphaeria maculans JN3]	-	-	-	-	--	--	--	--	--	--	--	--	--	no
Pm_8599	contig18_pilon	198313	198522	-	-	-6.16031	12.4929	4.14872e-14	3.03897e-12	Down	-5.10053	12.6573	8.87349e-11	1.01771e-08	Down	-2.21805	13.0499	0.00115908	0.00738045	Down	hypothetical protein LEMA_P086820.1 [Leptosphaeria maculans JN3]	-	-	-	-	--	--	--	--	--	--	--	--	--	no
Pm_8691	contig18_pilon	494856	496207	+	-	-4.85053	4.0422	7.77941e-09	1.81736e-07	Down	-11.1025	4.85218	0.00247032	0.0132848	Down	-2.4183	4.49418	0.000626632	0.00438883	Down	HET-domain-containing protein [Alternaria alternata]	-	-	-	-	--	--	--	--	--	--	--	--	--	no
Pm_8696	contig18_pilon	516710	518864	+	-	-5.94761	6.41449	8.54063e-13	4.63367e-11	Down	-13.5451	6.96584	5.59704e-07	1.9613e-05	Down	-1.73845	7.0559	0.00993631	0.0429892	Down	hypothetical protein [Leptosphaeria maculans JN3]	-	copper ion binding、oxidoreductase activity、oxidation-reduction process	KOG1263, KOG1263, KOG1263, Multicopper oxidases [Secondary metabolites biosynthesis, transport and catabolism].	-	--	--	--	--	--	--	--	--	--	yes
Pm_8705	contig18_pilon	543076	543962	-	-	-3.66628	4.31299	1.73507e-06	2.43511e-05	Down	-11.3251	5.04985	0.00147798	0.00900207	Down	-2.43818	4.71185	0.000536373	0.00384535	Down	hypothetical protein AA0111_g7530 [Alternaria arborescens]	-	-	KOG1611, KOG1611, KOG1611, Predicted short chain-type dehydrogenase [General function prediction only].	-	--	--	--	--	--	--	--	--	--	no
Pm_8739	contig18_pilon	637409	639251	-	-	-3.37556	7.14614	2.83412e-06	3.79723e-05	Down	-3.21909	7.57718	0.000293518	0.00267642	Down	-2.63384	7.52058	0.000153874	0.00133305	Down	similar to class III aminotransferase [Leptosphaeria maculans JN3]	-	catalytic activity、transaminase activity、pyridoxal phosphate binding	KOG1404, KOG1404, KOG1404, Alanine-glyoxylate aminotransferase AGT2 [Amino acid transport and metabolism].	-	--	--	--	--	--	--	--	--	--	no
Pm_8781	contig18_pilon	765764	768452	-	-	-3.05583	9.17	1.5296e-05	0.00016995	Down	-1.89547	9.54955	0.00728732	0.0300877	Down	-4.86471	9.35019	2.48058e-10	9.0703e-09	Down	hypothetical protein LEMA_P088670.1 [Leptosphaeria maculans JN3]	-	-	-	-	--	--	--	--	--	--	--	--	--	no
Pm_8782	contig18_pilon	769393	771737	+	-	-2.74726	7.30737	8.76538e-05	0.000797934	Down	-4.31314	7.62122	1.1855e-05	0.000226197	Down	-3.42658	7.52824	1.9743e-06	2.96092e-05	Down	hypothetical protein LEMA_P088660.1 [Leptosphaeria maculans JN3]	-	catalytic activity、biosynthetic process、pyridoxal phosphate binding	KOG0634, KOG0634, KOG0634, Aromatic amino acid aminotransferase and related proteins [Amino acid transport and metabolism].	-	--	--	--	--	--	--	--	--	--	no
Pm_8792	contig18_pilon	802218	806033	-	-	-4.09659	10.9601	3.10635e-08	6.44436e-07	Down	-4.44649	11.1124	9.97134e-09	6.05648e-07	Down	-2.6195	11.3916	0.000157955	0.00135871	Down	putative rna splicing factor protein [Botrytis cinerea BcDW1]	RNA-binding protein 39	nucleic acid binding、RNA binding、iron ion binding、nucleus、mRNA processing、lipid biosynthetic process、oxidoreductase activity、heme binding	KOG0539, KOG0539, KOG0539, Sphingolipid fatty acid hydroxylase [Lipid transport and metabolism].	sucrose synthase (EC 2.4.1.13); sucrose-phosphate synthase (EC 2.4.1.14); alpha-glucosyltransferase (EC 2.4.1.52); lipopolysaccharide N-acetylglucosaminyltransferase (EC 2.4.1.56); GDP-Man alpha-mannosyltransferase (EC 2.4.1.-); 1,2-diacylglycerol 3-glucosyltransferase (EC 2.4.1.157); diglucosyl diacylglycerol synthase (EC 2.4.1.208); digalactosyldiacylglycerol synthase (EC 2.4.1.141); trehalose …	--	--	--	--	--	--	--	--	--	no
Pm_8810	contig18_pilon	858341	859881	-	-	-11.2365	7.25959	3.1777e-22	1.38967e-19	Down	-5.46197	7.73265	5.57641e-07	1.96035e-05	Down	-6.94835	7.56197	7.52413e-16	7.98653e-14	Down	similar to plasma membrane iron permease [Leptosphaeria maculans JN3]	high-affinity iron transporter	iron ion transmembrane transporter activity、membrane、high-affinity iron permease complex、iron ion transmembrane transport	-	-	--	--	--	--	--	--	--	--	--	no
Pm_8811	contig18_pilon	860899	863479	+	-	-8.56388	8.28973	3.84992e-20	1.10766e-17	Down	-5.4939	8.64452	1.25829e-08	7.3962e-07	Down	-6.42305	8.59651	1.09165e-14	8.97373e-13	Down	similar to iron transport multicopper oxidase FET3 [Leptosphaeria maculans JN3]	-	copper ion binding、oxidoreductase activity、oxidation-reduction process	KOG1263, KOG1263, KOG1263, Multicopper oxidases [Secondary metabolites biosynthesis, transport and catabolism].	-	--	--	--	--	--	--	--	--	--	no
Pm_8831	contig18_pilon	917202	918867	-	-	-2.6309	6.92189	0.00016385	0.00136433	Down	-13.8651	7.23963	1.22189e-07	5.17786e-06	Down	-1.85764	7.34886	0.00602121	0.0291553	Down	hypothetical protein LEMA_P123640.1 [Leptosphaeria maculans JN3]	-	magnesium ion transmembrane transporter activity、magnesium ion transport、integral component of membrane	KOG2922, KOG2922, KOG2922, Uncharacterized conserved protein [Function unknown].	-	--	--	--	--	--	--	--	--	--	no
Pm_8838	contig18_pilon	936248	939992	-	-	-3.19326	3.56819	3.42655e-05	0.000346875	Down	-10.5165	4.32549	0.012692	0.0462232	Down	-2.02936	3.98182	0.00389311	0.0204828	Down	hypothetical protein BDFG_00306 [Blastomyces dermatitidis ATCC 26199]	-	ATP binding	-	-	--	--	--	--	--	--	--	--	--	no
Pm_8839	contig18_pilon	940412	941172	+	-	-5.09612	4.10996	2.90837e-09	7.41193e-08	Down	-11.1797	4.92093	0.0028476	0.0146922	Down	-2.39842	4.57384	0.000647728	0.00451922	Down	hypothetical protein SETTUDRAFT_20824 [Exserohilum turcica Et28A]	-	-	-	-	--	--	--	--	--	--	--	--	--	no
Pm_8840	contig18_pilon	942719	948222	+	-	-2.24875	8.20306	0.00102594	0.00666066	Down	-2.13762	8.49649	0.00440834	0.0208823	Down	-2.22038	8.5026	0.0011628	0.00739985	Down	phosphatidylserine decarboxylase proenzyme [Stemphylium lycopersici]	-	-	KOG4497, KOG4497, KOG4497, Uncharacterized conserved protein WDR8, contains WD repeats [General function prediction only].	-	--	--	--	--	--	--	--	--	--	no
Pm_8844	contig18_pilon	960654	961624	-	-	-3.336	4.66062	7.01686e-06	8.48841e-05	Down	-11.656	5.34109	0.000552913	0.00421548	Down	-2.52834	5.0268	0.000337997	0.00262266	Down	hypothetical protein AA0112_g50 [Alternaria arborescens]	-	-	-	-	--	--	--	--	--	--	--	--	--	no
Pm_8872	contig18_pilon	1063326	1065070	-	-	-5.77118	7.43641	1.27512e-12	6.57588e-11	Down	-5.61418	7.86386	2.23858e-07	8.55747e-06	Down	-5.86963	7.72678	5.05629e-13	3.17703e-11	Down	hypothetical protein AG0111_g2221 [Alternaria gaisen]	-	membrane、transmembrane transporter activity、transmembrane transport	KOG1289, KOG1289, KOG1289, Amino acid transporters [Amino acid transport and metabolism].	-	--	--	--	--	--	--	--	Cluster 31	NRPS-T1PKS	no
Pm_8908	contig19_pilon	158247	160376	-	-	-3.67707	3.47377	3.96474e-06	5.0936e-05	Down	-10.4557	4.27028	0.0102559	0.0392605	Down	-4.60086	3.67161	2.17077e-08	5.33326e-07	Down	similar to potassium transport protein 1 [Leptosphaeria maculans JN3]	-	cation transport、cation transmembrane transporter activity、transmembrane transport	KOG1341, KOG1341, KOG1341, Na+/K+ transporter [Inorganic ion transport and metabolism].	-	--	--	--	--	--	--	--	--	--	no
Pm_8970	contig19_pilon	385951	387228	-	-	-2.04109	6.3651	0.00284106	0.0157671	Down	-13.2084	6.67841	2.63222e-06	6.75542e-05	Down	-2.04547	6.65481	0.00273544	0.0153919	Down	predicted protein [Pyrenophora tritici-repentis Pt-1C-BFP]	-	-	-	-	--	--	--	--	--	--	--	--	--	no
Pm_8979	contig19_pilon	405399	406082	+	-	-2.92343	5.07608	4.79036e-05	0.000465124	Down	-12.0386	5.67444	0.000230573	0.00221133	Down	-2.56245	5.40218	0.000256842	0.00206323	Down	hypothetical protein LEMA_P069680.1 [Leptosphaeria maculans JN3]	-	-	KOG4781, KOG4781, KOG4781, Uncharacterized conserved protein [Function unknown].	-	--	--	--	--	--	--	--	--	--	no
Pm_8985	contig19_pilon	427508	430042	-	-	-2.45771	7.28332	0.000383838	0.00291626	Down	-2.44197	7.65551	0.00303281	0.0155015	Down	-1.97254	7.66217	0.00364609	0.0193602	Down	hypothetical protein BP5553_08471 [Phialophora cf. hyalina BP 5553]	-	-	-	-	--	--	--	--	--	--	--	--	--	no
Pm_8999	contig19_pilon	478453	479307	+	-	-2.30116	8.1928	0.000798491	0.00539578	Down	-3.1361	8.40134	0.000105162	0.00121926	Down	-3.1701	8.37295	8.2482e-06	0.00010498	Down	similar to adenine phosphoribosyltransferase 1 [Leptosphaeria maculans JN3]	adenine phosphoribosyltransferase	adenine phosphoribosyltransferase activity、cytoplasm、adenine salvage、nucleoside metabolic process	KOG1712, KOG1712, KOG1712, Adenine phosphoribosyl transferases [Nucleotide transport and metabolism].	-	--	--	--	--	--	--	--	--	--	no
Pm_903	contig2_pilon	161104	162700	+	-	-1.97385	7.0107	0.00371832	0.0196484	Down	-13.8439	7.22145	1.39186e-07	5.69932e-06	Down	-1.98619	7.3009	0.00347551	0.0186264	Down	hypothetical protein LEMA_P115480.1 [Leptosphaeria maculans JN3]	-	-	KOG4178, KOG4178, KOG4178, Soluble epoxide hydrolase [Lipid transport and metabolism].	-	--	--	--	--	--	--	--	--	--	no
Pm_9044	contig19_pilon	629054	632087	-	-	-2.21871	8.02754	0.00118648	0.00755929	Down	-1.86905	8.36566	0.0120644	0.0444736	Down	-3.0859	8.20194	1.32518e-05	0.000160445	Down	hypothetical protein AA0121_g8095 [Alternaria tenuissima]	-	-	-	-	--	--	--	--	--	--	--	--	--	no
Pm_9056	contig19_pilon	665226	665909	+	-	-2.04513	5.2466	0.00306165	0.0167269	Down	-12.0808	5.71105	0.000185485	0.00187769	Down	-1.80197	5.58109	0.00810907	0.03665	Down	hypothetical protein LEMA_P068050.1 [Leptosphaeria maculans JN3]	-	-	-	-	--	--	--	--	--	--	--	--	--	no
Pm_9057	contig19_pilon	670333	673701	+	-	-3.266	5.8363	6.75041e-06	8.20025e-05	Down	-12.844	6.36718	8.55249e-06	0.000175572	Down	-2.63336	6.1944	0.000167202	0.00142258	Down	hypothetical protein BS50DRAFT_579922 [Corynespora cassiicola Philippines]	-	catalytic activity、hydrolase activity, hydrolyzing O-glycosyl compounds、carbohydrate metabolic process、oxidoreductase activity、carbohydrate binding、oxidation-reduction process	KOG1577, KOG1577, KOG1577, Aldo/keto reductase family proteins [General function prediction only].	alpha-glucosidase (EC 3.2.1.20); alpha-1,3-glucosidase (EC 3.2.1.84); sucrase-isomaltase (EC 3.2.1.48) (EC 3.2.1.10); alpha-xylosidase (EC 3.2.1.-); alpha-glucan lyase (EC 4.2.2.13); isomaltosyltransferase (EC 2.4.1.-).	Ustilago maydis	Unknown	Euchlaena spp., Zea spp. (Poaceae)	herb	Smut. Corn smut	Smut	--	--	--	no
Pm_9058	contig19_pilon	673792	675389	-	-	-2.59315	7.17865	0.000197396	0.001619	Down	-5.16169	7.47538	2.57117e-06	6.64554e-05	Down	-5.17387	7.28984	4.57023e-11	1.89986e-09	Down	similar to polyamine oxidase [Leptosphaeria maculans JN3]	-	oxidoreductase activity、oxidation-reduction process	KOG0029, KOG0029, KOG0029, Amine oxidase [Secondary metabolites biosynthesis, transport and catabolism].	-	--	--	--	--	--	--	--	--	--	no
Pm_9066	contig19_pilon	689356	690126	-	-	-2.14828	3.78982	0.00281851	0.0156579	Down	-10.6125	4.41244	0.00943598	0.0366869	Down	-2.99486	3.93474	4.83571e-05	0.000501126	Down	hypothetical protein GMOD_00008258 [Pyrenophora seminiperda CCB06]	-	-	KOG2764, KOG2764, KOG2764, Putative transcriptional regulator DJ-1 [General function prediction only, Defense mechanisms].	-	--	--	--	--	--	--	--	--	--	no
Pm_9092	contig19_pilon	907887	912176	-	-	-2.15965	6.9859	0.00162456	0.00984005	Down	-13.8545	7.23057	1.32093e-07	5.51213e-06	Down	-1.93861	7.32122	0.00428907	0.022067	Down	predicted protein [Leptosphaeria maculans JN3]	-	-	-	-	--	--	--	--	--	--	--	--	--	no
Pm_9096	contig19_pilon	922226	922903	+	-	-1.97384	4.79992	0.00441035	0.0226484	Down	-11.6139	5.30422	0.000727483	0.00521888	Down	-2.83268	4.94446	7.19573e-05	0.000710668	Down	hypothetical protein COCCADRAFT_7215 [Bipolaris zeicola 26-R-13]	-	catalytic activity	-	-	--	--	--	--	--	--	--	--	--	no
Pm_9154	contig20_pilon	21751	23368	-	-	-6.11151	5.65022	1.38151e-12	7.05795e-11	Down	-12.7751	6.30827	1.26121e-05	0.000235303	Down	-5.51419	5.9427	1.22438e-11	5.72055e-10	Down	Purine-cytosine permease fcyB [Elsinoe australis]	-	transporter activity、membrane、integral component of membrane、transmembrane transporter activity、transmembrane transport	KOG2466, KOG2466, KOG2466, Uridine permease/thiamine transporter/allantoin transport [Nucleotide transport and metabolism, Coenzyme transport and metabolism].	-	--	--	--	--	--	--	--	--	--	no
Pm_9156	contig20_pilon	26813	28519	+	-	-1.85246	5.30593	0.0068544	0.0325257	Down	-12.1021	5.72952	0.000172679	0.00178272	Down	-2.5973	5.46049	0.00022158	0.00180652	Down	hypothetical protein SNOG_12536 [Parastagonospora nodorum SN15]	-	oxidoreductase activity、flavin adenine dinucleotide binding、oxidation-reduction process、FAD binding	KOG1231, KOG1231, KOG1231, Proteins containing the FAD binding domain [Energy production and conversion].	-	Cercospora nicotianae	Unknown	Numerous taxa in Solanaceae	xyloid	Leaf spot	Leaf Spot	--	--	--	yes
Pm_9168	contig20_pilon	60271	60600	-	-	-1.97147	8.34906	0.00364775	0.0193221	Down	-5.23056	8.41236	6.42402e-08	3.05816e-06	Down	-2.68848	8.52443	0.000112139	0.0010251	Down	hypothetical protein TW65_04626 [Stemphylium lycopersici]	-	oxidoreductase activity	KOG2741, KOG2741, KOG2741, Dimeric dihydrodiol dehydrogenase [Carbohydrate transport and metabolism, Secondary metabolites biosynthesis, transport and catabolism].	-	--	--	--	--	--	--	--	--	--	no
Pm_9193	contig20_pilon	128022	129023	+	-	-1.90091	6.33511	0.00523412	0.0259994	Down	-13.1501	6.62864	3.59579e-06	8.64017e-05	Down	-2.17631	6.57212	0.00149686	0.00915279	Down	nad(P)-binding protein [Stemphylium lycopersici]	-	-	-	-	--	--	--	--	--	--	--	--	--	no
Pm_9196	contig20_pilon	134232	134726	+	-	-5.77386	5.54041	6.39689e-12	2.98877e-10	Down	-12.6585	6.20842	2.32542e-05	0.000395843	Down	-4.17168	5.87285	3.43338e-08	8.00366e-07	Down	-	-	-	-	-	--	--	--	--	--	--	--	--	--	no
Pm_9229	contig20_pilon	231411	233533	+	-	-3.88913	8.34081	1.23178e-07	2.31393e-06	Down	-3.13423	8.69298	6.97252e-05	0.000906035	Down	-3.09029	8.7009	1.26141e-05	0.000153745	Down	similar to siderophore iron transporter [Leptosphaeria maculans JN3]	-	integral component of membrane、transmembrane transport	KOG0254, KOG0254, KOG0254, Predicted transporter (major facilitator superfamily) [General function prediction only].	-	Botryotinia fuckeliana	Unknown	Various plant families	plants	Grey mould. Parasite or saprophyte	Gray Mould	unaffected_pathogenicity__reduced_virulence	--	--	no
Pm_9253	contig20_pilon	306454	307934	-	-	-7.63106	8.54775	6.14416e-18	1.08345e-15	Down	-2.8434	8.98739	0.000182978	0.00187615	Down	-8.3985	8.83905	3.62077e-20	9.22369e-18	Down	hypothetical protein LEMA_P080810.1 [Leptosphaeria maculans JN3]	-	-	-	beta-1,3-glucanosyltransglycosylase (EC 2.4.1.-)	--	--	--	--	--	--	--	--	--	no
Pm_9255	contig20_pilon	318261	321000	-	-	-1.9743	7.73925	0.0036358	0.0192775	Down	-3.29911	7.9292	0.000115629	0.00131274	Down	-2.61491	7.92459	0.000166152	0.00141696	Down	hypothetical protein COCVIDRAFT_112174 [Bipolaris victoriae FI3]	indoleamine 2,3-dioxygenase	tryptophan catabolic process to kynurenine、heme binding、metal ion binding	-	-	--	--	--	--	--	--	--	--	--	no
Pm_9291	contig20_pilon	411763	412107	-	-	-2.33364	5.26014	0.000859583	0.0057479	Down	-12.1452	5.76674	0.000139731	0.00152615	Down	-5.79219	5.31059	6.13931e-12	3.03862e-10	Down	hypothetical protein LEMA_P079150.1 [Leptosphaeria maculans JN3]	-	-	-	-	--	--	--	--	--	--	--	--	--	no
Pm_9306	contig20_pilon	443772	444886	-	-	-3.03199	5.61214	2.42194e-05	0.000254852	Down	-12.5941	6.15321	3.38191e-05	0.000521501	Down	-3.63626	5.84212	7.34067e-07	1.22155e-05	Down	mitochondrial carnitine/acylcarnitine carrier protein [Stagonospora sp. SRC1lsM3a]	solute carrier family 25 (mitochondrial carnitine/acylcarnitine transporter), member 20/29	-	KOG0758, KOG0758, KOG0758, Mitochondrial carnitine-acylcarnitine carrier protein [Energy production and conversion].	-	--	--	--	--	--	--	--	--	--	no
Pm_9322	contig20_pilon	491460	493234	-	-	-10.603	7.56983	1.29567e-22	6.74549e-20	Down	-4.77467	8.01605	8.41766e-07	2.70689e-05	Down	-7.88168	7.86731	1.87113e-18	3.32611e-16	Down	hypothetical protein LEMA_P079490.1 [Leptosphaeria maculans JN3]	yeast amino acid transporter	amino acid transport、membrane、integral component of membrane、transmembrane transporter activity、transmembrane transport	KOG1286, KOG1286, KOG1286, Amino acid transporters [Amino acid transport and metabolism].	-	--	--	--	--	--	--	--	--	--	no
Pm_9324	contig20_pilon	500199	502514	-	-	-1.71413	6.95483	0.011141	0.0488	Down	-4.77562	7.14708	1.81582e-05	0.000320717	Down	-2.0769	7.171	0.00232724	0.0133773	Down	hypothetical protein COCMIDRAFT_31671 [Bipolaris oryzae ATCC 44560]	-	-	KOG2401, KOG2401, KOG2401, Predicted MutS-related protein involved in mismatch repair [Replication, recombination and repair].	-	--	--	--	--	--	--	--	--	--	no
Pm_9346	contig20_pilon	559798	561584	+	-	-2.47906	9.21203	0.000327899	0.00252459	Down	-1.79311	9.53739	0.0107506	0.0409962	Down	-2.73434	9.47141	8.7184e-05	0.000833855	Down	similar to rhomboid family membrane protein [Leptosphaeria maculans JN3]	-	serine-type endopeptidase activity、integral component of membrane	KOG2289, KOG2289, KOG2289, Rhomboid family proteins [Signal transduction mechanisms].	-	--	--	--	--	--	--	--	--	--	no
Pm_9359	contig20_pilon	592357	593644	-	-	-2.71527	6.31761	0.000111067	0.000980856	Down	-13.2686	6.72978	1.87386e-06	5.19974e-05	Down	-2.89856	6.58406	4.08352e-05	0.000431353	Down	hypothetical protein LEMA_P080020.1 [Leptosphaeria maculans JN3]	-	-	-	-	--	--	--	--	--	--	--	--	--	no
Pm_9424	contig20_pilon	807789	808928	+	-	-2.52197	7.33774	0.000278241	0.00219958	Down	-2.72856	7.69043	0.00116258	0.00761077	Down	-1.69158	7.7879	0.0118762	0.0498817	Down	Clavaminate synthase-like protein [Alternaria alternata]	-	oxidoreductase activity、oxidation-reduction process	KOG0143, KOG0143, KOG0143, Iron/ascorbate family oxidoreductases [Secondary metabolites biosynthesis, transport and catabolism, General function prediction only].	-	--	--	--	--	--	--	--	--	--	no
Pm_9470	contig20_pilon	1022072	1023791	+	-	-7.8166	3.90334	3.67594e-12	1.76268e-10	Down	-10.9982	4.75919	0.00356069	0.0174883	Down	-7.10326	4.15942	2.60798e-13	1.74927e-11	Down	hypothetical protein B5807_08602 [Epicoccum nigrum]	-	-	-	-	--	--	--	--	--	--	--	--	--	no
Pm_9498	contig21_pilon	41433	43938	-	-	-5.75519	5.41766	1.00252e-11	4.39411e-10	Down	-12.5335	6.10128	2.91339e-05	0.000462294	Down	-6.18061	5.69084	4.63174e-13	2.9271e-11	Down	amine oxidase catalytic domain-containing protein [Alternaria alternata]	primary-amine oxidase	copper ion binding、primary amine oxidase activity、amine metabolic process、quinone binding、oxidation-reduction process	KOG1186, KOG1186, KOG1186, Copper amine oxidase [Secondary metabolites biosynthesis, transport and catabolism].	-	--	--	--	--	--	--	--	--	--	yes
Pm_9514	contig21_pilon	99670	102058	-	-	-5.35758	7.23475	1.69919e-11	7.03684e-10	Down	-5.40311	7.68207	7.94086e-07	2.60318e-05	Down	-2.34999	7.74936	0.000630689	0.00441159	Down	hypothetical protein LEMA_P109260.1 [Leptosphaeria maculans JN3]	-	-	-	-	--	--	--	--	--	--	--	--	--	no
Pm_9515	contig21_pilon	103424	104371	-	-	-1.78877	5.81239	0.00865726	0.0395859	Down	-2.64516	6.22278	0.0127211	0.0462981	Down	-3.07606	5.89741	1.70207e-05	0.000199633	Down	hypothetical protein LEMA_P109270.1 [Leptosphaeria maculans JN3]	-	-	KOG3171, KOG3171, KOG3171, Conserved phosducin-like protein [Signal transduction mechanisms].	-	--	--	--	--	--	--	--	--	--	no
Pm_9539	contig21_pilon	167975	168904	-	-	-2.95166	10.4673	2.68773e-05	0.000278794	Down	-4.11172	10.5596	9.80082e-08	4.32066e-06	Down	-2.27083	10.8595	0.000903281	0.0059961	Down	hypothetical protein LEMA_P109560.1 [Leptosphaeria maculans JN3]	triosephosphate isomerase (TIM)	catalytic activity、triose-phosphate isomerase activity、glycolytic process	KOG1643, KOG1643, KOG1643, Triosephosphate isomerase [Carbohydrate transport and metabolism].	-	--	--	--	--	--	--	--	--	--	no
Pm_9549	contig21_pilon	202442	203359	-	-	-2.72975	6.09614	0.000109559	0.000968318	Down	-13.0473	6.54091	4.25174e-06	9.82755e-05	Down	-3.05611	6.34568	1.77236e-05	0.00020614	Down	hypothetical protein LEMA_P109730.1 [Leptosphaeria maculans JN3]	-	-	-	-	--	--	--	--	--	--	--	--	--	no
Pm_9565	contig21_pilon	242008	245504	+	-	-3.56078	9.96148	8.22151e-07	1.25714e-05	Down	-2.53239	10.2584	0.000384256	0.00330827	Down	-3.58468	10.2553	7.07572e-07	1.18467e-05	Down	hypothetical protein LEMA_P109850.1 [Leptosphaeria maculans JN3]	-	oxidoreductase activity、flavin adenine dinucleotide binding、oxidation-reduction process、FAD binding	-	-	Gibberella zeae	Unknown	ID:PF01565; Description: BBE	Principal hosts: Poaceae, including Zea mays (corn), Triticum aestivum (wheat), and Oryza sativa (rice). Additional hosts: various plant families	herb	Seedling blight, pre- and post-emergence blight, root and foot rot, brown rot, culm decay, head or kernel blight (scab or ear scab) of cereals. Leaf	unaffected_pathogenicity	--	--	no
Pm_966	contig2_pilon	349010	355055	-	-	-2.12991	8.742	0.00177724	0.0106469	Down	-1.90123	9.01522	0.00826061	0.0332278	Down	-2.0751	9.04749	0.00227168	0.0131339	Down	similar to ATP-binding cassette sub-family G member 2 [Leptosphaeria maculans JN3]	succinate-semialdehyde dehydrogenase / glutarate-semialdehyde dehydrogenase	ATP binding、succinate-semialdehyde dehydrogenase [NAD(P)+] activity、gamma-aminobutyric acid catabolic process、membrane、oxidoreductase activity、oxidoreductase activity, acting on the aldehyde or oxo group of donors, NAD or NADP as acceptor、ATPase activity、oxidation-reduction process	KOG2451, KOG2451, KOG2451, Aldehyde dehydrogenase [Energy production and conversion].	cellulose synthase (EC 2.4.1.12); chitin synthase (EC 2.4.1.16); dolichyl-phosphate beta-D-mannosyltransferase (EC 2.4.1.83); dolichyl-phosphate beta-glucosyltransferase (EC 2.4.1.117); N-acetylglucosaminyltransferase (EC 2.4.1.-); N-acetylgalactosaminyltransferase (EC 2.4.1.-); hyaluronan synthase (EC 2.4.1.212); chitin oligosaccharide synthase (EC 2.4.1.-); beta-1,3-glucan synthase (EC 2.4.1.34…	Gibberella pulicaris	SIMILARITY: Belongs to the ABC transporter superfamily.	ID:PF00005; Description: ABC2_membrane	ID:PF06422; Description: ABC_tran	Various plant families	plants	reduced_virulence	--	--	no
Pm_9661	contig21_pilon	532323	533678	+	-	-2.86951	7.46252	4.59461e-05	0.000447708	Down	-5.48255	7.75036	4.94162e-07	1.77137e-05	Down	-2.68476	7.77898	0.000117343	0.00106466	Down	hypothetical protein AA0112_g1351 [Alternaria arborescens]	-	-	-	-	--	--	--	--	--	--	--	--	--	no
Pm_9728	contig21_pilon	718503	719339	+	-	-6.89715	10.8466	3.23402e-16	3.92862e-14	Down	-4.72471	11.0598	2.14735e-09	1.55477e-07	Down	-4.91438	11.1775	1.65907e-10	6.2332e-09	Down	hypothetical protein LEMA_P107390.1 [Leptosphaeria maculans JN3]	-	-	-	-	--	--	--	--	--	--	--	--	--	no
Pm_973	contig2_pilon	408306	409704	-	-	-3.42156	4.6215	4.88178e-06	6.09971e-05	Down	-11.6232	5.31233	0.000663375	0.00482547	Down	-4.27498	4.83858	3.1369e-08	7.40729e-07	Down	hypothetical protein CC77DRAFT_925189 [Alternaria alternata]	-	phosphatidylserine decarboxylase activity、phospholipid biosynthetic process	KOG2419, KOG2419, KOG2419, Phosphatidylserine decarboxylase [Lipid transport and metabolism].	-	--	--	--	--	--	--	--	--	--	no
Pm_9738	contig21_pilon	765072	766934	-	-	-4.37464	7.31842	7.46077e-09	1.7504e-07	Down	-2.8717	7.80821	0.000589505	0.00442048	Down	-2.40782	7.79113	0.000474466	0.00347676	Down	similar to uracil permease [Leptosphaeria maculans JN3]	nucleobase:cation symporter-1, NCS1 family	membrane、transmembrane transporter activity、transmembrane transport	KOG2466, KOG2466, KOG2466, Uridine permease/thiamine transporter/allantoin transport [Nucleotide transport and metabolism, Coenzyme transport and metabolism].	-	--	--	--	--	--	--	--	--	--	no
Pm_9763	contig21_pilon	902880	904064	-	-	-3.53692	5.33857	1.72735e-06	2.42739e-05	Down	-12.3629	5.95461	7.07692e-05	0.000910868	Down	-2.39896	5.74967	0.00056421	0.00402382	Down	hypothetical protein DL767_002346 [Monosporascus sp. MG133]	-	protein binding	KOG0509, KOG0509, KOG0509, Ankyrin repeat and DHHC-type Zn-finger domain containing proteins [General function prediction only].	-	--	--	--	--	--	--	--	Cluster 34	T1PKS	no
Pm_9768	contig21_pilon	923663	924474	-	-	-2.48624	7.72815	0.000328865	0.00253025	Down	-14.6533	7.92085	1.99476e-09	1.47356e-07	Down	-3.24761	7.92956	5.37503e-06	7.1627e-05	Down	hypothetical protein AA0112_g8707 [Alternaria arborescens]	-	-	KOG1611, KOG1611, KOG1611, Predicted short chain-type dehydrogenase [General function prediction only].	-	--	--	--	--	--	--	--	Cluster 34	T1PKS	no
Pm_9770	contig21_pilon	930158	931829	+	-	-2.77625	4.58421	0.000123663	0.00107987	Down	-11.52	5.22171	0.00106077	0.00708019	Down	-2.80277	4.85487	8.78349e-05	0.000838689	Down	6-Hydroxy-D-Nicotine Oxidase protein [Rutstroemia sp. NJR-2017a WRK4]	-	oxidoreductase activity、flavin adenine dinucleotide binding、oxidation-reduction process、FAD binding	KOG1231, KOG1231, KOG1231, Proteins containing the FAD binding domain [Energy production and conversion].	-	Cercospora nicotianae	Unknown	Numerous taxa in Solanaceae	xyloid	Leaf spot	Leaf Spot	reduced_virulence	Cluster 34	T1PKS	no
Pm_9809	contig21_pilon	1039687	1040640	+	-	-1.83591	8.98909	0.00650836	0.0311541	Down	-6.84138	8.94731	1.27331e-10	1.41903e-08	Down	-3.32723	9.06543	3.25214e-06	4.61762e-05	Down	hypothetical protein DDE82_001070 [Stemphylium lycopersici]	-	-	-	-	--	--	--	--	--	--	--	--	--	yes
Pm_985	contig2_pilon	444985	445677	-	-	-2.48841	4.44658	0.000516761	0.00375648	Down	-11.3409	5.06382	0.00147798	0.00900207	Down	-1.78017	4.85006	0.00935515	0.0409939	Down	predicted protein [Leptosphaeria maculans JN3]	-	-	-	-	--	--	--	--	--	--	--	--	--	no
Pm_988	contig2_pilon	456051	456606	+	-	-2.42765	7.24741	0.000447625	0.00332691	Down	-14.1622	7.49495	2.96919e-08	1.6395e-06	Down	-2.86447	7.48004	4.6029e-05	0.00047836	Down	hypothetical protein LEMA_P114660.1 [Leptosphaeria maculans JN3]	-	-	-	-	--	--	--	--	--	--	--	--	--	no
Pm_995	contig2_pilon	481258	485836	-	-	-3.45615	8.74463	1.59009e-06	2.24896e-05	Down	-2.43705	9.10332	0.000940016	0.00650044	Down	-2.10846	9.21437	0.00194841	0.0115084	Down	predicted protein [Leptosphaeria maculans JN3]	-	-	-	-	--	--	--	--	--	--	--	--	--	no
