# Supplementary material for: Genomic and Transcriptomic Survey Provides Insights into Molecular Basis of Pathogenicity of the Sunflower Pathogen Phoma macdonaldii
Source: J Fungi (Basel). 2023 Apr 27;9(5):520. doi: 10.3390/jof9050520 (PMC10218939; doi:10.3390/jof9050520)
Supplement: Supplementary file 1 [file jof-09-00520-s001.zip › Table S12.xlsx]

## Sheet: Sheet1
Predicted Avr genes in P. macdonaldii CXJ0811
Gene_ID	CT vs LEAF-2d					CT vs LEAF-6d					CT vs STEM					Nr_Description	KEGG_Definition	GO_Terms	KOG_Description	CAZy_Activities	DFVF						PHI Phenotype	Cluster Number	Cluster Type	Secretory Protein
	logFC	logCPM	p-value	FDR	Regulation	logFC	logCPM	p-value	FDR	Regulation	logFC	logCPM	p-value	FDR	Regulation						Organism	Description	Disease-Host	Disease-Hostkey	Disease	DiseaseKey
Pm_8944	--	--	--	--	--	--	--	--	--	--	-2.57156	5.62313	1.32e-09	4.28e-08	Up	hypothetical protein AA0112_g10658 [Alternaria arborescens]	--	--	KOG4157, KOG4157, KOG4157, beta-1,6-N-acetylglucosaminyltransferase, contains WSC domain [Carbohydrate transport and metabolism, Posttranslational modification, protein turnover, chaperones].	Modules of approx. 50 residues found attached to various enzymes from families GH18, GH19, GH23, GH24, GH25 and GH73, i.e. enzymes cleaving either chitin or peptidoglycan. Binding to chitopentaose demonstrated in the case of Pteris ryukyuensis chitinase A [Ohnuma T et al. (2008) J. Biol. Chem. 283:5178-87 (PMID: 18083709)]. CBM50 modules are also found in a multitude of other enzymes targeting th…	--	--	--	--	--	--	effector_(plant_avirulence_determinant)	--	--	Yes
Pm_9144	-164.6	10.1093	1.43e-24	8.22e-22	Up	-163.832	9.80187	6.41e-20	7.01e-17	Up	-167.42	9.68574	1.73e-23	9.94e-21	Up	parallel beta-helix repeat protein [Alternaria alternata]	--	--	--	Modules of approx. 40 residues found almost exclusively in fungi. The cellulose-binding function has been demonstrated in many cases, and appears to be mediated by three aromatic residues separated by about 10.4 angstrom and which form a flat surface. The only non-fungal occurence of CBM1 is in an algal non-hydrolytic polysaccharide-binding protein which is composed of four repeated CBM1 modules.…	--	--	--	--	--	--	effector_(plant_avirulence_determinant)	--	--	Yes
Pm_9244	-1.89349	4.99098	8.61e-10	2.42e-08	Up	-3.47451	7.26044	2.86e-13	6.52e-11	Up	--	--	--	--	--	chitinase [Neurospora crassa OR74A]	--	carbohydrate metabolic process chitin binding	KOG2806, KOG2806, KOG2806, Chitinase [Carbohydrate transport and metabolism].	Modules of approx. 40 residues. The chitin-binding function has been demonstrated in many cases. These modules are found attached to a number of chitinase catalytic domains, but also in non-catalytic proteins either in isolation or as multiple repeats.	Hypocrea virens	SIMILARITY: Belongs to the glycosyl hydrolase 18 family.	humans	vertebrata	infection	Infection	reduced_virulence__effector_(plant_avirulence_determinant)__unaffected_pathogenicity	--	--	Yes
Pm_954	2.39427	2.58517	0.000298734	0.0023329	Up	--	--	--	--	--	--	--	--	--	--	hypothetical protein COCC4DRAFT_73309 [Bipolaris maydis ATCC 48331]	--	--	--	Modules of approx. 50 residues found attached to various enzymes from families GH18, GH19, GH23, GH24, GH25 and GH73, i.e. enzymes cleaving either chitin or peptidoglycan. Binding to chitopentaose demonstrated in the case of Pteris ryukyuensis chitinase A [Ohnuma T et al. (2008) J. Biol. Chem. 283:5178-87 (PMID: 18083709)]. CBM50 modules are also found in a multitude of other enzymes targeting th…	--	--	--	--	--	--	effector_(plant_avirulence_determinant)	--	--	No
Pm_9246	1.44196	1.99658	0.00366768	0.0193998	Up	0.261714	3.15713	0.000164169	0.00173082	Up	--	--	--	--	--	hypothetical protein CI238_06887 [Colletotrichum incanum]	--	--	--	Modules of approx. 50 residues found attached to various enzymes from families GH18, GH19, GH23, GH24, GH25 and GH73, i.e. enzymes cleaving either chitin or peptidoglycan. Binding to chitopentaose demonstrated in the case of Pteris ryukyuensis chitinase A [Ohnuma T et al. (2008) J. Biol. Chem. 283:5178-87 (PMID: 18083709)]. CBM50 modules are also found in a multitude of other enzymes targeting th…	--	--	--	--	--	--	effector_(plant_avirulence_determinant)	--	--	Yes
Pm_1248	--	--	--	--	--	--	--	--	--	--	1.4735	2.23164	0.00117836	0.00748576	Up	hypothetical protein LEMA_P120630.1 [Leptosphaeria maculans JN3]	--	--	--	--	--	--	--	--	--	--	effector_(plant_avirulence_determinant)	Cluster 6	NRPS-like	Yes
Pm_1562	--	--	--	--	--	--	--	--	--	--	--	--	--	--	--	hypothetical protein LEMA_P009620.1 [Leptosphaeria maculans JN3]	nucleolar MIF4G domain-containing protein 1	dihydrolipoyl dehydrogenase activity，electron transfer activity，oxidoreductase activity，oxidoreductase activity， acting on a sulfur group of donors, NAD(P) as acceptor，cell redox homeostasis，flavin adenine dinucleotide binding，oxidation-reduction process	KOG1335, KOG1335, KOG1335, Dihydrolipoamide dehydrogenase [Energy production and conversion].	--	Candida albicans	CATALYTIC ACTIVITY: Protein N(6)-(dihydrolipoyl)lysine + NAD(+) = protein N(6)-(lipoyl)lysine + NADH.	CAUTION: The sequence shown here is derived from an EMBL/GenBank/DDBJ whole genome shotgun (WGS) entry which is preliminary data.	15123810	XP_712334.1, XM_707241.1, XP_712370.1, XM_707277.1	ID:PF00070; Description: Pyr_redox	effector_(plant_avirulence_determinant)	--	--	No
Pm_2323	0.276036	-3.61747	1.25e-06	1.8e-05	Down	--	--	--	--	--	--	--	--	--	--	uncharacterized protein PAC_11146 [Phialocephala subalpina]	--	--	--	Modules of approx. 50 residues found attached to various enzymes from families GH18, GH19, GH23, GH24, GH25 and GH73, i.e. enzymes cleaving either chitin or peptidoglycan. Binding to chitopentaose demonstrated in the case of Pteris ryukyuensis chitinase A [Ohnuma T et al. (2008) J. Biol. Chem. 283:5178-87 (PMID: 18083709)]. CBM50 modules are also found in a multitude of other enzymes targeting th…	--	--	--	--	--	--	effector_(plant_avirulence_determinant)	--	--	Yes
Pm_2515	--	--	--	--	--	--	--	--	--	--	--	--	--	--	--	hypothetical protein AA0119_g10869 [Alternaria tenuissima]	--	--	--	Modules of approx. 50 residues found attached to various enzymes from families GH18, GH19, GH23, GH24, GH25 and GH73, i.e. enzymes cleaving either chitin or peptidoglycan. Binding to chitopentaose demonstrated in the case of Pteris ryukyuensis chitinase A [Ohnuma T et al. (2008) J. Biol. Chem. 283:5178-87 (PMID: 18083709)]. CBM50 modules are also found in a multitude of other enzymes targeting th…	--	--	--	--	--	--	effector_(plant_avirulence_determinant)	--	--	Yes
Pm_3359	--	--	--	--	--	--	--	--	--	--	--	--	--	--	--	hypothetical protein DL771_010426 [Monosporascus sp. 5C6A]	--	--	--	Modules of approx. 50 residues found attached to various enzymes from families GH18, GH19, GH23, GH24, GH25 and GH73, i.e. enzymes cleaving either chitin or peptidoglycan. Binding to chitopentaose demonstrated in the case of Pteris ryukyuensis chitinase A [Ohnuma T et al. (2008) J. Biol. Chem. 283:5178-87 (PMID: 18083709)]. CBM50 modules are also found in a multitude of other enzymes targeting th…	--	--	--	--	--	--	effector_(plant_avirulence_determinant)	--	--	Yes
Pm_4426	--	--	--	--	--	--	--	--	--	--	--	--	--	--	--	hypothetical protein ST47_g8722 [Ascochyta rabiei]	--	--	--	Modules of approx. 50 residues found attached to various enzymes from families GH18, GH19, GH23, GH24, GH25 and GH73, i.e. enzymes cleaving either chitin or peptidoglycan. Binding to chitopentaose demonstrated in the case of Pteris ryukyuensis chitinase A [Ohnuma T et al. (2008) J. Biol. Chem. 283:5178-87 (PMID: 18083709)]. CBM50 modules are also found in a multitude of other enzymes targeting th…	Cladosporium fulvum	Unknown	Lycopersicon esculentum (Solanaceae)	xyloid	Leaf mold of tomato	Leaf Mold	effector_(plant_avirulence_determinant)	--	--	Yes
Pm_4670	--	--	--	--	--	--	--	--	--	--	--	--	--	--	--	BuaA [Aspergillus sp. CLMG-2019a]	--	catalytic activity,transferase activity,phosphopantetheine binding	KOG1202, KOG1202, KOG1202, Animal-type fatty acid synthase and related proteins [Lipid transport and metabolism].	cellulose synthase (EC 2.4.1.12); chitin synthase (EC 2.4.1.16); dolichyl-phosphate beta-D-mannosyltransferase (EC 2.4.1.83); dolichyl-phosphate beta-glucosyltransferase (EC 2.4.1.117); N-acetylglucosaminyltransferase (EC 2.4.1.-); N-acetylgalactosaminyltransferase (EC 2.4.1.-); hyaluronan synthase (EC 2.4.1.212); chitin oligosaccharide synthase (EC 2.4.1.-); beta-1,3-glucan synthase (EC 2.4.1.34…	Magnaporthe grisea	Unknown	ID:PF00501; Description: Acyl_transf_1	ID:PF00668; Description: AMP-binding	ID:PF00109; Description: Condensation	ID:PF02801; Description: ketoacyl-synt	effector_(plant_avirulence_determinant)	Cluster 16	NRPS, T1pks	No
Pm_7106	--	--	--	--	--	--	--	--	--	--	2.20463	2.25794	0.00144981	0.00889492	Up	hypothetical protein AA0117_g3147 [Alternaria alternata]	--	aminopeptidase activity,cytoplasm,proteolysis,peptidase activity	KOG4178, KOG4178, KOG4178, Soluble epoxide hydrolase [Lipid transport and metabolism].	cellulose synthase (EC 2.4.1.12); chitin synthase (EC 2.4.1.16); dolichyl-phosphate beta-D-mannosyltransferase (EC 2.4.1.83); dolichyl-phosphate beta-glucosyltransferase (EC 2.4.1.117); N-acetylglucosaminyltransferase (EC 2.4.1.-); N-acetylgalactosaminyltransferase (EC 2.4.1.-); hyaluronan synthase (EC 2.4.1.212); chitin oligosaccharide synthase (EC 2.4.1.-); beta-1,3-glucan synthase (EC 2.4.1.34…	--	--	--	--	--	--	effector_(plant_avirulence_determinant)	Cluster 21	T1pks	No
Pm_8184	--	--	--	--	--	--	--	--	--	--	--	--	--	--	--	hypothetical protein PFICI_04568 [Pestalotiopsis fici W106-1]	--	hydrolase activity, hydrolyzing O-glycosyl compounds,carbohydrate metabolic process,chitin binding	KOG2806, KOG2806, KOG2806, Chitinase [Carbohydrate transport and metabolism].	Modules of approx. 50 residues found attached to various enzymes from families GH18, GH19, GH23, GH24, GH25 and GH73, i.e. enzymes cleaving either chitin or peptidoglycan. Binding to chitopentaose demonstrated in the case of Pteris ryukyuensis chitinase A [Ohnuma T et al. (2008) J. Biol. Chem. 283:5178-87 (PMID: 18083709)]. CBM50 modules are also found in a multitude of other enzymes targeting th…	Hypocrea virens	SIMILARITY: Belongs to the glycosyl hydrolase 18 family.	humans	vertebrata	infection	Infection	effector_(plant_avirulence_determinant)	--	--	No
Pm_8618	3.24838	5.1211	1.35e-10	4.46e-09	Up	3.78158	5.99095	5.63e-11	7.12e-09	Up	3.93423	5.97945	3.98e-13	2.56e-11	Up	endoglucanase A precursor [Pyrenochaeta sp. DS3sAY3a]	--	polysaccharide catabolic process,hydrolase activity, hydrolyzing O-glycosyl compounds,cellulase activity	--	endoglucanase (EC 3.2.1.4); xyloglucan hydrolase (EC 3.2.1.151); beta-1,3-1,4-glucanase (EC 3.2.1.73); xyloglucan endotransglycosylase (EC 2.4.1.207)	--	--	--	--	--	--	effector_(plant_avirulence_determinant)	--	--	Yes
