# Supplementary material for: Genomic and Transcriptomic Survey Provides Insights into Molecular Basis of Pathogenicity of the Sunflower Pathogen Phoma macdonaldii
Source: J Fungi (Basel). 2023 Apr 27;9(5):520. doi: 10.3390/jof9050520 (PMC10218939; doi:10.3390/jof9050520)
Supplement: Supplementary file 1 [file jof-09-00520-s001.zip › Table S3.xlsx]

## Sheet: Table S3
Gene_ID	Start	End	Strand	Nr_ID	Nr_Description	Kegg_Gene_Name	Kegg_Definition	Kegg_EC	Kegg_Pathway	GO_ID	GO_terms	KOG_ID	KOG_Description	CAZy_Subject_ID	CAZy_activities	CAZy_note
Pm_1	29637	32065	+	XP_024546782.1	hypothetical protein BCIN_02g00030 [Botrytis cinerea B05.10]	--	--	--	--	GO:0000981	DNA-binding transcription factor activity, RNA polymerase II-specific	--	--	BAE64464.1	polygalacturonase (EC 3.2.1.15); exo-polygalacturonase (EC 3.2.1.67); exo-polygalacturonosidase (EC 3.2.1.82); rhamnogalacturonase (EC 3.2.1.-); endo-xylogalacturonan hydrolase (EC 3.2.1.-); rhamnogalacturonan alpha-L-rhamnopyranohydrolase (EC 3.2.1.40)	nan
Pm_2	32377	33903	-	XP_007781314.1	hypothetical protein W97_05240 [Coniosporium apollinis CBS 100218]	--	--	--	--	GO:0003824	catalytic activity	--	--	CAK43506.1	d-4,5 unsaturated beta-glucuronyl hydrolase (EC 3.2.1.-)	nan
Pm_3	34131	36192	+	CRG91723.1	Thiamine pathway transporter THI73 [Talaromyces islandicus]	--	--	--	--	GO:0016021	integral component of membrane	gnl|CDD|230472	KOG2533, KOG2533, KOG2533, Permease of the major facilitator superfamily [Carbohydrate transport and metabolism].	--	--	--
Pm_4	37031	38311	+	ENH82340.1	glycoside hydrolase family 92 [Colletotrichum orbiculare MAFF 240422]	--	--	--	--	--	--	--	--	AEW03359.1	Modules of approx. 120 residues. The cellulose-binding function has been demonstrated in one case on amorphous cellulose and beta-1,4-xylan. Some of these modules also bind beta-1,3-glucan, beta-1,3-1,4-glucan, and beta-1,4-glucan.	Previously known as cellulose-binding domain family VI (CBD VI).
Pm_5	38904	40142	-	KZV89623.1	GPI anchored protein [Exidia glandulosa HHB12029]	--	--	--	--	GO:0016829	lyase activity	--	--	BAV06996.1	Modules of approx. 150 residues which always appear as a threefold internal repeat. The only apparent exception to this, xylanase II of Actinomadura sp. FC7 (GenBank U08894), is in fact not completely sequenced. These modules were first identified in several plant lectins such as ricin or agglutinin of Ricinus communis which bind galactose residues. The three-dimensional structure of a plant lect…	Previously known as cellulose-binding domain family XIII (CBD XIII).
Pm_6	40896	42362	+	XP_024727809.1	glycoside hydrolase family 28 protein [Meliniomyces bicolor E]	--	--	--	--	GO:0004650	polygalacturonase activity	--	--	ADI12323.1	polygalacturonase (EC 3.2.1.15); exo-polygalacturonase (EC 3.2.1.67); exo-polygalacturonosidase (EC 3.2.1.82); rhamnogalacturonase (EC 3.2.1.-); endo-xylogalacturonan hydrolase (EC 3.2.1.-); rhamnogalacturonan alpha-L-rhamnopyranohydrolase (EC 3.2.1.40)	nan
Pm_7	42860	44717	-	PSN70560.1	beta-xylosidase [Corynespora cassiicola Philippines]	--	--	--	--	GO:0004553	hydrolase activity, hydrolyzing O-glycosyl compounds	--	--	CCT70692.1	beta-xylosidase (EC 3.2.1.37); beta-1,3-xylosidase (EC 3.2.1.-); alpha-L-arabinofuranosidase (EC 3.2.1.55); arabinanase (EC 3.2.1.99); xylanase (EC 3.2.1.8); galactan 1,3-beta-galactosidase (EC 3.2.1.145)	nan
Pm_8	45392	46543	-	RII07648.1	hypothetical protein CUC08_Gglean008618 [Alternaria sp. MG1]	--	--	--	--	GO:0016491	oxidoreductase activity	gnl|CDD|228093	KOG0143, KOG0143, KOG0143, Iron/ascorbate family oxidoreductases [Secondary metabolites biosynthesis, transport and catabolism, General function prediction only].	--	--	--
Pm_9	47326	49165	+	XP_007708257.1	hypothetical protein COCCADRAFT_33329 [Bipolaris zeicola 26-R-13]	--	--	--	--	--	--	--	--	--	--	--
Pm_10	49168	50676	-	XP_001938369.1	5-methylthioadenosine/S-adenosylhomocysteine deaminase n1 [Pyrenophora tritici-repentis Pt-1C-BFP]	--	--	--	--	GO:0016787	hydrolase activity	gnl|CDD|231899	KOG3968, KOG3968, KOG3968, Atrazine chlorohydrolase/guanine deaminase [Nucleotide transport and metabolism, Secondary metabolites biosynthesis, transport and catabolism].	--	--	--
Pm_11	51160	54105	+	RYO38818.1	putative purine permease [Alternaria gaisen]	--	--	--	--	GO:0005215	transporter activity	gnl|CDD|229234	KOG1292, KOG1292, KOG1292, Xanthine/uracil transporters [Nucleotide transport and metabolism].	--	--	--
Pm_12	55978	57199	-	OAL02654.1	alcohol dehydrogenase [Stagonospora sp. SRC1lsM3a]	--	--	--	--	GO:0016491	oxidoreductase activity	gnl|CDD|229140	KOG1198, KOG1198, KOG1198, Zinc-binding oxidoreductase [Energy production and conversion, General function prediction only].	--	--	--
Pm_13	57969	60756	-	XP_003840707.1	similar to phosphatidylinositol 3-kinase [Leptosphaeria maculans JN3]	PIK3C3, VPS34	phosphatidylinositol 3-kinase	EC:2.7.1.137	ko00562 Inositol phosphate metabolism;ko04070 Phosphatidylinositol signaling system;ko04138 Autophagy - yeast;ko04140 Autophagy - animal;ko04145 Phagosome;ko04371 Apelin signaling pathway;ko05152 Tuberculosis;	GO:0016301	kinase activity	gnl|CDD|228852	KOG0906, KOG0906, KOG0906, Phosphatidylinositol 3-kinase VPS34, involved in signal transduction [Signal transduction mechanisms, Intracellular trafficking, secretion, and vesicular transport].	--	--	--
Pm_14	61105	62758	+	XP_003840708.1	hypothetical protein LEMA_P103600.1 [Leptosphaeria maculans JN3]	--	--	--	--	--	--	gnl|CDD|230805	KOG2866, KOG2866, KOG2866, Uncharacterized conserved protein [Function unknown].	--	--	--
Pm_15	64889	65919	-	OAL43447.1	hypothetical protein IQ07DRAFT_292546 [Pyrenochaeta sp. DS3sAY3a]	--	--	--	--	--	--	--	--	--	--	--
Pm_16	68176	69135	-	XP_014074171.1	hypothetical protein COCC4DRAFT_34453 [Bipolaris maydis ATCC 48331]	--	--	--	--	--	--	--	--	--	--	--
Pm_17	70581	71872	+	XP_003840705.1	hypothetical protein LEMA_P103570.1 [Leptosphaeria maculans JN3]	--	--	--	--	GO:0003824	catalytic activity	--	--	CBX97226.1	acetyl xylan esterase (EC 3.1.1.72); chitin deacetylase (EC 3.5.1.41); chitooligosaccharide deacetylase (EC 3.5.1.-); peptidoglycan GlcNAc deacetylase (EC 3.5.1.-); peptidoglycan N-acetylmuramic acid deacetylase (EC 3.5.1.-).	nan
Pm_18	72275	74456	-	OAL42939.1	ankyrin [Pyrenochaeta sp. DS3sAY3a]	--	--	--	--	GO:0005515	protein binding	gnl|CDD|228455	KOG0507, KOG0507, KOG0507, CASK-interacting adaptor protein (caskin) and related proteins with ankyrin repeats and SAM domain [Signal transduction mechanisms].	--	--	--
Pm_19	75932	76705	-	XP_003840704.1	hypothetical protein LEMA_P103560.1 [Leptosphaeria maculans JN3]	--	--	--	--	--	--	--	--	--	--	--
Pm_20	77455	80834	-	XP_003840701.1	similar to SH3 domain signalling protein [Leptosphaeria maculans JN3]	--	--	--	--	GO:0005515	protein binding	gnl|CDD|231703	KOG3771, KOG3771, KOG3771, Amphiphysin [Intracellular trafficking, secretion, and vesicular transport].	--	--	--
Pm_21	81275	83830	+	RYO42414.1	hypothetical protein AG0111_g6236 [Alternaria gaisen]	--	--	--	--	--	--	--	--	--	--	--
Pm_22	85348	85839	+	--	--	--	--	--	--	--	--	--	--	--	--	--
Pm_23	91063	94246	-	XP_003840698.1	hypothetical protein LEMA_P103500.1 [Leptosphaeria maculans JN3]	KIFC1	kinesin family member C1	--		GO:0003777	microtubule motor activity	gnl|CDD|228188	KOG0239, KOG0239, KOG0239, Kinesin (KAR3 subfamily) [Cytoskeleton].	AMS24251.1	Created from reading Schallus et al (2008) Mol Biol Cell. 19:3404-3414 [PMID: 18524852] and finding related domains attached to various glycosidases.	nan
Pm_24	96626	98400	+	OWY52202.1	HET-like protein [Alternaria alternata]	--	--	--	--	--	--	--	--	--	--	--
Pm_25	98449	99189	+	SLM37407.1	P-loop containing nucleoside triphosphate hydrolase [Umbilicaria pustulata]	--	--	--	--	GO:0005515	protein binding	gnl|CDD|228456	KOG0508, KOG0508, KOG0508, Ankyrin repeat protein [General function prediction only].	--	--	--
Pm_26	99746	101387	-	OAL44011.1	alpha/beta-hydrolase [Pyrenochaeta sp. DS3sAY3a]	--	--	--	--	--	--	gnl|CDD|232318	KOG4389, KOG4389, KOG4389, Acetylcholinesterase/Butyrylcholinesterase [Signal transduction mechanisms].	AEI52017.1	acetyl xylan esterase (EC 3.1.1.72).	nan
Pm_27	101893	104423	+	OAK93508.1	HET-domain-containing protein [Stagonospora sp. SRC1lsM3a]	--	--	--	--	--	--	--	--	CDP31201.1	nan	nan
Pm_28	106706	107941	-	XP_003840684.1	hypothetical protein LEMA_P103360.1 [Leptosphaeria maculans JN3]	--	--	--	--	--	--	--	--	--	--	--
Pm_29	108832	110047	-	XP_003840686.1	hypothetical protein LEMA_P103380.1 [Leptosphaeria maculans JN3]	nudF	ADP-ribose pyrophosphatase	EC:3.6.1.13	ko00230 Purine metabolism;	GO:0016787	hydrolase activity	gnl|CDD|230979	KOG3041, KOG3041, KOG3041, Nucleoside diphosphate-sugar hydrolase of the MutT (NUDIX) family [Replication, recombination and repair].	--	--	--
Pm_30	111962	113322	+	KNG46219.1	hypothetical protein TW65_97113 [Stemphylium lycopersici]	--	--	--	--	--	--	--	--	--	--	--
Pm_31	114489	116102	+	XP_003840688.1	hypothetical protein LEMA_P103400.1 [Leptosphaeria maculans JN3]	SQLE, ERG1	squalene monooxygenase	EC:1.14.14.17	ko00100 Steroid biosynthesis;ko00909 Sesquiterpenoid and triterpenoid biosynthesis;	GO:0004506	squalene monooxygenase activity	gnl|CDD|229240	KOG1298, KOG1298, KOG1298, Squalene monooxygenase [Lipid transport and metabolism].	--	--	--
Pm_32	116538	119940	-	XP_003840689.1	hypothetical protein LEMA_P103410.1 [Leptosphaeria maculans JN3]	--	--	--	--	--	--	--	--	--	--	--
Pm_33	123899	124891	-	XP_003840691.1	hypothetical protein LEMA_P103430.1 [Leptosphaeria maculans JN3]	--	--	--	--	GO:0008168	methyltransferase activity	gnl|CDD|230838	KOG2899, KOG2899, KOG2899, Predicted methyltransferase [General function prediction only].	--	--	--
Pm_34	127508	129025	+	XP_003840692.1	predicted protein [Leptosphaeria maculans JN3]	--	--	--	--	--	--	--	--	--	--	--
Pm_35	129632	131849	+	XP_003840693.1	similar to CTP synthase [Leptosphaeria maculans JN3]	pyrG, CTPS	CTP synthase	EC:6.3.4.2	ko00240 Pyrimidine metabolism;	GO:0003883	CTP synthase activity	gnl|CDD|230326	KOG2387, KOG2387, KOG2387, CTP synthase (UTP-ammonia lyase) [Nucleotide transport and metabolism].	--	--	--
Pm_36	132846	134145	-	XP_003840694.1	hypothetical protein LEMA_P103460.1 [Leptosphaeria maculans JN3]	PPP1R7, SDS22	protein phosphatase 1 regulatory subunit 7	--		GO:0005515	protein binding	gnl|CDD|228479	KOG0531, KOG0531, KOG0531, Protein phosphatase 1, regulatory subunit, and related proteins [Signal transduction mechanisms].	ABX42184.1	chitinase (EC 3.2.1.14); endo-beta-N-acetylglucosaminidase (EC 3.2.1.96); xylanase inhibitor; concanavalin B; narbonin	Contains chitinases of classes III and V. Contains non-catalytic proteins such as xylanase inhibitor; concanavalin B; narbonin
Pm_37	136094	137993	+	XP_003840695.1	similar to phosphoprotein phosphatase [Leptosphaeria maculans JN3]	CTDSP	carboxy-terminal domain RNA polymerase II polypeptide A small phosphatase	EC:3.1.3.16		GO:0016791	phosphatase activity	gnl|CDD|229546	KOG1605, KOG1605, KOG1605, TFIIF-interacting CTD phosphatase, including NLI-interacting factor (involved in RNA polymerase II regulation) [Transcription].	--	--	--
Pm_38	139075	140278	+	XP_003840696.1	hypothetical protein LEMA_P103480.1 [Leptosphaeria maculans JN3]	--	--	--	--	--	--	--	--	--	--	--
Pm_39	141562	144385	+	XP_003840680.1	predicted protein [Leptosphaeria maculans JN3]	--	--	--	--	--	--	--	--	--	--	--
Pm_40	144692	145446	-	XP_003840682.1	predicted protein [Leptosphaeria maculans JN3]	--	--	--	--	GO:0003924	GTPase activity	gnl|CDD|228029	KOG0078, KOG0078, KOG0078, GTP-binding protein SEC4, small G protein superfamily, and related Ras family GTP-binding proteins [Signal transduction mechanisms, Intracellular trafficking, secretion, and vesicular transport].	--	--	--
Pm_41	146176	147366	+	XP_003840681.1	similar to ser/Thr protein phosphatase family [Leptosphaeria maculans JN3]	--	--	--	--	GO:0016787	hydrolase activity	--	--	--	--	--
Pm_42	148439	149110	-	RYN39659.1	hypothetical protein AA0112_g3274 [Alternaria arborescens]	--	--	--	--	GO:0005515	protein binding	gnl|CDD|228813	KOG0867, KOG0867, KOG0867, Glutathione S-transferase [Posttranslational modification, protein turnover, chaperones].	--	--	--
Pm_43	149778	151629	-	XP_003840679.1	hypothetical protein LEMA_P103310.1 [Leptosphaeria maculans JN3]	--	--	--	--	GO:0004553	hydrolase activity, hydrolyzing O-glycosyl compounds	--	--	CBX97200.1	xylanase (EC 3.2.1.8)	formerly known as cellulase family G
Pm_44	152159	153288	+	XP_003840677.1	hypothetical protein LEMA_P103290.1 [Leptosphaeria maculans JN3]	--	--	--	--	--	--	--	--	CAP68330.1	Modules of approx. 40 residues found almost exclusively in fungi. The cellulose-binding function has been demonstrated in many cases, and appears to be mediated by three aromatic residues separated by about 10.4 angstrom and which form a flat surface. The only non-fungal occurence of CBM1 is in an algal non-hydrolytic polysaccharide-binding protein which is composed of four repeated CBM1 modules.…	Previously known as cellulose-binding domain family I (CBD I).
Pm_45	154863	155909	+	XP_003840676.1	hypothetical protein LEMA_P103280.1 [Leptosphaeria maculans JN3]	--	--	--	--	GO:0005779	integral component of peroxisomal membrane	gnl|CDD|232116	KOG4186, KOG4186, KOG4186, Peroxisomal biogenesis protein (peroxin) [Intracellular trafficking, secretion, and vesicular transport].	--	--	--
Pm_46	156679	162570	+	XP_003840673.1	similar to actin-binding protein [Leptosphaeria maculans JN3]	CORO1B_1C_6	coronin-1B/1C/6	--		GO:0005515	protein binding	gnl|CDD|228252	KOG0303, KOG0303, KOG0303, Actin-binding protein Coronin, contains WD40 repeats [Cytoskeleton].	--	--	--
Pm_47	163041	165806	-	OAK97433.1	HET-domain-containing protein [Stagonospora sp. SRC1lsM3a]	--	--	--	--	--	--	--	--	BAE63373.1	exo-beta-1,3-glucanase (EC 3.2.1.58); endo-beta-1,3-glucanase (EC 3.2.1.39).	nan
Pm_48	166594	167659	+	PWO07113.1	FabG, Dehydrogenase with different specificities (related to short-chain alcohol dehydrogenase) [Pyrenophora tritici-repentis]	--	--	--	--	--	--	gnl|CDD|229150	KOG1208, KOG1208, KOG1208, Dehydrogenases with different specificities (related to short-chain alcohol dehydrogenases) [Secondary metabolites biosynthesis, transport and catabolism].	--	--	--
Pm_49	169623	170599	+	RYN17989.1	hypothetical protein AA0112_g11775 [Alternaria arborescens]	--	--	--	--	GO:0016491	oxidoreductase activity	gnl|CDD|228672	KOG0725, KOG0725, KOG0725, Reductases with broad range of substrate specificities [General function prediction only].	--	--	--
Pm_50	170686	172485	-	XP_003840671.1	similar to lipase [Leptosphaeria maculans JN3]	--	--	--	--	--	--	gnl|CDD|232318	KOG4389, KOG4389, KOG4389, Acetylcholinesterase/Butyrylcholinesterase [Signal transduction mechanisms].	AEI52017.1	acetyl xylan esterase (EC 3.1.1.72).	nan
Pm_51	172974	173755	-	XP_003840670.1	similar to Haloacid dehalogenase [Leptosphaeria maculans JN3]	--	--	--	--	GO:0016787	hydrolase activity	gnl|CDD|231023	KOG3085, KOG3085, KOG3085, Predicted hydrolase (HAD superfamily) [General function prediction only].	--	--	--
Pm_52	174242	175299	-	XP_003840669.1	hypothetical protein LEMA_P103210.1 [Leptosphaeria maculans JN3]	--	--	--	--	--	--	gnl|CDD|229150	KOG1208, KOG1208, KOG1208, Dehydrogenases with different specificities (related to short-chain alcohol dehydrogenases) [Secondary metabolites biosynthesis, transport and catabolism].	--	--	--
Pm_53	176678	177585	-	XP_003840668.1	predicted protein [Leptosphaeria maculans JN3]	--	--	--	--	--	--	--	--	--	--	--
Pm_54	179499	180626	-	XP_014883039.1	PREDICTED: dentin sialophosphoprotein-like, partial [Poecilia latipinna]	--	--	--	--	--	--	--	--	--	--	--
Pm_55	180854	182349	-	XP_003840667.1	hypothetical protein LEMA_P103190.1 [Leptosphaeria maculans JN3]	--	--	--	--	GO:0016491	oxidoreductase activity	gnl|CDD|229278	KOG1336, KOG1336, KOG1336, Monodehydroascorbate/ferredoxin reductase [General function prediction only].	--	--	--
Pm_56	183513	185074	-	XP_003840667.1	hypothetical protein LEMA_P103190.1 [Leptosphaeria maculans JN3]	PKA	protein kinase A	EC:2.7.11.11	ko01522 Endocrine resistance;ko04010 MAPK signaling pathway;ko04014 Ras signaling pathway;ko04020 Calcium signaling pathway;ko04024 cAMP signaling pathway;ko04062 Chemokine signaling pathway;ko04113 Meiosis - yeast;ko04114 Oocyte meiosis;ko04138 Autophagy - yeast;ko04140 Autophagy - animal;ko04211 Longevity regulating pathway;ko04213 Longevity regulating pathway - multiple species;ko04261 Adrener…	GO:0004672	protein kinase activity	gnl|CDD|228564	KOG0616, KOG0616, KOG0616, cAMP-dependent protein kinase catalytic subunit (PKA) [Signal transduction mechanisms].	CBX99002.1	chitinase (EC 3.2.1.14); endo-beta-N-acetylglucosaminidase (EC 3.2.1.96); xylanase inhibitor; concanavalin B; narbonin	Contains chitinases of classes III and V. Contains non-catalytic proteins such as xylanase inhibitor; concanavalin B; narbonin
Pm_57	185907	187161	-	KNG48031.1	glycosyltransferase family 8 protein [Stemphylium lycopersici]	--	--	--	--	--	--	--	--	CBX97186.1	lipopolysaccharide alpha-1,3-galactosyltransferase (EC 2.4.1.44); UDP-Glc: (glucosyl)lipopolysaccharide alpha-1,2-glucosyltransferase (EC 2.4.1.-); lipopolysaccharide glucosyltransferase 1 (EC 2.4.1.58); glycogenin glucosyltransferase (EC 2.4.1.186); inositol 1-alpha-galactosyltransferase (galactinol synthase) (EC 2.4.1.123); homogalacturonan alpha-1,4-galacturonosyltransferase (EC 2.4.1.43); UDP…	Distant similarity to family GT24
Pm_58	187435	188437	+	KNG48032.1	pre-mrna-splicing factor 38a [Stemphylium lycopersici]	--	--	--	--	--	--	gnl|CDD|230828	KOG2889, KOG2889, KOG2889, Predicted PRP38-like splicing factor [Function unknown].	--	--	--
Pm_59	191882	193564	+	XP_003840662.1	similar to nitrate transporter [Leptosphaeria maculans JN3]	NRT, narK, nrtP, nasA	MFS transporter, NNP family, nitrate/nitrite transporter	--	ko00910 Nitrogen metabolism;	GO:0015112	nitrate transmembrane transporter activity	gnl|CDD|230472	KOG2533, KOG2533, KOG2533, Permease of the major facilitator superfamily [Carbohydrate transport and metabolism].	--	--	--
Pm_60	194137	198391	+	RYN57312.1	hypothetical protein AA0114_g2672 [Alternaria tenuissima]	--	--	--	--	--	--	--	--	--	--	--
Pm_61	198922	204307	-	XP_003840659.1	similar to TPA: Putative Zn(II)2Cys6 transcription factor (Eurofung) [Leptosphaeria maculans JN3]	--	--	--	--	GO:0000981	DNA-binding transcription factor activity, RNA polymerase II-specific	gnl|CDD|229143	KOG1201, KOG1201, KOG1201, Hydroxysteroid 17-beta dehydrogenase 11 [Secondary metabolites biosynthesis, transport and catabolism].	CBX97182.1	beta-xylosidase (EC 3.2.1.37); beta-1,3-xylosidase (EC 3.2.1.-); alpha-L-arabinofuranosidase (EC 3.2.1.55); arabinanase (EC 3.2.1.99); xylanase (EC 3.2.1.8); galactan 1,3-beta-galactosidase (EC 3.2.1.145)	nan
Pm_62	205014	206512	+	OAL48140.1	phosphoglycerate mutase-like protein [Pyrenochaeta sp. DS3sAY3a]	--	--	--	--	GO:0016791	phosphatase activity	gnl|CDD|229324	KOG1382, KOG1382, KOG1382, Multiple inositol polyphosphate phosphatase [General function prediction only].	--	--	--
Pm_63	207486	207755	+	PWO07095.1	hypothetical protein PtrM4_12822 [Pyrenophora tritici-repentis]	--	--	--	--	--	--	--	--	--	--	--
Pm_64	208062	209147	-	KEY71263.1	hypothetical protein S7711_02368, partial [Stachybotrys chartarum IBT 7711]	--	--	--	--	GO:0016491	oxidoreductase activity	--	--	--	--	--
Pm_65	209184	210214	-	RDI83544.1	hypothetical protein Vi05172_g6769 [Venturia inaequalis]	--	--	--	--	--	--	gnl|CDD|228632	KOG0685, KOG0685, KOG0685, Flavin-containing amine oxidase [Coenzyme transport and metabolism].	--	--	--
Pm_66	210832	212163	-	XP_003840713.1	similar to salicylate hydroxylase [Leptosphaeria maculans JN3]	E1.14.13.1	salicylate hydroxylase	EC:1.14.13.1	ko00621 Dioxin degradation;ko00624 Polycyclic aromatic hydrocarbon degradation;ko00626 Naphthalene degradation;ko01220 Degradation of aromatic compounds;	GO:0071949	FAD binding	gnl|CDD|230553	KOG2614, KOG2614, KOG2614, Kynurenine 3-monooxygenase and related flavoprotein monooxygenases [Energy production and conversion, General function prediction only].	--	--	--
Pm_67	213844	215230	+	XP_003840714.1	hypothetical protein LEMA_P103660.1 [Leptosphaeria maculans JN3]	--	--	--	--	--	--	--	--	--	--	--
Pm_68	215413	216357	-	KNG48236.1	sporulation protein sps19 [Stemphylium lycopersici]	DECR2	peroxisomal 2,4-dienoyl-CoA reductase	EC:1.3.1.34	ko04146 Peroxisome;	--	--	gnl|CDD|228672	KOG0725, KOG0725, KOG0725, Reductases with broad range of substrate specificities [General function prediction only].	--	--	--
Pm_69	216889	217448	+	XP_003840716.1	hypothetical protein LEMA_P103680.1 [Leptosphaeria maculans JN3]	--	--	--	--	--	--	--	--	--	--	--
Pm_70	220816	222401	+	OAL48300.1	hypothetical protein IQ07DRAFT_645775 [Pyrenochaeta sp. DS3sAY3a]	--	--	--	--	--	--	gnl|CDD|232087	KOG4157, KOG4157, KOG4157, beta-1,6-N-acetylglucosaminyltransferase, contains WSC domain [Carbohydrate transport and metabolism, Posttranslational modification, protein turnover, chaperones].	--	--	--
Pm_71	223230	227298	+	XP_003840719.1	hypothetical protein LEMA_P103710.1 [Leptosphaeria maculans JN3]	ARFGAP1	ADP-ribosylation factor GTPase-activating protein 1	--	ko04144 Endocytosis;	GO:0005096	GTPase activator activity	gnl|CDD|228651	KOG0704, KOG0704, KOG0704, ADP-ribosylation factor GTPase activator [Signal transduction mechanisms, Intracellular trafficking, secretion, and vesicular transport, Cytoskeleton].	--	--	--
Pm_72	227631	228236	-	XP_003840721.1	hypothetical protein LEMA_P103730.1 [Leptosphaeria maculans JN3]	--	--	--	--	--	--	--	--	--	--	--
Pm_73	229780	234105	-	XP_003840722.1	hypothetical protein LEMA_P103740.1 [Leptosphaeria maculans JN3]	--	--	--	--	GO:0005086	ARF guanyl-nucleotide exchange factor activity	gnl|CDD|228875	KOG0929, KOG0929, KOG0929, Guanine nucleotide exchange factor [Intracellular trafficking, secretion, and vesicular transport].	--	--	--
Pm_74	234718	236432	+	XP_003840723.1	hypothetical protein LEMA_P103750.1 [Leptosphaeria maculans JN3]	ECM14	extracellular matrix protein 14	EC:3.4.17.-		GO:0004181	metallocarboxypeptidase activity	gnl|CDD|230589	KOG2650, KOG2650, KOG2650, Zinc carboxypeptidase [Function unknown].	--	--	--
Pm_75	236889	237971	+	XP_003840724.1	similar to mitochondrial GTPase [Leptosphaeria maculans JN3]	yqeH	30S ribosome assembly GTPase	--		GO:0005525	GTP binding	gnl|CDD|230424	KOG2485, KOG2485, KOG2485, Conserved ATP/GTP binding protein [General function prediction only].	--	--	--
Pm_76	238619	241663	-	PKR96686.1	putative 3-oxoacyl-[acyl-carrier-protein] synthase, mitochondrial [Cercospora zeina]	--	--	--	--	GO:0003824	catalytic activity	gnl|CDD|229336	KOG1394, KOG1394, KOG1394, 3-oxoacyl-(acyl-carrier-protein) synthase (I and II) [Lipid transport and metabolism, Secondary metabolites biosynthesis, transport and catabolism].	--	--	--
Pm_77	335805	336362	-	--	--	--	--	--	--	--	--	--	--	--	--	--
Pm_78	337248	338828	+	XP_003840728.1	similar to homoserine o-acetyltransferase [Leptosphaeria maculans JN3]	metX	homoserine O-acetyltransferase	EC:2.3.1.31	ko00270 Cysteine and methionine metabolism;	GO:0009058	biosynthetic process	--	--	--	--	--
Pm_79	340489	341624	+	XP_018391477.1	GroES-like protein [Alternaria alternata]	adhP	alcohol dehydrogenase, propanol-preferring	EC:1.1.1.1	ko00010 Glycolysis / Gluconeogenesis;ko00071 Fatty acid degradation;ko00350 Tyrosine metabolism;ko00625 Chloroalkane and chloroalkene degradation;ko00626 Naphthalene degradation;ko00830 Retinol metabolism;ko00980 Metabolism of xenobiotics by cytochrome P450;ko00982 Drug metabolism - cytochrome P450;ko01220 Degradation of aromatic compounds;	GO:0008270	zinc ion binding	gnl|CDD|227974	KOG0023, KOG0023, KOG0023, Alcohol dehydrogenase, class V [Secondary metabolites biosynthesis, transport and catabolism].	EAA63396.1	alpha-1,6-mannanase (EC 3.2.1.101)	nan
Pm_80	343039	344268	-	XP_003840729.1	similar to Arylacetamide deacetylase [Leptosphaeria maculans JN3]	--	--	--	--	--	--	gnl|CDD|229456	KOG1515, KOG1515, KOG1515, Arylacetamide deacetylase [Defense mechanisms].	--	--	--
Pm_81	344847	348686	+	XP_003840730.1	hypothetical protein LEMA_P103820.1 [Leptosphaeria maculans JN3]	--	--	--	--	--	--	--	--	--	--	--
Pm_82	348986	350017	-	XP_003840731.1	similar to pyrroline-5-carboxylate reductase [Leptosphaeria maculans JN3]	--	--	--	--	GO:0004735	pyrroline-5-carboxylate reductase activity	gnl|CDD|231062	KOG3124, KOG3124, KOG3124, Pyrroline-5-carboxylate reductase [Amino acid transport and metabolism].	--	--	--
Pm_83	350339	351046	+	XP_003840732.1	hypothetical protein LEMA_P103840.1 [Leptosphaeria maculans JN3]	CTK3	CTD kinase subunit gamma	--		--	--	--	--	--	--	--
Pm_84	351267	351855	-	XP_003840733.1	similar to ribosomal protein L12 [Leptosphaeria maculans JN3]	RP-L7, MRPL12, rplL	large subunit ribosomal protein L7/L12	--	ko03010 Ribosome;	GO:0003735	structural constituent of ribosome	gnl|CDD|229655	KOG1715, KOG1715, KOG1715, Mitochondrial/chloroplast ribosomal protein L12 [Translation, ribosomal structure and biogenesis].	--	--	--
Pm_85	352202	366844	+	XP_003840734.1	hypothetical protein LEMA_P103860.1 [Leptosphaeria maculans JN3]	MDN1, REA1	midasin	--	ko03008 Ribosome biogenesis in eukaryotes;	GO:0000027	ribosomal large subunit assembly	gnl|CDD|229747	KOG1808, KOG1808, KOG1808, AAA ATPase containing von Willebrand factor type A (vWA) domain [General function prediction only].	--	--	--
Pm_86	368997	369362	-	XP_003840736.1	hypothetical protein LEMA_P103880.1 [Leptosphaeria maculans JN3]	--	--	--	--	--	--	--	--	--	--	--
Pm_87	370220	372814	+	ORY11934.1	CoA-transferase family III domain-containing protein [Clohesyomyces aquaticus]	--	--	--	--	GO:0003824	catalytic activity	gnl|CDD|231888	KOG3957, KOG3957, KOG3957, Predicted L-carnitine dehydratase/alpha-methylacyl-CoA racemase [Lipid transport and metabolism].	--	--	--
Pm_88	373648	374993	+	XP_003840739.1	hypothetical protein LEMA_P103910.1 [Leptosphaeria maculans JN3]	--	--	--	--	GO:0005515	protein binding	gnl|CDD|228328	KOG0379, KOG0379, KOG0379, Kelch repeat-containing proteins [General function prediction only].	--	--	--
Pm_89	375311	376310	-	OAL48271.1	hypothetical protein IQ07DRAFT_589091 [Pyrenochaeta sp. DS3sAY3a]	--	--	--	--	--	--	--	--	CCT68145.1	Modules of approx. 40 residues found almost exclusively in fungi. The cellulose-binding function has been demonstrated in many cases, and appears to be mediated by three aromatic residues separated by about 10.4 angstrom and which form a flat surface. The only non-fungal occurence of CBM1 is in an algal non-hydrolytic polysaccharide-binding protein which is composed of four repeated CBM1 modules.…	Previously known as cellulose-binding domain family I (CBD I).
Pm_90	377302	378662	+	PSN73349.1	hypothetical protein BS50DRAFT_568904 [Corynespora cassiicola Philippines]	--	--	--	--	--	--	--	--	--	--	--
Pm_91	379406	380320	-	XP_003840898.1	hypothetical protein LEMA_P105500.1 [Leptosphaeria maculans JN3]	--	--	--	--	--	--	--	--	--	--	--
Pm_92	381124	389078	+	XP_003840899.1	similar to phospholipid-transporting ATPase [Leptosphaeria maculans JN3]	DRS2, ATP8A	phospholipid-transporting ATPase	EC:3.6.3.1		GO:0000166	nucleotide binding	gnl|CDD|228155	KOG0206, KOG0206, KOG0206, P-type ATPase [General function prediction only].	--	--	--
Pm_93	389699	390979	+	XP_003840743.1	similar to FAD binding domain protein [Leptosphaeria maculans JN3]	--	--	--	--	--	--	gnl|CDD|230553	KOG2614, KOG2614, KOG2614, Kynurenine 3-monooxygenase and related flavoprotein monooxygenases [Energy production and conversion, General function prediction only].	--	--	--
Pm_94	391583	393370	+	XP_003840744.1	similar to lipase II precursor [Leptosphaeria maculans JN3]	--	--	--	--	--	--	gnl|CDD|232318	KOG4389, KOG4389, KOG4389, Acetylcholinesterase/Butyrylcholinesterase [Signal transduction mechanisms].	AEI52017.1	acetyl xylan esterase (EC 3.1.1.72).	nan
Pm_95	393481	394365	-	XP_003840745.1	hypothetical protein LEMA_P103970.1 [Leptosphaeria maculans JN3]	--	--	--	--	--	--	gnl|CDD|231321	KOG3383, KOG3383, KOG3383, Uncharacterized conserved protein [Function unknown].	--	--	--
Pm_96	395038	396108	+	XP_003840746.1	similar to epoxide hydrolase [Leptosphaeria maculans JN3]	--	--	--	--	GO:0003824	catalytic activity	gnl|CDD|232108	KOG4178, KOG4178, KOG4178, Soluble epoxide hydrolase [Lipid transport and metabolism].	--	--	--
Pm_97	398242	399148	-	XP_003840747.1	similar to prenyl cysteine carboxyl methyltransferase Ste14 [Leptosphaeria maculans JN3]	ICMT, STE14	protein-S-isoprenylcysteine O-methyltransferase	EC:2.1.1.100	ko00900 Terpenoid backbone biosynthesis;	GO:0004671	protein C-terminal S-isoprenylcysteine carboxyl O-methyltransferase activity	gnl|CDD|230567	KOG2628, KOG2628, KOG2628, Farnesyl cysteine-carboxyl methyltransferase [Posttranslational modification, protein turnover, chaperones].	--	--	--
Pm_98	399595	406392	+	XP_003840750.1	similar to RING finger domain containing protein [Leptosphaeria maculans JN3]	--	--	--	--	GO:0005515	protein binding	gnl|CDD|232675	KOG4750, KOG4750, KOG4750, Serine O-acetyltransferase [Amino acid transport and metabolism].	AEF84575.1	cellulose synthase (EC 2.4.1.12); chitin synthase (EC 2.4.1.16); dolichyl-phosphate beta-D-mannosyltransferase (EC 2.4.1.83); dolichyl-phosphate beta-glucosyltransferase (EC 2.4.1.117); N-acetylglucosaminyltransferase (EC 2.4.1.-); N-acetylgalactosaminyltransferase (EC 2.4.1.-); hyaluronan synthase (EC 2.4.1.212); chitin oligosaccharide synthase (EC 2.4.1.-); beta-1,3-glucan synthase (EC 2.4.1.34…	Distant similarity to families GT12, GT21, GT27, GT55, GT81 etc.
Pm_99	406422	407565	-	OSS47109.1	hypothetical protein B5807_09835 [Epicoccum nigrum]	--	--	--	--	GO:0003824	catalytic activity	--	--	CAP81078.1	acetyl xylan esterase (EC 3.1.1.72); chitin deacetylase (EC 3.5.1.41); chitooligosaccharide deacetylase (EC 3.5.1.-); peptidoglycan GlcNAc deacetylase (EC 3.5.1.-); peptidoglycan N-acetylmuramic acid deacetylase (EC 3.5.1.-).	nan
Pm_100	408158	409821	+	OAK98975.1	amidase signature enzyme [Stagonospora sp. SRC1lsM3a]	--	--	--	--	--	--	gnl|CDD|229153	KOG1211, KOG1211, KOG1211, Amidases [Translation, ribosomal structure and biogenesis].	--	--	--
Pm_101	409991	411755	-	OAL49670.1	MFS general substrate transporter [Pyrenochaeta sp. DS3sAY3a]	--	--	--	--	GO:0016021	integral component of membrane	gnl|CDD|228203	KOG0254, KOG0254, KOG0254, Predicted transporter (major facilitator superfamily) [General function prediction only].	--	--	--
Pm_102	412326	414078	+	RII23902.1	hypothetical protein CUC08_Gglean012731 [Alternaria sp. MG1]	TC.NCS1	nucleobase:cation symporter-1, NCS1 family	--		GO:0016020	membrane	gnl|CDD|230405	KOG2466, KOG2466, KOG2466, Uridine permease/thiamine transporter/allantoin transport [Nucleotide transport and metabolism, Coenzyme transport and metabolism].	--	--	--
Pm_103	414345	416439	+	OAL49673.1	hypothetical protein IQ07DRAFT_600671 [Pyrenochaeta sp. DS3sAY3a]	--	--	--	--	GO:0000981	DNA-binding transcription factor activity, RNA polymerase II-specific	--	--	--	--	--
Pm_104	416586	417282	-	XP_003840751.1	hypothetical protein LEMA_P104030.1 [Leptosphaeria maculans JN3]	--	--	--	--	--	--	gnl|CDD|231286	KOG3348, KOG3348, KOG3348, BolA (bacterial stress-induced morphogen)-related protein [Signal transduction mechanisms].	--	--	--
Pm_105	428737	430963	+	XP_003840756.1	hypothetical protein LEMA_P104080.1 [Leptosphaeria maculans JN3]	--	--	--	--	GO:0005515	protein binding	gnl|CDD|231917	KOG3986, KOG3986, KOG3986, Protein phosphatase, regulatory subunit PPP1R3C/D [Posttranslational modification, protein turnover, chaperones, Signal transduction mechanisms].	CBX97277.1	Modules of approx. 100 residues. The granular starch-binding function has been demonstrated in one case. Sometimes designated as starch-binding domains (SBD).	nan
Pm_106	432031	433380	+	RYO41794.1	hypothetical protein AG0111_g6148 [Alternaria gaisen]	--	--	--	--	GO:0016021	integral component of membrane	gnl|CDD|232751	KOG4826, KOG4826, KOG4826, C-8,7 sterol isomerase [Lipid transport and metabolism].	CBQ72408.1	sucrose synthase (EC 2.4.1.13); sucrose-phosphate synthase (EC 2.4.1.14); alpha-glucosyltransferase (EC 2.4.1.52); lipopolysaccharide N-acetylglucosaminyltransferase (EC 2.4.1.56); GDP-Man alpha-mannosyltransferase (EC 2.4.1.-); 1,2-diacylglycerol 3-glucosyltransferase (EC 2.4.1.157); diglucosyl diacylglycerol synthase (EC 2.4.1.208); digalactosyldiacylglycerol synthase (EC 2.4.1.141); trehalose …	nan
Pm_107	435309	439983	-	XP_003840759.1	hypothetical protein LEMA_P104110.1 [Leptosphaeria maculans JN3]	PDS5	sister chromatid cohesion protein PDS5	--		--	--	gnl|CDD|229466	KOG1525, KOG1525, KOG1525, Sister chromatid cohesion complex Cohesin, subunit PDS5 [Cell cycle control, cell division, chromosome partitioning].	--	--	--
Pm_108	440191	443627	+	XP_003840760.1	similar to HEAT repeat protein [Leptosphaeria maculans JN3]	--	--	--	--	--	--	gnl|CDD|232452	KOG4524, KOG4524, KOG4524, Uncharacterized conserved protein [Function unknown].	--	--	--
Pm_109	447913	449577	+	OAL48146.1	MFS general substrate transporter [Pyrenochaeta sp. DS3sAY3a]	TC.POT	proton-dependent oligopeptide transporter, POT family	--		GO:0016020	membrane	gnl|CDD|229179	KOG1237, KOG1237, KOG1237, H+/oligopeptide symporter [Amino acid transport and metabolism].	--	--	--
Pm_110	450982	452131	-	OAL47819.1	hypothetical protein IQ07DRAFT_681968 [Pyrenochaeta sp. DS3sAY3a]	--	--	--	--	GO:0004222	metalloendopeptidase activity	gnl|CDD|231646	KOG3714, KOG3714, KOG3714, Meprin A metalloprotease [Posttranslational modification, protein turnover, chaperones].	--	--	--
Pm_111	453072	455927	-	XP_003840798.1	similar to voltage-gated protein/chloride channel [Leptosphaeria maculans JN3]	CLCN3_4_5	chloride channel 3/4/5	--		GO:0005247	voltage-gated chloride channel activity	gnl|CDD|228424	KOG0475, KOG0475, KOG0475, Cl- channel CLC-3 and related proteins (CLC superfamily) [Inorganic ion transport and metabolism].	--	--	--
Pm_112	456705	465562	+	OWY41823.1	SGNH hydrolase [Alternaria alternata]	USP4_11, UBP12	ubiquitin carboxyl-terminal hydrolase 4/11	EC:3.4.19.12		GO:0004843	thiol-dependent ubiquitin-specific protease activity	gnl|CDD|229809	KOG1870, KOG1870, KOG1870, Ubiquitin C-terminal hydrolase [Posttranslational modification, protein turnover, chaperones].	--	--	--
Pm_113	468696	469949	-	XP_003840795.1	hypothetical protein LEMA_P104470.1 [Leptosphaeria maculans JN3]	--	--	--	--	--	--	gnl|CDD|230056	KOG2117, KOG2117, KOG2117, Uncharacterized conserved protein [Function unknown].	--	--	--
Pm_114	470174	471214	+	RYN17971.1	hypothetical protein AA0112_g11822 [Alternaria arborescens]	--	--	--	--	--	--	--	--	--	--	--
Pm_115	471627	474267	-	XP_003840794.1	similar to stress-activated map kinase-interacting protein [Leptosphaeria maculans JN3]	MAPKAP1, SIN1	target of rapamycin complex 2 subunit MAPKAP1	--	ko04150 mTOR signaling pathway;	--	--	gnl|CDD|231671	KOG3739, KOG3739, KOG3739, Stress-activated MAP kinase-interacting protein, Sin1p [Signal transduction mechanisms].	--	--	--
Pm_116	474504	475754	+	KNG46437.1	mitotic checkpoint protein prcc protein [Stemphylium lycopersici]	--	--	--	--	--	--	--	--	--	--	--
Pm_117	476862	477744	+	RYN17970.1	Endo-1,4-beta-xylanase A [Alternaria arborescens]	E3.2.1.8, xynA	endo-1,4-beta-xylanase	EC:3.2.1.8		GO:0004553	hydrolase activity, hydrolyzing O-glycosyl compounds	--	--	ABG33753.1	xylanase (EC 3.2.1.8)	formerly known as cellulase family G
Pm_118	477895	478983	-	RYO41837.1	hypothetical protein AG0111_g6162 [Alternaria gaisen]	--	--	--	--	GO:0061630	ubiquitin protein ligase activity	gnl|CDD|230977	KOG3039, KOG3039, KOG3039, Uncharacterized conserved protein [Function unknown].	--	--	--
Pm_119	479447	480741	+	XP_003840788.1	similar to tafazzin [Leptosphaeria maculans JN3]	--	--	--	--	GO:0006644	phospholipid metabolic process	gnl|CDD|230786	KOG2847, KOG2847, KOG2847, Phosphate acyltransferase [Lipid transport and metabolism].	--	--	--
Pm_120	481445	482194	+	RYN24317.1	hypothetical protein AA0115_g8264 [Alternaria tenuissima]	--	--	--	--	GO:0046982	protein heterodimerization activity	gnl|CDD|229600	KOG1659, KOG1659, KOG1659, Class 2 transcription repressor NC2, alpha subunit (DRAP1) [Transcription].	--	--	--
Pm_121	483138	487176	+	XP_018391620.1	MFS general substrate transporter [Alternaria alternata]	--	--	--	--	GO:0016021	integral component of membrane	gnl|CDD|228204	KOG0255, KOG0255, KOG0255, Synaptic vesicle transporter SVOP and related transporters (major facilitator superfamily) [General function prediction only].	CBG67294.1	Modules of approx. 150 residues which always appear as a threefold internal repeat. The only apparent exception to this, xylanase II of Actinomadura sp. FC7 (GenBank U08894), is in fact not completely sequenced. These modules were first identified in several plant lectins such as ricin or agglutinin of Ricinus communis which bind galactose residues. The three-dimensional structure of a plant lect…	Previously known as cellulose-binding domain family XIII (CBD XIII).
Pm_122	488215	488559	-	RAQ99957.1	hypothetical protein DDE82_007751 [Stemphylium lycopersici]	--	--	--	--	--	--	--	--	--	--	--
Pm_123	488958	490817	-	XP_003840786.1	similar to CAF1 family ribonuclease [Leptosphaeria maculans JN3]	--	--	--	--	GO:0003676	nucleic acid binding	gnl|CDD|229929	KOG1990, KOG1990, KOG1990, Poly(A)-specific exoribonuclease PARN [Replication, recombination and repair].	--	--	--
Pm_124	491392	492757	+	XP_003840785.1	hypothetical protein LEMA_P104370.1 [Leptosphaeria maculans JN3]	--	--	--	--	--	--	--	--	--	--	--
Pm_125	495045	496547	-	XP_003840783.1	hypothetical protein LEMA_P104350.1 [Leptosphaeria maculans JN3]	--	--	--	--	GO:0046872	metal ion binding	--	--	--	--	--
Pm_126	499490	501496	-	XP_003840781.1	similar to tetracycline-efflux transporter [Leptosphaeria maculans JN3]	--	--	--	--	GO:0016021	integral component of membrane	gnl|CDD|230755	KOG2816, KOG2816, KOG2816, Predicted transporter ADD1 (major facilitator superfamily) [General function prediction only].	--	--	--
Pm_127	510318	512804	+	XP_003840777.1	hypothetical protein LEMA_P104290.1 [Leptosphaeria maculans JN3]	--	--	--	--	GO:0005515	protein binding	gnl|CDD|230101	KOG2162, KOG2162, KOG2162, Nonsense-mediated mRNA decay protein [RNA processing and modification].	--	--	--
Pm_128	513533	514855	-	XP_003840775.1	hypothetical protein LEMA_P104270.1 [Leptosphaeria maculans JN3]	hemH, FECH	protoporphyrin/coproporphyrin ferrochelatase	EC:4.99.1.1 4.99.1.9	ko00860 Porphyrin and chlorophyll metabolism;	GO:0004325	ferrochelatase activity	gnl|CDD|229263	KOG1321, KOG1321, KOG1321, Protoheme ferro-lyase (ferrochelatase) [Coenzyme transport and metabolism].	--	--	--
Pm_129	515290	517300	+	XP_003840776.1	similar to TPA: ATP-dependent DNA helicase II subunit 1 (EC 3.6.1.-)(ATP-dependent DNA helicase II subunit Ku70) [Leptosphaeria maculans JN3]	--	--	--	--	GO:0000723	telomere maintenance	gnl|CDD|230266	KOG2327, KOG2327, KOG2327, DNA-binding subunit of a DNA-dependent protein kinase (Ku70 autoantigen) [Replication, recombination and repair].	--	--	--
Pm_130	517652	518872	-	RYO60739.1	hypothetical protein AA0116_g5813 [Alternaria tenuissima]	--	--	--	--	--	--	--	--	--	--	--
Pm_131	520095	521598	+	XP_003840773.1	hypothetical protein LEMA_P104250.1 [Leptosphaeria maculans JN3]	PDHA, pdhA	pyruvate dehydrogenase E1 component alpha subunit	EC:1.2.4.1	ko00010 Glycolysis / Gluconeogenesis;ko00020 Citrate cycle (TCA cycle);ko00620 Pyruvate metabolism;ko01200 Carbon metabolism;ko04066 HIF-1 signaling pathway;ko04922 Glucagon signaling pathway;ko05230 Central carbon metabolism in cancer;	GO:0004739	pyruvate dehydrogenase (acetyl-transferring) activity	gnl|CDD|228174	KOG0225, KOG0225, KOG0225, Pyruvate dehydrogenase E1, alpha subunit [Energy production and conversion].	--	--	--
Pm_132	521963	524235	-	XP_003840772.1	similar to tRNA pseudouridine synthase [Leptosphaeria maculans JN3]	truA, PUS1	tRNA pseudouridine38-40 synthase	EC:5.4.99.12		GO:0001522	pseudouridine synthesis	gnl|CDD|230492	KOG2553, KOG2553, KOG2553, Pseudouridylate synthase [Translation, ribosomal structure and biogenesis].	--	--	--
Pm_133	524331	525602	+	XP_003840771.1	hypothetical protein LEMA_P104230.1 [Leptosphaeria maculans JN3]	IQWD1, NRIP, ARCAP	nuclear receptor interaction protein	--		GO:0006367	transcription initiation from RNA polymerase II promoter	gnl|CDD|230532	KOG2593, KOG2593, KOG2593, Transcription initiation factor IIE, alpha subunit [Transcription].	--	--	--
Pm_134	526050	528104	+	XP_003840770.1	similar to signal recognition particle protein [Leptosphaeria maculans JN3]	SRP72	signal recognition particle subunit SRP72	--	ko03060 Protein export;	GO:0005515	protein binding	gnl|CDD|230315	KOG2376, KOG2376, KOG2376, Signal recognition particle, subunit Srp72 [Intracellular trafficking, secretion, and vesicular transport].	--	--	--
Pm_135	528877	529941	+	OAL48178.1	NAD(P)-binding protein [Pyrenochaeta sp. DS3sAY3a]	--	--	--	--	GO:0016491	oxidoreductase activity	gnl|CDD|229138	KOG1196, KOG1196, KOG1196, Predicted NAD-dependent oxidoreductase [General function prediction only].	--	--	--
Pm_136	529994	533111	-	XP_003840769.1	predicted protein [Leptosphaeria maculans JN3]	--	--	--	--	--	--	--	--	--	--	--
Pm_137	533352	534485	-	XP_003840769.1	predicted protein [Leptosphaeria maculans JN3]	--	--	--	--	--	--	--	--	--	--	--
Pm_138	535111	536411	-	XP_003840768.1	similar to SNARE complex subunit (Tlg2) [Leptosphaeria maculans JN3]	STX16	syntaxin 16	--	ko04130 SNARE interactions in vesicular transport;	GO:0005484	SNAP receptor activity	gnl|CDD|228755	KOG0809, KOG0809, KOG0809, SNARE protein TLG2/Syntaxin 16 [Intracellular trafficking, secretion, and vesicular transport].	--	--	--
Pm_139	536829	537775	+	XP_016236340.1	calmodulin [Exophiala spinifera]	CALM	calmodulin	--	ko04014 Ras signaling pathway;ko04015 Rap1 signaling pathway;ko04016 MAPK signaling pathway - plant;ko04020 Calcium signaling pathway;ko04022 cGMP-PKG signaling pathway;ko04024 cAMP signaling pathway;ko04070 Phosphatidylinositol signaling system;ko04114 Oocyte meiosis;ko04261 Adrenergic signaling in cardiomyocytes;ko04270 Vascular smooth muscle contraction;ko04371 Apelin signaling pathway;ko04626…	GO:0005509	calcium ion binding	gnl|CDD|227978	KOG0027, KOG0027, KOG0027, Calmodulin and related proteins (EF-Hand superfamily) [Signal transduction mechanisms].	ACJ72161.1	UDP-glucuronosyltransferase (EC 2.4.1.17); 2-hydroxyacylsphingosine 1-beta-galactosyltransferase (EC 2.4.1.45); N-acylsphingosine galactosyltransferase (EC 2.4.1.47); flavonol 3-O-glucosyltransferase (EC 2.4.1.91); indole-3-acetate beta-glucosyltransferase (EC 2.4.1.121); sterol glucosyltransferase (EC 2.4.1.173); ecdysteroid UDP-glucosyltransferase (EC 2.4.1.-); zeaxanthin glucosyltransferase (E…	Distantly related to family GT28; several members of this family are made of two subunits (for instance Alg13 and Alg14 in Saccharomyces); the complete enzyme has been reconstituted whenever possible, and appears with the two subunit names separated by a + sign and with the N-terminal subunit followed by the C-terminal one
Pm_140	538649	539535	-	XP_003840766.1	predicted protein [Leptosphaeria maculans JN3]	--	--	--	--	--	--	--	--	--	--	--
Pm_141	540841	542786	+	OAL48186.1	hypothetical protein IQ07DRAFT_91162 [Pyrenochaeta sp. DS3sAY3a]	--	--	--	--	--	--	--	--	--	--	--
Pm_142	544296	545594	+	OSS48288.1	hypothetical protein B5807_07909 [Epicoccum nigrum]	--	--	--	--	--	--	--	--	XP_003716010.1	alpha-1,6-mannosyltransferase (EC 2.4.1.-); alpha-1,4-N-acetylglucosaminyltransferase (EC 2.4.1.-); alpha-1,4-N-acetylgalactosaminyltransferase (EC 2.4.1.-);	nan
Pm_143	545881	547646	-	XP_003840800.1	similar to GABA permease [Leptosphaeria maculans JN3]	--	--	--	--	GO:0016020	membrane	gnl|CDD|229231	KOG1289, KOG1289, KOG1289, Amino acid transporters [Amino acid transport and metabolism].	--	--	--
Pm_144	549273	550829	+	XP_003840801.1	hypothetical protein LEMA_P104530.1 [Leptosphaeria maculans JN3]	--	--	--	--	--	--	--	--	--	--	--
Pm_145	553367	554202	-	RII23181.1	hypothetical protein CUC08_Gglean012003 [Alternaria sp. MG1]	SEC61B, SBH2	protein transport protein SEC61 subunit beta	--	ko03060 Protein export;ko04141 Protein processing in endoplasmic reticulum;ko04145 Phagosome;ko05110 Vibrio cholerae infection;	GO:0005784	Sec61 translocon complex	gnl|CDD|231395	KOG3457, KOG3457, KOG3457, Sec61 protein translocation complex, beta subunit [Posttranslational modification, protein turnover, chaperones].	--	--	--
Pm_146	555405	556932	-	XP_003840803.1	predicted protein [Leptosphaeria maculans JN3]	--	--	--	--	--	--	--	--	--	--	--
Pm_147	561316	562616	+	RYN22047.1	hypothetical protein AA0112_g10039 [Alternaria arborescens]	ALG5	dolichyl-phosphate beta-glucosyltransferase	EC:2.4.1.117	ko00510 N-Glycan biosynthesis;	--	--	gnl|CDD|230916	KOG2977, KOG2977, KOG2977, Glycosyltransferase [General function prediction only].	CBX97262.1	cellulose synthase (EC 2.4.1.12); chitin synthase (EC 2.4.1.16); dolichyl-phosphate beta-D-mannosyltransferase (EC 2.4.1.83); dolichyl-phosphate beta-glucosyltransferase (EC 2.4.1.117); N-acetylglucosaminyltransferase (EC 2.4.1.-); N-acetylgalactosaminyltransferase (EC 2.4.1.-); hyaluronan synthase (EC 2.4.1.212); chitin oligosaccharide synthase (EC 2.4.1.-); beta-1,3-glucan synthase (EC 2.4.1.34…	Distant similarity to families GT12, GT21, GT27, GT55, GT81 etc.
Pm_148	565232	569655	-	XP_022486132.1	hypothetical protein PENARI_c016G04694 [Penicillium arizonense]	--	--	--	--	GO:0005524	ATP binding	gnl|CDD|228016	KOG0065, KOG0065, KOG0065, Pleiotropic drug resistance proteins (PDR1-15), ABC superfamily [Secondary metabolites biosynthesis, transport and catabolism].	--	--	--
Pm_149	570881	571336	+	OAL53557.1	hypothetical protein IQ07DRAFT_502296 [Pyrenochaeta sp. DS3sAY3a]	--	--	--	--	--	--	--	--	--	--	--
Pm_150	572216	573564	-	XP_003840894.1	similar to saccharopine dehydrogenase (NAD(+) [Leptosphaeria maculans JN3]	--	--	--	--	GO:0016491	oxidoreductase activity	gnl|CDD|230672	KOG2733, KOG2733, KOG2733, Uncharacterized membrane protein [Function unknown].	--	--	--
Pm_151	575451	577557	+	XP_003840892.1	similar to PHD and RING finger domain-containing protein [Leptosphaeria maculans JN3]	--	--	--	--	--	--	gnl|CDD|228771	KOG0825, KOG0825, KOG0825, PHD Zn-finger protein [General function prediction only].	--	--	--
Pm_152	578080	581679	-	XP_003840889.1	similar to eukaryotic translation initiation factor 5 [Leptosphaeria maculans JN3]	EIF5	translation initiation factor 5	--	ko03013 RNA transport;ko04214 Apoptosis - fly;	GO:0003743	translation initiation factor activity	gnl|CDD|230706	KOG2767, KOG2767, KOG2767, Translation initiation factor 5 (eIF-5) [Translation, ribosomal structure and biogenesis].	--	--	--
Pm_153	582798	584611	+	XP_003840888.1	hypothetical protein LEMA_P105400.1 [Leptosphaeria maculans JN3]	--	--	--	--	GO:0003824	catalytic activity	--	--	--	--	--
Pm_154	584805	586467	-	XP_003840886.1	similar to diacylglycerol O-acyltransferase 1 [Leptosphaeria maculans JN3]	DGAT1	diacylglycerol O-acyltransferase 1	EC:2.3.1.20 2.3.1.75 2.3.1.76	ko00561 Glycerolipid metabolism;ko00830 Retinol metabolism;ko04975 Fat digestion and absorption;	GO:0008374	O-acyltransferase activity	gnl|CDD|228329	KOG0380, KOG0380, KOG0380, Sterol O-acyltransferase/Diacylglycerol O-acyltransferase [Lipid transport and metabolism].	--	--	--
Pm_155	587052	589103	+	EFQ86283.1	hypothetical protein PTT_18544 [Pyrenophora teres f. teres 0-1]	PFS2	polyadenylation factor subunit 2	--	ko03015 mRNA surveillance pathway;	GO:0005515	protein binding	gnl|CDD|228233	KOG0284, KOG0284, KOG0284, Polyadenylation factor I complex, subunit PFS2 [RNA processing and modification].	--	--	--
Pm_156	589384	594691	-	XP_003840885.1	similar to HEAT repeat protein [Leptosphaeria maculans JN3]	--	--	--	--	--	--	gnl|CDD|229749	KOG1810, KOG1810, KOG1810, Cell cycle-associated protein [Cell cycle control, cell division, chromosome partitioning].	CDI53026.1	sucrose synthase (EC 2.4.1.13); sucrose-phosphate synthase (EC 2.4.1.14); alpha-glucosyltransferase (EC 2.4.1.52); lipopolysaccharide N-acetylglucosaminyltransferase (EC 2.4.1.56); GDP-Man alpha-mannosyltransferase (EC 2.4.1.-); 1,2-diacylglycerol 3-glucosyltransferase (EC 2.4.1.157); diglucosyl diacylglycerol synthase (EC 2.4.1.208); digalactosyldiacylglycerol synthase (EC 2.4.1.141); trehalose …	nan
Pm_157	595510	598631	+	XP_003840884.1	predicted protein [Leptosphaeria maculans JN3]	--	--	--	--	--	--	--	--	--	--	--
Pm_158	600065	601300	+	XP_002406509.1	extensin, putative [Ixodes scapularis]	--	--	--	--	--	--	--	--	--	--	--
Pm_159	601839	604429	-	KNG46205.1	phosphoribosylglycinamide formyltransferase [Stemphylium lycopersici]	E2.1.2.2	phosphoribosylglycinamide formyltransferase	EC:2.1.2.2	ko00230 Purine metabolism;ko00670 One carbon pool by folate;	GO:0004644	phosphoribosylglycinamide formyltransferase activity	gnl|CDD|231014	KOG3076, KOG3076, KOG3076, 5'-phosphoribosylglycinamide formyltransferase [Carbohydrate transport and metabolism].	--	--	--
Pm_160	604859	606341	+	XP_003840880.1	similar to ZIP metal ion transporter [Leptosphaeria maculans JN3]	SLC39A9, ZIP9	solute carrier family 39 (zinc transporter), member 9	--		GO:0016020	membrane	gnl|CDD|231838	KOG3907, KOG3907, KOG3907, ZIP-like zinc transporter proteins [Intracellular trafficking, secretion, and vesicular transport].	--	--	--
Pm_161	606520	607762	-	OAK97961.1	putative adenosine deaminase [Stagonospora sp. SRC1lsM3a]	--	--	--	--	GO:0019239	deaminase activity	gnl|CDD|229041	KOG1097, KOG1097, KOG1097, Adenine deaminase/adenosine deaminase [Nucleotide transport and metabolism].	--	--	--
Pm_162	608450	610069	+	OAL44089.1	MFS general substrate transporter [Pyrenochaeta sp. DS3sAY3a]	--	--	--	--	GO:0016021	integral component of membrane	gnl|CDD|230472	KOG2533, KOG2533, KOG2533, Permease of the major facilitator superfamily [Carbohydrate transport and metabolism].	--	--	--
Pm_163	610532	611865	-	XP_003840879.1	similar to RNP domain containing protein [Leptosphaeria maculans JN3]	--	--	--	--	GO:0003676	nucleic acid binding	gnl|CDD|228059	KOG0108, KOG0108, KOG0108, mRNA cleavage and polyadenylation factor I complex, subunit RNA15 [RNA processing and modification].	--	--	--
Pm_164	612626	614756	+	XP_003840878.1	similar to NADPH dependent diflavin oxidoreductase 1 [Leptosphaeria maculans JN3]	--	--	--	--	GO:0003958	NADPH-hemoprotein reductase activity	gnl|CDD|229102	KOG1159, KOG1159, KOG1159, NADP-dependent flavoprotein reductase [Energy production and conversion].	--	--	--
Pm_165	615923	616222	+	PVH91551.1	hypothetical protein DM02DRAFT_704437 [Periconia macrospinosa]	--	--	--	--	--	--	--	--	--	--	--
Pm_166	616720	620338	-	XP_003840875.1	hypothetical protein LEMA_P105270.1 [Leptosphaeria maculans JN3]	--	--	--	--	GO:0005506	iron ion binding	gnl|CDD|230355	KOG2416, KOG2416, KOG2416, Acinus (induces apoptotic chromatin condensation) [Chromatin structure and dynamics].	--	--	--
Pm_167	621268	623316	-	XP_003840874.1	similar to nucleolar complex protein 3 homolog [Leptosphaeria maculans JN3]	NOC3	nucleolar complex protein 3	--		--	--	gnl|CDD|230092	KOG2153, KOG2153, KOG2153, Protein involved in the nuclear export of pre-ribosomes [Translation, ribosomal structure and biogenesis, Intracellular trafficking, secretion, and vesicular transport].	--	--	--
Pm_168	623512	624192	+	XP_003840873.1	similar to 60S ribosome subunit biogenesis protein NIP7 homolog [Leptosphaeria maculans JN3]	NIP7	60S ribosome subunit biogenesis protein NIP7	--		GO:0003723	RNA binding	gnl|CDD|231430	KOG3492, KOG3492, KOG3492, Ribosome biogenesis protein NIP7 [Translation, ribosomal structure and biogenesis].	--	--	--
Pm_169	624710	625459	-	XP_003840872.1	similar to pre-mRNA-splicing factor ISY1 [Leptosphaeria maculans JN3]	ISY1	pre-mRNA-splicing factor ISY1	--	ko03040 Spliceosome;	GO:0000350	generation of catalytic spliceosome for second transesterification step	gnl|CDD|231006	KOG3068, KOG3068, KOG3068, mRNA splicing factor [RNA processing and modification].	--	--	--
Pm_170	626473	632335	-	XP_003840871.1	similar to anucleate primary sterigmata protein A [Leptosphaeria maculans JN3]	--	--	--	--	GO:0005515	protein binding	gnl|CDD|228111	KOG0161, KOG0161, KOG0161, Myosin class II heavy chain [Cytoskeleton].	--	--	--
Pm_171	633620	634552	+	XP_003840869.1	hypothetical protein LEMA_P105210.1 [Leptosphaeria maculans JN3]	RNF113A, CWC24	RING finger protein 113A	--		GO:0046872	metal ion binding	gnl|CDD|229752	KOG1813, KOG1813, KOG1813, Predicted E3 ubiquitin ligase [Posttranslational modification, protein turnover, chaperones].	--	--	--
Pm_172	635972	637580	+	XP_003840868.1	predicted protein [Leptosphaeria maculans JN3]	--	--	--	--	--	--	--	--	--	--	--
Pm_173	638425	640080	-	XP_003840867.1	predicted protein [Leptosphaeria maculans JN3]	--	--	--	--	--	--	--	--	XP_329867.1	acetyl xylan esterase (EC 3.1.1.72); chitin deacetylase (EC 3.5.1.41); chitooligosaccharide deacetylase (EC 3.5.1.-); peptidoglycan GlcNAc deacetylase (EC 3.5.1.-); peptidoglycan N-acetylmuramic acid deacetylase (EC 3.5.1.-).	nan
Pm_174	640705	641553	+	XP_003840866.1	hypothetical protein LEMA_P105180.1 [Leptosphaeria maculans JN3]	--	--	--	--	--	--	--	--	--	--	--
Pm_175	641959	643743	-	XP_003840865.1	similar to t-complex protein 1 [Leptosphaeria maculans JN3]	CCT8	T-complex protein 1 subunit theta	--		GO:0005524	ATP binding	gnl|CDD|228311	KOG0362, KOG0362, KOG0362, Chaperonin complex component, TCP-1 theta subunit (CCT8) [Posttranslational modification, protein turnover, chaperones].	--	--	--
Pm_176	644470	649946	+	XP_003840864.1	similar to 50S ribosomal subunit L30 [Leptosphaeria maculans JN3]	MRPL46	large subunit ribosomal protein L46	--		GO:0005506	iron ion binding	gnl|CDD|228107	KOG0157, KOG0157, KOG0157, Cytochrome P450 CYP4/CYP19/CYP26 subfamilies [Secondary metabolites biosynthesis, transport and catabolism, Lipid transport and metabolism].	--	--	--
Pm_177	650951	651621	-	XP_003840860.1	hypothetical protein LEMA_P105120.1 [Leptosphaeria maculans JN3]	--	--	--	--	GO:0005507	copper ion binding	--	--	--	--	--
Pm_178	653691	654202	+	OAK97138.1	Cerato-platanin [Stagonospora sp. SRC1lsM3a]	--	--	--	--	--	--	--	--	--	--	--
Pm_179	655822	656854	-	XP_003840857.1	hypothetical protein LEMA_P105090.1 [Leptosphaeria maculans JN3]	--	--	--	--	--	--	--	--	--	--	--
Pm_180	658525	659690	-	XP_003840855.1	hypothetical protein LEMA_P105070.1 [Leptosphaeria maculans JN3]	--	--	--	--	--	--	gnl|CDD|230436	KOG2497, KOG2497, KOG2497, Predicted methyltransferase [General function prediction only].	--	--	--
Pm_181	660046	660606	+	XP_003840854.1	hypothetical protein LEMA_P105060.1 [Leptosphaeria maculans JN3]	RP-S24e, RPS24	small subunit ribosomal protein S24e	--	ko03010 Ribosome;	GO:0003735	structural constituent of ribosome	gnl|CDD|231362	KOG3424, KOG3424, KOG3424, 40S ribosomal protein S24 [Translation, ribosomal structure and biogenesis].	--	--	--
Pm_182	661353	663641	-	XP_003840853.1	hypothetical protein LEMA_P105050.1 [Leptosphaeria maculans JN3]	--	--	--	--	GO:0005634	nucleus	--	--	--	--	--
Pm_183	665345	668768	+	XP_003840852.1	similar to RNA binding protein Jsn1 [Leptosphaeria maculans JN3]	--	--	--	--	GO:0003676	nucleic acid binding	gnl|CDD|232502	KOG4574, KOG4574, KOG4574, RNA-binding protein (contains RRM and Pumilio-like repeats) [General function prediction only].	--	--	--
Pm_184	669691	670941	-	XP_003840851.1	hypothetical protein LEMA_P105030.1 [Leptosphaeria maculans JN3]	--	--	--	--	GO:0004484	mRNA guanylyltransferase activity	gnl|CDD|230325	KOG2386, KOG2386, KOG2386, mRNA capping enzyme, guanylyltransferase (alpha) subunit [RNA processing and modification].	--	--	--
Pm_185	671356	672327	-	XP_003840850.1	hypothetical protein LEMA_P105020.1 [Leptosphaeria maculans JN3]	CBP3, UQCC	cytochrome b pre-mRNA-processing protein 3	--		--	--	gnl|CDD|230812	KOG2873, KOG2873, KOG2873, Ubiquinol cytochrome c reductase assembly protein CBP3 [Energy production and conversion].	--	--	--
Pm_186	672929	674392	+	XP_003840849.1	hypothetical protein LEMA_P105010.1 [Leptosphaeria maculans JN3]	--	--	--	--	--	--	--	--	--	--	--
Pm_187	675341	677802	-	XP_003840848.1	predicted protein [Leptosphaeria maculans JN3]	--	--	--	--	--	--	--	--	--	--	--
Pm_188	679864	683916	+	XP_007707347.1	glycosyltransferase family 69 protein [Bipolaris zeicola 26-R-13]	--	--	--	--	GO:0016020	membrane	gnl|CDD|230413	KOG2474, KOG2474, KOG2474, Zinc transporter and related ZIP domain-containing proteins [Inorganic ion transport and metabolism].	CBX97367.1	GDP-Man: alpha-1,3-mannosyltransferase (EC 2.4.1.-)	Created after reading Sommer et al. (2003) J. Biol. Chem. 278:47724-47730.
Pm_189	684174	686052	-	XP_003840844.1	similar to vacuolar protein sorting-associated protein vps17 [Leptosphaeria maculans JN3]	--	--	--	--	GO:0015031	protein transport	gnl|CDD|230212	KOG2273, KOG2273, KOG2273, Membrane coat complex Retromer, subunit VPS5/SNX1, Sorting nexins, and related PX domain-containing proteins [Intracellular trafficking, secretion, and vesicular transport].	--	--	--
Pm_190	686289	688940	+	XP_003840843.1	similar to mitochondrial translation elongation factor G [Leptosphaeria maculans JN3]	--	--	--	--	GO:0003924	GTPase activity	gnl|CDD|228414	KOG0465, KOG0465, KOG0465, Mitochondrial elongation factor [Translation, ribosomal structure and biogenesis].	--	--	--
Pm_191	689435	689635	+	XP_003840839.1	predicted protein [Leptosphaeria maculans JN3]	--	--	--	--	--	--	--	--	--	--	--
Pm_192	690690	691737	+	XP_003840839.1	predicted protein [Leptosphaeria maculans JN3]	--	--	--	--	--	--	--	--	--	--	--
Pm_193	692104	694260	+	XP_003840840.1	similar to sorting nexin-41 [Leptosphaeria maculans JN3]	--	--	--	--	GO:0035091	phosphatidylinositol binding	gnl|CDD|230212	KOG2273, KOG2273, KOG2273, Membrane coat complex Retromer, subunit VPS5/SNX1, Sorting nexins, and related PX domain-containing proteins [Intracellular trafficking, secretion, and vesicular transport].	--	--	--
Pm_194	696181	698378	-	OAL48291.1	amidase signature enzyme [Pyrenochaeta sp. DS3sAY3a]	E3.5.1.4, amiE	amidase	EC:3.5.1.4	ko00330 Arginine and proline metabolism;ko00360 Phenylalanine metabolism;ko00380 Tryptophan metabolism;ko00627 Aminobenzoate degradation;ko00643 Styrene degradation;	--	--	gnl|CDD|229153	KOG1211, KOG1211, KOG1211, Amidases [Translation, ribosomal structure and biogenesis].	--	--	--
Pm_195	701986	704819	+	KNG48237.1	nuclear gtpase slip-gc-like [Stemphylium lycopersici]	--	--	--	--	--	--	--	--	--	--	--
Pm_196	706116	710119	-	XP_003840837.1	similar to Poly(A) RNA polymerase cid13 [Leptosphaeria maculans JN3]	--	--	--	--	--	--	gnl|CDD|230216	KOG2277, KOG2277, KOG2277, S-M checkpoint control protein CID1 and related nucleotidyltransferases [Cell cycle control, cell division, chromosome partitioning].	--	--	--
Pm_197	711717	712801	+	OAK97260.1	Isochorismatase hydrolase [Stagonospora sp. SRC1lsM3a]	--	--	--	--	GO:0003824	catalytic activity	gnl|CDD|231975	KOG4044, KOG4044, KOG4044, Mitochondrial associated endoribonuclease MAR1 (isochorismatase superfamily) [General function prediction only].	--	--	--
Pm_198	713566	714828	-	OWY41673.1	acetate kinase [Alternaria alternata]	--	--	--	--	GO:0005622	intracellular	--	--	--	--	--
Pm_199	715417	719174	+	XP_003840832.1	hypothetical protein LEMA_P104840.1 [Leptosphaeria maculans JN3]	--	--	--	--	GO:0016491	oxidoreductase activity	gnl|CDD|228672	KOG0725, KOG0725, KOG0725, Reductases with broad range of substrate specificities [General function prediction only].	EAA65371.1	Dol-P-Man alpha-mannosyltransferase (EC 2.4.1.-)	These enzymes use dolichol-P-mannose as the sugar donor.
Pm_200	722569	723739	+	XP_003840830.1	similar to TPA: Autophagy-related protein 3 (Autophagy-related E2-like conjugation enzyme atg3) [Leptosphaeria maculans JN3]	ATG3	ubiquitin-like-conjugating enzyme ATG3	--	ko04138 Autophagy - yeast;ko04140 Autophagy - animal;	--	--	gnl|CDD|230920	KOG2981, KOG2981, KOG2981, Protein involved in autophagocytosis during starvation [General function prediction only].	--	--	--
Pm_201	724560	726489	+	XP_003840829.1	similar to flavin-binding monooxygenase [Leptosphaeria maculans JN3]	--	--	--	--	GO:0004499	N,N-dimethylaniline monooxygenase activity	gnl|CDD|229341	KOG1399, KOG1399, KOG1399, Flavin-containing monooxygenase [Secondary metabolites biosynthesis, transport and catabolism].	--	--	--
Pm_202	726914	727312	-	XP_001803984.1	hypothetical protein SNOG_13779 [Parastagonospora nodorum SN15]	PHF5A	PHD finger-like domain-containing protein 5A	--	ko03040 Spliceosome;	--	--	gnl|CDD|229645	KOG1705, KOG1705, KOG1705, Uncharacterized conserved protein, contains CXXC motifs [Function unknown].	--	--	--
Pm_203	727527	728517	+	XP_003840827.1	similar to pinin/SDK/memA domain containing protein [Leptosphaeria maculans JN3]	--	--	--	--	--	--	--	--	--	--	--
Pm_204	729396	731010	+	XP_003840826.1	similar to epoxide hydrolase [Leptosphaeria maculans JN3]	--	--	--	--	GO:0003824	catalytic activity	gnl|CDD|232108	KOG4178, KOG4178, KOG4178, Soluble epoxide hydrolase [Lipid transport and metabolism].	--	--	--
Pm_205	734415	735806	+	XP_003840823.1	similar to sorbitol dehydrogenase [Leptosphaeria maculans JN3]	SORD, gutB	L-iditol 2-dehydrogenase	EC:1.1.1.14	ko00040 Pentose and glucuronate interconversions;ko00051 Fructose and mannose metabolism;	GO:0008270	zinc ion binding	gnl|CDD|227975	KOG0024, KOG0024, KOG0024, Sorbitol dehydrogenase [Secondary metabolites biosynthesis, transport and catabolism].	--	--	--
Pm_206	736402	738299	+	XP_003840822.1	hypothetical protein LEMA_P104740.1 [Leptosphaeria maculans JN3]	--	--	--	--	GO:0000338	protein deneddylation	gnl|CDD|230988	KOG3050, KOG3050, KOG3050, COP9 signalosome, subunit CSN6 [Posttranslational modification, protein turnover, chaperones, Signal transduction mechanisms].	--	--	--
Pm_207	739275	740306	-	EFQ91867.1	hypothetical protein PTT_11176 [Pyrenophora teres f. teres 0-1]	--	--	--	--	--	--	--	--	--	--	--
Pm_208	740990	742753	-	XP_003840821.1	hypothetical protein LEMA_P104730.1 [Leptosphaeria maculans JN3]	--	--	--	--	--	--	--	--	--	--	--
Pm_209	743202	744161	-	KNG48084.1	nad(P)-binding protein [Stemphylium lycopersici]	--	--	--	--	--	--	gnl|CDD|228672	KOG0725, KOG0725, KOG0725, Reductases with broad range of substrate specificities [General function prediction only].	--	--	--
Pm_210	747179	747736	+	--	--	--	--	--	--	--	--	gnl|CDD|231603	KOG3671, KOG3671, KOG3671, Actin regulatory protein (Wiskott-Aldrich syndrome protein) [Signal transduction mechanisms, Cytoskeleton].	--	--	--
Pm_211	748791	752187	-	XP_003840819.1	similar to phosphatidylinositol 4-kinase PIK1 [Leptosphaeria maculans JN3]	PI4KB	phosphatidylinositol 4-kinase B	EC:2.7.1.67	ko00562 Inositol phosphate metabolism;ko04070 Phosphatidylinositol signaling system;	GO:0016301	kinase activity	gnl|CDD|228849	KOG0903, KOG0903, KOG0903, Phosphatidylinositol 4-kinase, involved in intracellular trafficking and secretion [Signal transduction mechanisms, Intracellular trafficking, secretion, and vesicular transport].	--	--	--
Pm_212	752669	754013	-	XP_003840818.1	similar to sporulation protein RMD1 [Leptosphaeria maculans JN3]	--	--	--	--	--	--	gnl|CDD|230800	KOG2861, KOG2861, KOG2861, Uncharacterized conserved protein [Function unknown].	--	--	--
Pm_213	754864	755739	-	XP_003840817.1	hypothetical protein LEMA_P104690.1 [Leptosphaeria maculans JN3]	--	--	--	--	--	--	--	--	--	--	--
Pm_214	756542	757526	-	XP_003840816.1	similar to exosome complex endonuclease 2/ribosomal RNA processing protein [Leptosphaeria maculans JN3]	RRP45, EXOSC9	exosome complex component RRP45	--	ko03018 RNA degradation;	GO:0000178	exosome (RNase complex)	gnl|CDD|229555	KOG1614, KOG1614, KOG1614, Exosomal 3'-5' exoribonuclease complex, subunit Rrp45 [Translation, ribosomal structure and biogenesis].	--	--	--
Pm_215	757762	758534	+	XP_003840815.1	similar to Cwf15/Cwc15 cell cycle control family protein [Leptosphaeria maculans JN3]	CWC15	protein CWC15	--	ko03040 Spliceosome;	GO:0000398	mRNA splicing, via spliceosome	gnl|CDD|231166	KOG3228, KOG3228, KOG3228, Uncharacterized conserved protein [Function unknown].	--	--	--
Pm_216	759391	759949	+	XP_003840814.1	predicted protein [Leptosphaeria maculans JN3]	--	--	--	--	--	--	--	--	--	--	--
Pm_217	760856	761734	-	PWO23167.1	TPR-12 multi-domain protein [Pyrenophora tritici-repentis]	--	--	--	--	--	--	--	--	--	--	--
Pm_218	761941	764061	-	XP_003840813.1	similar to terminal deoxynucleotidyl transferase [Leptosphaeria maculans JN3]	--	--	--	--	GO:0003677	DNA binding	gnl|CDD|230473	KOG2534, KOG2534, KOG2534, DNA polymerase IV (family X) [Replication, recombination and repair].	--	--	--
Pm_219	765278	765793	+	XP_003840812.1	predicted protein [Leptosphaeria maculans JN3]	--	--	--	--	--	--	--	--	--	--	--
Pm_220	766717	767440	+	XP_003840811.1	similar to integral membrane protein [Leptosphaeria maculans JN3]	--	--	--	--	GO:0016021	integral component of membrane	gnl|CDD|229883	KOG1944, KOG1944, KOG1944, Peroxisomal membrane protein MPV17 and related proteins [General function prediction only].	--	--	--
Pm_221	767523	768368	-	XP_003840810.1	similar to indole-diterpene biosynthesis protein PaxU [Leptosphaeria maculans JN3]	--	--	--	--	--	--	gnl|CDD|230460	KOG2521, KOG2521, KOG2521, Uncharacterized conserved protein [Function unknown].	--	--	--
Pm_222	768736	769798	-	KNG48206.1	hypothetical protein TW65_05114 [Stemphylium lycopersici]	--	--	--	--	--	--	--	--	--	--	--
Pm_223	770267	772606	-	RYN57152.1	Dihydroxyacetone synthase [Alternaria tenuissima]	DAS	dihydroxyacetone synthase	EC:2.2.1.3	ko00680 Methane metabolism;ko01200 Carbon metabolism;	GO:0003824	catalytic activity	gnl|CDD|228471	KOG0523, KOG0523, KOG0523, Transketolase [Carbohydrate transport and metabolism].	--	--	--
Pm_224	773405	774685	-	XP_003840807.1	hypothetical protein LEMA_P104590.1 [Leptosphaeria maculans JN3]	--	--	--	--	--	--	gnl|CDD|230580	KOG2641, KOG2641, KOG2641, Predicted seven transmembrane receptor - rhodopsin family [Signal transduction mechanisms].	--	--	--
Pm_225	775208	776920	-	RYO04577.1	hypothetical protein AA0119_g3902 [Alternaria tenuissima]	--	--	--	--	--	--	--	--	CBX97327.1	glucan endo-1,3-beta-glucosidase (EC 3.2.1.39); glucan 1,3-beta-glucosidase (EC 3.2.1.58); licheninase (EC 3.2.1.73); beta-1,3-glucanosyltransglycosylase (EC 2.4.1.-).	nan
Pm_226	777269	779389	+	RYN18873.1	putative dihydroxy-acid dehydratase [Alternaria arborescens]	ilvD	dihydroxy-acid dehydratase	EC:4.2.1.9	ko00290 Valine, leucine and isoleucine biosynthesis;ko00770 Pantothenate and CoA biosynthesis;ko01210 2-Oxocarboxylic acid metabolism;ko01230 Biosynthesis of amino acids;	GO:0003824	catalytic activity	gnl|CDD|230387	KOG2448, KOG2448, KOG2448, Dihydroxy-acid dehydratase [Amino acid transport and metabolism].	--	--	--
Pm_227	780368	781678	-	RYN88908.1	hypothetical protein AA0120_g6731 [Alternaria tenuissima]	--	--	--	--	--	--	--	--	--	--	--
Pm_228	782532	786711	-	XP_003840904.1	similar to GRAM domain containing protein [Leptosphaeria maculans JN3]	--	--	--	--	--	--	gnl|CDD|228978	KOG1032, KOG1032, KOG1032, Uncharacterized conserved protein, contains GRAM domain [Function unknown].	--	--	--
Pm_229	787167	788947	+	XP_003840905.1	hypothetical protein LEMA_P105570.1 [Leptosphaeria maculans JN3]	--	--	--	--	--	--	--	--	--	--	--
Pm_230	790434	792554	-	XP_003840912.1	hypothetical protein LEMA_P105640.1 [Leptosphaeria maculans JN3]	--	--	--	--	GO:0004672	protein kinase activity	gnl|CDD|228531	KOG0583, KOG0583, KOG0583, Serine/threonine protein kinase [Signal transduction mechanisms].	--	--	--
Pm_231	793211	796162	-	XP_003840913.1	predicted protein [Leptosphaeria maculans JN3]	--	--	--	--	--	--	--	--	--	--	--
Pm_232	797267	798179	-	XP_008028997.1	hypothetical protein SETTUDRAFT_164660 [Exserohilum turcica Et28A]	CDC42	cell division control protein 42	--	ko04010 MAPK signaling pathway;ko04011 MAPK signaling pathway - yeast;ko04014 Ras signaling pathway;ko04015 Rap1 signaling pathway;ko04062 Chemokine signaling pathway;ko04144 Endocytosis;ko04360 Axon guidance;ko04370 VEGF signaling pathway;ko04510 Focal adhesion;ko04520 Adherens junction;ko04530 Tight junction;ko04660 T cell receptor signaling pathway;ko04666 Fc gamma R-mediated phagocytosis;ko04…	GO:0003924	GTPase activity	gnl|CDD|228342	KOG0393, KOG0393, KOG0393, Ras-related small GTPase, Rho type [General function prediction only].	CEF62298.1	sucrose synthase (EC 2.4.1.13); sucrose-phosphate synthase (EC 2.4.1.14); alpha-glucosyltransferase (EC 2.4.1.52); lipopolysaccharide N-acetylglucosaminyltransferase (EC 2.4.1.56); GDP-Man alpha-mannosyltransferase (EC 2.4.1.-); 1,2-diacylglycerol 3-glucosyltransferase (EC 2.4.1.157); diglucosyl diacylglycerol synthase (EC 2.4.1.208); digalactosyldiacylglycerol synthase (EC 2.4.1.141); trehalose …	nan
Pm_233	799574	801201	+	XP_003840915.1	hypothetical protein LEMA_P105670.1 [Leptosphaeria maculans JN3]	--	--	--	--	--	--	--	--	--	--	--
Pm_234	802638	804138	+	XP_003840918.1	similar to carbamoyl-phosphate synthase arginine-specific small chain [Leptosphaeria maculans JN3]	carA, CPA1	carbamoyl-phosphate synthase small subunit	EC:6.3.5.5	ko00240 Pyrimidine metabolism;ko00250 Alanine, aspartate and glutamate metabolism;	GO:0004088	carbamoyl-phosphate synthase (glutamine-hydrolyzing) activity	gnl|CDD|228319	KOG0370, KOG0370, KOG0370, Multifunctional pyrimidine synthesis protein CAD (includes carbamoyl-phophate synthetase, aspartate transcarbamylase, and glutamine amidotransferase) [General function prediction only].	--	--	--
Pm_235	805358	807376	-	XP_003840921.1	hypothetical protein LEMA_P105730.1 [Leptosphaeria maculans JN3]	--	--	--	--	GO:0016209	antioxidant activity	gnl|CDD|228798	KOG0852, KOG0852, KOG0852, Alkyl hydroperoxide reductase, thiol specific antioxidant and related enzymes [Posttranslational modification, protein turnover, chaperones].	--	--	--
Pm_236	808389	812575	-	XP_003840923.1	hypothetical protein LEMA_P105750.1 [Leptosphaeria maculans JN3]	--	--	--	--	GO:0003824	catalytic activity	--	--	ALM54359.1	acetyl xylan esterase (EC 3.1.1.72); chitin deacetylase (EC 3.5.1.41); chitooligosaccharide deacetylase (EC 3.5.1.-); peptidoglycan GlcNAc deacetylase (EC 3.5.1.-); peptidoglycan N-acetylmuramic acid deacetylase (EC 3.5.1.-).	nan
Pm_237	813087	814237	+	XP_003840926.1	similar to peptidase C45 acyl-coenzyme A:6-aminopenicillanic acid acyl-transferase [Leptosphaeria maculans JN3]	--	--	--	--	--	--	--	--	--	--	--
Pm_238	815067	817196	-	XP_003840928.1	similar to GAL4-like transcription factor [Leptosphaeria maculans JN3]	--	--	--	--	GO:0000981	DNA-binding transcription factor activity, RNA polymerase II-specific	--	--	--	--	--
Pm_239	817638	821050	+	XP_003840930.1	hypothetical protein LEMA_P105820.1 [Leptosphaeria maculans JN3]	--	--	--	--	GO:0000981	DNA-binding transcription factor activity, RNA polymerase II-specific	--	--	--	--	--
Pm_240	821273	822519	-	XP_003840940.1	hypothetical protein LEMA_P105920.1 [Leptosphaeria maculans JN3]	--	--	--	--	GO:0016787	hydrolase activity	--	--	--	--	--
Pm_241	823015	825124	+	OAK97162.1	hypothetical protein IQ06DRAFT_296365 [Stagonospora sp. SRC1lsM3a]	--	--	--	--	--	--	gnl|CDD|232194	KOG4265, KOG4265, KOG4265, Predicted E3 ubiquitin ligase [Posttranslational modification, protein turnover, chaperones].	--	--	--
Pm_242	825842	828171	-	XP_003840938.1	hypothetical protein LEMA_P105900.1 [Leptosphaeria maculans JN3]	--	--	--	--	GO:0005515	protein binding	gnl|CDD|228223	KOG0274, KOG0274, KOG0274, Cdc4 and related F-box and WD-40 proteins [General function prediction only].	--	--	--
Pm_243	829408	831061	+	OAL48374.1	homoserine O-acetyltransferas-like protein [Pyrenochaeta sp. DS3sAY3a]	--	--	--	--	GO:0009058	biosynthetic process	--	--	--	--	--
Pm_244	831276	832267	-	XP_001939729.1	conserved hypothetical protein [Pyrenophora tritici-repentis Pt-1C-BFP]	--	--	--	--	GO:0006364	rRNA processing	--	--	--	--	--
Pm_245	832901	840725	+	XP_003840934.1	similar to ubiquitin C-terminal hydrolase [Leptosphaeria maculans JN3]	--	--	--	--	GO:0006511	ubiquitin-dependent protein catabolic process	gnl|CDD|229805	KOG1866, KOG1866, KOG1866, Ubiquitin carboxyl-terminal hydrolase [Posttranslational modification, protein turnover, chaperones].	--	--	--
Pm_246	841825	842975	+	XP_003840932.1	similar to mitochondrial phosphate carrier protein [Leptosphaeria maculans JN3]	--	--	--	--	--	--	gnl|CDD|228714	KOG0767, KOG0767, KOG0767, Mitochondrial phosphate carrier protein [Energy production and conversion].	--	--	--
Pm_247	847865	851448	-	XP_003840944.1	hypothetical protein LEMA_P105960.1 [Leptosphaeria maculans JN3]	--	--	--	--	--	--	--	--	--	--	--
Pm_248	860688	862320	-	OAL48314.1	moeb/ThiF domain-containing protein [Pyrenochaeta sp. DS3sAY3a]	--	--	--	--	GO:0008641	ubiquitin-like modifier activating enzyme activity	gnl|CDD|229957	KOG2018, KOG2018, KOG2018, Predicted dinucleotide-utilizing enzyme involved in molybdopterin and thiamine biosynthesis [Posttranslational modification, protein turnover, chaperones].	--	--	--
Pm_249	862763	863764	+	XP_003840951.1	hypothetical protein LEMA_P106030.1 [Leptosphaeria maculans JN3]	ENDOG	endonuclease G, mitochondrial	--	ko04210 Apoptosis;	GO:0003676	nucleic acid binding	gnl|CDD|231653	KOG3721, KOG3721, KOG3721, Mitochondrial endonuclease [Nucleotide transport and metabolism].	--	--	--
Pm_250	864019	864360	-	PVH95371.1	hypothetical protein DM02DRAFT_537534, partial [Periconia macrospinosa]	TIM13	mitochondrial import inner membrane translocase subunit TIM13	--		--	--	gnl|CDD|229672	KOG1733, KOG1733, KOG1733, Mitochondrial import inner membrane translocase, subunit TIM13 [Intracellular trafficking, secretion, and vesicular transport].	--	--	--
Pm_251	864739	865971	+	XP_018391545.1	hypothetical protein CC77DRAFT_1015449 [Alternaria alternata]	LMAN2, VIP36	lectin, mannose-binding 2	--	ko04141 Protein processing in endoplasmic reticulum;	GO:0016020	membrane	gnl|CDD|231771	KOG3839, KOG3839, KOG3839, Lectin VIP36, involved in the transport of glycoproteins carrying high mannose-type glycans [Intracellular trafficking, secretion, and vesicular transport].	--	--	--
Pm_252	867556	868763	+	XP_001941135.1	NADP-dependent alcohol dehydrogenase C [Pyrenophora tritici-repentis Pt-1C-BFP]	--	--	--	--	GO:0008270	zinc ion binding	gnl|CDD|227974	KOG0023, KOG0023, KOG0023, Alcohol dehydrogenase, class V [Secondary metabolites biosynthesis, transport and catabolism].	--	--	--
Pm_253	868965	869708	-	XP_003840954.1	hypothetical protein LEMA_P106060.1 [Leptosphaeria maculans JN3]	--	--	--	--	--	--	--	--	--	--	--
Pm_254	871074	875091	-	XP_003840959.1	similar to catalase/peroxidase HPI [Leptosphaeria maculans JN3]	katG	catalase-peroxidase	EC:1.11.1.21	ko00360 Phenylalanine metabolism;ko00380 Tryptophan metabolism;ko00940 Phenylpropanoid biosynthesis;	GO:0004096	catalase activity	--	--	ANJ40462.1	nan	nan
Pm_255	876469	882192	+	KNG45365.1	chloride channel protein 3 [Stemphylium lycopersici]	CLCN3_4_5	chloride channel 3/4/5	--		GO:0005247	voltage-gated chloride channel activity	gnl|CDD|228424	KOG0475, KOG0475, KOG0475, Cl- channel CLC-3 and related proteins (CLC superfamily) [Inorganic ion transport and metabolism].	--	--	--
Pm_256	883115	883827	-	XP_003840960.1	hypothetical protein LEMA_P106120.1 [Leptosphaeria maculans JN3]	--	--	--	--	GO:0003712	transcription coregulator activity	--	--	--	--	--
Pm_257	887265	890232	+	XP_003840962.1	hypothetical protein LEMA_P106140.1 [Leptosphaeria maculans JN3]	SMEK, PPP4R3	protein phosphatase 4 regulatory subunit 3	--	ko04212 Longevity regulating pathway - worm;ko04922 Glucagon signaling pathway;	--	--	gnl|CDD|230114	KOG2175, KOG2175, KOG2175, Protein predicted to be involved in carbohydrate metabolism [Carbohydrate transport and metabolism].	--	--	--
Pm_258	891180	891977	+	OAK97228.1	dihydrofolate reductase [Stagonospora sp. SRC1lsM3a]	--	--	--	--	GO:0004146	dihydrofolate reductase activity	gnl|CDD|229266	KOG1324, KOG1324, KOG1324, Dihydrofolate reductase [Coenzyme transport and metabolism].	--	--	--
Pm_259	892277	894768	-	XP_003840965.1	hypothetical protein LEMA_P106170.1 [Leptosphaeria maculans JN3]	--	--	--	--	--	--	--	--	--	--	--
Pm_260	895875	897010	+	RYO41570.1	hypothetical protein AG0111_g6004 [Alternaria gaisen]	--	--	--	--	GO:0004222	metalloendopeptidase activity	gnl|CDD|230600	KOG2661, KOG2661, KOG2661, Peptidase family M48 [Posttranslational modification, protein turnover, chaperones].	--	--	--
Pm_261	898430	900223	-	XP_018378677.1	hypothetical protein CC77DRAFT_1014986 [Alternaria alternata]	--	--	--	--	--	--	--	--	--	--	--
Pm_262	906154	907595	-	OWY41799.1	c6 zinc finger-like protein [Alternaria alternata]	--	--	--	--	--	--	--	--	--	--	--
Pm_263	908875	910827	+	XP_003840971.1	predicted protein [Leptosphaeria maculans JN3]	--	--	--	--	--	--	gnl|CDD|228256	KOG0307, KOG0307, KOG0307, Vesicle coat complex COPII, subunit SEC31 [Intracellular trafficking, secretion, and vesicular transport].	--	--	--
Pm_264	912055	913038	-	XP_003840972.1	hypothetical protein LEMA_P106240.1 [Leptosphaeria maculans JN3]	--	--	--	--	--	--	--	--	--	--	--
Pm_265	914556	915291	-	XP_003840973.1	hypothetical protein LEMA_P106250.1 [Leptosphaeria maculans JN3]	--	--	--	--	GO:0003755	peptidyl-prolyl cis-trans isomerase activity	gnl|CDD|231197	KOG3259, KOG3259, KOG3259, Peptidyl-prolyl cis-trans isomerase [Posttranslational modification, protein turnover, chaperones].	--	--	--
Pm_266	915732	916265	+	XP_003840974.1	similar to DNA-directed RNA polymerase II subunit RPB9 [Leptosphaeria maculans JN3]	RNF115_126	E3 ubiquitin-protein ligase RNF115/126	EC:2.3.2.27		GO:0006351	transcription, DNA-templated	gnl|CDD|230630	KOG2691, KOG2691, KOG2691, RNA polymerase II subunit 9 [Transcription].	--	--	--
Pm_267	916735	917364	-	PVI06340.1	ribosomal protein L14 [Periconia macrospinosa]	--	--	--	--	GO:0003735	structural constituent of ribosome	gnl|CDD|228847	KOG0901, KOG0901, KOG0901, 60S ribosomal protein L14/L17/L23 [Translation, ribosomal structure and biogenesis].	--	--	--
Pm_268	917737	919789	+	XP_003840976.1	similar to gi|121919568|sp|Q0U3A4.1|SET9_PHANO RecName: Full=Histone-lysine N-methyltransferase SET9; AltName: Full=SET domain protein 9 [Leptosphaeria maculans JN3]	SUV420H	histone-lysine N-methyltransferase SUV420H	EC:2.1.1.43	ko00310 Lysine degradation;	GO:0005515	protein binding	gnl|CDD|230528	KOG2589, KOG2589, KOG2589, Histone tail methylase [Chromatin structure and dynamics].	--	--	--
Pm_269	920851	921872	+	EFQ86271.1	hypothetical protein PTT_18532 [Pyrenophora teres f. teres 0-1]	--	--	--	--	--	--	--	--	--	--	--
Pm_270	922760	927480	-	XP_003840977.1	similar to GTP binding protein Bud4 [Leptosphaeria maculans JN3]	--	--	--	--	--	--	--	--	--	--	--
Pm_271	928329	930050	+	XP_003840978.1	similar to ATP-dependent RNA helicase mrh4 [Leptosphaeria maculans JN3]	--	--	--	--	GO:0003676	nucleic acid binding	gnl|CDD|228280	KOG0331, KOG0331, KOG0331, ATP-dependent RNA helicase [RNA processing and modification].	--	--	--
Pm_272	930781	931164	+	--	--	--	--	--	--	--	--	--	--	--	--	--
Pm_273	931633	932871	-	--	--	--	--	--	--	--	--	--	--	--	--	--
Pm_274	933531	935542	+	XP_008028992.1	hypothetical protein SETTUDRAFT_119817 [Exserohilum turcica Et28A]	--	--	--	--	GO:0003676	nucleic acid binding	gnl|CDD|230444	KOG2505, KOG2505, KOG2505, Ankyrin repeat protein [General function prediction only].	--	--	--
Pm_275	935853	936563	-	--	--	--	--	--	--	--	--	--	--	--	--	--
Pm_276	937247	938153	+	PWO05932.1	FixA, Electron transfer flavoprotein, beta subunit [Pyrenophora tritici-repentis]	fixA, etfB	electron transfer flavoprotein beta subunit	--		GO:0009055	electron transfer activity	gnl|CDD|231118	KOG3180, KOG3180, KOG3180, Electron transfer flavoprotein, beta subunit [Energy production and conversion].	--	--	--
Pm_277	938706	939671	+	KZM23565.1	catalytic [Ascochyta rabiei]	--	--	--	--	GO:0003824	catalytic activity	--	--	--	--	--
Pm_278	939787	940824	-	XP_003840985.1	hypothetical protein LEMA_P106370.1 [Leptosphaeria maculans JN3]	--	--	--	--	GO:0005515	protein binding	--	--	--	--	--
Pm_279	941358	942932	+	XP_003840984.1	hypothetical protein LEMA_P106360.1 [Leptosphaeria maculans JN3]	--	--	--	--	GO:0006364	rRNA processing	--	--	--	--	--
Pm_280	944418	950360	+	XP_003840981.1	hypothetical protein LEMA_P106330.1 [Leptosphaeria maculans JN3]	--	--	--	--	GO:0003779	actin binding	gnl|CDD|228703	KOG0756, KOG0756, KOG0756, Mitochondrial tricarboxylate/dicarboxylate carrier proteins [Energy production and conversion].	--	--	--
Pm_281	951054	952310	+	XP_003840988.1	similar to AMID-like mitochondrial oxidoreductase [Leptosphaeria maculans JN3]	--	--	--	--	GO:0016491	oxidoreductase activity	gnl|CDD|229278	KOG1336, KOG1336, KOG1336, Monodehydroascorbate/ferredoxin reductase [General function prediction only].	--	--	--
Pm_282	952482	954787	-	CUG06585.1	transmembrane protein, putative [Bodo saltans]	--	--	--	--	--	--	--	--	--	--	--
Pm_283	957456	958475	+	XP_001931879.1	conserved hypothetical protein [Pyrenophora tritici-repentis Pt-1C-BFP]	--	--	--	--	--	--	--	--	--	--	--
Pm_284	961324	961742	-	--	--	--	--	--	--	--	--	--	--	--	--	--
Pm_285	962725	964083	+	RMZ74574.1	Altered inheritance of mitochondria 6 [Pyrenophora seminiperda CCB06]	--	--	--	--	GO:0006629	lipid metabolic process	--	--	--	--	--
Pm_286	964324	966258	-	XP_003840990.1	similar to class I alpha-mannosidase [Leptosphaeria maculans JN3]	--	--	--	--	GO:0003824	catalytic activity	gnl|CDD|230370	KOG2431, KOG2431, KOG2431, 1, 2-alpha-mannosidase [Carbohydrate transport and metabolism].	CBX97511.1	alpha-mannosidase (EC 3.2.1.113)	nan
Pm_287	966846	968679	+	XP_003840991.1	hypothetical protein LEMA_P106430.1 [Leptosphaeria maculans JN3]	--	--	--	--	GO:0003712	transcription coregulator activity	--	--	--	--	--
Pm_288	969498	970966	-	XP_003840994.1	hypothetical protein LEMA_P106460.1 [Leptosphaeria maculans JN3]	--	--	--	--	--	--	gnl|CDD|232071	KOG4140, KOG4140, KOG4140, Nuclear protein Ataxin-7 [Chromatin structure and dynamics].	--	--	--
Pm_289	971773	978408	-	XP_007688583.1	glycosyltransferase family 57 protein [Bipolaris oryzae ATCC 44560]	ALG8	alpha-1,3-glucosyltransferase	EC:2.4.1.265	ko00510 N-Glycan biosynthesis;	GO:0005789	endoplasmic reticulum membrane	gnl|CDD|230515	KOG2576, KOG2576, KOG2576, Glucosyltransferase - Alg8p [Transcription].	CBX97514.1	Dol-P-Glc: alpha-1,3-glucosyltransferase (EC 2.4.1.-)	These enzymes use dolichol-P-glucose as the sugar donor.
Pm_290	979865	982357	+	XP_003840992.1	hypothetical protein LEMA_P106440.1 [Leptosphaeria maculans JN3]	--	--	--	--	GO:0003676	nucleic acid binding	gnl|CDD|228098	KOG0148, KOG0148, KOG0148, Apoptosis-promoting RNA-binding protein TIA-1/TIAR (RRM superfamily) [RNA processing and modification, Translation, ribosomal structure and biogenesis].	--	--	--
Pm_291	983072	984160	-	XP_003840995.1	hypothetical protein LEMA_P106470.1 [Leptosphaeria maculans JN3]	--	--	--	--	--	--	--	--	--	--	--
Pm_292	984603	986011	+	XP_003840996.1	similar to nucleoside transporter family [Leptosphaeria maculans JN3]	SLC29A1_2_3, ENT1_2_3	solute carrier family 29 (equilibrative nucleoside transporter), member 1/2/3	--		GO:0005337	nucleoside transmembrane transporter activity	gnl|CDD|229420	KOG1479, KOG1479, KOG1479, Nucleoside transporter [Nucleotide transport and metabolism].	--	--	--
Pm_293	987720	988259	+	XP_003840998.1	hypothetical protein LEMA_P106500.1 [Leptosphaeria maculans JN3]	--	--	--	--	--	--	--	--	--	--	--
Pm_294	989666	992023	-	OAK97040.1	FAD/NAD(P)-binding domain-containing protein [Stagonospora sp. SRC1lsM3a]	--	--	--	--	GO:0071949	FAD binding	gnl|CDD|230553	KOG2614, KOG2614, KOG2614, Kynurenine 3-monooxygenase and related flavoprotein monooxygenases [Energy production and conversion, General function prediction only].	--	--	--
Pm_295	992348	993592	+	RII23841.1	hypothetical protein CUC08_Gglean012668 [Alternaria sp. MG1]	--	--	--	--	GO:0003824	catalytic activity	gnl|CDD|229443	KOG1502, KOG1502, KOG1502, Flavonol reductase/cinnamoyl-CoA reductase [Defense mechanisms].	--	--	--
Pm_296	993632	996024	-	RYN31332.1	hypothetical protein AA0112_g6651 [Alternaria arborescens]	--	--	--	--	GO:0016491	oxidoreductase activity	gnl|CDD|227990	KOG0039, KOG0039, KOG0039, Ferric reductase, NADH/NADPH oxidase and related proteins [Inorganic ion transport and metabolism, Secondary metabolites biosynthesis, transport and catabolism].	BAE65527.1	invertase (EC 3.2.1.26); endo-inulinase (EC 3.2.1.7); beta-2,6-fructan 6-levanbiohydrolase (EC 3.2.1.64); endo-levanase (EC 3.2.1.65); exo-inulinase (EC 3.2.1.80); fructan beta-(2,1)-fructosidase/1-exohydrolase (EC 3.2.1.153); fructan beta-(2,6)-fructosidase/6-exohydrolase (EC 3.2.1.154); sucrose:sucrose 1-fructosyltransferase (EC 2.4.1.99); fructan:fructan 1-fructosyltransferase (EC 2.4.1.100); …	nan
Pm_297	996297	997046	+	XP_003841002.1	predicted protein [Leptosphaeria maculans JN3]	--	--	--	--	--	--	--	--	--	--	--
Pm_298	997938	999382	+	XP_003841003.1	similar to Auxin Efflux Carrier superfamily [Leptosphaeria maculans JN3]	--	--	--	--	GO:0016021	integral component of membrane	gnl|CDD|230661	KOG2722, KOG2722, KOG2722, Predicted membrane protein [Function unknown].	--	--	--
Pm_299	999938	1001422	+	EFQ86261.1	hypothetical protein PTT_18522 [Pyrenophora teres f. teres 0-1]	--	--	--	--	--	--	--	--	--	--	--
Pm_300	1001502	1003172	-	XP_003841007.1	similar to allantoate permease [Leptosphaeria maculans JN3]	--	--	--	--	GO:0016021	integral component of membrane	gnl|CDD|230472	KOG2533, KOG2533, KOG2533, Permease of the major facilitator superfamily [Carbohydrate transport and metabolism].	--	--	--
Pm_301	1003424	1005991	+	XP_003841006.1	similar to alpha-glucosidase [Leptosphaeria maculans JN3]	--	--	--	--	GO:0003824	catalytic activity	gnl|CDD|229012	KOG1066, KOG1066, KOG1066, Glucosidase II catalytic (alpha) subunit and related enzymes, glycosyl hydrolase family 31 [Carbohydrate transport and metabolism, Cell wall/membrane/envelope biogenesis, Posttranslational modification, protein turnover, chaperones].	CBX97527.1	alpha-glucosidase (EC 3.2.1.20); alpha-1,3-glucosidase (EC 3.2.1.84); sucrase-isomaltase (EC 3.2.1.48) (EC 3.2.1.10); alpha-xylosidase (EC 3.2.1.-); alpha-glucan lyase (EC 4.2.2.13); isomaltosyltransferase (EC 2.4.1.-).	nan
Pm_302	1008653	1009909	+	XP_003841004.1	similar to tyrosinase central domain protein [Leptosphaeria maculans JN3]	--	--	--	--	GO:0016491	oxidoreductase activity	--	--	--	--	--
Pm_303	1009935	1012560	-	KNG45395.1	c6 zinc finger domain-containing protein [Stemphylium lycopersici]	--	--	--	--	GO:0005515	protein binding	gnl|CDD|230553	KOG2614, KOG2614, KOG2614, Kynurenine 3-monooxygenase and related flavoprotein monooxygenases [Energy production and conversion, General function prediction only].	--	--	--
Pm_304	1012849	1015032	+	XP_003837094.1	hypothetical protein LEMA_P033280.1 [Leptosphaeria maculans JN3]	--	--	--	--	GO:0005634	nucleus	gnl|CDD|230257	KOG2318, KOG2318, KOG2318, Uncharacterized conserved protein [Function unknown].	--	--	--
Pm_305	1015168	1015692	-	XP_003837092.1	hypothetical protein LEMA_P033260.1 [Leptosphaeria maculans JN3]	--	--	--	--	GO:0006401	RNA catabolic process	--	--	--	--	--
Pm_306	1016155	1016400	-	--	--	--	--	--	--	--	--	--	--	--	--	--
Pm_307	1017808	1019303	+	XP_003837090.1	hypothetical protein LEMA_P033240.1 [Leptosphaeria maculans JN3]	cfa	cyclopropane-fatty-acyl-phospholipid synthase	EC:2.1.1.79		GO:0008610	lipid biosynthetic process	--	--	--	--	--
Pm_308	1019509	1020111	-	XP_003837089.1	predicted protein [Leptosphaeria maculans JN3]	--	--	--	--	--	--	--	--	--	--	--
Pm_309	1021459	1022664	-	XP_003837088.1	hypothetical protein LEMA_P033220.1 [Leptosphaeria maculans JN3]	--	--	--	--	--	--	gnl|CDD|231666	KOG3734, KOG3734, KOG3734, Predicted phosphoglycerate mutase [Carbohydrate transport and metabolism].	--	--	--
Pm_310	1026062	1026898	-	XP_003837085.1	hypothetical protein LEMA_P033190.1 [Leptosphaeria maculans JN3]	--	--	--	--	--	--	--	--	--	--	--
Pm_311	1027376	1028444	+	XP_003837084.1	hypothetical protein LEMA_P033180.1 [Leptosphaeria maculans JN3]	--	--	--	--	--	--	--	--	--	--	--
Pm_312	1028989	1035771	+	XP_003837083.1	hypothetical protein LEMA_P033170.1 [Leptosphaeria maculans JN3]	--	--	--	--	GO:0006508	proteolysis	--	--	--	--	--
Pm_313	1036084	1036629	-	XP_003837083.1	hypothetical protein LEMA_P033170.1 [Leptosphaeria maculans JN3]	--	--	--	--	--	--	--	--	--	--	--
Pm_314	1037087	1040914	-	XP_003837081.1	similar to ISWI chromatin-remodeling complex ATPase ISW2 [Leptosphaeria maculans JN3]	--	--	--	--	GO:0005524	ATP binding	gnl|CDD|228334	KOG0385, KOG0385, KOG0385, Chromatin remodeling complex WSTF-ISWI, small subunit [Transcription].	--	--	--
Pm_315	1041257	1043309	+	XP_003837082.1	hypothetical protein LEMA_P033160.1 [Leptosphaeria maculans JN3]	--	--	--	--	--	--	--	--	--	--	--
Pm_316	1045645	1047227	-	--	--	--	--	--	--	--	--	--	--	--	--	--
Pm_317	1047419	1049590	+	EFQ85879.1	hypothetical protein PTT_19035 [Pyrenophora teres f. teres 0-1]	--	--	--	--	--	--	--	--	--	--	--
Pm_318	1050013	1051038	+	--	--	--	--	--	--	--	--	--	--	--	--	--
Pm_319	1053042	1054011	+	--	--	--	--	--	--	--	--	--	--	--	--	--
Pm_320	1055058	1056077	-	--	--	--	--	--	--	--	--	--	--	--	--	--
Pm_321	1056472	1058173	+	--	--	--	--	--	--	--	--	--	--	--	--	--
Pm_322	1058508	1060226	-	--	--	--	--	--	--	--	--	--	--	--	--	--
Pm_323	1060701	1062075	-	--	--	--	--	--	--	--	--	--	--	--	--	--
Pm_324	1063921	1064502	-	RYO34013.1	hypothetical protein AG0111_g10572 [Alternaria gaisen]	--	--	--	--	--	--	--	--	--	--	--
Pm_325	1065445	1067025	-	XP_003837078.1	predicted protein [Leptosphaeria maculans JN3]	--	--	--	--	--	--	--	--	--	--	--
Pm_326	1067465	1068912	-	--	--	--	--	--	--	--	--	--	--	--	--	--
Pm_327	1069844	1070744	-	XP_018383136.1	hypothetical protein CC77DRAFT_994116 [Alternaria alternata]	--	--	--	--	--	--	--	--	--	--	--
Pm_328	1071616	1072230	-	--	--	--	--	--	--	--	--	--	--	--	--	--
Pm_329	1072380	1077312	-	RAQ93861.1	pyruvate formate lyase activating enzyme [Stemphylium lycopersici]	--	--	--	--	GO:0003824	catalytic activity	--	--	--	--	--
Pm_330	1077584	1078219	+	XP_003836956.1	hypothetical protein LEMA_P124320.1 [Leptosphaeria maculans JN3]	--	--	--	--	--	--	--	--	--	--	--
Pm_331	1078326	1078880	-	XP_003836957.1	predicted protein [Leptosphaeria maculans JN3]	--	--	--	--	--	--	--	--	--	--	--
Pm_332	1079258	1079692	-	XP_003836958.1	predicted protein [Leptosphaeria maculans JN3]	--	--	--	--	--	--	--	--	--	--	--
Pm_333	1080903	1081929	-	XP_003836960.1	predicted protein [Leptosphaeria maculans JN3]	--	--	--	--	GO:0016021	integral component of membrane	--	--	--	--	--
Pm_334	1084360	1085247	+	OAL45384.1	hypothetical protein IQ07DRAFT_648617 [Pyrenochaeta sp. DS3sAY3a]	--	--	--	--	--	--	--	--	CBY01257.1	nan	nan
Pm_335	1085630	1087648	-	RMZ72543.1	hypothetical protein GMOD_00007542 [Pyrenophora seminiperda CCB06]	--	--	--	--	--	--	--	--	--	--	--
Pm_336	1089125	1090960	-	XP_003836962.1	hypothetical protein LEMA_P124380.1 [Leptosphaeria maculans JN3]	--	--	--	--	--	--	--	--	--	--	--
Pm_337	1093256	1097533	-	XP_003836965.1	similar to mitochondrial DNA-directed RNA polymerase [Leptosphaeria maculans JN3]	--	--	--	--	GO:0003677	DNA binding	gnl|CDD|228984	KOG1038, KOG1038, KOG1038, Mitochondrial/chloroplast DNA-directed RNA polymerase RPO41, provides primers for DNA replication-initiation [Transcription, Replication, recombination and repair].	--	--	--
Pm_338	1098211	1101445	+	PGH18966.1	hypothetical protein AJ80_04293 [Polytolypa hystricis UAMH7299]	--	--	--	--	--	--	--	--	--	--	--
Pm_339	1101650	1102813	-	--	--	--	--	--	--	--	--	--	--	--	--	--
Pm_340	1103083	1105425	-	XP_003836966.1	hypothetical protein LEMA_P124420.1 [Leptosphaeria maculans JN3]	--	--	--	--	--	--	--	--	XP_003653167.1	nan	nan
Pm_341	1105761	1107458	-	XP_003836967.1	similar to cytochrome P450 phenylacetate hydroxylase [Leptosphaeria maculans JN3]	--	--	--	--	GO:0005506	iron ion binding	gnl|CDD|228106	KOG0156, KOG0156, KOG0156, Cytochrome P450 CYP2 subfamily [Secondary metabolites biosynthesis, transport and catabolism].	--	--	--
Pm_342	1108043	1114562	-	RAQ99524.1	mfs general substrate transporter [Stemphylium lycopersici]	--	--	--	--	GO:0016021	integral component of membrane	gnl|CDD|228203	KOG0254, KOG0254, KOG0254, Predicted transporter (major facilitator superfamily) [General function prediction only].	--	--	--
Pm_343	1115261	1115742	+	XP_007707543.1	hypothetical protein COCCADRAFT_83658 [Bipolaris zeicola 26-R-13]	--	--	--	--	GO:0003723	RNA binding	gnl|CDD|230864	KOG2925, KOG2925, KOG2925, Predicted translation initiation factor related to eIF-1A [Translation, ribosomal structure and biogenesis].	--	--	--
Pm_344	1115752	1117180	-	XP_003836971.1	hypothetical protein LEMA_P124470.1 [Leptosphaeria maculans JN3]	--	--	--	--	GO:0000030	mannosyltransferase activity	gnl|CDD|230701	KOG2762, KOG2762, KOG2762, Mannosyltransferase [Carbohydrate transport and metabolism].	CBX89957.1	Dol-P-Man: dolichol pyrophosphate-mannose alpha-1,3-mannosyltransferase (EC 2.4.1.130); Dol-P-Man: dolichol pyrophosphate-Man5GlcNAc2 alpha-1,2-mannosyltransferase (EC 2.4.1.130)	These enzymes use dolichol-P-mannose as the sugar donor.
Pm_345	1118066	1119676	+	EFQ87964.1	hypothetical protein PTT_16347 [Pyrenophora teres f. teres 0-1]	--	--	--	--	--	--	--	--	--	--	--
Pm_346	1120739	1121276	-	KNG51615.1	alt a 1 major allergen [Stemphylium lycopersici]	--	--	--	--	--	--	--	--	--	--	--
Pm_347	1123347	1125070	-	XP_003836973.1	similar to histone acetyltransferase esa1 [Leptosphaeria maculans JN3]	TIP60, KAT5, ESA1	histone acetyltransferase HTATIP	EC:2.3.1.48	ko05166 HTLV-I infection;	GO:0004402	histone acetyltransferase activity	gnl|CDD|230686	KOG2747, KOG2747, KOG2747, Histone acetyltransferase (MYST family) [Chromatin structure and dynamics].	--	--	--
Pm_348	1125348	1126430	+	RMZ72470.1	hypothetical protein GMOD_00007463 [Pyrenophora seminiperda CCB06]	--	--	--	--	GO:0003676	nucleic acid binding	gnl|CDD|230188	KOG2249, KOG2249, KOG2249, 3'-5' exonuclease [Replication, recombination and repair].	--	--	--
Pm_349	1127515	1128832	+	XP_014080179.1	hypothetical protein COCC4DRAFT_193541 [Bipolaris maydis ATCC 48331]	--	--	--	--	--	--	gnl|CDD|229516	KOG1575, KOG1575, KOG1575, Voltage-gated shaker-like K+ channel, subunit beta/KCNAB [Energy production and conversion].	--	--	--
Pm_350	1129067	1130047	+	XP_018383191.1	hypothetical protein CC77DRAFT_234709 [Alternaria alternata]	--	--	--	--	--	--	--	--	--	--	--
Pm_351	1130597	1131274	-	RYO34329.1	hypothetical protein AG0111_g10522 [Alternaria gaisen]	--	--	--	--	--	--	--	--	--	--	--
Pm_352	1131907	1132308	-	XP_001939465.1	conserved hypothetical protein [Pyrenophora tritici-repentis Pt-1C-BFP]	--	--	--	--	--	--	--	--	--	--	--
Pm_353	1132957	1137465	+	EFQ92145.1	hypothetical protein PTT_10791 [Pyrenophora teres f. teres 0-1]	E3.1.3.16	protein phosphatase	EC:3.1.3.16		GO:0000981	DNA-binding transcription factor activity, RNA polymerase II-specific	gnl|CDD|228321	KOG0372, KOG0372, KOG0372, Serine/threonine specific protein phosphatase involved in glycogen accumulation, PP2A-related [Carbohydrate transport and metabolism, Signal transduction mechanisms].	--	--	--
Pm_354	1138534	1140375	+	PVH71444.1	putative MFS transporter [Cadophora sp. DSE1049]	--	--	--	--	GO:0016021	integral component of membrane	gnl|CDD|230472	KOG2533, KOG2533, KOG2533, Permease of the major facilitator superfamily [Carbohydrate transport and metabolism].	--	--	--
Pm_355	1144278	1145602	+	RYO77601.1	hypothetical protein DL764_010206 [Monosporascus ibericus]	--	--	--	--	--	--	--	--	--	--	--
Pm_356	1147706	1148543	-	XP_003836981.1	similar to protein ras-1 [Leptosphaeria maculans JN3]	KRAS, KRAS2	GTPase Kras	--	ko01521 EGFR tyrosine kinase inhibitor resistance;ko01522 Endocrine resistance;ko04010 MAPK signaling pathway;ko04012 ErbB signaling pathway;ko04013 MAPK signaling pathway - fly;ko04014 Ras signaling pathway;ko04015 Rap1 signaling pathway;ko04062 Chemokine signaling pathway;ko04068 FoxO signaling pathway;ko04071 Sphingolipid signaling pathway;ko04072 Phospholipase D signaling pathway;ko04137 Mito…	GO:0003924	GTPase activity	gnl|CDD|228344	KOG0395, KOG0395, KOG0395, Ras-related GTPase [General function prediction only].	--	--	--
Pm_357	1150125	1151159	-	RYN38991.1	hypothetical protein AA0112_g3976 [Alternaria arborescens]	--	--	--	--	--	--	gnl|CDD|230583	KOG2644, KOG2644, KOG2644, 3'-phosphoadenosine 5'-phosphosulfate sulfotransferase (PAPS reductase)/FAD synthetase and related enzymes [Amino acid transport and metabolism, Coenzyme transport and metabolism].	--	--	--
Pm_358	1151496	1152309	+	PZD28130.1	Cofilin-ADF domain containing protein [Pyrenophora tritici-repentis]	--	--	--	--	GO:0003779	actin binding	gnl|CDD|229675	KOG1736, KOG1736, KOG1736, Glia maturation factor beta [Extracellular structures].	--	--	--
Pm_359	1153858	1154577	+	--	--	--	--	--	--	--	--	--	--	--	--	--
Pm_360	1155156	1156046	-	XP_026614038.1	hypothetical protein CDV56_107347 [Aspergillus thermomutatus]	--	--	--	--	--	--	--	--	--	--	--
Pm_361	1156710	1157735	+	KEQ84036.1	hypothetical protein M438DRAFT_406123 [Aureobasidium pullulans EXF-150]	--	--	--	--	--	--	--	--	--	--	--
Pm_362	1159047	1161875	-	XP_003836983.1	similar to ATP-dependent protease La [Leptosphaeria maculans JN3]	lon	ATP-dependent Lon protease	EC:3.4.21.53	ko04112 Cell cycle - Caulobacter;	GO:0004176	ATP-dependent peptidase activity	gnl|CDD|229943	KOG2004, KOG2004, KOG2004, Mitochondrial ATP-dependent protease PIM1/LON [Posttranslational modification, protein turnover, chaperones].	--	--	--
Pm_363	1162819	1164218	+	KZM23966.1	serine-type endopeptidase [Ascochyta rabiei]	--	--	--	--	GO:0004252	serine-type endopeptidase activity	gnl|CDD|230919	KOG2980, KOG2980, KOG2980, Integral membrane protease of the rhomboid family involved in different forms of regulated intramembrane proteolysis [Signal transduction mechanisms].	--	--	--
Pm_364	1164671	1171524	-	RAR01485.1	duf323 domain-containing protein [Stemphylium lycopersici]	--	--	--	--	--	--	--	--	--	--	--
Pm_365	1173429	1174439	+	XP_003836986.1	predicted protein [Leptosphaeria maculans JN3]	--	--	--	--	--	--	--	--	--	--	--
Pm_366	1175187	1180400	+	XP_003836985.1	similar to phosphatidylethanolamine N-methyltransferase [Leptosphaeria maculans JN3]	CHO2	phosphatidylethanolamine N-methyltransferase	EC:2.1.1.17	ko00564 Glycerophospholipid metabolism;	GO:0004608	phosphatidylethanolamine N-methyltransferase activity	--	--	--	--	--
Pm_367	1180795	1182227	-	OWY45470.1	MFS general substrate transporter [Alternaria alternata]	--	--	--	--	GO:0016021	integral component of membrane	gnl|CDD|230443	KOG2504, KOG2504, KOG2504, Monocarboxylate transporter [Carbohydrate transport and metabolism].	--	--	--
Pm_368	1182892	1184871	+	RYO68131.1	hypothetical protein AA0116_g1079 [Alternaria tenuissima]	--	--	--	--	GO:0003677	DNA binding	--	--	--	--	--
Pm_369	1187268	1188272	+	XP_003837098.1	hypothetical protein LEMA_P033320.1 [Leptosphaeria maculans JN3]	pel	pectate lyase	EC:4.2.2.2	ko00040 Pentose and glucuronate interconversions;ko02024 Quorum sensing;	--	--	--	--	CBX93658.1	pectate lyase (EC 4.2.2.2); exo-pectate lyase (EC 4.2.2.9); pectin lyase (EC 4.2.2.10).	nan
Pm_370	1188691	1189179	-	OAL45252.1	hypothetical protein IQ07DRAFT_576704 [Pyrenochaeta sp. DS3sAY3a]	--	--	--	--	--	--	--	--	--	--	--
Pm_371	1189873	1191898	-	OAL45244.1	efflux pump protein [Pyrenochaeta sp. DS3sAY3a]	--	--	--	--	GO:0016021	integral component of membrane	gnl|CDD|228203	KOG0254, KOG0254, KOG0254, Predicted transporter (major facilitator superfamily) [General function prediction only].	--	--	--
Pm_372	1193932	1194710	+	OSS47659.1	hypothetical protein B5807_07199 [Epicoccum nigrum]	--	--	--	--	--	--	--	--	--	--	--
Pm_373	1194783	1196146	-	XP_003837100.1	hypothetical protein LEMA_P033340.1 [Leptosphaeria maculans JN3]	--	--	--	--	--	--	--	--	--	--	--
Pm_374	1197447	1198788	-	BAZ95821.1	monooxygenase, FAD binding domain cpaO [Cochliobolus pallescens]	--	--	--	--	GO:0071949	FAD binding	gnl|CDD|230553	KOG2614, KOG2614, KOG2614, Kynurenine 3-monooxygenase and related flavoprotein monooxygenases [Energy production and conversion, General function prediction only].	--	--	--
Pm_375	1199276	1200320	+	XP_001934576.1	2OG-Fe(II) oxygenase [Pyrenophora tritici-repentis Pt-1C-BFP]	--	--	--	--	GO:0016491	oxidoreductase activity	gnl|CDD|228093	KOG0143, KOG0143, KOG0143, Iron/ascorbate family oxidoreductases [Secondary metabolites biosynthesis, transport and catabolism, General function prediction only].	--	--	--
Pm_376	1200797	1212549	-	BAZ95823.1	PKS-NRPS hybrid cpaA [Cochliobolus pallescens]	--	--	--	--	GO:0003824	catalytic activity	gnl|CDD|229144	KOG1202, KOG1202, KOG1202, Animal-type fatty acid synthase and related proteins [Lipid transport and metabolism].	AFY93865.1	cellulose synthase (EC 2.4.1.12); chitin synthase (EC 2.4.1.16); dolichyl-phosphate beta-D-mannosyltransferase (EC 2.4.1.83); dolichyl-phosphate beta-glucosyltransferase (EC 2.4.1.117); N-acetylglucosaminyltransferase (EC 2.4.1.-); N-acetylgalactosaminyltransferase (EC 2.4.1.-); hyaluronan synthase (EC 2.4.1.212); chitin oligosaccharide synthase (EC 2.4.1.-); beta-1,3-glucan synthase (EC 2.4.1.34…	Distant similarity to families GT12, GT21, GT27, GT55, GT81 etc.
Pm_377	1213087	1214822	-	BAZ95824.1	oxidereductase, FAD binding domain cpaB [Cochliobolus pallescens]	--	--	--	--	GO:0016491	oxidoreductase activity	--	--	ALG08668.1	nan	nan
Pm_378	1215327	1217217	+	BAZ95825.1	P450 cpaC [Cochliobolus pallescens]	--	--	--	--	GO:0005506	iron ion binding	gnl|CDD|228107	KOG0157, KOG0157, KOG0157, Cytochrome P450 CYP4/CYP19/CYP26 subfamilies [Secondary metabolites biosynthesis, transport and catabolism, Lipid transport and metabolism].	--	--	--
Pm_379	1217457	1218575	-	BAZ95826.1	transcription factor, DNA binding domain cpaD [Cochliobolus pallescens]	--	--	--	--	--	--	--	--	--	--	--
Pm_380	1220976	1224813	+	BAZ95828.1	isoamyl alcohol oxidase, FAD binding domain cpaF [Cochliobolus pallescens]	--	--	--	--	GO:0016491	oxidoreductase activity	--	--	AKK27584.1	nan	nan
Pm_381	1225294	1226639	+	BAZ95829.1	oxidereductase, NAD binding domain cpaG [Cochliobolus pallescens]	--	--	--	--	GO:0016491	oxidoreductase activity	gnl|CDD|230680	KOG2741, KOG2741, KOG2741, Dimeric dihydrodiol dehydrogenase [Carbohydrate transport and metabolism, Secondary metabolites biosynthesis, transport and catabolism].	--	--	--
Pm_382	1226909	1227476	-	BAZ95830.1	hypothetical protein cpaH [Cochliobolus pallescens]	--	--	--	--	--	--	--	--	--	--	--
Pm_383	1228096	1229927	-	BAZ95831.1	MFS transporter cpaI [Cochliobolus pallescens]	--	--	--	--	GO:0016021	integral component of membrane	gnl|CDD|228203	KOG0254, KOG0254, KOG0254, Predicted transporter (major facilitator superfamily) [General function prediction only].	--	--	--
Pm_384	1230441	1231390	+	XP_001934585.1	conserved hypothetical protein [Pyrenophora tritici-repentis Pt-1C-BFP]	--	--	--	--	--	--	gnl|CDD|228672	KOG0725, KOG0725, KOG0725, Reductases with broad range of substrate specificities [General function prediction only].	--	--	--
Pm_385	1231644	1233111	-	BAZ95833.1	o-methyltransferase cpaK [Cochliobolus pallescens]	--	--	--	--	GO:0008168	methyltransferase activity	gnl|CDD|231116	KOG3178, KOG3178, KOG3178, Hydroxyindole-O-methyltransferase and related SAM-dependent methyltransferases [General function prediction only].	--	--	--
Pm_386	1233500	1235649	+	BAZ95834.1	FAD/FMN-containing dehydrogenase cpaL [Cochliobolus pallescens]	--	--	--	--	GO:0016491	oxidoreductase activity	--	--	AGL44334.1	nan	nan
Pm_387	1235994	1237067	-	XP_003837101.1	hypothetical protein LEMA_P033350.1 [Leptosphaeria maculans JN3]	--	--	--	--	--	--	--	--	--	--	--
Pm_388	1237425	1238969	+	XP_003837102.1	similar to nonsense-mediated mRNA decay protein 3 [Leptosphaeria maculans JN3]	NMD3	nonsense-mediated mRNA decay protein 3	--	ko03008 Ribosome biogenesis in eukaryotes;ko03013 RNA transport;	--	--	gnl|CDD|230552	KOG2613, KOG2613, KOG2613, NMD protein affecting ribosome stability and mRNA decay [Translation, ribosomal structure and biogenesis].	--	--	--
Pm_389	1239997	1241705	+	OAK99015.1	general substrate transporter [Stagonospora sp. SRC1lsM3a]	--	--	--	--	GO:0016020	membrane	gnl|CDD|228203	KOG0254, KOG0254, KOG0254, Predicted transporter (major facilitator superfamily) [General function prediction only].	--	--	--
Pm_390	1242139	1244172	+	XP_003837104.1	hypothetical protein LEMA_P033380.1 [Leptosphaeria maculans JN3]	--	--	--	--	--	--	--	--	--	--	--
Pm_391	1246079	1247367	-	XP_003837103.1	hypothetical protein LEMA_P033370.1 [Leptosphaeria maculans JN3]	--	--	--	--	--	--	--	--	--	--	--
Pm_392	1252250	1256939	-	RAQ99525.1	nadh-ubiquinone oxidoreductase 64 kda subunit [Stemphylium lycopersici]	MDV1, FIS2	mitochondrial division protein 1	--		GO:0005509	calcium ion binding	gnl|CDD|230434	KOG2495, KOG2495, KOG2495, NADH-dehydrogenase (ubiquinone) [Energy production and conversion].	--	--	--
Pm_393	1257327	1258198	+	OWY49884.1	chorismate mutase [Alternaria alternata]	E5.4.99.5	chorismate mutase	EC:5.4.99.5	ko00400 Phenylalanine, tyrosine and tryptophan biosynthesis;ko01230 Biosynthesis of amino acids;	GO:0004106	chorismate mutase activity	gnl|CDD|228742	KOG0795, KOG0795, KOG0795, Chorismate mutase [Amino acid transport and metabolism].	--	--	--
Pm_394	1258261	1261877	-	OCL02909.1	hypothetical protein AOQ84DRAFT_443053 [Glonium stellatum]	--	--	--	--	--	--	--	--	--	--	--
Pm_395	1263093	1264826	+	OCL02910.1	hypothetical protein AOQ84DRAFT_357151 [Glonium stellatum]	--	--	--	--	--	--	--	--	--	--	--
Pm_396	1265693	1267439	+	OAL54721.1	cytochrome P450 [Pyrenochaeta sp. DS3sAY3a]	--	--	--	--	GO:0004497	monooxygenase activity	gnl|CDD|228631	KOG0684, KOG0684, KOG0684, Cytochrome P450 [Secondary metabolites biosynthesis, transport and catabolism].	--	--	--
Pm_397	1268018	1269616	+	XP_003837108.1	similar to aminopeptidase Y [Leptosphaeria maculans JN3]	--	--	--	--	--	--	gnl|CDD|230134	KOG2195, KOG2195, KOG2195, Transferrin receptor and related proteins containing the protease-associated (PA) domain [Posttranslational modification, protein turnover, chaperones, Inorganic ion transport and metabolism, General function prediction only].	ACZ86812.1	Modules of approx. 40-60 residues. The majority of these modules is found among chitinases where the function is chitin-binding. Distantly related to the CBM5 family.	Previously known as cellulose-binding domain family XII (CBD XII).
Pm_398	1270115	1276051	-	RYN77791.1	hypothetical protein AA0120_g11281 [Alternaria tenuissima]	--	--	--	--	GO:0004252	serine-type endopeptidase activity	gnl|CDD|229096	KOG1153, KOG1153, KOG1153, Subtilisin-related protease/Vacuolar protease B [Posttranslational modification, protein turnover, chaperones].	--	--	--
Pm_399	1276677	1277610	-	XP_003837109.1	similar to PQ loop repeat protein [Leptosphaeria maculans JN3]	--	--	--	--	--	--	--	--	--	--	--
Pm_400	1277934	1279337	+	XP_003837110.1	hypothetical protein LEMA_P033440.1 [Leptosphaeria maculans JN3]	--	--	--	--	--	--	gnl|CDD|228772	KOG0826, KOG0826, KOG0826, Predicted E3 ubiquitin ligase involved in peroxisome organization [Posttranslational modification, protein turnover, chaperones].	--	--	--
Pm_401	1280031	1282061	+	XP_003837110.1	hypothetical protein LEMA_P033440.1 [Leptosphaeria maculans JN3]	--	--	--	--	GO:0006855	drug transmembrane transport	gnl|CDD|229289	KOG1347, KOG1347, KOG1347, Uncharacterized membrane protein, predicted efflux pump [General function prediction only].	--	--	--
Pm_402	1282695	1283447	+	XP_003837115.1	hypothetical protein LEMA_P033490.1 [Leptosphaeria maculans JN3]	--	--	--	--	--	--	gnl|CDD|232074	KOG4143, KOG4143, KOG4143, Sigma receptor and C-8 sterol isomerase [Signal transduction mechanisms].	--	--	--
Pm_403	1284988	1285645	-	XP_007714379.1	hypothetical protein COCCADRAFT_38558 [Bipolaris zeicola 26-R-13]	trxA	thioredoxin 1	--	ko04621 NOD-like receptor signaling pathway;ko05418 Fluid shear stress and atherosclerosis;	GO:0045454	cell redox homeostasis	gnl|CDD|228853	KOG0907, KOG0907, KOG0907, Thioredoxin [Posttranslational modification, protein turnover, chaperones].	--	--	--
Pm_404	1286632	1289193	-	XP_003837112.1	hypothetical protein LEMA_P033460.1 [Leptosphaeria maculans JN3]	--	--	--	--	--	--	--	--	--	--	--
Pm_405	1291943	1293387	+	XP_003837111.1	hypothetical protein LEMA_P033450.1 [Leptosphaeria maculans JN3]	NUF2, CDCA1	kinetochore protein Nuf2	--		GO:0000776	kinetochore	gnl|CDD|232367	KOG4438, KOG4438, KOG4438, Centromere-associated protein NUF2 [Cell cycle control, cell division, chromosome partitioning].	--	--	--
Pm_406	1295067	1296854	+	XP_007688023.1	hypothetical protein COCMIDRAFT_26356 [Bipolaris oryzae ATCC 44560]	amt, AMT, MEP	ammonium transporter, Amt family	--		GO:0008519	ammonium transmembrane transporter activity	gnl|CDD|228629	KOG0682, KOG0682, KOG0682, Ammonia permease [Inorganic ion transport and metabolism].	--	--	--
Pm_407	1297437	1298810	-	XP_001939510.1	hypothetical protein PTRG_09178 [Pyrenophora tritici-repentis Pt-1C-BFP]	--	--	--	--	--	--	--	--	--	--	--
Pm_408	1299573	1301265	-	XP_003837118.1	similar to beta-1-3-glucanosyltransferase [Leptosphaeria maculans JN3]	--	--	--	--	--	--	--	--	CBX93678.1	Modules of approx. 90-100 residues found at the C-terminus of GH17 or GH72 enzymatic modules and also sometimes isolated. CBM43 modules sometimes carry a C-terminal membrane anchor. The beta-1,3-glucan binding function has been demonstrated with the olive pollen protein Ole e 10.	Created after Barral, Suarez, Batanero, Alfonso, Alche, Rodr铆guez-Garc铆a, Villalba, Rivas and Rodr铆guez (2005) Biochem. J. 390, 77-84 (PMID: 15882149). Formerly known as X8 modules.
Pm_409	1302905	1303711	+	XP_003837120.1	predicted protein [Leptosphaeria maculans JN3]	--	--	--	--	--	--	--	--	--	--	--
Pm_410	1305569	1307694	+	XP_003837122.1	predicted protein [Leptosphaeria maculans JN3]	--	--	--	--	--	--	--	--	--	--	--
Pm_411	1307826	1308287	-	EFQ92147.1	hypothetical protein PTT_10793 [Pyrenophora teres f. teres 0-1]	--	--	--	--	GO:0003855	3-dehydroquinate dehydratase activity	--	--	--	--	--
Pm_412	1308859	1310017	+	OWY49876.1	inositol monophosphatase [Alternaria alternata]	--	--	--	--	GO:0008934	inositol monophosphate 1-phosphatase activity	gnl|CDD|230890	KOG2951, KOG2951, KOG2951, Inositol monophosphatase [Carbohydrate transport and metabolism].	--	--	--
Pm_413	1310143	1311139	-	RII16781.1	hypothetical protein CUC08_Gglean003224 [Alternaria sp. MG1]	QUIB, qa-3	quinate dehydrogenase	EC:1.1.1.24	ko00400 Phenylalanine, tyrosine and tryptophan biosynthesis;	GO:0004764	shikimate 3-dehydrogenase (NADP+) activity	--	--	--	--	--
Pm_414	1311911	1313676	+	XP_007695181.1	hypothetical protein COCSADRAFT_132488 [Bipolaris sorokiniana ND90Pr]	--	--	--	--	GO:0005215	transporter activity	gnl|CDD|228203	KOG0254, KOG0254, KOG0254, Predicted transporter (major facilitator superfamily) [General function prediction only].	--	--	--
Pm_415	1314906	1316009	+	RII16324.1	3-dehydroshikimate dehydratase [Alternaria sp. MG1]	--	--	--	--	--	--	--	--	--	--	--
Pm_416	1316828	1319689	-	XP_018383175.1	hypothetical protein CC77DRAFT_1063757 [Alternaria alternata]	--	--	--	--	GO:0003824	catalytic activity	--	--	--	--	--
Pm_417	1319810	1322095	+	OAL45309.1	hypothetical protein IQ07DRAFT_591643 [Pyrenochaeta sp. DS3sAY3a]	--	--	--	--	GO:0000981	DNA-binding transcription factor activity, RNA polymerase II-specific	--	--	--	--	--
Pm_418	1323734	1324925	+	XP_003837124.1	hypothetical protein LEMA_P033580.1 [Leptosphaeria maculans JN3]	--	--	--	--	--	--	--	--	CBX93684.1	glucan endo-1,3-beta-glucosidase (EC 3.2.1.39); glucan 1,3-beta-glucosidase (EC 3.2.1.58); licheninase (EC 3.2.1.73); beta-1,3-glucanosyltransglycosylase (EC 2.4.1.-).	nan
Pm_419	1326056	1326493	+	XP_003837125.1	hypothetical protein LEMA_uP033590.1 [Leptosphaeria maculans JN3]	--	--	--	--	--	--	--	--	--	--	--
Pm_420	1328424	1329265	+	OSS45199.1	hypothetical protein B5807_09353 [Epicoccum nigrum]	--	--	--	--	--	--	--	--	--	--	--
Pm_421	1329706	1337775	-	XP_003837128.1	similar to cell morphogenesis protein (PAG1) [Leptosphaeria maculans JN3]	--	--	--	--	--	--	gnl|CDD|229764	KOG1825, KOG1825, KOG1825, Fry-like conserved proteins [General function prediction only].	--	--	--
Pm_422	1339187	1341328	+	XP_003837130.1	similar to NADPH-cytochrome p450 reductase [Leptosphaeria maculans JN3]	POR	NADPH-ferrihemoprotein reductase	EC:1.6.2.4		GO:0003958	NADPH-hemoprotein reductase activity	gnl|CDD|229101	KOG1158, KOG1158, KOG1158, NADP/FAD dependent oxidoreductase [Energy production and conversion].	--	--	--
Pm_423	1344881	1346827	+	XP_003837133.1	hypothetical protein LEMA_P033670.1 [Leptosphaeria maculans JN3]	--	--	--	--	GO:0003676	nucleic acid binding	gnl|CDD|228095	KOG0145, KOG0145, KOG0145, RNA-binding protein ELAV/HU (RRM superfamily) [RNA processing and modification].	--	--	--
Pm_424	1347679	1349226	-	XP_003837134.1	hypothetical protein LEMA_P033680.1 [Leptosphaeria maculans JN3]	--	--	--	--	GO:0004672	protein kinase activity	gnl|CDD|230207	KOG2268, KOG2268, KOG2268, Serine/threonine protein kinase [Signal transduction mechanisms, General function prediction only].	--	--	--
Pm_425	1349519	1354075	+	XP_003837135.1	similar to 26S proteasome non-ATPase regulatory subunit 2 [Leptosphaeria maculans JN3]	PSMD2, RPN1	26S proteasome regulatory subunit N1	--	ko03050 Proteasome;ko05169 Epstein-Barr virus infection;	GO:0000502	proteasome complex	gnl|CDD|229944	KOG2005, KOG2005, KOG2005, 26S proteasome regulatory complex, subunit RPN1/PSMD2 [Posttranslational modification, protein turnover, chaperones].	EAA65303.1	nan	nan
Pm_426	1355491	1357073	+	XP_003837137.1	hypothetical protein LEMA_P033710.1 [Leptosphaeria maculans JN3]	--	--	--	--	GO:0006355	regulation of transcription, DNA-templated	gnl|CDD|229542	KOG1601, KOG1601, KOG1601, GATA-4/5/6 transcription factors [Transcription].	--	--	--
Pm_427	1358075	1358878	-	XP_003837139.1	predicted protein [Leptosphaeria maculans JN3]	--	--	--	--	--	--	--	--	--	--	--
Pm_428	1359362	1360488	-	XP_003837141.1	similar to translation initiation factor eIF-2B subunit alpha [Leptosphaeria maculans JN3]	--	--	--	--	GO:0044237	cellular metabolic process	gnl|CDD|229407	KOG1466, KOG1466, KOG1466, Translation initiation factor 2B, alpha subunit (eIF-2Balpha/GCN3) [Translation, ribosomal structure and biogenesis].	--	--	--
Pm_429	1361235	1361627	+	XP_003837142.1	hypothetical protein LEMA_P033760.1 [Leptosphaeria maculans JN3]	--	--	--	--	--	--	--	--	--	--	--
Pm_430	1362836	1364622	-	XP_003837143.1	predicted protein [Leptosphaeria maculans JN3]	--	--	--	--	--	--	--	--	CBX93703.1	beta-glucuronidase (EC 3.2.1.31); beta-4-O-methyl-glucuronidase (EC 3.2.1.-); heparanase (EC 3.2.1.-); baicalin beta-glucuronidase (EC 3.2.1.167)	nan
Pm_431	1367553	1367765	-	XP_003837144.1	predicted protein [Leptosphaeria maculans JN3]	--	--	--	--	--	--	--	--	--	--	--
Pm_432	1369730	1371161	-	XP_003837146.1	similar to C4-dicarboxylate transporter/malic acid transport protein [Leptosphaeria maculans JN3]	--	--	--	--	GO:0015140	malate transmembrane transporter activity	--	--	--	--	--
Pm_433	1372839	1374316	-	OAL54377.1	MFS general substrate transporter [Pyrenochaeta sp. DS3sAY3a]	--	--	--	--	GO:0016021	integral component of membrane	gnl|CDD|231696	KOG3764, KOG3764, KOG3764, Vesicular amine transporter [Intracellular trafficking, secretion, and vesicular transport].	--	--	--
Pm_434	1374924	1376184	+	RYN43205.1	hypothetical protein AA0112_g1075 [Alternaria arborescens]	--	--	--	--	GO:0003676	nucleic acid binding	gnl|CDD|232135	KOG4206, KOG4206, KOG4206, Spliceosomal protein snRNP-U1A/U2B [RNA processing and modification].	--	--	--
Pm_435	1376228	1377229	-	OWY54393.1	vacuolar ATP synthase-like protein subunit D [Alternaria alternata]	ATPeV1D, ATP6M	V-type H+-transporting ATPase subunit D	--	ko00190 Oxidative phosphorylation;ko04145 Phagosome;ko04150 mTOR signaling pathway;ko04721 Synaptic vesicle cycle;ko04966 Collecting duct acid secretion;ko05110 Vibrio cholerae infection;ko05120 Epithelial cell signaling in Helicobacter pylori infection;ko05323 Rheumatoid arthritis;	GO:0042626	ATPase activity, coupled to transmembrane movement of substances	gnl|CDD|229588	KOG1647, KOG1647, KOG1647, Vacuolar H+-ATPase V1 sector, subunit D [Energy production and conversion].	--	--	--
Pm_436	1377675	1380242	+	KNG47041.1	pre-mrna-splicing factor syf1 [Stemphylium lycopersici]	SYF1, XAB2	pre-mRNA-splicing factor SYF1	--	ko03040 Spliceosome;	GO:0005515	protein binding	gnl|CDD|229986	KOG2047, KOG2047, KOG2047, mRNA splicing factor [RNA processing and modification].	--	--	--
Pm_437	1381960	1382806	+	RYO50667.1	hypothetical protein AG0111_g50 [Alternaria gaisen]	--	--	--	--	--	--	--	--	--	--	--
Pm_438	1383351	1386329	-	OAL54396.1	pathway-specific nitrogen regulator [Pyrenochaeta sp. DS3sAY3a]	--	--	--	--	GO:0000981	DNA-binding transcription factor activity, RNA polymerase II-specific	--	--	--	--	--
Pm_439	1387016	1391300	-	XP_003837257.1	similar to DNA repair protein rad5 [Leptosphaeria maculans JN3]	--	--	--	--	GO:0005524	ATP binding	gnl|CDD|228947	KOG1001, KOG1001, KOG1001, Helicase-like transcription factor HLTF/DNA helicase RAD5, DEAD-box superfamily [Transcription, Replication, recombination and repair].	--	--	--
Pm_440	1392405	1394251	-	XP_003837260.1	similar to vacuolar calcium ion transporter /H(+) exchanger [Leptosphaeria maculans JN3]	--	--	--	--	GO:0016021	integral component of membrane	gnl|CDD|229339	KOG1397, KOG1397, KOG1397, Ca2+/H+ antiporter VCX1 and related proteins [Inorganic ion transport and metabolism].	CCA23362.1	nan	nan
Pm_441	1396224	1396829	-	RYO06628.1	hypothetical protein AA0119_g2582 [Alternaria tenuissima]	--	--	--	--	GO:0016021	integral component of membrane	gnl|CDD|229712	KOG1773, KOG1773, KOG1773, Stress responsive protein [General function prediction only].	--	--	--
Pm_442	1397060	1398319	-	OAL03858.1	3-hydroxyisobutyrate dehydrogenase [Stagonospora sp. SRC1lsM3a]	mmsB, HIBADH	3-hydroxyisobutyrate dehydrogenase	EC:1.1.1.31	ko00280 Valine, leucine and isoleucine degradation;	GO:0008442	3-hydroxyisobutyrate dehydrogenase activity	gnl|CDD|228358	KOG0409, KOG0409, KOG0409, Predicted dehydrogenase [General function prediction only].	--	--	--
Pm_443	1399257	1400382	-	OAL03859.1	hypothetical protein IQ06DRAFT_374902 [Stagonospora sp. SRC1lsM3a]	RPC5, POLR3E	DNA-directed RNA polymerase III subunit RPC5	--	ko00230 Purine metabolism;ko00240 Pyrimidine metabolism;ko03020 RNA polymerase;ko04623 Cytosolic DNA-sensing pathway;ko05169 Epstein-Barr virus infection;	GO:0003899	DNA-directed 5'-3' RNA polymerase activity	gnl|CDD|230293	KOG2354, KOG2354, KOG2354, RNA Polymerase C (III) 37 kDa subunit [Transcription].	--	--	--
Pm_444	1400710	1404172	+	XP_018385529.1	DNA damage-binding protein 1 [Alternaria alternata]	DDB1	DNA damage-binding protein 1	--	ko03420 Nucleotide excision repair;ko04120 Ubiquitin mediated proteolysis;ko05161 Hepatitis B;ko05203 Viral carcinogenesis;	GO:0003676	nucleic acid binding	gnl|CDD|229836	KOG1897, KOG1897, KOG1897, Damage-specific DNA binding complex, subunit DDB1 [Replication, recombination and repair].	--	--	--
Pm_445	1404512	1405234	-	--	--	--	--	--	--	--	--	--	--	--	--	--
Pm_446	1405675	1407405	-	RYO28574.1	hypothetical protein AA0111_g6773 [Alternaria arborescens]	--	--	--	--	GO:0005672	transcription factor TFIIA complex	gnl|CDD|231401	KOG3463, KOG3463, KOG3463, Transcription initiation factor IIA, gamma subunit [Transcription].	--	--	--
Pm_447	1407623	1408422	+	XP_001939310.1	gephyrin [Pyrenophora tritici-repentis Pt-1C-BFP]	GPHN	gephyrin	EC:2.10.1.1 2.7.7.75	ko00790 Folate biosynthesis;ko04727 GABAergic synapse;	GO:0015078	proton transmembrane transporter activity	gnl|CDD|228182	KOG0233, KOG0233, KOG0233, Vacuolar H+-ATPase V0 sector, subunit c'' [Energy production and conversion].	--	--	--
Pm_448	1408800	1411063	+	XP_014084269.1	hypothetical protein COCC4DRAFT_124456 [Bipolaris maydis ATCC 48331]	--	--	--	--	GO:0006777	Mo-molybdopterin cofactor biosynthetic process	gnl|CDD|230310	KOG2371, KOG2371, KOG2371, Molybdopterin biosynthesis protein [Coenzyme transport and metabolism].	--	--	--
Pm_449	1412338	1413576	+	XP_003837229.1	hypothetical protein LEMA_P034630.1 [Leptosphaeria maculans JN3]	--	--	--	--	GO:0005515	protein binding	gnl|CDD|230023	KOG2084, KOG2084, KOG2084, Predicted histone tail methylase containing SET domain [Chromatin structure and dynamics].	--	--	--
Pm_450	1414730	1415616	+	XP_003837226.1	hypothetical protein LEMA_P034600.1 [Leptosphaeria maculans JN3]	--	--	--	--	--	--	--	--	--	--	--
Pm_451	1416648	1417869	-	XP_003837225.1	similar to pectate lyase [Leptosphaeria maculans JN3]	pel	pectate lyase	EC:4.2.2.2	ko00040 Pentose and glucuronate interconversions;ko02024 Quorum sensing;	--	--	--	--	CBX93785.1	pectate lyase (EC 4.2.2.2); exo-pectate lyase (EC 4.2.2.9); pectin lyase (EC 4.2.2.10).	nan
Pm_452	1420945	1421898	-	XP_003837223.1	hypothetical protein LEMA_P034570.1 [Leptosphaeria maculans JN3]	--	--	--	--	GO:0003824	catalytic activity	gnl|CDD|230583	KOG2644, KOG2644, KOG2644, 3'-phosphoadenosine 5'-phosphosulfate sulfotransferase (PAPS reductase)/FAD synthetase and related enzymes [Amino acid transport and metabolism, Coenzyme transport and metabolism].	--	--	--
Pm_453	1422527	1434222	+	XP_003837222.1	similar to sulfite reductase subunit beta [Leptosphaeria maculans JN3]	cysI	sulfite reductase (NADPH) hemoprotein beta-component	EC:1.8.1.2	ko00920 Sulfur metabolism;	GO:0003824	catalytic activity	gnl|CDD|228508	KOG0560, KOG0560, KOG0560, Sulfite reductase (ferredoxin) [Inorganic ion transport and metabolism].	--	--	--
Pm_454	1434464	1435963	-	XP_003837217.1	hypothetical protein LEMA_P034510.1 [Leptosphaeria maculans JN3]	--	--	--	--	--	--	gnl|CDD|230149	KOG2210, KOG2210, KOG2210, Oxysterol-binding protein [Signal transduction mechanisms].	--	--	--
Pm_455	1436872	1438036	-	RYN28102.1	L-asparaginase 2-4 [Alternaria tenuissima]	--	--	--	--	GO:0004067	asparaginase activity	gnl|CDD|228452	KOG0503, KOG0503, KOG0503, Asparaginase [Amino acid transport and metabolism].	--	--	--
Pm_456	1438900	1439580	+	XP_003837215.1	hypothetical protein LEMA_P034490.1 [Leptosphaeria maculans JN3]	--	--	--	--	--	--	--	--	--	--	--
Pm_457	1439632	1440273	-	XP_003837214.1	similar to DUF775 domain protein [Leptosphaeria maculans JN3]	--	--	--	--	--	--	gnl|CDD|231998	KOG4067, KOG4067, KOG4067, Uncharacterized conserved protein [Function unknown].	--	--	--
Pm_458	1440530	1442435	-	XP_022508885.1	copper-translocating P-type ATPase [Fonsecaea monophora]	--	--	--	--	GO:0005215	transporter activity	gnl|CDD|228203	KOG0254, KOG0254, KOG0254, Predicted transporter (major facilitator superfamily) [General function prediction only].	--	--	--
Pm_459	1443626	1444135	+	XP_016616148.1	hypothetical protein Z519_09635 [Cladophialophora bantiana CBS 173.52]	--	--	--	--	--	--	--	--	--	--	--
Pm_460	1444298	1445403	-	OAL47345.1	NAD(P)-binding protein, partial [Pyrenochaeta sp. DS3sAY3a]	--	--	--	--	GO:0016491	oxidoreductase activity	gnl|CDD|229147	KOG1205, KOG1205, KOG1205, Predicted dehydrogenase [Secondary metabolites biosynthesis, transport and catabolism].	--	--	--
Pm_461	1445839	1452743	+	XP_022508895.1	hypothetical protein AYO21_08904 [Fonsecaea monophora]	--	--	--	--	GO:0003700	DNA-binding transcription factor activity	gnl|CDD|229341	KOG1399, KOG1399, KOG1399, Flavin-containing monooxygenase [Secondary metabolites biosynthesis, transport and catabolism].	--	--	--
Pm_462	1453357	1453698	-	OAL47351.1	hypothetical protein IQ07DRAFT_657762 [Pyrenochaeta sp. DS3sAY3a]	--	--	--	--	--	--	--	--	--	--	--
Pm_463	1455068	1456324	-	XP_003837212.1	similar to serine/threonine protein phosphatase 2A catalytic subunit [Leptosphaeria maculans JN3]	PPP2C	serine/threonine-protein phosphatase 2A catalytic subunit	EC:3.1.3.16	ko03015 mRNA surveillance pathway;ko04013 MAPK signaling pathway - fly;ko04071 Sphingolipid signaling pathway;ko04111 Cell cycle - yeast;ko04113 Meiosis - yeast;ko04114 Oocyte meiosis;ko04138 Autophagy - yeast;ko04140 Autophagy - animal;ko04151 PI3K-Akt signaling pathway;ko04152 AMPK signaling pathway;ko04261 Adrenergic signaling in cardiomyocytes;ko04350 TGF-beta signaling pathway;ko04390 Hippo …	GO:0016787	hydrolase activity	gnl|CDD|228320	KOG0371, KOG0371, KOG0371, Serine/threonine protein phosphatase 2A, catalytic subunit [Signal transduction mechanisms].	--	--	--
Pm_464	1456795	1458747	+	XP_003837211.1	hypothetical protein LEMA_P034450.1 [Leptosphaeria maculans JN3]	--	--	--	--	GO:0006508	proteolysis	gnl|CDD|228725	KOG0778, KOG0778, KOG0778, Protease, Ulp1 family [Posttranslational modification, protein turnover, chaperones].	--	--	--
Pm_465	1459419	1460520	-	XP_003837210.1	similar to zinc-binding alcohol dehydrogenase [Leptosphaeria maculans JN3]	--	--	--	--	GO:0016491	oxidoreductase activity	gnl|CDD|229140	KOG1198, KOG1198, KOG1198, Zinc-binding oxidoreductase [Energy production and conversion, General function prediction only].	--	--	--
Pm_466	1461975	1462493	+	OAL54271.1	hypothetical protein IQ07DRAFT_608306 [Pyrenochaeta sp. DS3sAY3a]	--	--	--	--	--	--	--	--	--	--	--
Pm_467	1462611	1464331	+	XP_003837208.1	hypothetical protein LEMA_P034420.1 [Leptosphaeria maculans JN3]	--	--	--	--	--	--	--	--	--	--	--
Pm_468	1464567	1466997	+	XP_003837207.1	hypothetical protein LEMA_P034410.1 [Leptosphaeria maculans JN3]	TYW1	tRNA wybutosine-synthesizing protein 1	EC:4.1.3.44		GO:0003824	catalytic activity	gnl|CDD|229103	KOG1160, KOG1160, KOG1160, Fe-S oxidoreductase [Energy production and conversion].	--	--	--
Pm_469	1467157	1468233	-	XP_003837206.1	similar to tRNA-splicing endonuclease subunit sen34 [Leptosphaeria maculans JN3]	--	--	--	--	GO:0000213	tRNA-intron endonuclease activity	gnl|CDD|232064	KOG4133, KOG4133, KOG4133, tRNA splicing endonuclease [Translation, ribosomal structure and biogenesis].	--	--	--
Pm_470	1468647	1469028	+	OAL54274.1	hypothetical protein IQ07DRAFT_583571 [Pyrenochaeta sp. DS3sAY3a]	--	--	--	--	GO:0007052	mitotic spindle organization	--	--	--	--	--
Pm_471	1469611	1470561	-	XP_003837204.1	similar to GTP-binding protein rho4 [Leptosphaeria maculans JN3]	--	--	--	--	GO:0003924	GTPase activity	gnl|CDD|228342	KOG0393, KOG0393, KOG0393, Ras-related small GTPase, Rho type [General function prediction only].	CEF62298.1	sucrose synthase (EC 2.4.1.13); sucrose-phosphate synthase (EC 2.4.1.14); alpha-glucosyltransferase (EC 2.4.1.52); lipopolysaccharide N-acetylglucosaminyltransferase (EC 2.4.1.56); GDP-Man alpha-mannosyltransferase (EC 2.4.1.-); 1,2-diacylglycerol 3-glucosyltransferase (EC 2.4.1.157); diglucosyl diacylglycerol synthase (EC 2.4.1.208); digalactosyldiacylglycerol synthase (EC 2.4.1.141); trehalose …	nan
Pm_472	1470959	1472930	+	XP_003837203.1	similar to sphingosine-1-phosphate phosphohydrolase [Leptosphaeria maculans JN3]	--	--	--	--	--	--	gnl|CDD|230761	KOG2822, KOG2822, KOG2822, Sphingoid base-phosphate phosphatase [Lipid transport and metabolism].	--	--	--
Pm_473	1473028	1475019	-	XP_003837202.1	predicted protein [Leptosphaeria maculans JN3]	--	--	--	--	--	--	gnl|CDD|229169	KOG1227, KOG1227, KOG1227, Putative methyltransferase [General function prediction only].	--	--	--
Pm_474	1475413	1476357	+	XP_003837201.1	similar to thiamin pyrophosphokinase-related protein [Leptosphaeria maculans JN3]	--	--	--	--	GO:0016787	hydrolase activity	gnl|CDD|232242	KOG4313, KOG4313, KOG4313, Thiamine pyrophosphokinase [Nucleotide transport and metabolism].	--	--	--
Pm_475	1476516	1477006	-	XP_003837200.1	similar to DNA-directed RNA polymerases i [Leptosphaeria maculans JN3]	--	--	--	--	GO:0006351	transcription, DNA-templated	gnl|CDD|231338	KOG3400, KOG3400, KOG3400, RNA polymerase subunit 8 [Transcription].	--	--	--
Pm_476	1477445	1479836	+	XP_003837199.1	hypothetical protein LEMA_P034330.1 [Leptosphaeria maculans JN3]	--	--	--	--	GO:0005515	protein binding	--	--	--	--	--
Pm_477	1480552	1482800	+	XP_003837198.1	hypothetical protein LEMA_P034320.1 [Leptosphaeria maculans JN3]	--	--	--	--	GO:0016787	hydrolase activity	gnl|CDD|229328	KOG1386, KOG1386, KOG1386, Nucleoside phosphatase [Nucleotide transport and metabolism].	--	--	--
Pm_478	1483129	1484123	-	XP_003837197.1	similar to glutamine amidotransferase class-I [Leptosphaeria maculans JN3]	--	--	--	--	--	--	gnl|CDD|231117	KOG3179, KOG3179, KOG3179, Predicted glutamine synthetase [Nucleotide transport and metabolism].	--	--	--
Pm_479	1484465	1486712	+	XP_003837196.1	hypothetical protein LEMA_P034300.1 [Leptosphaeria maculans JN3]	--	--	--	--	GO:0016021	integral component of membrane	gnl|CDD|228203	KOG0254, KOG0254, KOG0254, Predicted transporter (major facilitator superfamily) [General function prediction only].	--	--	--
Pm_480	1491518	1495761	+	XP_003837192.1	similar to Calcium transporting P-type ATPase [Leptosphaeria maculans JN3]	E3.6.3.8	Ca2+-transporting ATPase	EC:3.6.3.8		GO:0000166	nucleotide binding	gnl|CDD|228153	KOG0204, KOG0204, KOG0204, Calcium transporting ATPase [Inorganic ion transport and metabolism].	--	--	--
Pm_481	1496482	1497378	+	OAL54258.1	hypothetical protein IQ07DRAFT_558188 [Pyrenochaeta sp. DS3sAY3a]	--	--	--	--	--	--	--	--	--	--	--
Pm_482	1498005	1503899	+	XP_003837190.1	hypothetical protein LEMA_P034240.1 [Leptosphaeria maculans JN3]	--	--	--	--	GO:0035556	intracellular signal transduction	gnl|CDD|231508	KOG3572, KOG3572, KOG3572, Uncharacterized conserved protein, contains DEP domain [Signal transduction mechanisms].	--	--	--
Pm_483	1504667	1508344	+	XP_003837189.1	hypothetical protein LEMA_P034230.1 [Leptosphaeria maculans JN3]	--	--	--	--	--	--	--	--	--	--	--
Pm_484	1509034	1510256	+	RYN39052.1	Glutathione S-transferase omega-like 2 [Alternaria arborescens]	ECM4	putative glutathione S-transferase	--		GO:0004364	glutathione transferase activity	gnl|CDD|230842	KOG2903, KOG2903, KOG2903, Predicted glutathione S-transferase [Posttranslational modification, protein turnover, chaperones].	--	--	--
Pm_485	1510465	1511974	-	XP_003837187.1	hypothetical protein LEMA_P034210.1 [Leptosphaeria maculans JN3]	NUPL1, NUP49	nucleoporin p58/p45	--	ko03013 RNA transport;	--	--	gnl|CDD|228791	KOG0845, KOG0845, KOG0845, Nuclear pore complex, Nup98 component (sc Nup145/Nup100/Nup116) [Nuclear structure, Intracellular trafficking, secretion, and vesicular transport].	--	--	--
Pm_486	1512371	1513508	+	XP_003837186.1	hypothetical protein LEMA_P034200.1 [Leptosphaeria maculans JN3]	FIP1L1, FIP1	pre-mRNA 3'-end-processing factor FIP1	--	ko03015 mRNA surveillance pathway;	--	--	gnl|CDD|228995	KOG1049, KOG1049, KOG1049, Polyadenylation factor I complex, subunit FIP1 [RNA processing and modification].	--	--	--
Pm_487	1513935	1515027	-	XP_003837185.1	hypothetical protein LEMA_P034190.1 [Leptosphaeria maculans JN3]	SNRPA1	U2 small nuclear ribonucleoprotein A'	--	ko03040 Spliceosome;	GO:0005515	protein binding	gnl|CDD|229585	KOG1644, KOG1644, KOG1644, U2-associated snRNP A' protein [RNA processing and modification].	--	--	--
Pm_488	1516431	1521172	-	XP_003837185.1	hypothetical protein LEMA_P034190.1 [Leptosphaeria maculans JN3]	--	--	--	--	GO:0004672	protein kinase activity	gnl|CDD|229182	KOG1240, KOG1240, KOG1240, Protein kinase containing WD40 repeats [Signal transduction mechanisms].	--	--	--
Pm_489	1521470	1522931	+	XP_003837184.1	similar to alpha-1,3-mannosyltransferase ALG2 [Leptosphaeria maculans JN3]	ALG2	alpha-1,3/alpha-1,6-mannosyltransferase	EC:2.4.1.132 2.4.1.257	ko00510 N-Glycan biosynthesis;ko00513 Various types of N-glycan biosynthesis;	GO:0004378	GDP-Man:Man1GlcNAc2-PP-Dol alpha-1,3-mannosyltransferase activity	gnl|CDD|228799	KOG0853, KOG0853, KOG0853, Glycosyltransferase [Cell wall/membrane/envelope biogenesis].	CBX93744.1	sucrose synthase (EC 2.4.1.13); sucrose-phosphate synthase (EC 2.4.1.14); alpha-glucosyltransferase (EC 2.4.1.52); lipopolysaccharide N-acetylglucosaminyltransferase (EC 2.4.1.56); GDP-Man alpha-mannosyltransferase (EC 2.4.1.-); 1,2-diacylglycerol 3-glucosyltransferase (EC 2.4.1.157); diglucosyl diacylglycerol synthase (EC 2.4.1.208); digalactosyldiacylglycerol synthase (EC 2.4.1.141); trehalose …	nan
Pm_490	1523063	1526419	-	RYP93434.1	hypothetical protein DL770_000477 [Monosporascus sp. CRB-9-2]	--	--	--	--	GO:0003824	catalytic activity	gnl|CDD|229245	KOG1303, KOG1303, KOG1303, Amino acid transporters [Amino acid transport and metabolism].	CCG30047.1	acetyl xylan esterase (EC 3.1.1.72); chitin deacetylase (EC 3.5.1.41); chitooligosaccharide deacetylase (EC 3.5.1.-); peptidoglycan GlcNAc deacetylase (EC 3.5.1.-); peptidoglycan N-acetylmuramic acid deacetylase (EC 3.5.1.-).	nan
Pm_491	1527073	1528020	+	XP_003837180.1	hypothetical protein LEMA_P034140.1 [Leptosphaeria maculans JN3]	--	--	--	--	GO:0016491	oxidoreductase activity	gnl|CDD|227974	KOG0023, KOG0023, KOG0023, Alcohol dehydrogenase, class V [Secondary metabolites biosynthesis, transport and catabolism].	--	--	--
Pm_492	1528328	1530013	+	XP_003837179.1	similar to amidase [Leptosphaeria maculans JN3]	--	--	--	--	--	--	gnl|CDD|229153	KOG1211, KOG1211, KOG1211, Amidases [Translation, ribosomal structure and biogenesis].	--	--	--
Pm_493	1530334	1531247	-	XP_003837178.1	similar to short-chain dehydrogenase/reductase SDR [Leptosphaeria maculans JN3]	--	--	--	--	--	--	gnl|CDD|228672	KOG0725, KOG0725, KOG0725, Reductases with broad range of substrate specificities [General function prediction only].	--	--	--
Pm_494	1531590	1534218	+	XP_003837177.1	similar to C2H2 transcription factor (AmdA) [Leptosphaeria maculans JN3]	--	--	--	--	GO:0003677	DNA binding	--	--	--	--	--
Pm_495	1534552	1537868	-	RYN83701.1	Polygalacturonase [Alternaria alternata]	--	--	--	--	GO:0004650	polygalacturonase activity	--	--	CBX93736.1	polygalacturonase (EC 3.2.1.15); exo-polygalacturonase (EC 3.2.1.67); exo-polygalacturonosidase (EC 3.2.1.82); rhamnogalacturonase (EC 3.2.1.-); endo-xylogalacturonan hydrolase (EC 3.2.1.-); rhamnogalacturonan alpha-L-rhamnopyranohydrolase (EC 3.2.1.40)	nan
Pm_496	1538753	1542401	-	XP_003837174.1	similar to Spc97 / Spc98 family protein [Leptosphaeria maculans JN3]	--	--	--	--	GO:0043015	gamma-tubulin binding	--	--	--	--	--
Pm_497	1542651	1543220	-	KNG50894.1	polyketide cyclase [Stemphylium lycopersici]	--	--	--	--	--	--	--	--	--	--	--
Pm_498	1543986	1548162	-	XP_003837171.1	hypothetical protein LEMA_P034050.1 [Leptosphaeria maculans JN3]	--	--	--	--	--	--	--	--	--	--	--
Pm_499	1548862	1549537	-	RYN91278.1	hypothetical protein AA0119_g10586 [Alternaria tenuissima]	ATPeFF, ATP17	F-type H+-transporting ATPase subunit f	--	ko00190 Oxidative phosphorylation;	GO:0000276	mitochondrial proton-transporting ATP synthase complex, coupling factor F(o)	--	--	--	--	--
Pm_500	1549787	1551523	+	XP_003837169.1	similar to NADH-ubiquinone oxidoreductase 21 kDa subunit [Leptosphaeria maculans JN3]	NDUFS4	NADH dehydrogenase (ubiquinone) Fe-S protein 4	--	ko00190 Oxidative phosphorylation;ko04932 Non-alcoholic fatty liver disease (NAFLD);ko05010 Alzheimer's disease;ko05012 Parkinson's disease;ko05016 Huntington's disease;	GO:0016651	oxidoreductase activity, acting on NAD(P)H	gnl|CDD|231327	KOG3389, KOG3389, KOG3389, NADH:ubiquinone oxidoreductase, NDUFS4/18 kDa subunit [Energy production and conversion].	--	--	--
Pm_501	1551632	1552532	-	XP_003837167.1	hypothetical protein LEMA_P034010.1 [Leptosphaeria maculans JN3]	--	--	--	--	--	--	--	--	CBX93727.1	acetyl xylan esterase (EC 3.1.1.72).	nan
Pm_502	1555075	1556859	-	XP_003837164.1	hypothetical protein LEMA_P033980.1 [Leptosphaeria maculans JN3]	--	--	--	--	--	--	--	--	--	--	--
Pm_503	1557537	1558598	-	XP_003837163.1	hypothetical protein LEMA_P033970.1 [Leptosphaeria maculans JN3]	--	--	--	--	--	--	--	--	--	--	--
Pm_504	1560776	1561680	-	XP_003837161.1	hypothetical protein LEMA_P033950.1 [Leptosphaeria maculans JN3]	--	--	--	--	GO:0010181	FMN binding	gnl|CDD|232486	KOG4558, KOG4558, KOG4558, Uncharacterized conserved protein [Function unknown].	--	--	--
Pm_505	1562633	1564347	-	XP_003837160.1	hypothetical protein LEMA_P033940.1 [Leptosphaeria maculans JN3]	--	--	--	--	GO:0005634	nucleus	--	--	--	--	--
Pm_506	1564548	1568272	+	XP_003837159.1	similar to beta-tubulin cofactor d [Leptosphaeria maculans JN3]	--	--	--	--	--	--	gnl|CDD|229882	KOG1943, KOG1943, KOG1943, Beta-tubulin folding cofactor D [Posttranslational modification, protein turnover, chaperones].	--	--	--
Pm_507	1569370	1570272	+	RMZ72514.1	ribosome biogenesis urb1 [Pyrenophora seminiperda CCB06]	--	--	--	--	--	--	--	--	--	--	--
Pm_508	1570803	1573707	-	XP_003837157.1	similar to tRNA nucleotidyltransferase [Leptosphaeria maculans JN3]	--	--	--	--	GO:0003723	RNA binding	gnl|CDD|230098	KOG2159, KOG2159, KOG2159, tRNA nucleotidyltransferase/poly(A) polymerase [Translation, ribosomal structure and biogenesis].	--	--	--
Pm_509	1573820	1576581	+	XP_003837156.1	hypothetical protein LEMA_P033900.1 [Leptosphaeria maculans JN3]	--	--	--	--	--	--	gnl|CDD|229877	KOG1938, KOG1938, KOG1938, Protein with predicted involvement in meiosis (GSG1) [Cell cycle control, cell division, chromosome partitioning].	--	--	--
Pm_510	1577094	1578199	-	XP_003837155.1	hypothetical protein LEMA_P033890.1 [Leptosphaeria maculans JN3]	--	--	--	--	--	--	gnl|CDD|230544	KOG2605, KOG2605, KOG2605, OTU (ovarian tumor)-like cysteine protease [Signal transduction mechanisms, Posttranslational modification, protein turnover, chaperones].	--	--	--
Pm_511	1579067	1582523	+	XP_003837153.1	similar to homocitrate synthase [Leptosphaeria maculans JN3]	LYS21, LYS20	homocitrate synthase	EC:2.3.3.14	ko00300 Lysine biosynthesis;ko00620 Pyruvate metabolism;ko01210 2-Oxocarboxylic acid metabolism;ko01230 Biosynthesis of amino acids;	GO:0003824	catalytic activity	gnl|CDD|230306	KOG2367, KOG2367, KOG2367, Alpha-isopropylmalate synthase/homocitrate synthase [Amino acid transport and metabolism].	--	--	--
Pm_512	1582960	1583890	+	XP_003837152.1	similar to isopentenyl-diphosphate delta isomerase 1 [Leptosphaeria maculans JN3]	idi, IDI	isopentenyl-diphosphate Delta-isomerase	EC:5.3.3.2	ko00900 Terpenoid backbone biosynthesis;	GO:0004452	isopentenyl-diphosphate delta-isomerase activity	gnl|CDD|228092	KOG0142, KOG0142, KOG0142, Isopentenyl pyrophosphate:dimethylallyl pyrophosphate isomerase [Secondary metabolites biosynthesis, transport and catabolism].	--	--	--
Pm_513	1585557	1586587	+	XP_003837151.1	hypothetical protein LEMA_P033850.1 [Leptosphaeria maculans JN3]	--	--	--	--	--	--	--	--	--	--	--
Pm_514	1587589	1590148	-	XP_003837149.1	hypothetical protein LEMA_P033830.1 [Leptosphaeria maculans JN3]	--	--	--	--	--	--	--	--	--	--	--
Pm_515	1591046	1594641	-	XP_003837148.1	hypothetical protein LEMA_P033820.1 [Leptosphaeria maculans JN3]	--	--	--	--	--	--	gnl|CDD|229730	KOG1791, KOG1791, KOG1791, Uncharacterized conserved protein [Function unknown].	--	--	--
Pm_516	1598807	1600026	+	OSS51240.1	hypothetical protein B5807_03774 [Epicoccum nigrum]	E4.2.2.10	pectin lyase	EC:4.2.2.10		--	--	--	--	CED84412.1	pectate lyase (EC 4.2.2.2); exo-pectate lyase (EC 4.2.2.9); pectin lyase (EC 4.2.2.10).	nan
Pm_517	1600310	1603310	-	XP_003837262.1	hypothetical protein LEMA_P034960.1 [Leptosphaeria maculans JN3]	--	--	--	--	--	--	--	--	--	--	--
Pm_518	1603770	1605184	-	XP_003837263.1	hypothetical protein LEMA_P034970.1 [Leptosphaeria maculans JN3]	--	--	--	--	GO:0004190	aspartic-type endopeptidase activity	gnl|CDD|229281	KOG1339, KOG1339, KOG1339, Aspartyl protease [Posttranslational modification, protein turnover, chaperones].	--	--	--
Pm_519	1607379	1610081	-	XP_003837264.1	hypothetical protein LEMA_P034980.1 [Leptosphaeria maculans JN3]	--	--	--	--	--	--	gnl|CDD|232520	KOG4592, KOG4592, KOG4592, Uncharacterized conserved protein [Function unknown].	--	--	--
Pm_520	1611026	1612376	+	XP_003837265.1	hypothetical protein LEMA_P034990.1 [Leptosphaeria maculans JN3]	KTR1_3	alpha 1,2-mannosyltransferase	EC:2.4.1.-	ko00514 Other types of O-glycan biosynthesis;	GO:0000030	mannosyltransferase activity	gnl|CDD|232401	KOG4472, KOG4472, KOG4472, Glycolipid 2-alpha-mannosyltransferase (alpha-1,2-mannosyltransferase) [Carbohydrate transport and metabolism].	CBX93825.1	glycolipid 2-alpha-mannosyltransferase (EC 2.4.1.131); GDP-Man: alpha-1,2-mannosyltransferase (EC 2.4.1.-).	nan
Pm_521	1625467	1626440	+	XP_007718486.1	hypothetical protein COCCADRAFT_10141 [Bipolaris zeicola 26-R-13]	--	--	--	--	--	--	--	--	--	--	--
Pm_522	1626823	1633529	-	KNG49897.1	gag-pol poly protein [Stemphylium lycopersici]	--	--	--	--	GO:0003676	nucleic acid binding	--	--	--	--	--
Pm_523	1643186	1644489	-	OAL54357.1	alpha-ketoglutarate-dependent taurine dioxygenase [Pyrenochaeta sp. DS3sAY3a]	--	--	--	--	GO:0016491	oxidoreductase activity	--	--	--	--	--
Pm_524	1645905	1646159	-	XP_003837269.1	predicted protein [Leptosphaeria maculans JN3]	--	--	--	--	--	--	--	--	--	--	--
Pm_525	1646399	1650058	+	XP_003837270.1	similar to ATP-dependent RNA helicase DHX8 [Leptosphaeria maculans JN3]	DHX8, PRP22	ATP-dependent RNA helicase DHX8/PRP22	EC:3.6.4.13	ko03040 Spliceosome;	GO:0003676	nucleic acid binding	gnl|CDD|228868	KOG0922, KOG0922, KOG0922, DEAH-box RNA helicase [RNA processing and modification].	--	--	--
Pm_526	1654267	1655157	-	XP_003837275.1	predicted protein [Leptosphaeria maculans JN3]	--	--	--	--	--	--	--	--	--	--	--
Pm_527	1656210	1657716	-	XP_003837274.1	similar to aldehyde dehydrogenase [Leptosphaeria maculans JN3]	--	--	--	--	GO:0016491	oxidoreductase activity	gnl|CDD|230389	KOG2450, KOG2450, KOG2450, Aldehyde dehydrogenase [Energy production and conversion].	--	--	--
Pm_528	1661244	1664444	+	XP_003837272.1	similar to xylanolytic transcriptional activator [Leptosphaeria maculans JN3]	XLNR	xylanolytic transcriptional activator XlnR	--		GO:0000981	DNA-binding transcription factor activity, RNA polymerase II-specific	--	--	--	--	--
Pm_529	1673274	1675802	-	XP_003837276.1	similar to ATP-dependent RNA helicase dbp7 [Leptosphaeria maculans JN3]	DDX31, DBP7	ATP-dependent RNA helicase DDX31/DBP7	EC:3.6.4.13		GO:0003676	nucleic acid binding	gnl|CDD|228297	KOG0348, KOG0348, KOG0348, ATP-dependent RNA helicase [RNA processing and modification].	--	--	--
Pm_530	1676212	1677457	-	XP_003842462.1	predicted protein [Leptosphaeria maculans JN3]	--	--	--	--	--	--	--	--	--	--	--
Pm_531	1678133	1679342	+	XP_003837277.1	hypothetical protein LEMA_P035110.1 [Leptosphaeria maculans JN3]	--	--	--	--	GO:0004592	pantoate-beta-alanine ligase activity	gnl|CDD|230980	KOG3042, KOG3042, KOG3042, Panthothenate synthetase [Coenzyme transport and metabolism].	--	--	--
Pm_532	1681419	1682532	+	XP_001939279.1	alcohol dehydrogenase 1 [Pyrenophora tritici-repentis Pt-1C-BFP]	adhP	alcohol dehydrogenase, propanol-preferring	EC:1.1.1.1	ko00010 Glycolysis / Gluconeogenesis;ko00071 Fatty acid degradation;ko00350 Tyrosine metabolism;ko00625 Chloroalkane and chloroalkene degradation;ko00626 Naphthalene degradation;ko00830 Retinol metabolism;ko00980 Metabolism of xenobiotics by cytochrome P450;ko00982 Drug metabolism - cytochrome P450;ko01220 Degradation of aromatic compounds;	GO:0008270	zinc ion binding	gnl|CDD|227974	KOG0023, KOG0023, KOG0023, Alcohol dehydrogenase, class V [Secondary metabolites biosynthesis, transport and catabolism].	EAA63396.1	alpha-1,6-mannanase (EC 3.2.1.101)	nan
Pm_533	1683028	1684229	-	XP_003837281.1	similar to CTLH domain containing protein [Leptosphaeria maculans JN3]	--	--	--	--	GO:0005515	protein binding	gnl|CDD|230598	KOG2659, KOG2659, KOG2659, LisH motif-containing protein [Cytoskeleton].	--	--	--
Pm_534	1684624	1686069	+	XP_003837282.1	similar to uridine-cytidine kinase-like 1 [Leptosphaeria maculans JN3]	--	--	--	--	GO:0005524	ATP binding	gnl|CDD|232132	KOG4203, KOG4203, KOG4203, Armadillo/beta-Catenin/plakoglobin [Signal transduction mechanisms, Cytoskeleton].	--	--	--
Pm_535	1686183	1687243	-	OAL04141.1	Ser/Thr protein phosphatase-like protein catalytic subunit [Stagonospora sp. SRC1lsM3a]	PPG1	serine/threonine-protein phosphatase PPG1	EC:3.1.3.16		GO:0016787	hydrolase activity	gnl|CDD|228321	KOG0372, KOG0372, KOG0372, Serine/threonine specific protein phosphatase involved in glycogen accumulation, PP2A-related [Carbohydrate transport and metabolism, Signal transduction mechanisms].	--	--	--
Pm_536	1688021	1690132	+	XP_003837284.1	hypothetical protein LEMA_P035180.1 [Leptosphaeria maculans JN3]	--	--	--	--	--	--	--	--	--	--	--
Pm_537	1692047	1694310	-	XP_003837286.1	similar to dual specificity protein phosphatase PPS1 [Leptosphaeria maculans JN3]	--	--	--	--	GO:0004725	protein tyrosine phosphatase activity	gnl|CDD|229656	KOG1716, KOG1716, KOG1716, Dual specificity phosphatase [Defense mechanisms].	--	--	--
Pm_538	1696111	1696807	-	XP_003837287.1	similar to DNA polymerase delta subunit 4 [Leptosphaeria maculans JN3]	POLD4	DNA polymerase delta subunit 4	--	ko00230 Purine metabolism;ko00240 Pyrimidine metabolism;ko03030 DNA replication;ko03410 Base excision repair;ko03420 Nucleotide excision repair;ko03430 Mismatch repair;ko03440 Homologous recombination;ko05166 HTLV-I infection;	GO:0005634	nucleus	--	--	--	--	--
Pm_539	1697363	1698435	+	OAL54347.1	scavenger mRNA decapping enzyme [Pyrenochaeta sp. DS3sAY3a]	DCPS, DCS	m7GpppX diphosphatase	EC:3.6.1.59	ko03018 RNA degradation;	GO:0000290	deadenylation-dependent decapping of nuclear-transcribed mRNA	gnl|CDD|231900	KOG3969, KOG3969, KOG3969, Uncharacterized conserved protein [Function unknown].	--	--	--
Pm_540	1698553	1700225	-	XP_003837289.1	hypothetical protein LEMA_P035230.1 [Leptosphaeria maculans JN3]	--	--	--	--	--	--	--	--	--	--	--
Pm_541	1700937	1701807	-	XP_003837291.1	similar to ubiquitin carboxyl-terminal hydrolase isozyme L3 [Leptosphaeria maculans JN3]	--	--	--	--	GO:0004843	thiol-dependent ubiquitin-specific protease activity	gnl|CDD|229357	KOG1415, KOG1415, KOG1415, Ubiquitin C-terminal hydrolase UCHL1 [Posttranslational modification, protein turnover, chaperones].	--	--	--
Pm_542	1702588	1704019	+	XP_003837292.1	hypothetical protein LEMA_P035260.1 [Leptosphaeria maculans JN3]	AIMP1, ARC1	aminoacyl tRNA synthase complex-interacting multifunctional protein 1	--		GO:0000049	tRNA binding	gnl|CDD|230180	KOG2241, KOG2241, KOG2241, tRNA-binding protein [Translation, ribosomal structure and biogenesis].	--	--	--
Pm_543	1704359	1705636	-	XP_001939292.1	UDP-glucose 4-epimerase [Pyrenophora tritici-repentis Pt-1C-BFP]	galE, GALE	UDP-glucose 4-epimerase	EC:5.1.3.2	ko00052 Galactose metabolism;ko00520 Amino sugar and nucleotide sugar metabolism;	GO:0003824	catalytic activity	gnl|CDD|229313	KOG1371, KOG1371, KOG1371, UDP-glucose 4-epimerase/UDP-sulfoquinovose synthase [Cell wall/membrane/envelope biogenesis].	AIC31605.1	nan	nan
Pm_544	1707362	1709695	+	XP_003837295.1	similar to spindle pole body-associated protein sad1 [Leptosphaeria maculans JN3]	--	--	--	--	--	--	gnl|CDD|230626	KOG2687, KOG2687, KOG2687, Spindle pole body protein, contains UNC-84 domain [Cell cycle control, cell division, chromosome partitioning].	--	--	--
Pm_545	1710291	1713275	+	RYN43073.1	DNA replication licensing factor [Alternaria arborescens]	MCM6	DNA replication licensing factor MCM6	EC:3.6.4.12	ko03030 DNA replication;ko04110 Cell cycle;ko04111 Cell cycle - yeast;ko04113 Meiosis - yeast;	GO:0003677	DNA binding	gnl|CDD|228429	KOG0480, KOG0480, KOG0480, DNA replication licensing factor, MCM6 component [Replication, recombination and repair].	--	--	--
Pm_546	1713838	1714762	-	OAL44529.1	hypothetical protein IQ07DRAFT_604891 [Pyrenochaeta sp. DS3sAY3a]	--	--	--	--	GO:0003676	nucleic acid binding	gnl|CDD|230401	KOG2462, KOG2462, KOG2462, C2H2-type Zn-finger protein [Transcription].	--	--	--
Pm_547	1716727	1717133	-	--	--	--	--	--	--	--	--	--	--	--	--	--
Pm_548	1718233	1723965	-	XP_003837297.1	similar to sister chromatid cohesion protein Mis4 [Leptosphaeria maculans JN3]	SCC2, NIPBL	cohesin loading factor subunit SCC2	--	ko04111 Cell cycle - yeast;	--	--	gnl|CDD|228966	KOG1020, KOG1020, KOG1020, Sister chromatid cohesion protein SCC2/Nipped-B [Chromatin structure and dynamics, Cell cycle control, cell division, chromosome partitioning, Replication, recombination and repair].	--	--	--
Pm_549	1724367	1724844	+	XP_003837298.1	similar to DNA-directed RNA polymerase I subunit [Leptosphaeria maculans JN3]	--	--	--	--	GO:0003676	nucleic acid binding	gnl|CDD|230846	KOG2907, KOG2907, KOG2907, RNA polymerase I transcription factor TFIIS, subunit A12.2/RPA12 [Transcription].	--	--	--
Pm_550	1724924	1725961	-	XP_003837299.1	similar to deoxyhypusine hydroxylase [Leptosphaeria maculans JN3]	--	--	--	--	GO:0008612	peptidyl-lysine modification to peptidyl-hypusine	gnl|CDD|228515	KOG0567, KOG0567, KOG0567, HEAT repeat-containing protein [General function prediction only].	--	--	--
Pm_551	1726427	1727700	+	XP_003837300.1	hypothetical protein LEMA_P035340.1 [Leptosphaeria maculans JN3]	--	--	--	--	--	--	--	--	--	--	--
Pm_552	1728705	1730507	+	XP_003837301.1	hypothetical protein LEMA_P035350.1 [Leptosphaeria maculans JN3]	--	--	--	--	--	--	--	--	--	--	--
Pm_553	1731119	1731700	+	XP_018038885.1	hypothetical protein CC84DRAFT_1141313 [Paraphaeosphaeria sporulosa]	--	--	--	--	--	--	--	--	--	--	--
Pm_554	1732441	1742894	-	XP_003837322.1	similar to ubiquitin-activating enzyme E1 1 [Leptosphaeria maculans JN3]	UBE1, UBA1	ubiquitin-activating enzyme E1	EC:6.2.1.45	ko04120 Ubiquitin mediated proteolysis;ko05012 Parkinson's disease;	GO:0006464	cellular protein modification process	gnl|CDD|229951	KOG2012, KOG2012, KOG2012, Ubiquitin activating enzyme UBA1 [Posttranslational modification, protein turnover, chaperones].	--	--	--
Pm_555	1743106	1746602	+	XP_003837318.1	similar to F-box and WD domain-containing protein [Leptosphaeria maculans JN3]	--	--	--	--	GO:0005515	protein binding	--	--	--	--	--
Pm_556	1746989	1748716	-	XP_003837317.1	similar to 37S ribosomal protein S12 [Leptosphaeria maculans JN3]	RP-S12, MRPS12, rpsL	small subunit ribosomal protein S12	--	ko03010 Ribosome;	GO:0003735	structural constituent of ribosome	gnl|CDD|229689	KOG1750, KOG1750, KOG1750, Mitochondrial/chloroplast ribosomal protein S12 [Translation, ribosomal structure and biogenesis].	--	--	--
Pm_557	1754304	1756367	+	PWO07424.1	glycoside hydrolase family 2 protein [Pyrenophora tritici-repentis]	--	--	--	--	GO:0004553	hydrolase activity, hydrolyzing O-glycosyl compounds	--	--	CBX93875.1	beta-galactosidase (EC 3.2.1.23) ; beta-mannosidase (EC 3.2.1.25); beta-glucuronidase (EC 3.2.1.31); mannosylglycoprotein endo-beta-mannosidase (EC 3.2.1.152); exo-beta-glucosaminidase (EC 3.2.1.165)	nan
Pm_558	1756454	1758763	-	XP_003837314.1	similar to DNA mismatch repair protein [Leptosphaeria maculans JN3]	--	--	--	--	GO:0005524	ATP binding	gnl|CDD|229918	KOG1979, KOG1979, KOG1979, DNA mismatch repair protein - MLH1 family [Replication, recombination and repair].	--	--	--
Pm_559	1758910	1759953	+	XP_007682767.1	hypothetical protein COCMIDRAFT_80872 [Bipolaris oryzae ATCC 44560]	--	--	--	--	--	--	--	--	--	--	--
Pm_560	1760339	1761003	-	OAL03879.1	histone-fold-containing protein [Stagonospora sp. SRC1lsM3a]	--	--	--	--	GO:0003677	DNA binding	gnl|CDD|231405	KOG3467, KOG3467, KOG3467, Histone H4 [Chromatin structure and dynamics].	--	--	--
Pm_561	1761494	1762811	-	XP_003837312.1	similar to survival factor 1 [Leptosphaeria maculans JN3]	--	--	--	--	GO:0006979	response to oxidative stress	--	--	--	--	--
Pm_562	1763959	1766317	+	XP_003837311.1	similar to protein kinase [Leptosphaeria maculans JN3]	--	--	--	--	GO:0004672	protein kinase activity	gnl|CDD|228538	KOG0590, KOG0590, KOG0590, Checkpoint kinase and related serine/threonine protein kinases [Cell cycle control, cell division, chromosome partitioning].	ACY19019.1	Modules of approx. 100 residues with glycogen-binding function, appended to GH13 modules. Also found in the beta subunit (glycogen-binding) of AMP-activated protein kinases (AMPK)	nan
Pm_563	1769704	1770995	+	OAL54324.1	hypothetical protein IQ07DRAFT_583621 [Pyrenochaeta sp. DS3sAY3a]	--	--	--	--	--	--	--	--	--	--	--
Pm_564	1771845	1772295	-	XP_008025502.1	hypothetical protein SETTUDRAFT_163057 [Exserohilum turcica Et28A]	MZT1, GIP1, GIP2	mitotic-spindle organizing protein 1	--		GO:0008274	gamma-tubulin ring complex	--	--	--	--	--
Pm_565	1772696	1773249	+	OAL54326.1	hypothetical protein IQ07DRAFT_583623 [Pyrenochaeta sp. DS3sAY3a]	--	--	--	--	--	--	--	--	--	--	--
Pm_566	1773497	1774589	+	XP_003837308.1	similar to coiled-coil domain-containing protein 25 [Leptosphaeria maculans JN3]	--	--	--	--	--	--	gnl|CDD|231210	KOG3272, KOG3272, KOG3272, Predicted coiled-coil protein [General function prediction only].	--	--	--
Pm_567	1774675	1775134	-	EFQ87809.1	hypothetical protein PTT_16549 [Pyrenophora teres f. teres 0-1]	--	--	--	--	--	--	--	--	--	--	--
Pm_568	1775477	1777825	+	RYN28218.1	hypothetical protein AA0115_g6133 [Alternaria tenuissima]	--	--	--	--	--	--	--	--	--	--	--
Pm_569	1778584	1779718	+	XP_003837323.1	similar to cytosolic Fe-S cluster assembling factor nbp35 [Leptosphaeria maculans JN3]	--	--	--	--	GO:0016226	iron-sulfur cluster assembly	gnl|CDD|230960	KOG3022, KOG3022, KOG3022, Predicted ATPase, nucleotide-binding [Cell cycle control, cell division, chromosome partitioning].	--	--	--
Pm_570	1780011	1782254	-	XP_003837324.1	hypothetical protein LEMA_P035580.1 [Leptosphaeria maculans JN3]	--	--	--	--	--	--	--	--	--	--	--
Pm_571	1783262	1784458	-	XP_003837325.1	similar to acyl-CoA thioesterase [Leptosphaeria maculans JN3]	--	--	--	--	--	--	gnl|CDD|230954	KOG3016, KOG3016, KOG3016, Acyl-CoA thioesterase [Lipid transport and metabolism].	--	--	--
Pm_572	1784852	1786408	+	PZD52950.1	PotE, Amino acid transporter [Pyrenophora tritici-repentis]	--	--	--	--	GO:0016020	membrane	gnl|CDD|229229	KOG1287, KOG1287, KOG1287, Amino acid transporters [Amino acid transport and metabolism].	--	--	--
Pm_573	1787322	1789598	-	XP_003837327.1	similar to MFS peptide transporter Ptr2 [Leptosphaeria maculans JN3]	--	--	--	--	GO:0016020	membrane	gnl|CDD|229179	KOG1237, KOG1237, KOG1237, H+/oligopeptide symporter [Amino acid transport and metabolism].	--	--	--
Pm_574	1791273	1793492	-	XP_003837329.1	similar to dipeptidyl-peptidase V precursor [Leptosphaeria maculans JN3]	--	--	--	--	GO:0006508	proteolysis	gnl|CDD|230039	KOG2100, KOG2100, KOG2100, Dipeptidyl aminopeptidase [Posttranslational modification, protein turnover, chaperones].	--	--	--
Pm_575	1799003	1800617	-	XP_003837333.1	similar to aldehyde dehydrogenase [Leptosphaeria maculans JN3]	--	--	--	--	GO:0016491	oxidoreductase activity	gnl|CDD|230389	KOG2450, KOG2450, KOG2450, Aldehyde dehydrogenase [Energy production and conversion].	--	--	--
Pm_576	1800953	1802796	-	XP_003837334.1	hypothetical protein LEMA_P035680.1 [Leptosphaeria maculans JN3]	--	--	--	--	GO:0005515	protein binding	gnl|CDD|228456	KOG0508, KOG0508, KOG0508, Ankyrin repeat protein [General function prediction only].	--	--	--
Pm_577	1803614	1806234	-	XP_003837335.1	similar to alpha glucuronidase [Leptosphaeria maculans JN3]	--	--	--	--	GO:0005576	extracellular region	--	--	CBX93895.1	alpha-glucuronidase (EC 3.2.1.139); xylan alpha-1,2-glucuronidase (EC 3.2.1.131)	nan
Pm_578	1807936	1809281	+	XP_003837337.1	predicted protein [Leptosphaeria maculans JN3]	--	--	--	--	--	--	gnl|CDD|228111	KOG0161, KOG0161, KOG0161, Myosin class II heavy chain [Cytoskeleton].	--	--	--
Pm_579	1810335	1811133	+	XP_003837339.1	similar to HAD-superfamily hydrolase [Leptosphaeria maculans JN3]	--	--	--	--	GO:0016787	hydrolase activity	gnl|CDD|230853	KOG2914, KOG2914, KOG2914, Predicted haloacid-halidohydrolase and related hydrolases [General function prediction only].	BAU05028.1	alpha,alpha-trehalase (EC 3.2.1.28); maltose phosphorylase (EC 2.4.1.8); trehalose phosphorylase (EC 2.4.1.64); kojibiose phosphorylase (EC 2.4.1.230); trehalose-6-phosphate phosphorylase (EC 2.4.1.-);	nan
Pm_580	1812672	1814343	+	XP_003837341.1	hypothetical protein LEMA_P035750.1 [Leptosphaeria maculans JN3]	--	--	--	--	--	--	--	--	--	--	--
Pm_581	1815210	1816742	+	XP_003837343.1	similar to aminopeptidase Y [Leptosphaeria maculans JN3]	--	--	--	--	--	--	gnl|CDD|230134	KOG2195, KOG2195, KOG2195, Transferrin receptor and related proteins containing the protease-associated (PA) domain [Posttranslational modification, protein turnover, chaperones, Inorganic ion transport and metabolism, General function prediction only].	ACZ86812.1	Modules of approx. 40-60 residues. The majority of these modules is found among chitinases where the function is chitin-binding. Distantly related to the CBM5 family.	Previously known as cellulose-binding domain family XII (CBD XII).
Pm_582	1818517	1819740	+	XP_003837345.1	hypothetical protein LEMA_P035790.1 [Leptosphaeria maculans JN3]	--	--	--	--	--	--	--	--	--	--	--
Pm_583	1820246	1824720	-	OAL54533.1	hypothetical protein IQ07DRAFT_583810 [Pyrenochaeta sp. DS3sAY3a]	--	--	--	--	GO:0016491	oxidoreductase activity	--	--	BAS64801.1	nan	nan
Pm_584	1826243	1827655	+	OAL54532.1	hypothetical protein IQ07DRAFT_500077 [Pyrenochaeta sp. DS3sAY3a]	--	--	--	--	--	--	--	--	--	--	--
Pm_585	1831312	1833197	+	XP_003837349.1	similar to mitochondrial cytochrome b2 [Leptosphaeria maculans JN3]	--	--	--	--	GO:0003824	catalytic activity	gnl|CDD|228486	KOG0538, KOG0538, KOG0538, Glycolate oxidase [Energy production and conversion].	--	--	--
Pm_586	1834209	1834664	+	--	--	--	--	--	--	--	--	--	--	--	--	--
Pm_587	1835054	1835461	-	KZL77977.1	RTA1 domain-containing protein [Colletotrichum tofieldiae]	--	--	--	--	GO:0016021	integral component of membrane	--	--	--	--	--
Pm_588	1837965	1839693	+	XP_003837353.1	hypothetical protein LEMA_P035870.1 [Leptosphaeria maculans JN3]	--	--	--	--	GO:0000981	DNA-binding transcription factor activity, RNA polymerase II-specific	--	--	--	--	--
Pm_589	1840311	1841111	-	XP_003837354.1	hypothetical protein LEMA_P035880.1 [Leptosphaeria maculans JN3]	--	--	--	--	--	--	--	--	--	--	--
Pm_590	1842026	1844191	+	XP_003837355.1	hypothetical protein LEMA_P035890.1 [Leptosphaeria maculans JN3]	--	--	--	--	--	--	--	--	--	--	--
Pm_591	1845059	1846421	+	RYO49759.1	hypothetical protein AG0111_g215 [Alternaria gaisen]	--	--	--	--	--	--	--	--	--	--	--
Pm_592	1846448	1848880	-	XP_003837407.1	hypothetical protein LEMA_P036410.1 [Leptosphaeria maculans JN3]	--	--	--	--	--	--	--	--	CBX93967.1	nan	nan
Pm_593	1849645	1852073	+	XP_003837406.1	predicted protein [Leptosphaeria maculans JN3]	--	--	--	--	--	--	--	--	--	--	--
Pm_594	1853661	1855348	+	XP_003837405.1	hypothetical protein LEMA_P036390.1 [Leptosphaeria maculans JN3]	--	--	--	--	--	--	--	--	CBX93965.1	nan	nan
Pm_595	1855626	1856480	-	XP_003837404.1	hypothetical protein LEMA_P036380.1 [Leptosphaeria maculans JN3]	--	--	--	--	GO:0004751	ribose-5-phosphate isomerase activity	gnl|CDD|231013	KOG3075, KOG3075, KOG3075, Ribose 5-phosphate isomerase [Carbohydrate transport and metabolism].	--	--	--
Pm_596	1857056	1858952	+	XP_003837403.1	similar to NEDD8-activating enzyme E1 regulatory subunit [Leptosphaeria maculans JN3]	--	--	--	--	GO:0008641	ubiquitin-like modifier activating enzyme activity	gnl|CDD|229955	KOG2016, KOG2016, KOG2016, NEDD8-activating complex, APP-BP1/UBA5 component [Posttranslational modification, protein turnover, chaperones].	CDZ96241.1	glycolipid 2-alpha-mannosyltransferase (EC 2.4.1.131); GDP-Man: alpha-1,2-mannosyltransferase (EC 2.4.1.-).	nan
Pm_597	1859378	1861093	+	XP_003837402.1	hypothetical protein LEMA_P036360.1 [Leptosphaeria maculans JN3]	--	--	--	--	GO:0003677	DNA binding	gnl|CDD|228236	KOG0287, KOG0287, KOG0287, Postreplication repair protein RAD18 [Replication, recombination and repair].	--	--	--
Pm_598	1861596	1862537	+	--	--	--	--	--	--	--	--	--	--	--	--	--
Pm_599	1862952	1868025	-	XP_003837401.1	similar to guanine nucleotide exchange factor (Gea2) [Leptosphaeria maculans JN3]	GBF1	golgi-specific brefeldin A-resistance guanine nucleotide exchange factor 1	--	ko04144 Endocytosis;	GO:0005086	ARF guanyl-nucleotide exchange factor activity	gnl|CDD|228874	KOG0928, KOG0928, KOG0928, Pattern-formation protein/guanine nucleotide exchange factor [Intracellular trafficking, secretion, and vesicular transport].	--	--	--
Pm_600	1868779	1870368	-	XP_003837400.1	hypothetical protein LEMA_P036340.1 [Leptosphaeria maculans JN3]	ANP1	mannan polymerase II complex ANP1 subunit	EC:2.4.1.-	ko00513 Various types of N-glycan biosynthesis;	--	--	--	--	CBX93960.1	alpha-1,2-mannosyltransferase (EC 2.4.1.-); alpha-1,6-mannosyltransferase (EC 2.4.1.-)	nan
Pm_601	1872435	1876384	+	XP_003837398.1	hypothetical protein LEMA_P036320.1 [Leptosphaeria maculans JN3]	--	--	--	--	--	--	gnl|CDD|229014	KOG1068, KOG1068, KOG1068, Exosomal 3'-5' exoribonuclease complex, subunit Rrp41 and related exoribonucleases [Translation, ribosomal structure and biogenesis].	CBX93958.1	beta-1,3-glucanosyltransglycosylase (EC 2.4.1.-)	nan
Pm_602	1877098	1882065	-	XP_003837397.1	similar to dicer-like protein 1 [Leptosphaeria maculans JN3]	DICER1, DCR1	endoribonuclease Dicer	EC:3.1.26.-	ko05206 MicroRNAs in cancer;	GO:0003677	DNA binding	gnl|CDD|228303	KOG0354, KOG0354, KOG0354, DEAD-box like helicase [General function prediction only].	--	--	--
Pm_603	1882576	1883775	+	XP_003837396.1	similar to TOR signalling pathway regulator (TapA) [Leptosphaeria maculans JN3]	--	--	--	--	GO:0009966	regulation of signal transduction	gnl|CDD|230769	KOG2830, KOG2830, KOG2830, Protein phosphatase 2A-associated protein [Signal transduction mechanisms].	--	--	--
Pm_604	1883836	1884993	-	OWY47685.1	SGNH hydrolase [Alternaria alternata]	--	--	--	--	--	--	gnl|CDD|230973	KOG3035, KOG3035, KOG3035, Isoamyl acetate-hydrolyzing esterase [Lipid transport and metabolism].	--	--	--
Pm_605	1885530	1885865	+	XP_018385441.1	hypothetical protein CC77DRAFT_1020568 [Alternaria alternata]	--	--	--	--	--	--	--	--	--	--	--
Pm_606	1886095	1887563	-	ORY10189.1	glycoside hydrolase [Clohesyomyces aquaticus]	--	--	--	--	GO:0016787	hydrolase activity	--	--	CCD43680.2	alpha-1,3-glucanase (EC 3.2.1.59).	nan
Pm_607	1891236	1894606	+	XP_003837391.1	hypothetical protein LEMA_P036250.1 [Leptosphaeria maculans JN3]	--	--	--	--	--	--	gnl|CDD|228908	KOG0962, KOG0962, KOG0962, DNA repair protein RAD50, ABC-type ATPase/SMC superfamily [Replication, recombination and repair].	--	--	--
Pm_608	1896449	1896987	+	--	--	--	--	--	--	--	--	--	--	--	--	--
Pm_609	1897699	1898598	-	--	--	--	--	--	--	--	--	--	--	--	--	--
Pm_610	1899288	1900549	-	XP_003837390.1	predicted protein [Leptosphaeria maculans JN3]	--	--	--	--	--	--	--	--	--	--	--
Pm_611	1901495	1902806	-	--	--	--	--	--	--	--	--	--	--	--	--	--
Pm_612	1903445	1905564	-	XP_003837389.1	predicted protein [Leptosphaeria maculans JN3]	--	--	--	--	--	--	--	--	--	--	--
Pm_613	1905887	1908998	-	XP_003837388.1	hypothetical protein LEMA_P036220.1 [Leptosphaeria maculans JN3]	--	--	--	--	--	--	--	--	--	--	--
Pm_614	1909365	1910187	+	XP_018385448.1	hypothetical protein CC77DRAFT_1094933 [Alternaria alternata]	SPC25	kinetochore protein Spc25, fungi type	--		--	--	gnl|CDD|232584	KOG4657, KOG4657, KOG4657, Uncharacterized conserved protein [Function unknown].	--	--	--
Pm_615	1910301	1914593	-	XP_003837386.1	similar to ATP dependent RNA helicase [Leptosphaeria maculans JN3]	--	--	--	--	GO:0003676	nucleic acid binding	gnl|CDD|228868	KOG0922, KOG0922, KOG0922, DEAH-box RNA helicase [RNA processing and modification].	--	--	--
Pm_616	1915640	1916530	-	--	--	--	--	--	--	--	--	--	--	--	--	--
Pm_617	1917635	1918621	+	XP_003837384.1	similar to class III chitinase [Leptosphaeria maculans JN3]	--	--	--	--	GO:0004553	hydrolase activity, hydrolyzing O-glycosyl compounds	gnl|CDD|232627	KOG4701, KOG4701, KOG4701, Chitinase [Cell wall/membrane/envelope biogenesis].	CBX93944.1	chitinase (EC 3.2.1.14); endo-beta-N-acetylglucosaminidase (EC 3.2.1.96); xylanase inhibitor; concanavalin B; narbonin	Contains chitinases of classes III and V. Contains non-catalytic proteins such as xylanase inhibitor; concanavalin B; narbonin
Pm_618	1918807	1919784	-	OAL54290.1	hypothetical protein IQ07DRAFT_583584 [Pyrenochaeta sp. DS3sAY3a]	--	--	--	--	--	--	--	--	--	--	--
Pm_619	1920283	1920972	-	XP_003837382.1	similar to secretory pathway protein Ssp120 [Leptosphaeria maculans JN3]	--	--	--	--	GO:0005509	calcium ion binding	--	--	--	--	--
Pm_620	1921154	1921399	+	RYN43026.1	hypothetical protein AA0112_g1142 [Alternaria arborescens]	--	--	--	--	--	--	--	--	--	--	--
Pm_621	1921499	1922754	-	XP_003837380.1	similar to paxneb superfamily protein [Leptosphaeria maculans JN3]	ELP4	elongator complex protein 4	--		GO:0002098	tRNA wobble uridine modification	gnl|CDD|231880	KOG3949, KOG3949, KOG3949, RNA polymerase II elongator complex, subunit ELP4 [Chromatin structure and dynamics, Transcription].	--	--	--
Pm_622	1925710	1928886	-	XP_003837378.1	similar to p60 domain containing protein [Leptosphaeria maculans JN3]	NOP53, GLTSCR2	nucleolar protein 53	--	ko05168 Herpes simplex infection;	GO:0016787	hydrolase activity	gnl|CDD|230762	KOG2823, KOG2823, KOG2823, Cellular protein (glioma tumor suppressor candidate region gene 2) [General function prediction only].	--	--	--
Pm_623	1929107	1930000	+	PSN62162.1	ras-domain-containing protein [Corynespora cassiicola Philippines]	RAB6A	Ras-related protein Rab-6A	--		GO:0003924	GTPase activity	gnl|CDD|228045	KOG0094, KOG0094, KOG0094, GTPase Rab6/YPT6/Ryh1, small G protein superfamily [Intracellular trafficking, secretion, and vesicular transport].	--	--	--
Pm_624	1930750	1931415	-	XP_003837376.1	hypothetical protein LEMA_P036100.1 [Leptosphaeria maculans JN3]	TOM20	mitochondrial import receptor subunit TOM20	--		GO:0005742	mitochondrial outer membrane translocase complex	gnl|CDD|231987	KOG4056, KOG4056, KOG4056, Translocase of outer mitochondrial membrane complex, subunit TOM20 [Intracellular trafficking, secretion, and vesicular transport].	--	--	--
Pm_625	1931710	1935636	+	OWY54329.1	exocyst complex component exo84 [Alternaria alternata]	EXOC8, SEC84	exocyst complex component 8	--		--	--	--	--	--	--	--
Pm_626	1936252	1937718	-	XP_003837373.1	hypothetical protein LEMA_P036070.1 [Leptosphaeria maculans JN3]	--	--	--	--	--	--	--	--	--	--	--
Pm_627	1938291	1939218	+	XP_003837372.1	similar to 2-hydroxy-3-keto-5-methylthiopentenyl-1-phosphate phosphatase [Leptosphaeria maculans JN3]	--	--	--	--	GO:0016791	phosphatase activity	gnl|CDD|229556	KOG1615, KOG1615, KOG1615, Phosphoserine phosphatase [Amino acid transport and metabolism].	--	--	--
Pm_628	1940487	1941317	+	XP_003837368.1	similar to adaptin ear-binding coat-associated protein 1 [Leptosphaeria maculans JN3]	--	--	--	--	GO:0006897	endocytosis	gnl|CDD|230439	KOG2500, KOG2500, KOG2500, Uncharacterized conserved protein [Function unknown].	--	--	--
Pm_629	1941584	1942424	-	XP_003837367.1	hypothetical protein LEMA_P036010.1 [Leptosphaeria maculans JN3]	--	--	--	--	--	--	gnl|CDD|231098	KOG3160, KOG3160, KOG3160, Gamma-interferon inducible lysosomal thiol reductase [Posttranslational modification, protein turnover, chaperones].	--	--	--
Pm_630	1943157	1946436	+	XP_003837365.1	similar to hexokinase family protein [Leptosphaeria maculans JN3]	--	--	--	--	GO:0001678	cellular glucose homeostasis	gnl|CDD|229311	KOG1369, KOG1369, KOG1369, Hexokinase [Carbohydrate transport and metabolism].	--	--	--
Pm_631	1946631	1947720	-	XP_003837364.1	hypothetical protein LEMA_P035980.1 [Leptosphaeria maculans JN3]	--	--	--	--	GO:0004540	ribonuclease activity	gnl|CDD|232567	KOG4639, KOG4639, KOG4639, RNase P/RNase MRP subunit POP5 [Translation, ribosomal structure and biogenesis].	--	--	--
Pm_632	1948151	1949511	+	RYO56896.1	hypothetical protein AA0113_g8383 [Alternaria arborescens]	VAMP7	vesicle-associated membrane protein 7	--	ko04130 SNARE interactions in vesicular transport;	GO:0016021	integral component of membrane	gnl|CDD|228805	KOG0859, KOG0859, KOG0859, Synaptobrevin/VAMP-like protein [Intracellular trafficking, secretion, and vesicular transport].	--	--	--
Pm_633	1950106	1955895	-	XP_001939235.1	aspartate carbamoyltransferase [Pyrenophora tritici-repentis Pt-1C-BFP]	URA2	carbamoyl-phosphate synthase / aspartate carbamoyltransferase	EC:6.3.5.5 2.1.3.2	ko00240 Pyrimidine metabolism;ko00250 Alanine, aspartate and glutamate metabolism;	GO:0004070	aspartate carbamoyltransferase activity	gnl|CDD|228319	KOG0370, KOG0370, KOG0370, Multifunctional pyrimidine synthesis protein CAD (includes carbamoyl-phophate synthetase, aspartate transcarbamylase, and glutamine amidotransferase) [General function prediction only].	--	--	--
Pm_634	1957644	1961109	+	XP_003837359.1	predicted protein [Leptosphaeria maculans JN3]	--	--	--	--	GO:0005216	ion channel activity	--	--	--	--	--
Pm_635	1962189	1963824	+	XP_003837358.1	similar to glucan-alpha-1,4-glucosidase [Leptosphaeria maculans JN3]	--	--	--	--	GO:0003824	catalytic activity	--	--	CBX93918.1	glucoamylase (EC 3.2.1.3); glucodextranase (EC 3.2.1.70); alpha,alpha-trehalase (EC 3.2.1.28)	nan
Pm_636	1966709	1969922	+	OWY54340.1	xylanase [Alternaria alternata]	E3.2.1.8, xynA	endo-1,4-beta-xylanase	EC:3.2.1.8		GO:0004553	hydrolase activity, hydrolyzing O-glycosyl compounds	--	--	CBX93916.1	xylanase (EC 3.2.1.8)	formerly known as cellulase family G
Pm_637	1970106	1971608	-	OAL54473.1	PLP-dependent transferase [Pyrenochaeta sp. DS3sAY3a]	--	--	--	--	GO:0003824	catalytic activity	gnl|CDD|229346	KOG1404, KOG1404, KOG1404, Alanine-glyoxylate aminotransferase AGT2 [Amino acid transport and metabolism].	--	--	--
Pm_638	1972449	1975158	+	OAL54474.1	hypothetical protein IQ07DRAFT_270243 [Pyrenochaeta sp. DS3sAY3a]	--	--	--	--	GO:0003677	DNA binding	--	--	--	--	--
Pm_639	1975602	1977072	-	XP_003837409.1	predicted protein [Leptosphaeria maculans JN3]	--	--	--	--	GO:0016021	integral component of membrane	--	--	--	--	--
Pm_640	1978289	1980215	-	XP_003837411.1	hypothetical protein LEMA_P036450.1 [Leptosphaeria maculans JN3]	--	--	--	--	GO:0031047	gene silencing by RNA	gnl|CDD|229794	KOG1855, KOG1855, KOG1855, Predicted RNA-binding protein [General function prediction only].	--	--	--
Pm_641	1980919	1981977	+	XP_003837412.1	hypothetical protein LEMA_P036460.1 [Leptosphaeria maculans JN3]	--	--	--	--	GO:0016301	kinase activity	gnl|CDD|229561	KOG1620, KOG1620, KOG1620, Inositol polyphosphate multikinase, component of the ARGR transcription regulatory complex [Transcription, Lipid transport and metabolism, Signal transduction mechanisms].	--	--	--
Pm_642	1982125	1982818	-	XP_003837413.1	similar to pre-mRNA cleavage complex II protein Clp1 [Leptosphaeria maculans JN3]	CLP1, HERB	polyribonucleotide 5'-hydroxyl-kinase	EC:2.7.1.78	ko03015 mRNA surveillance pathway;	GO:0031124	mRNA 3'-end processing	gnl|CDD|230688	KOG2749, KOG2749, KOG2749, mRNA cleavage and polyadenylation factor IA/II complex, subunit CLP1 [RNA processing and modification].	--	--	--
Pm_643	1982863	1983714	-	XP_003837413.1	similar to pre-mRNA cleavage complex II protein Clp1 [Leptosphaeria maculans JN3]	CLP1, HERB	polyribonucleotide 5'-hydroxyl-kinase	EC:2.7.1.78	ko03015 mRNA surveillance pathway;	--	--	gnl|CDD|230688	KOG2749, KOG2749, KOG2749, mRNA cleavage and polyadenylation factor IA/II complex, subunit CLP1 [RNA processing and modification].	--	--	--
Pm_644	1984381	1985871	+	XP_003837414.1	similar to DUF1237 domain-containing protein [Leptosphaeria maculans JN3]	K09704	uncharacterized protein	--		GO:0003824	catalytic activity	--	--	CBX93974.1	exo-alpha-1,6-mannosidase (EC 3.2.1.-)	Created after Gregg, Zandberg, Hehemann, Whitworth, Deng, Vocadlo Boraston (2011) J. Biol. Chem., in press
Pm_645	1986634	1990060	-	XP_003837415.1	hypothetical protein LEMA_P036490.1 [Leptosphaeria maculans JN3]	--	--	--	--	--	--	--	--	--	--	--
Pm_646	1991351	1991839	-	OAL54427.1	hypothetical protein IQ07DRAFT_639943 [Pyrenochaeta sp. DS3sAY3a]	--	--	--	--	--	--	--	--	--	--	--
Pm_647	1993606	1994706	+	RYO51808.1	hypothetical protein AG0111_g159 [Alternaria gaisen]	--	--	--	--	GO:0005506	iron ion binding	gnl|CDD|228819	KOG0873, KOG0873, KOG0873, C-4 sterol methyl oxidase [Lipid transport and metabolism].	--	--	--
Pm_648	1995205	1996036	-	XP_003837418.1	similar to 60S ribosomal protein L6 [Leptosphaeria maculans JN3]	RP-L6e, RPL6	large subunit ribosomal protein L6e	--	ko03010 Ribosome;	GO:0003735	structural constituent of ribosome	gnl|CDD|229635	KOG1694, KOG1694, KOG1694, 60s ribosomal protein L6 [Translation, ribosomal structure and biogenesis].	--	--	--
Pm_649	1996290	1997874	+	OAL54430.1	hypothetical protein IQ07DRAFT_558529 [Pyrenochaeta sp. DS3sAY3a]	--	--	--	--	GO:0005634	nucleus	gnl|CDD|230975	KOG3037, KOG3037, KOG3037, Cell membrane glycoprotein [General function prediction only].	--	--	--
Pm_650	1998452	2001017	+	XP_003837421.1	similar to glycerol-3-phosphate acyltransferase [Leptosphaeria maculans JN3]	--	--	--	--	GO:0016746	transferase activity, transferring acyl groups	gnl|CDD|231661	KOG3729, KOG3729, KOG3729, Mitochondrial glycerol-3-phosphate acyltransferase GPAT [Lipid transport and metabolism].	--	--	--
Pm_651	2001250	2003130	-	OAL54432.1	WD40 repeat-like protein [Pyrenochaeta sp. DS3sAY3a]	--	--	--	--	GO:0005515	protein binding	gnl|CDD|228271	KOG0322, KOG0322, KOG0322, G-protein beta subunit-like protein GNB1L, contains WD repeats [General function prediction only].	--	--	--
Pm_652	2004861	2007181	+	XP_003837423.1	hypothetical protein LEMA_P036570.1 [Leptosphaeria maculans JN3]	--	--	--	--	GO:0000981	DNA-binding transcription factor activity, RNA polymerase II-specific	--	--	--	--	--
Pm_653	2011170	2013463	-	RAR08289.1	b-cell lymphoma 3-encoded protein [Stemphylium lycopersici]	--	--	--	--	GO:0005515	protein binding	gnl|CDD|228457	KOG0509, KOG0509, KOG0509, Ankyrin repeat and DHHC-type Zn-finger domain containing proteins [General function prediction only].	--	--	--
Pm_654	2014664	2016508	-	XP_003837424.1	hypothetical protein LEMA_P036580.1 [Leptosphaeria maculans JN3]	--	--	--	--	--	--	--	--	--	--	--
Pm_655	2017442	2018271	-	XP_003837425.1	predicted protein [Leptosphaeria maculans JN3]	--	--	--	--	--	--	--	--	--	--	--
Pm_656	2019062	2020244	-	XP_003837426.1	similar to aldo-keto reductase [Leptosphaeria maculans JN3]	--	--	--	--	--	--	gnl|CDD|229516	KOG1575, KOG1575, KOG1575, Voltage-gated shaker-like K+ channel, subunit beta/KCNAB [Energy production and conversion].	--	--	--
Pm_657	2020846	2024453	-	ORY16955.1	major facilitator superfamily domain-containing protein [Clohesyomyces aquaticus]	RP-L9e, RPL9	large subunit ribosomal protein L9e	--	ko03010 Ribosome;	GO:0003735	structural constituent of ribosome	gnl|CDD|228202	KOG0253, KOG0253, KOG0253, Synaptic vesicle transporter SV2 (major facilitator superfamily) [General function prediction only].	CED85243.1	Dol-P-Glc: alpha-1,3-glucosyltransferase (EC 2.4.1.-)	These enzymes use dolichol-P-glucose as the sugar donor.
Pm_658	2024769	2025121	-	--	--	--	--	--	--	--	--	--	--	--	--	--
Pm_659	2025315	2027573	+	XP_003837430.1	similar to ribosome biogenesis (Nop4) [Leptosphaeria maculans JN3]	NOP4, RBM28	nucleolar protein 4	--	ko03008 Ribosome biogenesis in eukaryotes;	GO:0003676	nucleic acid binding	gnl|CDD|228077	KOG0127, KOG0127, KOG0127, Nucleolar protein fibrillarin NOP77 (RRM superfamily) [RNA processing and modification].	CAN61133.1	alpha-galactosidase (EC 3.2.1.22); alpha-N-acetylgalactosaminidase (EC 3.2.1.49); stachyose synthase (EC 2.4.1.67); raffinose synthase (EC 2.4.1.82)	Mechanistic commonality with family GH27 demonstrated by Comfort et al. (2007) Biochemistry, 46: 3319-3330 (PMID: 17323919)
Pm_660	2027909	2028465	+	XP_003837431.1	similar to progesterone binding protein [Leptosphaeria maculans JN3]	--	--	--	--	--	--	gnl|CDD|229054	KOG1110, KOG1110, KOG1110, Putative steroid membrane receptor Hpr6.6/25-Dx [General function prediction only].	--	--	--
Pm_661	2028567	2030113	-	PZD03318.1	SpeB, Arginase agmatinase formimionoglutamate hydrolase, arginase family [Pyrenophora tritici-repentis]	--	--	--	--	GO:0016813	hydrolase activity, acting on carbon-nitrogen (but not peptide) bonds, in linear amidines	gnl|CDD|230903	KOG2964, KOG2964, KOG2964, Arginase family protein [Amino acid transport and metabolism].	--	--	--
Pm_662	2030395	2030982	-	RMZ72647.1	monocarboxylate permease [Pyrenophora seminiperda CCB06]	--	--	--	--	--	--	--	--	--	--	--
Pm_663	2031169	2031621	-	XP_008025446.1	hypothetical protein SETTUDRAFT_163011 [Exserohilum turcica Et28A]	--	--	--	--	--	--	--	--	--	--	--
Pm_664	2032500	2033683	+	XP_003837434.1	hypothetical protein LEMA_P036680.1 [Leptosphaeria maculans JN3]	--	--	--	--	--	--	gnl|CDD|232577	KOG4650, KOG4650, KOG4650, Predicted steroid reductase [General function prediction only].	--	--	--
Pm_665	2035078	2035776	-	XP_003837435.1	similar to ribonuclease P complex subunit Pop4 [Leptosphaeria maculans JN3]	--	--	--	--	GO:0003723	RNA binding	gnl|CDD|231977	KOG4046, KOG4046, KOG4046, RNase MRP and P, subunit POP4/p29 [RNA processing and modification].	--	--	--
Pm_666	2036032	2036463	-	RYN43457.1	hypothetical protein AA0112_g990 [Alternaria arborescens]	--	--	--	--	--	--	--	--	--	--	--
Pm_667	2036675	2038732	+	XP_003837437.1	similar to ABC transporter [Leptosphaeria maculans JN3]	--	--	--	--	GO:0005524	ATP binding	gnl|CDD|228873	KOG0927, KOG0927, KOG0927, Predicted transporter (ABC superfamily) [General function prediction only].	--	--	--
Pm_668	2038858	2042192	-	PWO07515.1	O-Methyltransferase involved in polyketide biosynthesis [Pyrenophora tritici-repentis]	PPM2, LCMT2, TYW4	tRNA wybutosine-synthesizing protein 4	EC:2.1.1.290 2.3.1.231		GO:0005515	protein binding	gnl|CDD|230857	KOG2918, KOG2918, KOG2918, Carboxymethyl transferase [Posttranslational modification, protein turnover, chaperones].	--	--	--
Pm_669	2042553	2044048	+	XP_003837440.1	similar to WD repeat domain phosphoinositide-interacting protein 2 [Leptosphaeria maculans JN3]	--	--	--	--	GO:0005515	protein binding	gnl|CDD|230049	KOG2110, KOG2110, KOG2110, Uncharacterized conserved protein, contains WD40 repeats [Function unknown].	--	--	--
Pm_670	2044610	2045843	+	XP_003837441.1	hypothetical protein LEMA_P036750.1 [Leptosphaeria maculans JN3]	--	--	--	--	--	--	--	--	--	--	--
Pm_671	2054665	2058064	-	RYO56977.1	hypothetical protein AA0113_g8395 [Alternaria arborescens]	--	--	--	--	--	--	gnl|CDD|231548	KOG3614, KOG3614, KOG3614, Ca2+/Mg2+-permeable cation channels (LTRPC family) [Inorganic ion transport and metabolism, Signal transduction mechanisms].	--	--	--
Pm_672	2061672	2062211	-	XP_003837445.1	hypothetical protein LEMA_P036790.1 [Leptosphaeria maculans JN3]	--	--	--	--	--	--	--	--	--	--	--
Pm_673	2062557	2063648	-	XP_003837446.1	similar to sister chromatid cohesion protein Dcc1 [Leptosphaeria maculans JN3]	--	--	--	--	GO:0007064	mitotic sister chromatid cohesion	gnl|CDD|228745	KOG0798, KOG0798, KOG0798, Uncharacterized conserved protein [Cell cycle control, cell division, chromosome partitioning].	--	--	--
Pm_674	2064180	2072214	+	XP_003837447.1	similar to rho guanyl nucleotide exchange factor [Leptosphaeria maculans JN3]	--	--	--	--	GO:0005089	Rho guanyl-nucleotide exchange factor activity	gnl|CDD|232353	KOG4424, KOG4424, KOG4424, Predicted Rho/Rac guanine nucleotide exchange factor/faciogenital dysplasia protein 3 [Signal transduction mechanisms].	--	--	--
Pm_675	2072876	2076157	-	XP_003837451.1	similar to nuclear pore complex protein Nup107 [Leptosphaeria maculans JN3]	--	--	--	--	GO:0005643	nuclear pore	gnl|CDD|229903	KOG1964, KOG1964, KOG1964, Nuclear pore complex, rNup107 component (sc Nup84) [Nuclear structure, Intracellular trafficking, secretion, and vesicular transport].	--	--	--
Pm_676	2077873	2078224	+	XP_003837453.1	similar to ubiquitin-like protein SMT3 [Leptosphaeria maculans JN3]	SUMO, SMT3	small ubiquitin-related modifier	--	ko03013 RNA transport;ko05418 Fluid shear stress and atherosclerosis;	GO:0005515	protein binding	gnl|CDD|229708	KOG1769, KOG1769, KOG1769, Ubiquitin-like proteins [Posttranslational modification, protein turnover, chaperones].	--	--	--
Pm_677	2078726	2079418	-	XP_003837454.1	predicted protein [Leptosphaeria maculans JN3]	--	--	--	--	--	--	--	--	--	--	--
Pm_678	2080714	2082930	+	XP_003837456.1	similar to succinyl-CoA ligase subunit alpha [Leptosphaeria maculans JN3]	LSC1	succinyl-CoA synthetase alpha subunit	EC:6.2.1.4 6.2.1.5	ko00020 Citrate cycle (TCA cycle);ko00640 Propanoate metabolism;ko01200 Carbon metabolism;	GO:0003824	catalytic activity	gnl|CDD|229197	KOG1255, KOG1255, KOG1255, Succinyl-CoA synthetase, alpha subunit [Energy production and conversion].	--	--	--
Pm_679	2083576	2085109	-	XP_003837457.1	similar to APSES transcription factor [Leptosphaeria maculans JN3]	--	--	--	--	GO:0003677	DNA binding	--	--	--	--	--
Pm_680	2086501	2087259	+	XP_003837459.1	similar to rho-gdp dissociation inhibitor [Leptosphaeria maculans JN3]	ARHGDI, RHOGDI	Rho GDP-dissociation inhibitor	--	ko04722 Neurotrophin signaling pathway;ko04962 Vasopressin-regulated water reabsorption;	GO:0005094	Rho GDP-dissociation inhibitor activity	gnl|CDD|231143	KOG3205, KOG3205, KOG3205, Rho GDP-dissociation inhibitor [Signal transduction mechanisms].	--	--	--
Pm_681	2087503	2088243	-	XP_003837460.1	hypothetical protein LEMA_P036940.1 [Leptosphaeria maculans JN3]	--	--	--	--	--	--	--	--	--	--	--
Pm_682	2088839	2091441	+	XP_003837461.1	hypothetical protein LEMA_P036950.1 [Leptosphaeria maculans JN3]	AP3B	AP-3 complex subunit beta	--	ko04142 Lysosome;	GO:0006886	intracellular protein transport	gnl|CDD|229006	KOG1060, KOG1060, KOG1060, Vesicle coat complex AP-3, beta subunit [Intracellular trafficking, secretion, and vesicular transport].	--	--	--
Pm_683	2091740	2092429	-	PWO07552.1	DUF1421 domain containing protein [Pyrenophora tritici-repentis]	--	--	--	--	--	--	--	--	--	--	--
Pm_684	2093393	2095332	-	XP_003837462.1	similar to prolyl-tRNA synthetase [Leptosphaeria maculans JN3]	PARS, proS	prolyl-tRNA synthetase	EC:6.1.1.15	ko00970 Aminoacyl-tRNA biosynthesis;	GO:0000166	nucleotide binding	gnl|CDD|232093	KOG4163, KOG4163, KOG4163, Prolyl-tRNA synthetase [Translation, ribosomal structure and biogenesis].	--	--	--
Pm_685	2095836	2097656	+	XP_003837463.1	similar to t-complex protein 1 [Leptosphaeria maculans JN3]	CCT1, TCP1	T-complex protein 1 subunit alpha	--		GO:0005524	ATP binding	gnl|CDD|228309	KOG0360, KOG0360, KOG0360, Chaperonin complex component, TCP-1 alpha subunit (CCT1) [Posttranslational modification, protein turnover, chaperones].	--	--	--
Pm_686	2097671	2100693	-	XP_003837464.1	similar to ubiquitin-protein ligase (Asi3) [Leptosphaeria maculans JN3]	--	--	--	--	--	--	--	--	--	--	--
Pm_687	2101902	2102435	+	XP_003837465.1	predicted protein [Leptosphaeria maculans JN3]	--	--	--	--	--	--	--	--	--	--	--
Pm_688	2102752	2103365	+	XP_003837466.1	similar to thioredoxin-like protein 4A [Leptosphaeria maculans JN3]	TXNL4A, DIB1	U5 snRNP protein, DIM1 family	--	ko03040 Spliceosome;	GO:0000398	mRNA splicing, via spliceosome	gnl|CDD|231352	KOG3414, KOG3414, KOG3414, Component of the U4/U6.U5 snRNP/mitosis protein DIM1 [RNA processing and modification, Cell cycle control, cell division, chromosome partitioning].	--	--	--
Pm_689	2103768	2106174	-	XP_003837467.1	similar to syntaxin-binding protein 2 [Leptosphaeria maculans JN3]	STXBP1, MUNC18-1	syntaxin-binding protein 1	--	ko04721 Synaptic vesicle cycle;	GO:0006904	vesicle docking involved in exocytosis	gnl|CDD|229242	KOG1300, KOG1300, KOG1300, Vesicle trafficking protein Sec1 [Intracellular trafficking, secretion, and vesicular transport].	--	--	--
Pm_690	2106546	2108846	+	XP_003837468.1	hypothetical protein LEMA_P037020.1 [Leptosphaeria maculans JN3]	SUPV3L1, SUV3	ATP-dependent RNA helicase SUPV3L1/SUV3	EC:3.6.4.13		GO:0016817	hydrolase activity, acting on acid anhydrides	gnl|CDD|228899	KOG0953, KOG0953, KOG0953, Mitochondrial RNA helicase SUV3, DEAD-box superfamily [RNA processing and modification].	--	--	--
Pm_691	2109399	2110447	-	XP_003837469.1	hypothetical protein LEMA_P037030.1 [Leptosphaeria maculans JN3]	--	--	--	--	--	--	--	--	--	--	--
Pm_692	2110970	2112451	+	--	--	--	--	--	--	--	--	--	--	--	--	--
Pm_693	2112763	2114181	-	XP_003837470.1	similar to exoglucanase 1 precursor [Leptosphaeria maculans JN3]	CBH1	cellulose 1,4-beta-cellobiosidase	EC:3.2.1.91	ko00500 Starch and sucrose metabolism;	GO:0004553	hydrolase activity, hydrolyzing O-glycosyl compounds	--	--	CBX94030.1	endo-beta-1,4-glucanase (EC 3.2.1.4); [reducing end-acting] cellobiohydrolase (EC 3.2.1.-); chitosanase (EC 3.2.1.132); endo-beta-1,3-1,4-glucanase (EC 3.2.1.73)	formerly known as cellulase family C. The cellobiohydrolases of this family act processively from the reducing ends of cellulose chains to generate cellobiose. This is markedly different from the IUBMB definition of cellobiohydrolases (EC 3.2.1.91), which act from the non-reducing ends of cellulose.
Pm_694	2118866	2119756	+	--	--	--	--	--	--	--	--	gnl|CDD|228111	KOG0161, KOG0161, KOG0161, Myosin class II heavy chain [Cytoskeleton].	--	--	--
Pm_695	2119874	2121055	-	XP_003837472.1	similar to mitotic checkpoint protein BUB3 [Leptosphaeria maculans JN3]	BUB3	cell cycle arrest protein BUB3	--	ko04110 Cell cycle;ko04111 Cell cycle - yeast;ko05166 HTLV-I infection;	GO:0005515	protein binding	gnl|CDD|228982	KOG1036, KOG1036, KOG1036, Mitotic spindle checkpoint protein BUB3, WD repeat superfamily [Cell cycle control, cell division, chromosome partitioning].	--	--	--
Pm_696	2121414	2123177	-	OAK99952.1	putative sugar transporter [Stagonospora sp. SRC1lsM3a]	--	--	--	--	GO:0005215	transporter activity	gnl|CDD|228203	KOG0254, KOG0254, KOG0254, Predicted transporter (major facilitator superfamily) [General function prediction only].	--	--	--
Pm_697	2123697	2125268	+	OAK99951.1	alkaline phosphatase-like protein [Stagonospora sp. SRC1lsM3a]	--	--	--	--	GO:0003824	catalytic activity	gnl|CDD|231799	KOG3867, KOG3867, KOG3867, Sulfatase [General function prediction only].	AKJ64670.1	alpha-N-acetylglucosaminidase (EC 3.2.1.50)	nan
Pm_698	2125409	2126938	-	OAL54877.1	hypothetical protein IQ07DRAFT_279695 [Pyrenochaeta sp. DS3sAY3a]	--	--	--	--	GO:0003677	DNA binding	--	--	--	--	--
Pm_699	2128011	2129288	+	XP_003837473.1	hypothetical protein LEMA_P037070.1 [Leptosphaeria maculans JN3]	K06883	uncharacterized protein	--		--	--	gnl|CDD|229474	KOG1533, KOG1533, KOG1533, Predicted GTPase [General function prediction only].	--	--	--
Pm_700	2129743	2132552	+	XP_003837474.1	hypothetical protein LEMA_P037080.1 [Leptosphaeria maculans JN3]	--	--	--	--	GO:0007034	vacuolar transport	gnl|CDD|230850	KOG2911, KOG2911, KOG2911, Uncharacterized conserved protein [Function unknown].	--	--	--
Pm_701	2133883	2139403	+	OAL03918.1	hypothetical protein IQ06DRAFT_270163 [Stagonospora sp. SRC1lsM3a]	--	--	--	--	GO:0016021	integral component of membrane	gnl|CDD|229827	KOG1888, KOG1888, KOG1888, Putative phosphoinositide phosphatase [Lipid transport and metabolism].	--	--	--
Pm_702	2139532	2142446	-	XP_001804272.1	hypothetical protein SNOG_14072 [Parastagonospora nodorum SN15]	qor, CRYZ	NADPH2:quinone reductase	EC:1.6.5.5		GO:0008270	zinc ion binding	gnl|CDD|229139	KOG1197, KOG1197, KOG1197, Predicted quinone oxidoreductase [Energy production and conversion, General function prediction only].	--	--	--
Pm_703	2142828	2144204	+	--	--	--	--	--	--	--	--	--	--	--	--	--
Pm_704	2144572	2145595	+	--	--	--	--	--	--	--	--	--	--	--	--	--
Pm_705	2146027	2147013	+	--	--	--	--	--	--	--	--	--	--	--	--	--
Pm_706	2147165	2148276	-	OAL44302.1	GroES-like protein [Pyrenochaeta sp. DS3sAY3a]	--	--	--	--	GO:0016491	oxidoreductase activity	gnl|CDD|229140	KOG1198, KOG1198, KOG1198, Zinc-binding oxidoreductase [Energy production and conversion, General function prediction only].	--	--	--
Pm_707	2149831	2151433	+	OAL44306.1	cytochrome P450 [Pyrenochaeta sp. DS3sAY3a]	--	--	--	--	GO:0005506	iron ion binding	gnl|CDD|228106	KOG0156, KOG0156, KOG0156, Cytochrome P450 CYP2 subfamily [Secondary metabolites biosynthesis, transport and catabolism].	--	--	--
Pm_708	2152238	2153782	+	RYO69595.1	hypothetical protein AA0113_g3981 [Alternaria arborescens]	--	--	--	--	--	--	--	--	--	--	--
Pm_709	2155857	2156594	+	--	--	--	--	--	--	--	--	--	--	--	--	--
Pm_710	2157349	2157878	+	--	--	--	--	--	--	--	--	--	--	--	--	--
Pm_711	2158410	2160151	-	PSN59700.1	cytochrome P450 [Corynespora cassiicola Philippines]	--	--	--	--	GO:0004497	monooxygenase activity	gnl|CDD|228107	KOG0157, KOG0157, KOG0157, Cytochrome P450 CYP4/CYP19/CYP26 subfamilies [Secondary metabolites biosynthesis, transport and catabolism, Lipid transport and metabolism].	--	--	--
Pm_712	2160832	2161935	-	PSN59699.1	NAD(P)-binding protein [Corynespora cassiicola Philippines]	--	--	--	--	GO:0003854	3-beta-hydroxy-delta5-steroid dehydrogenase activity	gnl|CDD|229371	KOG1430, KOG1430, KOG1430, C-3 sterol dehydrogenase/3-beta-hydroxysteroid dehydrogenase and related dehydrogenases [Lipid transport and metabolism, Amino acid transport and metabolism].	XP_361931.1	nan	nan
Pm_713	2162605	2163243	-	PSN59698.1	hypothetical protein BS50DRAFT_222605 [Corynespora cassiicola Philippines]	--	--	--	--	--	--	--	--	--	--	--
Pm_714	2163714	2164982	-	PSN59697.1	cytochrome P450 [Corynespora cassiicola Philippines]	--	--	--	--	GO:0004497	monooxygenase activity	gnl|CDD|228107	KOG0157, KOG0157, KOG0157, Cytochrome P450 CYP4/CYP19/CYP26 subfamilies [Secondary metabolites biosynthesis, transport and catabolism, Lipid transport and metabolism].	--	--	--
Pm_715	2166618	2167610	-	PSN59696.1	cytochrome P450 [Corynespora cassiicola Philippines]	--	--	--	--	GO:0005506	iron ion binding	gnl|CDD|228107	KOG0157, KOG0157, KOG0157, Cytochrome P450 CYP4/CYP19/CYP26 subfamilies [Secondary metabolites biosynthesis, transport and catabolism, Lipid transport and metabolism].	--	--	--
Pm_716	2168661	2170027	+	PSN59695.1	hypothetical protein BS50DRAFT_222489 [Corynespora cassiicola Philippines]	--	--	--	--	--	--	--	--	--	--	--
Pm_717	2170289	2171079	-	PSN59694.1	hypothetical protein BS50DRAFT_579721 [Corynespora cassiicola Philippines]	--	--	--	--	--	--	--	--	--	--	--
Pm_718	2175555	2178459	+	XP_014074349.1	hypothetical protein COCC4DRAFT_205821 [Bipolaris maydis ATCC 48331]	--	--	--	--	GO:0005515	protein binding	gnl|CDD|232107	KOG4177, KOG4177, KOG4177, Ankyrin [Cell wall/membrane/envelope biogenesis].	--	--	--
Pm_719	2179729	2181858	-	PSN64315.1	ipa protein [Corynespora cassiicola Philippines]	--	--	--	--	--	--	--	--	--	--	--
Pm_720	2182151	2182753	-	EMD86694.1	hypothetical protein COCHEDRAFT_1063667, partial [Bipolaris maydis C5]	--	--	--	--	GO:0005515	protein binding	gnl|CDD|232107	KOG4177, KOG4177, KOG4177, Ankyrin [Cell wall/membrane/envelope biogenesis].	--	--	--
Pm_721	2184213	2184896	+	XP_001934591.1	conserved hypothetical protein [Pyrenophora tritici-repentis Pt-1C-BFP]	--	--	--	--	--	--	--	--	--	--	--
Pm_722	2185177	2188950	-	XP_003837484.1	hypothetical protein LEMA_P037180.1 [Leptosphaeria maculans JN3]	--	--	--	--	GO:0003824	catalytic activity	--	--	--	--	--
Pm_723	2189514	2191115	-	XP_003837485.1	similar to DUF159 domain protein [Leptosphaeria maculans JN3]	--	--	--	--	--	--	gnl|CDD|230557	KOG2618, KOG2618, KOG2618, Uncharacterized conserved protein [Function unknown].	--	--	--
Pm_724	2191328	2192768	+	XP_003837486.1	similar to TPR domain-containing protein [Leptosphaeria maculans JN3]	--	--	--	--	GO:0005515	protein binding	--	--	--	--	--
Pm_725	2194555	2195910	+	KZM20117.1	hypothetical protein ST47_g8733 [Ascochyta rabiei]	--	--	--	--	--	--	--	--	--	--	--
Pm_726	2198755	2200697	+	RYO32801.1	hypothetical protein AA0113_g11719 [Alternaria arborescens]	--	--	--	--	--	--	--	--	EGX49412.1	Modules of approx. 40 residues found almost exclusively in fungi. The cellulose-binding function has been demonstrated in many cases, and appears to be mediated by three aromatic residues separated by about 10.4 angstrom and which form a flat surface. The only non-fungal occurence of CBM1 is in an algal non-hydrolytic polysaccharide-binding protein which is composed of four repeated CBM1 modules.…	Previously known as cellulose-binding domain family I (CBD I).
Pm_727	2200997	2201470	-	--	--	--	--	--	--	--	--	--	--	--	--	--
Pm_728	2202053	2202808	-	XP_003837492.1	hypothetical protein LEMA_P037260.1 [Leptosphaeria maculans JN3]	NDUFAF2	NADH dehydrogenase ubiquinone 1 alpha subcomplex assembly factor 2	--		GO:0008137	NADH dehydrogenase (ubiquinone) activity	--	--	--	--	--
Pm_729	2203130	2205252	+	XP_003837493.1	similar to calponin [Leptosphaeria maculans JN3]	--	--	--	--	GO:0005515	protein binding	gnl|CDD|229985	KOG2046, KOG2046, KOG2046, Calponin [Cytoskeleton].	--	--	--
Pm_730	2206220	2206621	+	XP_001796855.1	hypothetical protein SNOG_06485 [Parastagonospora nodorum SN15]	--	--	--	--	--	--	--	--	--	--	--
Pm_731	2207120	2207864	-	XP_003837490.1	hypothetical protein LEMA_P037240.1 [Leptosphaeria maculans JN3]	SNRPC	U1 small nuclear ribonucleoprotein C	--	ko03040 Spliceosome;	GO:0000387	spliceosomal snRNP assembly	gnl|CDD|231392	KOG3454, KOG3454, KOG3454, U1 snRNP-specific protein C [RNA processing and modification].	--	--	--
Pm_732	2208207	2209555	+	XP_003837489.1	similar to guanine nucleotide-binding protein subunit beta-2-like 1 [Leptosphaeria maculans JN3]	RACK1	guanine nucleotide-binding protein subunit beta-2-like 1 protein	--	ko05162 Measles;	GO:0005515	protein binding	gnl|CDD|228228	KOG0279, KOG0279, KOG0279, G protein beta subunit-like protein [Signal transduction mechanisms].	--	--	--
Pm_733	2210382	2211439	+	XP_003837488.1	similar to Delta(3,5)-Delta(2,4)-dienoyl-CoA isomerase [Leptosphaeria maculans JN3]	--	--	--	--	GO:0003824	catalytic activity	gnl|CDD|229622	KOG1681, KOG1681, KOG1681, Enoyl-CoA isomerase [Lipid transport and metabolism].	--	--	--
Pm_734	2211897	2212945	+	RYN19244.1	hypothetical protein AA0115_g10851 [Alternaria tenuissima]	--	--	--	--	GO:0004601	peroxidase activity	--	--	--	--	--
Pm_735	2215207	2215505	-	--	--	--	--	--	--	--	--	--	--	--	--	--
Pm_736	2216950	2219130	+	--	--	--	--	--	--	--	--	--	--	--	--	--
Pm_737	2223214	2223804	-	XP_003837495.1	hypothetical protein LEMA_P037290.1 [Leptosphaeria maculans JN3]	--	--	--	--	--	--	--	--	--	--	--
Pm_738	2225376	2227033	+	XP_003837497.1	predicted protein [Leptosphaeria maculans JN3]	--	--	--	--	--	--	--	--	--	--	--
Pm_739	2229543	2230004	-	XP_003837498.1	hypothetical protein LEMA_P037320.1 [Leptosphaeria maculans JN3]	--	--	--	--	--	--	--	--	--	--	--
Pm_740	2231569	2233071	+	XP_003837500.1	predicted protein [Leptosphaeria maculans JN3]	--	--	--	--	--	--	--	--	--	--	--
Pm_741	2233635	2233934	+	--	--	--	--	--	--	--	--	--	--	--	--	--
Pm_742	2235228	2237247	-	RII15253.1	hypothetical protein CUC08_Gglean003720 [Alternaria sp. MG1]	--	--	--	--	--	--	--	--	--	--	--
Pm_743	2237608	2237883	-	--	--	--	--	--	--	--	--	--	--	--	--	--
Pm_744	2239736	2241853	+	XP_003837506.1	hypothetical protein LEMA_P037400.1 [Leptosphaeria maculans JN3]	--	--	--	--	GO:0005524	ATP binding	gnl|CDD|228673	KOG0726, KOG0726, KOG0726, 26S proteasome regulatory complex, ATPase RPT2 [Posttranslational modification, protein turnover, chaperones].	--	--	--
Pm_745	2242302	2243225	-	XP_003837508.1	predicted protein [Leptosphaeria maculans JN3]	--	--	--	--	--	--	--	--	--	--	--
Pm_746	2244954	2246630	-	XP_003837510.1	predicted protein [Leptosphaeria maculans JN3]	--	--	--	--	--	--	--	--	--	--	--
Pm_747	2247468	2249022	+	XP_003837511.1	hypothetical protein LEMA_P037450.1 [Leptosphaeria maculans JN3]	--	--	--	--	GO:0003676	nucleic acid binding	gnl|CDD|231542	KOG3608, KOG3608, KOG3608, Zn finger proteins [General function prediction only].	--	--	--
Pm_748	2249504	2250040	+	--	--	--	--	--	--	--	--	--	--	--	--	--
Pm_749	2251660	2252926	+	RYN34878.1	hypothetical protein AA0112_g5125 [Alternaria arborescens]	--	--	--	--	GO:0016491	oxidoreductase activity	--	--	--	--	--
Pm_750	2255553	2257256	-	OAL54625.1	hypothetical protein IQ07DRAFT_273914 [Pyrenochaeta sp. DS3sAY3a]	--	--	--	--	GO:0003677	DNA binding	gnl|CDD|230191	KOG2252, KOG2252, KOG2252, CCAAT displacement protein and related homeoproteins [Transcription].	--	--	--
Pm_751	2257934	2258518	+	KNG48922.1	glutamyl-trna synthetase [Stemphylium lycopersici]	--	--	--	--	--	--	--	--	--	--	--
Pm_752	2258727	2258945	-	XP_003837519.1	predicted protein [Leptosphaeria maculans JN3]	--	--	--	--	--	--	--	--	--	--	--
Pm_753	2260448	2261512	+	XP_003837518.1	predicted protein [Leptosphaeria maculans JN3]	--	--	--	--	--	--	--	--	--	--	--
Pm_754	2261891	2263625	-	XP_003837517.1	similar to asparagine synthetase domain containing protein 1 [Leptosphaeria maculans JN3]	--	--	--	--	GO:0004066	asparagine synthase (glutamine-hydrolyzing) activity	gnl|CDD|228521	KOG0573, KOG0573, KOG0573, Asparagine synthase [Amino acid transport and metabolism].	--	--	--
Pm_755	2263966	2266576	+	XP_003837516.1	hypothetical protein LEMA_P037500.1 [Leptosphaeria maculans JN3]	RABGEF1	Rab5 GDP/GTP exchange factor	--		GO:0005515	protein binding	gnl|CDD|230258	KOG2319, KOG2319, KOG2319, Vacuolar assembly/sorting protein VPS9 [Intracellular trafficking, secretion, and vesicular transport].	--	--	--
Pm_756	2267401	2270052	-	XP_003837515.1	hypothetical protein LEMA_P037490.1 [Leptosphaeria maculans JN3]	--	--	--	--	GO:0000981	DNA-binding transcription factor activity, RNA polymerase II-specific	--	--	--	--	--
Pm_757	2271117	2273750	+	OAL54633.1	hypothetical protein IQ07DRAFT_608553 [Pyrenochaeta sp. DS3sAY3a]	--	--	--	--	GO:0000981	DNA-binding transcription factor activity, RNA polymerase II-specific	--	--	--	--	--
Pm_758	2274653	2276790	-	RJW62069.1	hypothetical protein CSKR_3457s [Clonorchis sinensis]	--	--	--	--	--	--	--	--	--	--	--
Pm_759	2284307	2286059	+	KZM25829.1	flavin adenine dinucleotide binding [Ascochyta rabiei]	--	--	--	--	GO:0016491	oxidoreductase activity	gnl|CDD|229173	KOG1231, KOG1231, KOG1231, Proteins containing the FAD binding domain [Energy production and conversion].	ALC74405.1	nan	nan
Pm_760	2286168	2292798	-	XP_003837521.1	similar to sulfate permease [Leptosphaeria maculans JN3]	--	--	--	--	GO:0008271	secondary active sulfate transmembrane transporter activity	gnl|CDD|228185	KOG0236, KOG0236, KOG0236, Sulfate/bicarbonate/oxalate exchanger SAT-1 and related transporters (SLC26 family) [Inorganic ion transport and metabolism].	--	--	--
Pm_761	2294924	2295543	-	--	--	--	--	--	--	--	--	--	--	--	--	--
Pm_762	2296614	2297646	+	--	--	--	--	--	--	--	--	--	--	--	--	--
Pm_763	2298005	2299477	-	XP_003837533.1	similar to FAD dependent oxidoreductase [Leptosphaeria maculans JN3]	--	--	--	--	GO:0016491	oxidoreductase activity	--	--	--	--	--
Pm_764	2299942	2302861	-	XP_003837532.1	similar to copper radical oxidase [Leptosphaeria maculans JN3]	--	--	--	--	--	--	gnl|CDD|232087	KOG4157, KOG4157, KOG4157, beta-1,6-N-acetylglucosaminyltransferase, contains WSC domain [Carbohydrate transport and metabolism, Posttranslational modification, protein turnover, chaperones].	AEO53498.1	nan	nan
Pm_765	2304655	2306163	+	XP_003837530.1	similar to glyoxylate/hydroxypyruvate reductase [Leptosphaeria maculans JN3]	--	--	--	--	GO:0016616	oxidoreductase activity, acting on the CH-OH group of donors, NAD or NADP as acceptor	gnl|CDD|228020	KOG0069, KOG0069, KOG0069, Glyoxylate/hydroxypyruvate reductase (D-isomer-specific 2-hydroxy acid dehydrogenase superfamily) [Energy production and conversion].	--	--	--
Pm_766	2306381	2308359	-	XP_003837529.1	similar to trichothecene efflux pump [Leptosphaeria maculans JN3]	--	--	--	--	GO:0022857	transmembrane transporter activity	gnl|CDD|228203	KOG0254, KOG0254, KOG0254, Predicted transporter (major facilitator superfamily) [General function prediction only].	--	--	--
Pm_767	2310469	2312884	+	XP_003837526.1	hypothetical protein LEMA_P037600.1 [Leptosphaeria maculans JN3]	--	--	--	--	--	--	--	--	--	--	--
Pm_768	2313325	2314304	+	XP_003837524.1	hypothetical protein LEMA_uP037580.1 [Leptosphaeria maculans JN3]	--	--	--	--	--	--	--	--	--	--	--
Pm_769	2315102	2315563	+	--	--	--	--	--	--	--	--	--	--	--	--	--
Pm_770	2318811	2319831	+	OCK85023.1	hypothetical protein K432DRAFT_439565 [Lepidopterella palustris CBS 459.81]	--	--	--	--	--	--	--	--	--	--	--
Pm_771	2322612	2324954	-	OAL05362.1	HET-domain-containing protein, partial [Stagonospora sp. SRC1lsM3a]	--	--	--	--	--	--	--	--	--	--	--
Pm_772	2325495	2326950	-	XP_003837537.1	hypothetical protein LEMA_P037710.1 [Leptosphaeria maculans JN3]	--	--	--	--	GO:0005515	protein binding	--	--	--	--	--
Pm_773	2327755	2329508	+	RII09756.1	hypothetical protein CUC08_Gglean005746 [Alternaria sp. MG1]	--	--	--	--	--	--	--	--	--	--	--
Pm_774	2333978	2335504	+	XP_003837534.1	hypothetical protein LEMA_P037680.1 [Leptosphaeria maculans JN3]	--	--	--	--	--	--	--	--	--	--	--
Pm_775	2335885	2336764	+	OAL54560.1	NAD(P)-binding protein [Pyrenochaeta sp. DS3sAY3a]	--	--	--	--	GO:0016491	oxidoreductase activity	gnl|CDD|229147	KOG1205, KOG1205, KOG1205, Predicted dehydrogenase [Secondary metabolites biosynthesis, transport and catabolism].	--	--	--
Pm_776	2336851	2338740	-	XP_003837538.1	similar to flavoprotein containing monooxygenase involved in K+ transport [Leptosphaeria maculans JN3]	--	--	--	--	GO:0004499	N,N-dimethylaniline monooxygenase activity	gnl|CDD|229341	KOG1399, KOG1399, KOG1399, Flavin-containing monooxygenase [Secondary metabolites biosynthesis, transport and catabolism].	--	--	--
Pm_777	2339338	2345133	-	OAL54562.1	MFS general substrate transporter [Pyrenochaeta sp. DS3sAY3a]	--	--	--	--	GO:0016021	integral component of membrane	gnl|CDD|230472	KOG2533, KOG2533, KOG2533, Permease of the major facilitator superfamily [Carbohydrate transport and metabolism].	--	--	--
Pm_778	2346948	2349302	+	XP_003837539.1	similar to dipeptidyl-peptidase IV [Leptosphaeria maculans JN3]	--	--	--	--	GO:0004252	serine-type endopeptidase activity	gnl|CDD|230039	KOG2100, KOG2100, KOG2100, Dipeptidyl aminopeptidase [Posttranslational modification, protein turnover, chaperones].	--	--	--
Pm_779	2350230	2350989	-	--	--	--	--	--	--	--	--	--	--	--	--	--
Pm_780	2352622	2356959	-	KXH63298.1	viral A-type inclusion protein repeat domain-containing protein [Colletotrichum salicis]	--	--	--	--	--	--	gnl|CDD|228111	KOG0161, KOG0161, KOG0161, Myosin class II heavy chain [Cytoskeleton].	--	--	--
Pm_781	2357737	2358672	-	OAL03731.1	hypothetical protein IQ06DRAFT_110782 [Stagonospora sp. SRC1lsM3a]	--	--	--	--	--	--	--	--	--	--	--
Pm_782	2359582	2361417	-	XP_003837548.1	similar to hexose transporter [Leptosphaeria maculans JN3]	--	--	--	--	GO:0016021	integral component of membrane	gnl|CDD|228203	KOG0254, KOG0254, KOG0254, Predicted transporter (major facilitator superfamily) [General function prediction only].	--	--	--
Pm_783	2365270	2365836	-	XP_003837546.1	hypothetical protein LEMA_P037800.1 [Leptosphaeria maculans JN3]	--	--	--	--	GO:0016020	membrane	--	--	--	--	--
Pm_784	2367191	2368687	+	XP_003837544.1	predicted protein [Leptosphaeria maculans JN3]	--	--	--	--	--	--	--	--	--	--	--
Pm_785	2369372	2369831	-	--	--	--	--	--	--	--	--	--	--	--	--	--
Pm_786	2371861	2372633	-	EFQ88571.1	hypothetical protein PTT_15495 [Pyrenophora teres f. teres 0-1]	--	--	--	--	--	--	--	--	--	--	--
Pm_787	2373102	2374961	-	XP_003837551.1	predicted protein [Leptosphaeria maculans JN3]	--	--	--	--	--	--	--	--	--	--	--
Pm_788	2380511	2380723	-	--	--	--	--	--	--	--	--	--	--	--	--	--
Pm_789	2381480	2381902	-	--	--	--	--	--	--	--	--	--	--	--	--	--
Pm_790	2384396	2384599	-	--	--	--	--	--	--	--	--	--	--	--	--	--
Pm_791	2385295	2385507	-	--	--	--	--	--	--	--	--	--	--	--	--	--
Pm_792	2386032	2386277	-	--	--	--	--	--	--	--	--	--	--	--	--	--
Pm_793	2388583	2388999	-	--	--	--	--	--	--	--	--	--	--	--	--	--
Pm_794	2389496	2389789	-	--	--	--	--	--	--	--	--	--	--	--	--	--
Pm_795	2393819	2395252	+	XP_003837552.1	predicted protein [Leptosphaeria maculans JN3]	--	--	--	--	--	--	--	--	CBX94112.1	N-acetyllactosaminide beta-1,3-N-acetylglucosaminyltransferase (EC 2.4.1.149); Glycoprotein-N-acetylgalactosamine 3-beta-galactosyltransferase (EC 2.4.1.122); fucose-specific beta-1,3-N-acetylglucosaminyltransferase (EC 2.4.1.-); globotriosylceramide beta-1,3-GalNAc transferase (EC 2.4.1.79); chondroitin synthase (beta-1,3-GlcUA and beta-1,4-GalNAc transferase (EC 2.4.1.175); chondroitin beta-1,3…	nan
Pm_796	2395915	2397800	+	--	--	--	--	--	--	--	--	--	--	--	--	--
Pm_797	2398235	2398678	+	--	--	--	--	--	--	--	--	--	--	--	--	--
Pm_798	2399021	2401078	-	--	--	--	--	--	--	--	--	--	--	--	--	--
Pm_799	2401492	2402210	+	--	--	--	--	--	--	--	--	--	--	--	--	--
Pm_800	2402964	2404552	+	EMD96375.1	hypothetical protein COCHEDRAFT_1167485 [Bipolaris maydis C5]	--	--	--	--	GO:0006629	lipid metabolic process	gnl|CDD|232160	KOG4231, KOG4231, KOG4231, Intracellular membrane-bound Ca2+-independent phospholipase A2 [Lipid transport and metabolism].	--	--	--
Pm_801	2405502	2406458	+	OOO06623.1	purine or other phosphorylase family 1 [Aspergillus oryzae]	--	--	--	--	GO:0005515	protein binding	gnl|CDD|229779	KOG1840, KOG1840, KOG1840, Kinesin light chain [Cytoskeleton].	--	--	--
Pm_802	2407466	2420542	-	XP_003837554.1	similar to cytoplasmic dynein 1 heavy chain 1 [Leptosphaeria maculans JN3]	DYNC1H	dynein heavy chain 1, cytosolic	--	ko04145 Phagosome;ko04962 Vasopressin-regulated water reabsorption;ko05132 Salmonella infection;	GO:0003777	microtubule motor activity	gnl|CDD|231529	KOG3595, KOG3595, KOG3595, Dyneins, heavy chain [Cytoskeleton].	--	--	--
Pm_803	2421154	2426385	-	XP_003837555.1	hypothetical protein LEMA_P037890.1 [Leptosphaeria maculans JN3]	guaA, GMPS	GMP synthase (glutamine-hydrolysing)	EC:6.3.5.2	ko00230 Purine metabolism;ko00983 Drug metabolism - other enzymes;	GO:0003922	GMP synthase (glutamine-hydrolyzing) activity	gnl|CDD|229563	KOG1622, KOG1622, KOG1622, GMP synthase [Nucleotide transport and metabolism].	--	--	--
Pm_804	2426672	2427698	+	XP_003837557.1	similar to protein bcp1 [Leptosphaeria maculans JN3]	BCP1, BCCIP	protein BCP1	--		--	--	gnl|CDD|230972	KOG3034, KOG3034, KOG3034, Isoamyl acetate-hydrolyzing esterase and related enzymes [General function prediction only].	--	--	--
Pm_805	2427922	2428935	-	XP_003837558.1	similar to ubiquinol-cytochrome c reductase iron-sulfur subunit [Leptosphaeria maculans JN3]	UQCRFS1, RIP1, petA	ubiquinol-cytochrome c reductase iron-sulfur subunit	EC:1.10.2.2	ko00190 Oxidative phosphorylation;ko02020 Two-component system;ko04260 Cardiac muscle contraction;ko04932 Non-alcoholic fatty liver disease (NAFLD);ko05010 Alzheimer's disease;ko05012 Parkinson's disease;ko05016 Huntington's disease;	GO:0008121	ubiquinol-cytochrome-c reductase activity	gnl|CDD|229612	KOG1671, KOG1671, KOG1671, Ubiquinol cytochrome c reductase, subunit RIP1 [Energy production and conversion].	--	--	--
Pm_806	2429662	2430936	+	XP_003837559.1	hypothetical protein LEMA_P037930.1 [Leptosphaeria maculans JN3]	--	--	--	--	--	--	--	--	--	--	--
Pm_807	2431282	2432120	-	XP_003837560.1	hypothetical protein LEMA_P037940.1 [Leptosphaeria maculans JN3]	--	--	--	--	GO:0046982	protein heterodimerization activity	gnl|CDD|229598	KOG1657, KOG1657, KOG1657, CCAAT-binding factor, subunit C (HAP5) [Transcription].	--	--	--
Pm_808	2432588	2434118	+	OAL54603.1	carboxypeptidase Y precursor [Pyrenochaeta sp. DS3sAY3a]	CTSA, CPY	cathepsin A (carboxypeptidase C)	EC:3.4.16.5	ko04142 Lysosome;ko04614 Renin-angiotensin system;	GO:0004185	serine-type carboxypeptidase activity	gnl|CDD|229224	KOG1282, KOG1282, KOG1282, Serine carboxypeptidases (lysosomal cathepsin A) [Amino acid transport and metabolism, Posttranslational modification, protein turnover, chaperones].	--	--	--
Pm_809	2434648	2435080	+	XP_003837561.1	hypothetical protein LEMA_P037950.1 [Leptosphaeria maculans JN3]	--	--	--	--	--	--	--	--	--	--	--
Pm_810	2435506	2436577	+	XP_003837562.1	similar to NADP-dependent l-serine/l-allo-threonine dehydrogenase ydfg [Leptosphaeria maculans JN3]	ydfG	3-hydroxy acid dehydrogenase / malonic semialdehyde reductase	EC:1.1.1.381	ko00240 Pyrimidine metabolism;ko00260 Glycine, serine and threonine metabolism;	GO:0016491	oxidoreductase activity	gnl|CDD|229147	KOG1205, KOG1205, KOG1205, Predicted dehydrogenase [Secondary metabolites biosynthesis, transport and catabolism].	--	--	--
Pm_811	2438530	2440437	+	--	--	--	--	--	--	--	--	--	--	--	--	--
Pm_812	2441267	2442939	+	--	--	--	--	--	--	--	--	--	--	--	--	--
Pm_813	2444513	2446009	+	XP_001799137.1	hypothetical protein SNOG_08832 [Parastagonospora nodorum SN15]	--	--	--	--	--	--	--	--	--	--	--
Pm_814	2447001	2448540	-	XP_003837565.1	similar to FAD binding domain protein [Leptosphaeria maculans JN3]	--	--	--	--	GO:0016491	oxidoreductase activity	gnl|CDD|229173	KOG1231, KOG1231, KOG1231, Proteins containing the FAD binding domain [Energy production and conversion].	AMB41683.1	nan	nan
Pm_815	2451320	2453104	+	XP_003837567.1	similar to sugar transporter [Leptosphaeria maculans JN3]	--	--	--	--	GO:0016021	integral component of membrane	gnl|CDD|228202	KOG0253, KOG0253, KOG0253, Synaptic vesicle transporter SV2 (major facilitator superfamily) [General function prediction only].	--	--	--
Pm_816	2455023	2456708	+	XP_003837568.1	predicted protein [Leptosphaeria maculans JN3]	--	--	--	--	--	--	--	--	--	--	--
Pm_817	2457213	2459363	-	XP_003837574.1	similar to sulfate permease [Leptosphaeria maculans JN3]	SLC26A11	solute carrier family 26 (sodium-independent sulfate anion transporter), member 11	--		GO:0008272	sulfate transport	gnl|CDD|228185	KOG0236, KOG0236, KOG0236, Sulfate/bicarbonate/oxalate exchanger SAT-1 and related transporters (SLC26 family) [Inorganic ion transport and metabolism].	--	--	--
Pm_818	2462048	2464553	+	RAR00813.1	fungal specific transcription factor domain-containing protein [Stemphylium lycopersici]	--	--	--	--	--	--	--	--	--	--	--
Pm_819	2464773	2466644	-	XP_003837572.1	predicted protein [Leptosphaeria maculans JN3]	--	--	--	--	--	--	--	--	--	--	--
Pm_820	2467378	2468162	-	XP_003837571.1	similar to transmembrane emp24 domain containing protein 2 precursor [Leptosphaeria maculans JN3]	TMED2, EMP24	p24 family protein beta-1	--		--	--	gnl|CDD|229633	KOG1692, KOG1692, KOG1692, Putative cargo transport protein EMP24 (p24 protein family) [Intracellular trafficking, secretion, and vesicular transport].	--	--	--
Pm_821	2469044	2470969	+	EFQ86870.1	hypothetical protein PTT_17667 [Pyrenophora teres f. teres 0-1]	--	--	--	--	GO:0003677	DNA binding	--	--	--	--	--
Pm_822	2471497	2472718	-	--	--	--	--	--	--	--	--	--	--	--	--	--
Pm_823	2474872	2475754	-	--	--	--	--	--	--	--	--	--	--	--	--	--
Pm_824	2476179	2477271	-	--	--	--	--	--	--	--	--	--	--	--	--	--
Pm_825	2477868	2479779	-	XP_003837575.1	similar to alpha-glucosidase maltase [Leptosphaeria maculans JN3]	IMA, malL	oligo-1,6-glucosidase	EC:3.2.1.10	ko00052 Galactose metabolism;ko00500 Starch and sucrose metabolism;	GO:0003824	catalytic activity	gnl|CDD|228420	KOG0471, KOG0471, KOG0471, Alpha-amylase [Carbohydrate transport and metabolism].	CBX94135.1	alpha-amylase (EC 3.2.1.1); pullulanase (EC 3.2.1.41); cyclomaltodextrin glucanotransferase (EC 2.4.1.19); cyclomaltodextrinase (EC 3.2.1.54); trehalose-6-phosphate hydrolase (EC 3.2.1.93); oligo-alpha-glucosidase (EC 3.2.1.10); maltogenic amylase (EC 3.2.1.133); neopullulanase (EC 3.2.1.135); alpha-glucosidase (EC 3.2.1.20); maltotetraose-forming alpha-amylase (EC 3.2.1.60); isoamylase (EC 3.2.1…	New: many members have been assigned to subfamilies as described by Stam et al. (2006) Protein Eng Des Sel. 19, 555-562 (PMID: 17085431)
Pm_826	2480355	2481321	+	XP_003837576.1	hypothetical protein LEMA_P038100.1 [Leptosphaeria maculans JN3]	--	--	--	--	--	--	--	--	--	--	--
Pm_827	2481985	2483041	-	OAL54510.1	hypothetical protein IQ07DRAFT_640021 [Pyrenochaeta sp. DS3sAY3a]	--	--	--	--	--	--	--	--	--	--	--
Pm_828	2484214	2485042	+	--	--	--	--	--	--	--	--	--	--	--	--	--
Pm_829	2494168	2495343	-	XP_003837580.1	hypothetical protein LEMA_P038140.1 [Leptosphaeria maculans JN3]	--	--	--	--	--	--	--	--	--	--	--
Pm_830	2496274	2498099	-	XP_003837579.1	hypothetical protein LEMA_P038130.1 [Leptosphaeria maculans JN3]	--	--	--	--	GO:0016614	oxidoreductase activity, acting on CH-OH group of donors	gnl|CDD|229180	KOG1238, KOG1238, KOG1238, Glucose dehydrogenase/choline dehydrogenase/mandelonitrile lyase (GMC oxidoreductase family) [General function prediction only].	EAA62931.1	nan	nan
Pm_831	2499564	2500611	-	XP_007691631.1	hypothetical protein COCMIDRAFT_105064 [Bipolaris oryzae ATCC 44560]	--	--	--	--	--	--	--	--	--	--	--
Pm_832	2502152	2505021	+	XP_003837578.1	similar to Glutaredoxin domain protein [Leptosphaeria maculans JN3]	--	--	--	--	GO:0009055	electron transfer activity	gnl|CDD|229691	KOG1752, KOG1752, KOG1752, Glutaredoxin and related proteins [Posttranslational modification, protein turnover, chaperones].	--	--	--
Pm_833	2505685	2506490	+	XP_003837577.1	hypothetical protein LEMA_P038110.1 [Leptosphaeria maculans JN3]	--	--	--	--	--	--	--	--	--	--	--
Pm_834	2512678	2522000	-	RYN63208.1	Compactin diketide synthase [Alternaria tenuissima]	--	--	--	--	GO:0003824	catalytic activity	gnl|CDD|229144	KOG1202, KOG1202, KOG1202, Animal-type fatty acid synthase and related proteins [Lipid transport and metabolism].	AFY93865.1	cellulose synthase (EC 2.4.1.12); chitin synthase (EC 2.4.1.16); dolichyl-phosphate beta-D-mannosyltransferase (EC 2.4.1.83); dolichyl-phosphate beta-glucosyltransferase (EC 2.4.1.117); N-acetylglucosaminyltransferase (EC 2.4.1.-); N-acetylgalactosaminyltransferase (EC 2.4.1.-); hyaluronan synthase (EC 2.4.1.212); chitin oligosaccharide synthase (EC 2.4.1.-); beta-1,3-glucan synthase (EC 2.4.1.34…	Distant similarity to families GT12, GT21, GT27, GT55, GT81 etc.
Pm_835	2523180	2524867	+	RYN73035.1	hypothetical protein AA0117_g8114 [Alternaria alternata]	--	--	--	--	GO:0004497	monooxygenase activity	gnl|CDD|228107	KOG0157, KOG0157, KOG0157, Cytochrome P450 CYP4/CYP19/CYP26 subfamilies [Secondary metabolites biosynthesis, transport and catabolism, Lipid transport and metabolism].	--	--	--
Pm_836	2525781	2527418	+	XP_018379902.1	trichothecene C-15 hydroxylase [Alternaria alternata]	--	--	--	--	GO:0005506	iron ion binding	gnl|CDD|228107	KOG0157, KOG0157, KOG0157, Cytochrome P450 CYP4/CYP19/CYP26 subfamilies [Secondary metabolites biosynthesis, transport and catabolism, Lipid transport and metabolism].	--	--	--
Pm_837	2527559	2528566	-	OWY51337.1	retinol dehydrogenase 12 [Alternaria alternata]	--	--	--	--	--	--	gnl|CDD|229150	KOG1208, KOG1208, KOG1208, Dehydrogenases with different specificities (related to short-chain alcohol dehydrogenases) [Secondary metabolites biosynthesis, transport and catabolism].	--	--	--
Pm_838	2529204	2530295	+	XP_008028820.1	hypothetical protein SETTUDRAFT_33696 [Exserohilum turcica Et28A]	--	--	--	--	--	--	gnl|CDD|229143	KOG1201, KOG1201, KOG1201, Hydroxysteroid 17-beta dehydrogenase 11 [Secondary metabolites biosynthesis, transport and catabolism].	--	--	--
Pm_839	2530473	2531593	+	XP_008029125.1	hypothetical protein SETTUDRAFT_155933 [Exserohilum turcica Et28A]	--	--	--	--	--	--	--	--	--	--	--
Pm_840	2532081	2533860	-	RYN25997.1	hypothetical protein AA0112_g8385 [Alternaria arborescens]	--	--	--	--	GO:0055114	oxidation-reduction process	--	--	--	--	--
Pm_841	2535182	2536870	+	XP_018042850.1	MFS general substrate transporter [Paraphaeosphaeria sporulosa]	--	--	--	--	GO:0016021	integral component of membrane	gnl|CDD|230472	KOG2533, KOG2533, KOG2533, Permease of the major facilitator superfamily [Carbohydrate transport and metabolism].	--	--	--
Pm_842	2537997	2539152	+	XP_003837585.1	similar to zinc-binding alcohol dehydrogenase [Leptosphaeria maculans JN3]	--	--	--	--	GO:0016491	oxidoreductase activity	gnl|CDD|229140	KOG1198, KOG1198, KOG1198, Zinc-binding oxidoreductase [Energy production and conversion, General function prediction only].	--	--	--
Pm_843	2539212	2540618	-	XP_003837586.1	similar to fructosyl amino acid oxidasesarcosine oxidase [Leptosphaeria maculans JN3]	--	--	--	--	GO:0016491	oxidoreductase activity	gnl|CDD|230759	KOG2820, KOG2820, KOG2820, FAD-dependent oxidoreductase [General function prediction only].	--	--	--
Pm_844	2541397	2542354	+	XP_003837587.1	similar to phosphoglycerate mutase family protein [Leptosphaeria maculans JN3]	--	--	--	--	--	--	gnl|CDD|232679	KOG4754, KOG4754, KOG4754, Predicted phosphoglycerate mutase [Carbohydrate transport and metabolism].	--	--	--
Pm_845	2543834	2545282	+	XP_003837588.1	hypothetical protein LEMA_P038220.1 [Leptosphaeria maculans JN3]	--	--	--	--	--	--	gnl|CDD|229245	KOG1303, KOG1303, KOG1303, Amino acid transporters [Amino acid transport and metabolism].	--	--	--
Pm_846	2547945	2549732	+	XP_003837583.1	predicted protein [Leptosphaeria maculans JN3]	--	--	--	--	--	--	--	--	--	--	--
Pm_847	2551881	2554939	+	XP_003837582.1	hypothetical protein LEMA_P038160.1 [Leptosphaeria maculans JN3]	--	--	--	--	--	--	gnl|CDD|229997	KOG2058, KOG2058, KOG2058, Ypt/Rab GTPase activating protein [Intracellular trafficking, secretion, and vesicular transport].	--	--	--
Pm_848	2652498	2656760	+	OCK73043.1	hypothetical protein K432DRAFT_387581, partial [Lepidopterella palustris CBS 459.81]	--	--	--	--	--	--	--	--	--	--	--
Pm_849	2657304	2662982	+	XP_014550372.1	hypothetical protein COCVIDRAFT_31860 [Bipolaris victoriae FI3]	--	--	--	--	GO:0005524	ATP binding	gnl|CDD|228339	KOG0390, KOG0390, KOG0390, DNA repair protein, SNF2 family [Replication, recombination and repair].	--	--	--
Pm_850	2663650	2664942	-	--	--	--	--	--	--	--	--	--	--	--	--	--
Pm_851	2665747	2666022	+	--	--	--	--	--	--	--	--	--	--	--	--	--
Pm_852	2673026	2673999	+	XP_007718486.1	hypothetical protein COCCADRAFT_10141 [Bipolaris zeicola 26-R-13]	--	--	--	--	--	--	--	--	--	--	--
Pm_853	2674382	2681088	-	KNG49897.1	gag-pol poly protein [Stemphylium lycopersici]	--	--	--	--	GO:0003676	nucleic acid binding	--	--	--	--	--
Pm_854	2700015	2703326	+	XP_023808511.1	probable serine/threonine-protein kinase kinX isoform X1 [Oryzias latipes]	--	--	--	--	--	--	gnl|CDD|228975	KOG1029, KOG1029, KOG1029, Endocytic adaptor protein intersectin [Signal transduction mechanisms, Intracellular trafficking, secretion, and vesicular transport].	--	--	--
Pm_855	2703688	2708256	-	KFY09998.1	hypothetical protein V491_07848 [Pseudogymnoascus sp. VKM F-3775]	--	--	--	--	--	--	--	--	--	--	--
Pm_856	2713646	2714196	+	--	--	--	--	--	--	--	--	--	--	--	--	--
Pm_857	2718717	2725423	+	KNG49897.1	gag-pol poly protein [Stemphylium lycopersici]	--	--	--	--	GO:0003676	nucleic acid binding	--	--	--	--	--
Pm_858	2725806	2726779	-	XP_007718486.1	hypothetical protein COCCADRAFT_10141 [Bipolaris zeicola 26-R-13]	--	--	--	--	--	--	--	--	--	--	--
Pm_859	2749826	2751748	-	RYN78879.1	hypothetical protein AA0119_g13532 [Alternaria tenuissima]	--	--	--	--	--	--	--	--	--	--	--
Pm_860	2751899	2752897	-	RAQ93872.1	hypothetical protein DDE82_009178 [Stemphylium lycopersici]	--	--	--	--	--	--	--	--	--	--	--
Pm_861	17408	18532	-	--	--	--	--	--	--	--	--	--	--	--	--	--
Pm_862	19350	21344	+	OBT51077.1	hypothetical protein VE04_09513 [Pseudogymnoascus sp. 24MN13]	--	--	--	--	--	--	--	--	--	--	--
Pm_863	21777	26605	-	RDL38704.1	hypothetical protein BP5553_03044 [Phialophora cf. hyalina BP 5553]	--	--	--	--	GO:0005524	ATP binding	gnl|CDD|228005	KOG0054, KOG0054, KOG0054, Multidrug resistance-associated protein/mitoxantrone resistance protein, ABC superfamily [Secondary metabolites biosynthesis, transport and catabolism].	--	--	--
Pm_864	27062	28225	+	RDL38703.1	hypothetical protein BP5553_03043 [Phialophora cf. hyalina BP 5553]	--	--	--	--	GO:0016021	integral component of membrane	--	--	--	--	--
Pm_865	28977	29823	-	POS83816.1	hypothetical protein EPUL_005974, partial [Erysiphe pulchra]	--	--	--	--	--	--	gnl|CDD|232295	KOG4366, KOG4366, KOG4366, Predicted thioesterase [General function prediction only].	--	--	--
Pm_866	30077	33594	+	RDL38701.1	hypothetical protein BP5553_03041 [Phialophora cf. hyalina BP 5553]	--	--	--	--	GO:0005506	iron ion binding	gnl|CDD|228106	KOG0156, KOG0156, KOG0156, Cytochrome P450 CYP2 subfamily [Secondary metabolites biosynthesis, transport and catabolism].	--	--	--
Pm_867	34413	40655	-	RDL38698.1	hypothetical protein BP5553_03038 [Phialophora cf. hyalina BP 5553]	FAS1	fatty acid synthase subunit beta, fungi type	EC:2.3.1.86	ko00061 Fatty acid biosynthesis;ko01212 Fatty acid metabolism;	GO:0003824	catalytic activity	gnl|CDD|230865	KOG2926, KOG2926, KOG2926, Malonyl-CoA:ACP transacylase [Lipid transport and metabolism].	--	--	--
Pm_868	41218	64264	+	RDL38697.1	hypothetical protein BP5553_03037 [Phialophora cf. hyalina BP 5553]	--	--	--	--	GO:0003824	catalytic activity	gnl|CDD|229119	KOG1176, KOG1176, KOG1176, Acyl-CoA synthetase [Lipid transport and metabolism].	ACX49739.1	maltose-6-phosphate glucosidase (EC 3.2.1.122); alpha-glucosidase (EC 3.2.1.20); alpha-galactosidase (EC 3.2.1.22); 6-phospho-beta-glucosidase (EC 3.2.1.86); alpha-glucuronidase (EC 3.2.1.139).	The enzymes in this family display an unusual mechanism involving NAD+.
Pm_869	65129	66352	-	RDL38708.1	Uncharacterized protein BP5553_03048 [Phialophora cf. hyalina BP 5553]	--	--	--	--	GO:0003824	catalytic activity	gnl|CDD|228921	KOG0975, KOG0975, KOG0975, Branched chain aminotransferase BCAT1, pyridoxal phosphate enzymes type IV superfamily [Amino acid transport and metabolism].	--	--	--
Pm_870	66843	71948	+	RDL38707.1	hypothetical protein BP5553_03047 [Phialophora cf. hyalina BP 5553]	--	--	--	--	GO:0003824	catalytic activity	gnl|CDD|229336	KOG1394, KOG1394, KOG1394, 3-oxoacyl-(acyl-carrier-protein) synthase (I and II) [Lipid transport and metabolism, Secondary metabolites biosynthesis, transport and catabolism].	--	--	--
Pm_871	71995	73534	-	OAL53571.1	aldehyde dehydrogenase mitochondrial precursor [Pyrenochaeta sp. DS3sAY3a]	--	--	--	--	GO:0016491	oxidoreductase activity	gnl|CDD|230389	KOG2450, KOG2450, KOG2450, Aldehyde dehydrogenase [Energy production and conversion].	--	--	--
Pm_872	73934	74998	+	PMD33036.1	alcohol dehydrogenase [Hyaloscypha variabilis F]	--	--	--	--	GO:0016491	oxidoreductase activity	gnl|CDD|227974	KOG0023, KOG0023, KOG0023, Alcohol dehydrogenase, class V [Secondary metabolites biosynthesis, transport and catabolism].	--	--	--
Pm_873	75377	76390	-	PMD33034.1	epoxide hydrolase [Hyaloscypha variabilis F]	--	--	--	--	GO:0003824	catalytic activity	gnl|CDD|232108	KOG4178, KOG4178, KOG4178, Soluble epoxide hydrolase [Lipid transport and metabolism].	AJD23148.1	lipopolysaccharide alpha-1,3-galactosyltransferase (EC 2.4.1.44); UDP-Glc: (glucosyl)lipopolysaccharide alpha-1,2-glucosyltransferase (EC 2.4.1.-); lipopolysaccharide glucosyltransferase 1 (EC 2.4.1.58); glycogenin glucosyltransferase (EC 2.4.1.186); inositol 1-alpha-galactosyltransferase (galactinol synthase) (EC 2.4.1.123); homogalacturonan alpha-1,4-galacturonosyltransferase (EC 2.4.1.43); UDP…	Distant similarity to family GT24
Pm_874	76936	79574	+	OAL53569.1	FAD-binding domain-containing protein [Pyrenochaeta sp. DS3sAY3a]	--	--	--	--	GO:0071949	FAD binding	gnl|CDD|230553	KOG2614, KOG2614, KOG2614, Kynurenine 3-monooxygenase and related flavoprotein monooxygenases [Energy production and conversion, General function prediction only].	--	--	--
Pm_875	79989	82109	-	OAL53568.1	hypothetical protein IQ07DRAFT_531946 [Pyrenochaeta sp. DS3sAY3a]	--	--	--	--	GO:0003677	DNA binding	--	--	--	--	--
Pm_876	83092	84834	+	OAL53567.1	cyclohexanone monooxygenase [Pyrenochaeta sp. DS3sAY3a]	--	--	--	--	GO:0004499	N,N-dimethylaniline monooxygenase activity	gnl|CDD|229341	KOG1399, KOG1399, KOG1399, Flavin-containing monooxygenase [Secondary metabolites biosynthesis, transport and catabolism].	--	--	--
Pm_877	85296	86991	-	OAL53565.1	cyclopentanone monooxygenase [Pyrenochaeta sp. DS3sAY3a]	--	--	--	--	GO:0016491	oxidoreductase activity	gnl|CDD|229341	KOG1399, KOG1399, KOG1399, Flavin-containing monooxygenase [Secondary metabolites biosynthesis, transport and catabolism].	--	--	--
Pm_878	87448	88594	+	XP_013279544.1	hypothetical protein Z517_10479 [Fonsecaea pedrosoi CBS 271.37]	--	--	--	--	--	--	gnl|CDD|229142	KOG1200, KOG1200, KOG1200, Mitochondrial/plastidial beta-ketoacyl-ACP reductase [Lipid transport and metabolism].	--	--	--
Pm_879	89273	90085	-	OAL53564.1	hypothetical protein IQ07DRAFT_667547 [Pyrenochaeta sp. DS3sAY3a]	--	--	--	--	--	--	--	--	--	--	--
Pm_880	90919	92214	-	OAL53563.1	short chain dehydrogenase reductase [Pyrenochaeta sp. DS3sAY3a]	--	--	--	--	GO:0016491	oxidoreductase activity	gnl|CDD|228672	KOG0725, KOG0725, KOG0725, Reductases with broad range of substrate specificities [General function prediction only].	--	--	--
Pm_881	92680	94011	+	OAL53562.1	lipase esterase family protein [Pyrenochaeta sp. DS3sAY3a]	--	--	--	--	GO:0016787	hydrolase activity	gnl|CDD|229456	KOG1515, KOG1515, KOG1515, Arylacetamide deacetylase [Defense mechanisms].	--	--	--
Pm_882	94800	97407	-	OAL53560.1	acetoacetyl-synthase [Pyrenochaeta sp. DS3sAY3a]	--	--	--	--	GO:0003824	catalytic activity	gnl|CDD|229118	KOG1175, KOG1175, KOG1175, Acyl-CoA synthetase [Lipid transport and metabolism].	--	--	--
Pm_883	97857	99888	+	OAL53559.1	duf1446 domain-containing protein [Pyrenochaeta sp. DS3sAY3a]	--	--	--	--	--	--	--	--	--	--	--
Pm_884	100499	100807	-	--	--	--	--	--	--	--	--	--	--	--	--	--
Pm_885	101317	102638	+	GAQ38985.1	glutathione-S-transferase theta, GST [Aspergillus niger]	--	--	--	--	--	--	--	--	--	--	--
Pm_886	103873	106359	-	XP_003838589.1	hypothetical protein LEMA_P115250.1 [Leptosphaeria maculans JN3]	--	--	--	--	--	--	--	--	--	--	--
Pm_887	107343	108258	-	OAL05933.1	hypothetical protein IQ06DRAFT_240382 [Stagonospora sp. SRC1lsM3a]	--	--	--	--	--	--	--	--	--	--	--
Pm_888	108482	109811	+	RYO27507.1	hypothetical protein AA0111_g7366 [Alternaria arborescens]	--	--	--	--	--	--	--	--	--	--	--
Pm_889	113928	116301	+	XP_003838593.1	hypothetical protein LEMA_P115290.1 [Leptosphaeria maculans JN3]	--	--	--	--	GO:0000981	DNA-binding transcription factor activity, RNA polymerase II-specific	--	--	--	--	--
Pm_890	122862	125899	-	XP_003838599.1	similar to K(+)/H(+) antiporter 1 [Leptosphaeria maculans JN3]	--	--	--	--	GO:0006812	cation transport	gnl|CDD|229591	KOG1650, KOG1650, KOG1650, Predicted K+/H+-antiporter [Inorganic ion transport and metabolism].	--	--	--
Pm_891	127995	128597	-	XP_003838601.1	similar to 40S ribosomal protein S8 [Leptosphaeria maculans JN3]	--	--	--	--	GO:0003735	structural constituent of ribosome	--	--	--	--	--
Pm_892	129130	132866	+	XP_003838602.1	predicted protein [Leptosphaeria maculans JN3]	--	--	--	--	--	--	--	--	--	--	--
Pm_893	133428	135739	-	OAL56785.1	FAD/NAD(P)-binding domain-containing protein [Pyrenochaeta sp. DS3sAY3a]	--	--	--	--	GO:0016829	lyase activity	gnl|CDD|230553	KOG2614, KOG2614, KOG2614, Kynurenine 3-monooxygenase and related flavoprotein monooxygenases [Energy production and conversion, General function prediction only].	--	--	--
Pm_894	136710	137021	-	XP_007692893.1	hypothetical protein COCMIDRAFT_108406 [Bipolaris oryzae ATCC 44560]	--	--	--	--	--	--	--	--	--	--	--
Pm_895	137402	138964	+	RII23124.1	hypothetical protein CUC08_Gglean011946 [Alternaria sp. MG1]	--	--	--	--	GO:0016491	oxidoreductase activity	gnl|CDD|230395	KOG2456, KOG2456, KOG2456, Aldehyde dehydrogenase [Energy production and conversion].	--	--	--
Pm_896	139154	144591	-	RMZ67776.1	major facilitator superfamily transporter [Pyrenophora seminiperda CCB06]	--	--	--	--	GO:0000981	DNA-binding transcription factor activity, RNA polymerase II-specific	gnl|CDD|228204	KOG0255, KOG0255, KOG0255, Synaptic vesicle transporter SVOP and related transporters (major facilitator superfamily) [General function prediction only].	--	--	--
Pm_897	145020	145892	+	XP_007692897.1	hypothetical protein COCMIDRAFT_30504 [Bipolaris oryzae ATCC 44560]	--	--	--	--	GO:0006725	cellular aromatic compound metabolic process	--	--	--	--	--
Pm_898	146337	148240	-	OAL56790.1	alpha/beta-hydrolase [Pyrenochaeta sp. DS3sAY3a]	--	--	--	--	GO:0008239	dipeptidyl-peptidase activity	--	--	--	--	--
Pm_899	148632	149192	-	RYN39780.1	hypothetical protein AA0112_g3602 [Alternaria arborescens]	--	--	--	--	--	--	--	--	--	--	--
Pm_900	150010	156765	+	XP_003838609.1	similar to delta(24(24(1)-sterol reductase)-reductase) sterol reductase [Leptosphaeria maculans JN3]	ERG4	Delta24(24(1))-sterol reductase	EC:1.3.1.71	ko00100 Steroid biosynthesis;	GO:0003824	catalytic activity	gnl|CDD|229376	KOG1435, KOG1435, KOG1435, Sterol reductase/lamin B receptor [Lipid transport and metabolism, Signal transduction mechanisms].	--	--	--
Pm_901	157124	158098	-	XP_003838610.1	similar to mannose-P-dolichol utilization defect 1 protein [Leptosphaeria maculans JN3]	MPDU1	mannose-P-dolichol utilization defect 1	--		--	--	gnl|CDD|231149	KOG3211, KOG3211, KOG3211, Predicted endoplasmic reticulum membrane protein Lec35/MPDU1 involved in monosaccharide-P-dolichol utilization [General function prediction only].	--	--	--
Pm_902	158587	160387	-	XP_003838611.1	similar to lipid phosphate phosphatase 1 [Leptosphaeria maculans JN3]	DPP1	diacylglycerol diphosphate phosphatase / phosphatidate phosphatase	EC:3.1.3.81 3.1.3.4	ko00561 Glycerolipid metabolism;ko00564 Glycerophospholipid metabolism;	--	--	gnl|CDD|230968	KOG3030, KOG3030, KOG3030, Lipid phosphate phosphatase and related enzymes of the PAP2 family [Lipid transport and metabolism].	--	--	--
Pm_903	161104	162700	+	XP_003838612.1	hypothetical protein LEMA_P115480.1 [Leptosphaeria maculans JN3]	--	--	--	--	--	--	gnl|CDD|232108	KOG4178, KOG4178, KOG4178, Soluble epoxide hydrolase [Lipid transport and metabolism].	--	--	--
Pm_904	165510	166889	+	XP_003838615.1	hypothetical protein LEMA_P115510.1 [Leptosphaeria maculans JN3]	E3.5.1.52, NGLY1, PNG1	peptide-N4-(N-acetyl-beta-glucosaminyl)asparagine amidase	EC:3.5.1.52	ko04141 Protein processing in endoplasmic reticulum;	--	--	gnl|CDD|228855	KOG0909, KOG0909, KOG0909, Peptide:N-glycanase [Posttranslational modification, protein turnover, chaperones].	--	--	--
Pm_905	171465	172739	+	KFY70523.1	hypothetical protein V499_09103 [Pseudogymnoascus sp. VKM F-103]	--	--	--	--	GO:0003676	nucleic acid binding	--	--	--	--	--
Pm_906	173045	176671	+	XP_008028704.1	hypothetical protein SETTUDRAFT_111999 [Exserohilum turcica Et28A]	--	--	--	--	GO:0003676	nucleic acid binding	--	--	BAF20066.1	heparan beta-glucuronyltransferase (EC 2.4.1.225); xyloglucan beta-galactosyltransferase (EC 2.4.1.-); heparan synthase (EC 2.4.1.-); arabinan alphalpha-L-arabinosyltransferase (EC 2.4.2.-).	The long animal heparan synthases are made of two domains. The N-terminal domain, which adds b-1,4-GlcA residues, belongs to family GT47 while the C-terminal domain, which adds a-1,4-GlcNAc residues, belongs to family GT64. The plant homologs, which have a single domain, display various specificities ranging from xyloglucan b-galactosyltransferase to a pectin b-glucuronyltransferase and arabinan …
Pm_907	176803	177525	-	--	--	--	--	--	--	--	--	--	--	--	--	--
Pm_908	182440	183521	+	XP_003838617.1	similar to integral membrane protein [Leptosphaeria maculans JN3]	--	--	--	--	GO:0005886	plasma membrane	--	--	--	--	--
Pm_909	184849	187639	-	XP_003838618.1	similar to small nucleolar ribonucleoprotein complex subunit [Leptosphaeria maculans JN3]	--	--	--	--	GO:0005515	protein binding	gnl|CDD|229987	KOG2048, KOG2048, KOG2048, WD40 repeat protein [General function prediction only].	--	--	--
Pm_910	193799	195073	+	XP_003838621.1	hypothetical protein LEMA_P115570.1 [Leptosphaeria maculans JN3]	--	--	--	--	GO:0005634	nucleus	gnl|CDD|228600	KOG0653, KOG0653, KOG0653, Cyclin B and related kinase-activating proteins [Cell cycle control, cell division, chromosome partitioning].	--	--	--
Pm_911	195788	199752	+	EFQ89507.1	hypothetical protein PTT_14202 [Pyrenophora teres f. teres 0-1]	--	--	--	--	GO:0016021	integral component of membrane	gnl|CDD|230755	KOG2816, KOG2816, KOG2816, Predicted transporter ADD1 (major facilitator superfamily) [General function prediction only].	--	--	--
Pm_912	200075	203167	-	XP_003838625.1	hypothetical protein LEMA_P115610.1 [Leptosphaeria maculans JN3]	--	--	--	--	GO:0008289	lipid binding	gnl|CDD|230177	KOG2238, KOG2238, KOG2238, Uncharacterized conserved protein TEX2, contains PH domain [General function prediction only].	--	--	--
Pm_913	203831	211018	-	XP_003838626.1	hypothetical protein LEMA_P115620.1 [Leptosphaeria maculans JN3]	PIKFYVE, FAB1	1-phosphatidylinositol-3-phosphate 5-kinase	EC:2.7.1.150	ko00562 Inositol phosphate metabolism;ko04070 Phosphatidylinositol signaling system;ko04145 Phagosome;ko04810 Regulation of actin cytoskeleton;	GO:0005524	ATP binding	gnl|CDD|228179	KOG0230, KOG0230, KOG0230, Phosphatidylinositol-4-phosphate 5-kinase and related FYVE finger-containing proteins [Signal transduction mechanisms].	--	--	--
Pm_914	211746	215213	+	XP_003838627.1	hypothetical protein LEMA_P115630.1 [Leptosphaeria maculans JN3]	--	--	--	--	--	--	--	--	--	--	--
Pm_915	216462	216812	-	--	--	--	--	--	--	--	--	--	--	--	--	--
Pm_916	218850	221357	+	XP_003838629.1	hypothetical protein LEMA_P115650.1 [Leptosphaeria maculans JN3]	--	--	--	--	GO:0005506	iron ion binding	gnl|CDD|228106	KOG0156, KOG0156, KOG0156, Cytochrome P450 CYP2 subfamily [Secondary metabolites biosynthesis, transport and catabolism].	--	--	--
Pm_917	222436	224267	+	XP_003838629.1	hypothetical protein LEMA_P115650.1 [Leptosphaeria maculans JN3]	--	--	--	--	GO:0016021	integral component of membrane	--	--	--	--	--
Pm_918	224684	225737	-	XP_003838630.1	predicted protein [Leptosphaeria maculans JN3]	--	--	--	--	--	--	--	--	--	--	--
Pm_919	227195	227758	+	PWO08173.1	hypothetical protein PtrM4_11392 [Pyrenophora tritici-repentis]	PLCE	phosphatidylinositol phospholipase C, epsilon	EC:3.1.4.11	ko00562 Inositol phosphate metabolism;ko04014 Ras signaling pathway;ko04015 Rap1 signaling pathway;ko04020 Calcium signaling pathway;ko04024 cAMP signaling pathway;ko04070 Phosphatidylinositol signaling system;ko04919 Thyroid hormone signaling pathway;ko04933 AGE-RAGE signaling pathway in diabetic complications;ko05205 Proteoglycans in cancer;	--	--	--	--	--	--	--
Pm_920	227949	228488	-	XP_003838633.1	similar to molybdenum cofactor synthesis protein 2 large subunit [Leptosphaeria maculans JN3]	--	--	--	--	GO:0005829	cytosol	gnl|CDD|231245	KOG3307, KOG3307, KOG3307, Molybdopterin converting factor subunit 2 [Coenzyme transport and metabolism].	CAP83076.1	alpha-amylase (EC 3.2.1.1); pullulanase (EC 3.2.1.41); cyclomaltodextrin glucanotransferase (EC 2.4.1.19); cyclomaltodextrinase (EC 3.2.1.54); trehalose-6-phosphate hydrolase (EC 3.2.1.93); oligo-alpha-glucosidase (EC 3.2.1.10); maltogenic amylase (EC 3.2.1.133); neopullulanase (EC 3.2.1.135); alpha-glucosidase (EC 3.2.1.20); maltotetraose-forming alpha-amylase (EC 3.2.1.60); isoamylase (EC 3.2.1…	New: many members have been assigned to subfamilies as described by Stam et al. (2006) Protein Eng Des Sel. 19, 555-562 (PMID: 17085431)
Pm_921	229218	230667	-	XP_003838634.1	hypothetical protein LEMA_P115700.1 [Leptosphaeria maculans JN3]	--	--	--	--	GO:0003676	nucleic acid binding	--	--	--	--	--
Pm_922	230829	232571	+	XP_003838635.1	hypothetical protein LEMA_P115710.1 [Leptosphaeria maculans JN3]	--	--	--	--	--	--	--	--	--	--	--
Pm_923	233239	234556	+	XP_003838636.1	predicted protein [Leptosphaeria maculans JN3]	--	--	--	--	--	--	--	--	CBX95157.1	GDP-Man: alpha-1,3-mannosyltransferase (EC 2.4.1.-)	Created after reading Sommer et al. (2003) J. Biol. Chem. 278:47724-47730.
Pm_924	235267	236568	-	OAL57180.1	hypothetical protein IQ07DRAFT_594583 [Pyrenochaeta sp. DS3sAY3a]	--	--	--	--	GO:0003824	catalytic activity	gnl|CDD|230301	KOG2362, KOG2362, KOG2362, Uncharacterized Fe-S protein [General function prediction only].	--	--	--
Pm_925	237227	237935	-	RYN41708.1	hypothetical protein AA0114_g10669 [Alternaria tenuissima]	--	--	--	--	GO:0005515	protein binding	gnl|CDD|228813	KOG0867, KOG0867, KOG0867, Glutathione S-transferase [Posttranslational modification, protein turnover, chaperones].	--	--	--
Pm_926	238291	238791	-	XP_001792767.1	hypothetical protein SNOG_02149 [Parastagonospora nodorum SN15]	--	--	--	--	--	--	--	--	--	--	--
Pm_927	239239	240294	+	XP_003838392.1	hypothetical protein LEMA_P113280.1 [Leptosphaeria maculans JN3]	--	--	--	--	GO:0005515	protein binding	gnl|CDD|228355	KOG0406, KOG0406, KOG0406, Glutathione S-transferase [Posttranslational modification, protein turnover, chaperones].	--	--	--
Pm_928	240481	242426	-	XP_003838393.1	similar to bifunctional sulfate adenylyltransferase subunit 1/adenylylsulfate kinase protein [Leptosphaeria maculans JN3]	sat, met3	sulfate adenylyltransferase	EC:2.7.7.4	ko00230 Purine metabolism;ko00261 Monobactam biosynthesis;ko00450 Selenocompound metabolism;ko00920 Sulfur metabolism;	GO:0000096	sulfur amino acid metabolic process	gnl|CDD|228583	KOG0636, KOG0636, KOG0636, ATP sulfurylase (sulfate adenylyltransferase) [Inorganic ion transport and metabolism].	--	--	--
Pm_929	243113	244071	-	XP_003838394.1	similar to phosphoadenosine phosphosulfate reductase [Leptosphaeria maculans JN3]	--	--	--	--	GO:0003824	catalytic activity	gnl|CDD|228138	KOG0189, KOG0189, KOG0189, Phosphoadenosine phosphosulfate reductase [Amino acid transport and metabolism].	--	--	--
Pm_930	245592	247699	-	XP_003838395.1	hypothetical protein LEMA_P113310.1 [Leptosphaeria maculans JN3]	--	--	--	--	--	--	--	--	--	--	--
Pm_931	247959	250803	+	RAR00333.1	ribosomal protein s14 protein [Stemphylium lycopersici]	RP-S14, MRPS14, rpsN	small subunit ribosomal protein S14	--	ko03010 Ribosome;	GO:0003735	structural constituent of ribosome	gnl|CDD|229680	KOG1741, KOG1741, KOG1741, Mitochondrial/chloroplast ribosomal protein S14/S29 [Translation, ribosomal structure and biogenesis].	--	--	--
Pm_932	253137	254506	+	XP_003838398.1	similar to chitinase 1 precursor [Leptosphaeria maculans JN3]	E3.2.1.14	chitinase	EC:3.2.1.14	ko00520 Amino sugar and nucleotide sugar metabolism;	GO:0004553	hydrolase activity, hydrolyzing O-glycosyl compounds	gnl|CDD|230745	KOG2806, KOG2806, KOG2806, Chitinase [Carbohydrate transport and metabolism].	CBX94919.1	chitinase (EC 3.2.1.14); endo-beta-N-acetylglucosaminidase (EC 3.2.1.96); xylanase inhibitor; concanavalin B; narbonin	Contains chitinases of classes III and V. Contains non-catalytic proteins such as xylanase inhibitor; concanavalin B; narbonin
Pm_933	255317	256614	-	XP_003838399.1	similar to Lipoic acid synthetase [Leptosphaeria maculans JN3]	--	--	--	--	GO:0003824	catalytic activity	gnl|CDD|230611	KOG2672, KOG2672, KOG2672, Lipoate synthase [Coenzyme transport and metabolism].	--	--	--
Pm_934	257096	260009	+	XP_003838400.1	similar to coatomer subunit gamma-2 [Leptosphaeria maculans JN3]	COPG	coatomer subunit gamma	--		GO:0005198	structural molecule activity	gnl|CDD|229022	KOG1078, KOG1078, KOG1078, Vesicle coat complex COPI, gamma subunit [Intracellular trafficking, secretion, and vesicular transport].	ABG81487.1	N-acetyllactosaminide beta-1,3-N-acetylglucosaminyltransferase (EC 2.4.1.149); Glycoprotein-N-acetylgalactosamine 3-beta-galactosyltransferase (EC 2.4.1.122); fucose-specific beta-1,3-N-acetylglucosaminyltransferase (EC 2.4.1.-); globotriosylceramide beta-1,3-GalNAc transferase (EC 2.4.1.79); chondroitin synthase (beta-1,3-GlcUA and beta-1,4-GalNAc transferase (EC 2.4.1.175); chondroitin beta-1,3…	nan
Pm_935	261314	262808	-	XP_014293233.1	basic proline-rich protein-like [Halyomorpha halys]	--	--	--	--	--	--	--	--	--	--	--
Pm_936	264441	265712	+	XP_003838390.1	hypothetical protein LEMA_P113260.1 [Leptosphaeria maculans JN3]	bioB	biotin synthase	EC:2.8.1.6	ko00780 Biotin metabolism;	GO:0003824	catalytic activity	gnl|CDD|230839	KOG2900, KOG2900, KOG2900, Biotin synthase [Coenzyme transport and metabolism].	--	--	--
Pm_937	265769	267079	-	XP_003838389.1	similar to 8-amino-7-oxononanoate synthase [Leptosphaeria maculans JN3]	--	--	--	--	GO:0003824	catalytic activity	gnl|CDD|229301	KOG1359, KOG1359, KOG1359, Glycine C-acetyltransferase/2-amino-3-ketobutyrate-CoA ligase [Amino acid transport and metabolism].	--	--	--
Pm_938	267484	270059	+	XP_003838388.1	similar to onanonoxo-7-onima-8-eninoihtemlysoneda [Leptosphaeria maculans JN3]	--	--	--	--	GO:0000287	magnesium ion binding	gnl|CDD|229343	KOG1401, KOG1401, KOG1401, Acetylornithine aminotransferase [Amino acid transport and metabolism].	--	--	--
Pm_939	270855	273091	-	--	--	--	--	--	--	--	--	--	--	--	--	--
Pm_940	277744	278804	+	OAL05655.1	Ketosamine-3-kinase [Stagonospora sp. SRC1lsM3a]	--	--	--	--	--	--	gnl|CDD|230959	KOG3021, KOG3021, KOG3021, Predicted kinase [General function prediction only].	--	--	--
Pm_941	278929	280154	-	RAR08034.1	carbohydrate esterase family 5 protein [Stemphylium lycopersici]	--	--	--	--	GO:0005576	extracellular region	--	--	CBX94902.1	acetyl xylan esterase (EC 3.1.1.72); cutinase (EC 3.1.1.74)	There are many cutinases in the databanks. Only an example is given here as cutinases act on cutin rather than on carbohydrate esters.
Pm_942	280873	282281	-	XP_003838382.1	similar to salicylate hydroxylase [Leptosphaeria maculans JN3]	E1.14.13.1	salicylate hydroxylase	EC:1.14.13.1	ko00621 Dioxin degradation;ko00624 Polycyclic aromatic hydrocarbon degradation;ko00626 Naphthalene degradation;ko01220 Degradation of aromatic compounds;	GO:0071949	FAD binding	gnl|CDD|230553	KOG2614, KOG2614, KOG2614, Kynurenine 3-monooxygenase and related flavoprotein monooxygenases [Energy production and conversion, General function prediction only].	--	--	--
Pm_943	283948	284592	+	XP_007697416.1	hypothetical protein COCSADRAFT_352913 [Bipolaris sorokiniana ND90Pr]	--	--	--	--	--	--	--	--	--	--	--
Pm_944	286069	286726	-	XP_003838385.1	hypothetical protein LEMA_P113210.1 [Leptosphaeria maculans JN3]	--	--	--	--	GO:0005576	extracellular region	gnl|CDD|230955	KOG3017, KOG3017, KOG3017, Defense-related protein containing SCP domain [Function unknown].	--	--	--
Pm_945	288927	289505	-	KNG46224.1	hypothetical protein TW65_97118 [Stemphylium lycopersici]	--	--	--	--	--	--	--	--	--	--	--
Pm_946	292079	293855	-	XP_003838583.1	hypothetical protein LEMA_P115190.1 [Leptosphaeria maculans JN3]	--	--	--	--	GO:0005215	transporter activity	gnl|CDD|228203	KOG0254, KOG0254, KOG0254, Predicted transporter (major facilitator superfamily) [General function prediction only].	--	--	--
Pm_947	295327	298961	+	RMZ72322.1	Uncharacterized conserved UCP014753 [Pyrenophora seminiperda CCB06]	PHO85	negative regulator of the PHO system	EC:2.7.11.22	ko04111 Cell cycle - yeast;ko04138 Autophagy - yeast;	GO:0004672	protein kinase activity	gnl|CDD|228542	KOG0594, KOG0594, KOG0594, Protein kinase PCTAIRE and related kinases [General function prediction only].	CBX99002.1	chitinase (EC 3.2.1.14); endo-beta-N-acetylglucosaminidase (EC 3.2.1.96); xylanase inhibitor; concanavalin B; narbonin	Contains chitinases of classes III and V. Contains non-catalytic proteins such as xylanase inhibitor; concanavalin B; narbonin
Pm_948	299208	300452	-	OAL56729.1	GroES-like protein [Pyrenochaeta sp. DS3sAY3a]	--	--	--	--	GO:0008270	zinc ion binding	gnl|CDD|227974	KOG0023, KOG0023, KOG0023, Alcohol dehydrogenase, class V [Secondary metabolites biosynthesis, transport and catabolism].	EAA63396.1	alpha-1,6-mannanase (EC 3.2.1.101)	nan
Pm_949	302673	305382	+	XP_003838580.1	hypothetical protein LEMA_P115160.1 [Leptosphaeria maculans JN3]	--	--	--	--	--	--	--	--	CAP68330.1	Modules of approx. 40 residues found almost exclusively in fungi. The cellulose-binding function has been demonstrated in many cases, and appears to be mediated by three aromatic residues separated by about 10.4 angstrom and which form a flat surface. The only non-fungal occurence of CBM1 is in an algal non-hydrolytic polysaccharide-binding protein which is composed of four repeated CBM1 modules.…	Previously known as cellulose-binding domain family I (CBD I).
Pm_950	306222	306641	+	XP_003838579.1	hypothetical protein LEMA_P115150.1 [Leptosphaeria maculans JN3]	--	--	--	--	--	--	--	--	--	--	--
Pm_951	308763	310054	-	KZM21550.1	hydrolase [Ascochyta rabiei]	--	--	--	--	GO:0004553	hydrolase activity, hydrolyzing O-glycosyl compounds	--	--	CAP61495.1	endo-beta-1,4-glucanase (EC 3.2.1.4); [reducing end-acting] cellobiohydrolase (EC 3.2.1.-); chitosanase (EC 3.2.1.132); endo-beta-1,3-1,4-glucanase (EC 3.2.1.73)	formerly known as cellulase family C. The cellobiohydrolases of this family act processively from the reducing ends of cellulose chains to generate cellobiose. This is markedly different from the IUBMB definition of cellobiohydrolases (EC 3.2.1.91), which act from the non-reducing ends of cellulose.
Pm_952	312995	314070	+	ORY04863.1	hypothetical protein BCR34DRAFT_591066 [Clohesyomyces aquaticus]	--	--	--	--	--	--	--	--	--	--	--
Pm_953	315716	318003	+	XP_014552153.1	hypothetical protein COCVIDRAFT_30461 [Bipolaris victoriae FI3]	--	--	--	--	--	--	--	--	--	--	--
Pm_954	318244	320409	-	XP_014077554.1	hypothetical protein COCC4DRAFT_73309 [Bipolaris maydis ATCC 48331]	--	--	--	--	--	--	--	--	CCT63727.1	Modules of approx. 50 residues found attached to various enzymes from families GH18, GH19, GH23, GH24, GH25 and GH73, i.e. enzymes cleaving either chitin or peptidoglycan. Binding to chitopentaose demonstrated in the case of Pteris ryukyuensis chitinase A [Ohnuma T et al. (2008) J. Biol. Chem. 283:5178-87 (PMID: 18083709)]. CBM50 modules are also found in a multitude of other enzymes targeting th…	Also known as LysM domains
Pm_955	321682	323322	+	POS70565.1	hypothetical protein DHEL01_v211044 [Diaporthe helianthi]	--	--	--	--	GO:0004190	aspartic-type endopeptidase activity	gnl|CDD|229281	KOG1339, KOG1339, KOG1339, Aspartyl protease [Posttranslational modification, protein turnover, chaperones].	--	--	--
Pm_956	323860	324422	-	XP_003838577.1	similar to RPEL repeat protein [Leptosphaeria maculans JN3]	--	--	--	--	--	--	gnl|CDD|232268	KOG4339, KOG4339, KOG4339, RPEL repeat-containing protein [General function prediction only].	--	--	--
Pm_957	325991	327035	-	ADB03113.1	Mac-GFP [synthetic construct]	--	--	--	--	GO:0005216	ion channel activity	--	--	--	--	--
Pm_958	328713	329973	+	XP_003838572.1	similar to low-affinity zinc ion transporter [Leptosphaeria maculans JN3]	SLC39A1_2_3, ZIP1_2_3	solute carrier family 39 (zinc transporter), member 1/2/3	--		GO:0005385	zinc ion transmembrane transporter activity	gnl|CDD|229499	KOG1558, KOG1558, KOG1558, Fe2+/Zn2+ regulated transporter [Inorganic ion transport and metabolism].	--	--	--
Pm_959	330812	333004	-	XP_003838571.1	hypothetical protein LEMA_P115070.1 [Leptosphaeria maculans JN3]	--	--	--	--	--	--	--	--	--	--	--
Pm_960	333622	335505	+	XP_003838570.1	similar to DNA-directed polymerase kappa [Leptosphaeria maculans JN3]	--	--	--	--	GO:0003684	damaged DNA binding	gnl|CDD|230033	KOG2094, KOG2094, KOG2094, Predicted DNA damage inducible protein [Replication, recombination and repair].	--	--	--
Pm_961	335837	339116	-	XP_003838569.1	predicted protein [Leptosphaeria maculans JN3]	--	--	--	--	--	--	--	--	--	--	--
Pm_962	340766	341441	+	XP_003838568.1	hypothetical protein LEMA_P115040.1 [Leptosphaeria maculans JN3]	--	--	--	--	--	--	--	--	--	--	--
Pm_963	342218	342777	-	OAL06010.1	RmlC-like cupin [Stagonospora sp. SRC1lsM3a]	--	--	--	--	--	--	--	--	--	--	--
Pm_964	343385	346053	+	XP_003838566.1	similar to acyl-CoA dehydrogenase [Leptosphaeria maculans JN3]	--	--	--	--	GO:0016627	oxidoreductase activity, acting on the CH-CH group of donors	gnl|CDD|228091	KOG0141, KOG0141, KOG0141, Isovaleryl-CoA dehydrogenase [Amino acid transport and metabolism, Lipid transport and metabolism].	CED82388.1	sucrose synthase (EC 2.4.1.13); sucrose-phosphate synthase (EC 2.4.1.14); alpha-glucosyltransferase (EC 2.4.1.52); lipopolysaccharide N-acetylglucosaminyltransferase (EC 2.4.1.56); GDP-Man alpha-mannosyltransferase (EC 2.4.1.-); 1,2-diacylglycerol 3-glucosyltransferase (EC 2.4.1.157); diglucosyl diacylglycerol synthase (EC 2.4.1.208); digalactosyldiacylglycerol synthase (EC 2.4.1.141); trehalose …	nan
Pm_965	346388	348807	+	RYO42108.1	hypothetical protein AG0111_g6190 [Alternaria gaisen]	--	--	--	--	GO:0006508	proteolysis	--	--	--	--	--
Pm_966	349010	355055	-	XP_003838555.1	similar to ATP-binding cassette sub-family G member 2 [Leptosphaeria maculans JN3]	gabD	succinate-semialdehyde dehydrogenase / glutarate-semialdehyde dehydrogenase	EC:1.2.1.16 1.2.1.79 1.2.1.20	ko00250 Alanine, aspartate and glutamate metabolism;ko00310 Lysine degradation;ko00350 Tyrosine metabolism;ko00650 Butanoate metabolism;ko00760 Nicotinate and nicotinamide metabolism;	GO:0005524	ATP binding	gnl|CDD|230390	KOG2451, KOG2451, KOG2451, Aldehyde dehydrogenase [Energy production and conversion].	AJC53641.1	cellulose synthase (EC 2.4.1.12); chitin synthase (EC 2.4.1.16); dolichyl-phosphate beta-D-mannosyltransferase (EC 2.4.1.83); dolichyl-phosphate beta-glucosyltransferase (EC 2.4.1.117); N-acetylglucosaminyltransferase (EC 2.4.1.-); N-acetylgalactosaminyltransferase (EC 2.4.1.-); hyaluronan synthase (EC 2.4.1.212); chitin oligosaccharide synthase (EC 2.4.1.-); beta-1,3-glucan synthase (EC 2.4.1.34…	Distant similarity to families GT12, GT21, GT27, GT55, GT81 etc.
Pm_967	355727	356989	+	XP_003838556.1	similar to aminotransferase [Leptosphaeria maculans JN3]	--	--	--	--	GO:0003824	catalytic activity	gnl|CDD|228206	KOG0257, KOG0257, KOG0257, Kynurenine aminotransferase, glutamine transaminase K [Amino acid transport and metabolism].	--	--	--
Pm_968	361529	361864	-	--	--	--	--	--	--	--	--	--	--	--	--	--
Pm_969	372225	373198	+	XP_007718486.1	hypothetical protein COCCADRAFT_10141 [Bipolaris zeicola 26-R-13]	--	--	--	--	--	--	--	--	--	--	--
Pm_970	373581	380287	-	KNG49897.1	gag-pol poly protein [Stemphylium lycopersici]	--	--	--	--	GO:0003676	nucleic acid binding	--	--	--	--	--
Pm_971	403912	404700	+	XP_003838561.1	hypothetical protein LEMA_P114970.1 [Leptosphaeria maculans JN3]	--	--	--	--	GO:0005975	carbohydrate metabolic process	gnl|CDD|231085	KOG3147, KOG3147, KOG3147, 6-phosphogluconolactonase - like protein [Carbohydrate transport and metabolism].	--	--	--
Pm_972	405224	406810	+	XP_003838562.1	hypothetical protein LEMA_P114980.1 [Leptosphaeria maculans JN3]	--	--	--	--	--	--	--	--	--	--	--
Pm_973	408306	409704	-	XP_018391966.1	hypothetical protein CC77DRAFT_925189 [Alternaria alternata]	--	--	--	--	GO:0004609	phosphatidylserine decarboxylase activity	gnl|CDD|230358	KOG2419, KOG2419, KOG2419, Phosphatidylserine decarboxylase [Lipid transport and metabolism].	--	--	--
Pm_974	411975	414228	-	XP_003838546.1	similar to L-ascorbate oxidase [Leptosphaeria maculans JN3]	--	--	--	--	GO:0005507	copper ion binding	gnl|CDD|229205	KOG1263, KOG1263, KOG1263, Multicopper oxidases [Secondary metabolites biosynthesis, transport and catabolism].	CCT67688.1	nan	nan
Pm_975	414933	415483	+	XP_001801099.1	hypothetical protein SNOG_10840 [Parastagonospora nodorum SN15]	--	--	--	--	--	--	--	--	--	--	--
Pm_976	415873	416276	+	XP_003838548.1	hypothetical protein LEMA_P114840.1 [Leptosphaeria maculans JN3]	--	--	--	--	GO:0003735	structural constituent of ribosome	gnl|CDD|232053	KOG4122, KOG4122, KOG4122, Mitochondrial/chloroplast ribosomal protein L36 [Translation, ribosomal structure and biogenesis].	--	--	--
Pm_977	416539	420924	-	XP_003838549.1	hypothetical protein LEMA_P114850.1 [Leptosphaeria maculans JN3]	E2.3.1.97, NMT	glycylpeptide N-tetradecanoyltransferase	EC:2.3.1.97		GO:0004379	glycylpeptide N-tetradecanoyltransferase activity	gnl|CDD|230718	KOG2779, KOG2779, KOG2779, N-myristoyl transferase [Lipid transport and metabolism].	--	--	--
Pm_978	422157	423640	-	--	--	--	--	--	--	--	--	--	--	--	--	--
Pm_979	424614	427262	-	XP_003838552.1	hypothetical protein LEMA_P114880.1 [Leptosphaeria maculans JN3]	--	--	--	--	--	--	--	--	--	--	--
Pm_980	430478	431548	+	XP_003838554.1	predicted protein [Leptosphaeria maculans JN3]	--	--	--	--	--	--	--	--	--	--	--
Pm_981	432752	434128	-	XP_003838541.1	similar to peptidase M20D [Leptosphaeria maculans JN3]	--	--	--	--	GO:0016787	hydrolase activity	--	--	EAA63395.1	beta-galactosidase (EC 3.2.1.23) ; beta-mannosidase (EC 3.2.1.25); beta-glucuronidase (EC 3.2.1.31); mannosylglycoprotein endo-beta-mannosidase (EC 3.2.1.152); exo-beta-glucosaminidase (EC 3.2.1.165)	nan
Pm_982	434882	437944	-	XP_003838540.1	predicted protein [Leptosphaeria maculans JN3]	--	--	--	--	--	--	gnl|CDD|231733	KOG3801, KOG3801, KOG3801, Uncharacterized conserved protein BCN92 [RNA processing and modification].	--	--	--
Pm_983	438376	439988	-	XP_003838537.1	similar to pre-mRNA splicing factor [Leptosphaeria maculans JN3]	SF3A1, SAP114	splicing factor 3A subunit 1	--	ko03040 Spliceosome;	GO:0003723	RNA binding	--	--	--	--	--
Pm_984	440778	443888	+	XP_003838536.1	similar to dolichyl-phosphate-mannose-protein mannosyltransferase 1 [Leptosphaeria maculans JN3]	POMT	dolichyl-phosphate-mannose-protein mannosyltransferase	EC:2.4.1.109	ko00514 Other types of O-glycan biosynthesis;ko00515 Mannose type O-glycan biosynthesis;	GO:0000030	mannosyltransferase activity	gnl|CDD|231297	KOG3359, KOG3359, KOG3359, Dolichyl-phosphate-mannose:protein O-mannosyl transferase [Posttranslational modification, protein turnover, chaperones].	CBX95057.1	Dol-P-Man: protein alpha-mannosyltransferase (EC 2.4.1.109)	These enzymes use dolichol-P-mannose (b-linked) as the sugar donor.
Pm_985	444985	445677	-	XP_003838535.1	predicted protein [Leptosphaeria maculans JN3]	--	--	--	--	--	--	--	--	--	--	--
Pm_986	447755	448778	+	XP_003838533.1	hypothetical protein LEMA_P114690.1 [Leptosphaeria maculans JN3]	--	--	--	--	--	--	--	--	--	--	--
Pm_987	449791	451552	+	RYO41883.1	putative rhamnogalacturonase [Alternaria gaisen]	--	--	--	--	GO:0003824	catalytic activity	--	--	BAO51935.1	rhamnogalacturonan lyase (EC 4.2.2.-).	nan
Pm_988	456051	456606	+	XP_003838530.1	hypothetical protein LEMA_P114660.1 [Leptosphaeria maculans JN3]	--	--	--	--	--	--	--	--	--	--	--
Pm_989	460595	463780	+	XP_003838529.1	similar to isoleucyl-tRNA synthetase [Leptosphaeria maculans JN3]	--	--	--	--	GO:0000049	tRNA binding	gnl|CDD|228382	KOG0433, KOG0433, KOG0433, Isoleucyl-tRNA synthetase [Translation, ribosomal structure and biogenesis].	--	--	--
Pm_990	464022	467797	-	PVH91965.1	putative FAD-containing monooxygenase [Periconia macrospinosa]	--	--	--	--	GO:0004499	N,N-dimethylaniline monooxygenase activity	gnl|CDD|229341	KOG1399, KOG1399, KOG1399, Flavin-containing monooxygenase [Secondary metabolites biosynthesis, transport and catabolism].	--	--	--
Pm_991	467885	468265	-	XP_008026275.1	hypothetical protein SETTUDRAFT_39858 [Exserohilum turcica Et28A]	--	--	--	--	--	--	--	--	--	--	--
Pm_992	471084	474236	+	XP_003838526.1	hypothetical protein LEMA_P114620.1 [Leptosphaeria maculans JN3]	--	--	--	--	GO:0004114	3',5'-cyclic-nucleotide phosphodiesterase activity	gnl|CDD|231621	KOG3689, KOG3689, KOG3689, Cyclic nucleotide phosphodiesterase [Signal transduction mechanisms].	--	--	--
Pm_993	475125	476751	-	RYN62547.1	hypothetical protein AA0118_g5390 [Alternaria tenuissima]	--	--	--	--	--	--	gnl|CDD|230758	KOG2819, KOG2819, KOG2819, Uncharacterized conserved protein [Function unknown].	--	--	--
Pm_994	477352	481008	+	XP_003838524.1	similar to kinesin family protein (BimC) [Leptosphaeria maculans JN3]	KIF11, EG5	kinesin family member 11	--		GO:0003777	microtubule motor activity	gnl|CDD|228192	KOG0243, KOG0243, KOG0243, Kinesin-like protein [Cytoskeleton].	AMS24251.1	Created from reading Schallus et al (2008) Mol Biol Cell. 19:3404-3414 [PMID: 18524852] and finding related domains attached to various glycosidases.	nan
Pm_995	481258	485836	-	XP_003838523.1	predicted protein [Leptosphaeria maculans JN3]	--	--	--	--	--	--	--	--	--	--	--
Pm_996	487176	489950	+	OAL57013.1	hypothetical protein IQ07DRAFT_497830 [Pyrenochaeta sp. DS3sAY3a]	--	--	--	--	--	--	--	--	--	--	--
Pm_997	490479	492158	-	XP_003838519.1	similar to uroporphyrin-III C-methyltransferase [Leptosphaeria maculans JN3]	MET1	uroporphyrin-III C-methyltransferase	EC:2.1.1.107	ko00860 Porphyrin and chlorophyll metabolism;	GO:0000103	sulfate assimilation	gnl|CDD|229468	KOG1527, KOG1527, KOG1527, Uroporphyrin III methyltransferase [Coenzyme transport and metabolism].	--	--	--
Pm_998	492442	493476	-	XP_003838518.1	predicted protein [Leptosphaeria maculans JN3]	--	--	--	--	--	--	--	--	--	--	--
Pm_999	494067	494958	+	XP_003838517.1	hypothetical protein LEMA_P114530.1 [Leptosphaeria maculans JN3]	--	--	--	--	GO:0005886	plasma membrane	--	--	CCA39882.1	Modules of approx. 100 residues. The granular starch-binding function has been demonstrated in one case. Sometimes designated as starch-binding domains (SBD).	nan
Pm_1000	495203	498311	-	RMZ72901.1	multidomain presynaptic cytomatrix related [Pyrenophora seminiperda CCB06]	--	--	--	--	--	--	--	--	--	--	--
Pm_1001	498720	499693	+	XP_003838515.1	similar to phosphoribosylaminoimidazole-succinocarboxamide synthase [Leptosphaeria maculans JN3]	--	--	--	--	GO:0004639	phosphoribosylaminoimidazolesuccinocarboxamide synthase activity	gnl|CDD|230774	KOG2835, KOG2835, KOG2835, Phosphoribosylamidoimidazole-succinocarboxamide synthase [Nucleotide transport and metabolism].	--	--	--
Pm_1002	500156	505280	-	XP_003838514.1	hypothetical protein LEMA_P114500.1 [Leptosphaeria maculans JN3]	SRB8, MED12	mediator of RNA polymerase II transcription subunit 12, fungi type	--		GO:0003712	transcription coregulator activity	gnl|CDD|232450	KOG4522, KOG4522, KOG4522, RNA polymerase II transcription mediator [Transcription].	--	--	--
Pm_1003	505782	507302	+	RYN87735.1	hypothetical protein AA0120_g7401 [Alternaria tenuissima]	EIF1, SUI1	translation initiation factor 1	--	ko03013 RNA transport;	GO:0003743	translation initiation factor activity	gnl|CDD|229709	KOG1770, KOG1770, KOG1770, Translation initiation factor 1 (eIF-1/SUI1) [Translation, ribosomal structure and biogenesis].	--	--	--
Pm_1004	508010	509297	-	XP_003838511.1	hypothetical protein LEMA_P114470.1 [Leptosphaeria maculans JN3]	--	--	--	--	--	--	--	--	--	--	--
Pm_1005	509797	511041	-	XP_003838510.1	similar to mitochondrial carrier protein rim2 [Leptosphaeria maculans JN3]	SLC25A33_36, RIM2	solute carrier family 25, member 33/36	--		GO:0022857	transmembrane transporter activity	gnl|CDD|228704	KOG0757, KOG0757, KOG0757, Mitochondrial carrier protein - Rim2p/Mrs12p [Energy production and conversion].	--	--	--
Pm_1006	511353	512227	+	XP_003838509.1	similar to complex I intermediate-associated protein CIA30 [Leptosphaeria maculans JN3]	--	--	--	--	--	--	gnl|CDD|230374	KOG2435, KOG2435, KOG2435, Uncharacterized conserved protein [Function unknown].	--	--	--
Pm_1007	512694	515220	+	XP_003838508.1	similar to anaphase-promoting complex subunit Apc5 [Leptosphaeria maculans JN3]	--	--	--	--	GO:0005515	protein binding	gnl|CDD|232251	KOG4322, KOG4322, KOG4322, Anaphase-promoting complex (APC), subunit 5 [Cell cycle control, cell division, chromosome partitioning, Posttranslational modification, protein turnover, chaperones].	--	--	--
Pm_1008	515431	516081	-	XP_003838507.1	similar to cytochrome c oxidase subunit VIa [Leptosphaeria maculans JN3]	COX6A	cytochrome c oxidase subunit 6a	--	ko00190 Oxidative phosphorylation;ko04260 Cardiac muscle contraction;ko04932 Non-alcoholic fatty liver disease (NAFLD);ko05010 Alzheimer's disease;ko05012 Parkinson's disease;ko05016 Huntington's disease;	GO:0004129	cytochrome-c oxidase activity	gnl|CDD|231407	KOG3469, KOG3469, KOG3469, Cytochrome c oxidase, subunit VIa/COX13 [Energy production and conversion].	--	--	--
Pm_1009	516462	518408	+	XP_003838506.1	similar to DNA lyase [Leptosphaeria maculans JN3]	APEX2	AP endonuclease 2	EC:4.2.99.18	ko03410 Base excision repair;	GO:0003677	DNA binding	gnl|CDD|229236	KOG1294, KOG1294, KOG1294, Apurinic/apyrimidinic endonuclease and related enzymes [Replication, recombination and repair].	--	--	--
Pm_1010	521407	522521	-	AAO37757.1	mating type protein MAT1-1 [Leptosphaeria maculans]	--	--	--	--	GO:0005634	nucleus	--	--	--	--	--
Pm_1011	523167	523733	-	AAO37756.1	unknown [Leptosphaeria maculans]	--	--	--	--	--	--	--	--	--	--	--
Pm_1012	524373	526602	+	XP_003838501.1	similar to Rho GTPase activator (Rgd1) [Leptosphaeria maculans JN3]	--	--	--	--	GO:0007165	signal transduction	gnl|CDD|229391	KOG1450, KOG1450, KOG1450, Predicted Rho GTPase-activating protein [Signal transduction mechanisms].	--	--	--
Pm_1013	527291	530334	+	KZM23307.1	phosphotransferase [Ascochyta rabiei]	EPT1	ethanolaminephosphotransferase	EC:2.7.8.1	ko00440 Phosphonate and phosphinate metabolism;ko00564 Glycerophospholipid metabolism;ko00565 Ether lipid metabolism;	GO:0008654	phospholipid biosynthetic process	gnl|CDD|230816	KOG2877, KOG2877, KOG2877, sn-1,2-diacylglycerol ethanolamine- and cholinephosphotranferases [Lipid transport and metabolism].	--	--	--
Pm_1014	530619	532099	+	XP_003838497.1	hypothetical protein LEMA_P114330.1 [Leptosphaeria maculans JN3]	--	--	--	--	--	--	--	--	--	--	--
Pm_1015	532310	533986	+	XP_003838496.1	similar to histidyl-tRNA synthetase [Leptosphaeria maculans JN3]	HARS, hisS	histidyl-tRNA synthetase	EC:6.1.1.21	ko00970 Aminoacyl-tRNA biosynthesis;	GO:0004821	histidine-tRNA ligase activity	gnl|CDD|229875	KOG1936, KOG1936, KOG1936, Histidyl-tRNA synthetase [Translation, ribosomal structure and biogenesis].	--	--	--
Pm_1016	534593	535210	-	XP_003838495.1	hypothetical protein LEMA_P114310.1 [Leptosphaeria maculans JN3]	--	--	--	--	--	--	--	--	--	--	--
Pm_1017	535606	537567	+	XP_003838494.1	similar to DHHC zinc finger domain containing protein [Leptosphaeria maculans JN3]	ZDHHC9_14_18	palmitoyltransferase ZDHHC9/14/18	EC:2.3.1.225	ko04391 Hippo signaling pathway - fly;	--	--	gnl|CDD|229253	KOG1311, KOG1311, KOG1311, DHHC-type Zn-finger proteins [General function prediction only].	--	--	--
Pm_1018	538223	540853	+	XP_003838493.1	hypothetical protein LEMA_P114290.1 [Leptosphaeria maculans JN3]	--	--	--	--	GO:0005515	protein binding	gnl|CDD|232371	KOG4442, KOG4442, KOG4442, Clathrin coat binding protein/Huntingtin interacting protein HIP1, involved in regulation of endocytosis [Intracellular trafficking, secretion, and vesicular transport].	--	--	--
Pm_1019	542858	544212	+	XP_003838491.1	hypothetical protein LEMA_P114270.1 [Leptosphaeria maculans JN3]	--	--	--	--	--	--	gnl|CDD|229559	KOG1618, KOG1618, KOG1618, Predicted phosphatase [General function prediction only].	--	--	--
Pm_1020	544994	549064	+	XP_003838491.1	hypothetical protein LEMA_P114270.1 [Leptosphaeria maculans JN3]	--	--	--	--	GO:0005515	protein binding	--	--	--	--	--
Pm_1021	549313	551179	-	XP_003838489.1	similar to heat shock protein 70 [Leptosphaeria maculans JN3]	--	--	--	--	--	--	gnl|CDD|228052	KOG0101, KOG0101, KOG0101, Molecular chaperones HSP70/HSC70, HSP70 superfamily [Posttranslational modification, protein turnover, chaperones].	CUI24525.1	chitinase (EC 3.2.1.14).	Contains chitinases of classes I, II, and IV.
Pm_1022	551469	552260	+	XP_014083599.1	hypothetical protein COCC4DRAFT_184897 [Bipolaris maydis ATCC 48331]	--	--	--	--	GO:0003723	RNA binding	gnl|CDD|228950	KOG1004, KOG1004, KOG1004, Exosomal 3'-5' exoribonuclease complex subunit Rrp40 [Translation, ribosomal structure and biogenesis].	--	--	--
Pm_1023	552810	559574	-	RAR00714.1	wd repeat-containing protein mip1 [Stemphylium lycopersici]	DARS, aspS	aspartyl-tRNA synthetase	EC:6.1.1.12	ko00970 Aminoacyl-tRNA biosynthesis;	GO:0000166	nucleotide binding	gnl|CDD|229458	KOG1517, KOG1517, KOG1517, Guanine nucleotide binding protein MIP1 [Cell cycle control, cell division, chromosome partitioning].	--	--	--
Pm_1024	560782	565350	+	XP_003838485.1	similar to cell polarity protein (Tea1) [Leptosphaeria maculans JN3]	--	--	--	--	GO:0005515	protein binding	gnl|CDD|228328	KOG0379, KOG0379, KOG0379, Kelch repeat-containing proteins [General function prediction only].	--	--	--
Pm_1025	566400	568774	+	XP_003838484.1	predicted protein [Leptosphaeria maculans JN3]	--	--	--	--	--	--	--	--	--	--	--
Pm_1026	569100	569787	-	XP_003838483.1	hypothetical protein LEMA_P114190.1 [Leptosphaeria maculans JN3]	--	--	--	--	--	--	--	--	--	--	--
Pm_1027	571183	573039	+	XP_003838481.1	similar to vacuolar protein sorting-associated protein vps5 [Leptosphaeria maculans JN3]	--	--	--	--	GO:0035091	phosphatidylinositol binding	gnl|CDD|230212	KOG2273, KOG2273, KOG2273, Membrane coat complex Retromer, subunit VPS5/SNX1, Sorting nexins, and related PX domain-containing proteins [Intracellular trafficking, secretion, and vesicular transport].	--	--	--
Pm_1028	573592	575193	+	XP_003838480.1	similar to xylan beta-1,4-xylosidase [Leptosphaeria maculans JN3]	--	--	--	--	GO:0004553	hydrolase activity, hydrolyzing O-glycosyl compounds	--	--	CBX95001.1	beta-xylosidase (EC 3.2.1.37); beta-1,3-xylosidase (EC 3.2.1.-); alpha-L-arabinofuranosidase (EC 3.2.1.55); arabinanase (EC 3.2.1.99); xylanase (EC 3.2.1.8); galactan 1,3-beta-galactosidase (EC 3.2.1.145)	nan
Pm_1029	575921	577240	+	XP_003838479.1	hypothetical protein LEMA_P114150.1 [Leptosphaeria maculans JN3]	--	--	--	--	--	--	gnl|CDD|228909	KOG0963, KOG0963, KOG0963, Transcription factor/CCAAT displacement protein CDP1 [Transcription].	--	--	--
Pm_1030	577894	579289	+	XP_003838478.1	similar to acid phosphatase [Leptosphaeria maculans JN3]	--	--	--	--	GO:0016791	phosphatase activity	gnl|CDD|229324	KOG1382, KOG1382, KOG1382, Multiple inositol polyphosphate phosphatase [General function prediction only].	--	--	--
Pm_1031	580222	582057	+	RAR05545.1	phytoene dehydrogenase [Stemphylium lycopersici]	AL1	phytoene desaturase (3,4-didehydrolycopene-forming)	EC:1.3.99.30	ko00906 Carotenoid biosynthesis;	GO:0016117	carotenoid biosynthetic process	gnl|CDD|232183	KOG4254, KOG4254, KOG4254, Phytoene desaturase [Coenzyme transport and metabolism].	--	--	--
Pm_1032	582488	583542	-	XP_003838475.1	hypothetical protein LEMA_P114110.1 [Leptosphaeria maculans JN3]	--	--	--	--	GO:0005216	ion channel activity	--	--	--	--	--
Pm_1033	584604	586730	-	XP_003838474.1	similar to putative carotenoid oxygenase [Leptosphaeria maculans JN3]	--	--	--	--	GO:0016702	oxidoreductase activity, acting on single donors with incorporation of molecular oxygen, incorporation of two atoms of oxygen	gnl|CDD|229227	KOG1285, KOG1285, KOG1285, Beta, beta-carotene 15,15'-dioxygenase and related enzymes [Secondary metabolites biosynthesis, transport and catabolism].	--	--	--
Pm_1034	587226	589119	+	XP_003838473.1	similar to phytoene synthase/lycopene cyclase [Leptosphaeria maculans JN3]	--	--	--	--	GO:0004310	farnesyl-diphosphate farnesyltransferase activity	gnl|CDD|229400	KOG1459, KOG1459, KOG1459, Squalene synthetase [Lipid transport and metabolism].	--	--	--
Pm_1035	589318	590466	+	XP_003838472.1	similar to phosphatidylinositol N-acetylglucosaminyltransferase subunit C [Leptosphaeria maculans JN3]	--	--	--	--	GO:0006506	GPI anchor biosynthetic process	gnl|CDD|230997	KOG3059, KOG3059, KOG3059, N-acetylglucosaminyltransferase complex, subunit PIG-C/GPI2, required for phosphatidylinositol biosynthesis [Lipid transport and metabolism].	EAA60035.1	Modules of approx. 40 residues. The chitin-binding function has been demonstrated in many cases. These modules are found attached to a number of chitinase catalytic domains, but also in non-catalytic proteins either in isolation or as multiple repeats.	nan
Pm_1036	590893	591408	-	XP_003838471.1	predicted protein [Leptosphaeria maculans JN3]	--	--	--	--	--	--	--	--	--	--	--
Pm_1037	592330	594769	+	XP_003838470.1	hypothetical protein LEMA_P114060.1 [Leptosphaeria maculans JN3]	--	--	--	--	GO:0005509	calcium ion binding	gnl|CDD|228765	KOG0819, KOG0819, KOG0819, Annexin [Intracellular trafficking, secretion, and vesicular transport].	--	--	--
Pm_1038	594979	598391	-	XP_003838469.1	hypothetical protein LEMA_P114050.1 [Leptosphaeria maculans JN3]	--	--	--	--	GO:0003677	DNA binding	gnl|CDD|228798	KOG0852, KOG0852, KOG0852, Alkyl hydroperoxide reductase, thiol specific antioxidant and related enzymes [Posttranslational modification, protein turnover, chaperones].	--	--	--
Pm_1039	599703	601568	-	XP_003838466.1	hypothetical protein LEMA_P114020.1 [Leptosphaeria maculans JN3]	--	--	--	--	GO:0008521	acetyl-CoA transmembrane transporter activity	gnl|CDD|231510	KOG3574, KOG3574, KOG3574, Acetyl-CoA transporter [Inorganic ion transport and metabolism].	--	--	--
Pm_1040	602083	603018	+	OAL57072.1	hypothetical protein IQ07DRAFT_582329 [Pyrenochaeta sp. DS3sAY3a]	--	--	--	--	GO:0000776	kinetochore	--	--	--	--	--
Pm_1041	603239	606288	-	RAR00332.1	ubx domain-containing protein [Stemphylium lycopersici]	RAC1	Ras-related C3 botulinum toxin substrate 1	--	ko04010 MAPK signaling pathway;ko04013 MAPK signaling pathway - fly;ko04014 Ras signaling pathway;ko04015 Rap1 signaling pathway;ko04024 cAMP signaling pathway;ko04062 Chemokine signaling pathway;ko04071 Sphingolipid signaling pathway;ko04145 Phagosome;ko04151 PI3K-Akt signaling pathway;ko04310 Wnt signaling pathway;ko04360 Axon guidance;ko04370 VEGF signaling pathway;ko04380 Osteoclast different…	GO:0003924	GTPase activity	gnl|CDD|228342	KOG0393, KOG0393, KOG0393, Ras-related small GTPase, Rho type [General function prediction only].	CEF62298.1	sucrose synthase (EC 2.4.1.13); sucrose-phosphate synthase (EC 2.4.1.14); alpha-glucosyltransferase (EC 2.4.1.52); lipopolysaccharide N-acetylglucosaminyltransferase (EC 2.4.1.56); GDP-Man alpha-mannosyltransferase (EC 2.4.1.-); 1,2-diacylglycerol 3-glucosyltransferase (EC 2.4.1.157); diglucosyl diacylglycerol synthase (EC 2.4.1.208); digalactosyldiacylglycerol synthase (EC 2.4.1.141); trehalose …	nan
Pm_1042	607699	608630	-	XP_003838462.1	hypothetical protein LEMA_P113980.1 [Leptosphaeria maculans JN3]	--	--	--	--	--	--	gnl|CDD|231027	KOG3089, KOG3089, KOG3089, Predicted DEAD-box-containing helicase [General function prediction only].	--	--	--
Pm_1043	608843	610609	+	XP_003838461.1	hypothetical protein LEMA_P113970.1 [Leptosphaeria maculans JN3]	--	--	--	--	GO:0046982	protein heterodimerization activity	--	--	--	--	--
Pm_1044	610630	611727	-	XP_003838460.1	hypothetical protein LEMA_P113960.1 [Leptosphaeria maculans JN3]	SURF1, SHY1	surfeit locus 1 family protein	--		GO:0016020	membrane	gnl|CDD|229504	KOG1563, KOG1563, KOG1563, Mitochondrial protein Surfeit 1/SURF1/SHY1, required for expression of cytochrome oxidase [Energy production and conversion].	--	--	--
Pm_1045	611907	612719	+	RAR00330.1	histone-fold containing protein [Stemphylium lycopersici]	--	--	--	--	--	--	--	--	--	--	--
Pm_1046	613529	614052	+	XP_003838457.1	hypothetical protein LEMA_P113930.1 [Leptosphaeria maculans JN3]	PDCD5, TFAR19	programmed cell death protein 5	--		GO:0003677	DNA binding	gnl|CDD|231369	KOG3431, KOG3431, KOG3431, Apoptosis-related protein/predicted DNA-binding protein [Cell cycle control, cell division, chromosome partitioning].	--	--	--
Pm_1047	614483	616247	-	OAL57120.1	FAD-binding domain-containing protein [Pyrenochaeta sp. DS3sAY3a]	--	--	--	--	GO:0003824	catalytic activity	--	--	AMM51933.1	nan	nan
Pm_1048	616888	619368	+	XP_003838455.1	similar to 37S ribosomal protein Rsm22 [Leptosphaeria maculans JN3]	--	--	--	--	GO:0006412	translation	gnl|CDD|230478	KOG2539, KOG2539, KOG2539, Mitochondrial/chloroplast ribosome small subunit component [Translation, ribosomal structure and biogenesis].	--	--	--
Pm_1049	621953	622692	+	OAL57132.1	hypothetical protein IQ07DRAFT_582381 [Pyrenochaeta sp. DS3sAY3a]	--	--	--	--	GO:0003700	DNA-binding transcription factor activity	--	--	--	--	--
Pm_1050	623453	628260	-	XP_003838434.1	hypothetical protein LEMA_P113700.1 [Leptosphaeria maculans JN3]	SNX3_12	sorting nexin-3/12	--	ko04144 Endocytosis;	GO:0016020	membrane	gnl|CDD|230466	KOG2527, KOG2527, KOG2527, Sorting nexin SNX11 [Intracellular trafficking, secretion, and vesicular transport].	--	--	--
Pm_1051	629301	632808	+	RYN22533.1	Efflux pump [Alternaria arborescens]	SCO1_2	protein SCO1/2	--		GO:0016021	integral component of membrane	gnl|CDD|230731	KOG2792, KOG2792, KOG2792, Putative cytochrome C oxidase assembly protein [Energy production and conversion].	--	--	--
Pm_1052	633124	633858	-	XP_003838439.1	hypothetical protein LEMA_P113750.1 [Leptosphaeria maculans JN3]	--	--	--	--	--	--	--	--	--	--	--
Pm_1053	634667	637186	+	XP_003838440.1	hypothetical protein LEMA_P113760.1 [Leptosphaeria maculans JN3]	CHAF1B	chromatin assembly factor 1 subunit B	--		GO:0005515	protein binding	gnl|CDD|228955	KOG1009, KOG1009, KOG1009, Chromatin assembly complex 1 subunit B/CAC2 (contains WD40 repeats) [Chromatin structure and dynamics, Replication, recombination and repair].	--	--	--
Pm_1054	638388	640291	+	OAL57116.1	membrane transporter [Pyrenochaeta sp. DS3sAY3a]	--	--	--	--	GO:0016021	integral component of membrane	gnl|CDD|228202	KOG0253, KOG0253, KOG0253, Synaptic vesicle transporter SV2 (major facilitator superfamily) [General function prediction only].	--	--	--
Pm_1055	641838	643463	+	XP_003838441.1	hypothetical protein LEMA_P113770.1 [Leptosphaeria maculans JN3]	--	--	--	--	--	--	--	--	--	--	--
Pm_1056	644845	645656	+	XP_007840720.1	hypothetical protein PFICI_13948 [Pestalotiopsis fici W106-1]	--	--	--	--	--	--	gnl|CDD|228672	KOG0725, KOG0725, KOG0725, Reductases with broad range of substrate specificities [General function prediction only].	--	--	--
Pm_1057	646232	649714	-	XP_003838444.1	hypothetical protein LEMA_P113800.1 [Leptosphaeria maculans JN3]	EIF3A	translation initiation factor 3 subunit A	--	ko03013 RNA transport;	GO:0005852	eukaryotic translation initiation factor 3 complex	gnl|CDD|230011	KOG2072, KOG2072, KOG2072, Translation initiation factor 3, subunit a (eIF-3a) [Translation, ribosomal structure and biogenesis].	--	--	--
Pm_1058	650619	651045	+	XP_003838445.1	similar to G protein gamma subunit [Leptosphaeria maculans JN3]	GNG	guanine nucleotide-binding protein subunit gamma, other	--	ko04011 MAPK signaling pathway - yeast;	GO:0007186	G protein-coupled receptor signaling pathway	--	--	--	--	--
Pm_1059	652393	654592	+	XP_003838446.1	hypothetical protein LEMA_P113820.1 [Leptosphaeria maculans JN3]	--	--	--	--	GO:0046983	protein dimerization activity	--	--	--	--	--
Pm_1060	656500	657915	-	PWO08146.1	SPS1, Serine-threonine protein kinase [Pyrenophora tritici-repentis]	HRR25	casein kinase I homolog HRR25	EC:2.7.11.1	ko03008 Ribosome biogenesis in eukaryotes;	GO:0004672	protein kinase activity	gnl|CDD|229106	KOG1163, KOG1163, KOG1163, Casein kinase (serine/threonine/tyrosine protein kinase) [Signal transduction mechanisms].	--	--	--
Pm_1061	660574	661109	+	XP_003838452.1	similar to mitotic spindle biogenesis protein Spc19 [Leptosphaeria maculans JN3]	--	--	--	--	GO:0005876	spindle microtubule	--	--	--	--	--
Pm_1062	661471	664599	+	PWO25632.1	CypX, Cytochrome P450 [Pyrenophora tritici-repentis]	ATPeF1D, ATP5D, ATP16	F-type H+-transporting ATPase subunit delta	--	ko00190 Oxidative phosphorylation;ko05010 Alzheimer's disease;ko05012 Parkinson's disease;ko05016 Huntington's disease;	GO:0015986	ATP synthesis coupled proton transport	gnl|CDD|229697	KOG1758, KOG1758, KOG1758, Mitochondrial F1F0-ATP synthase, subunit delta/ATP16 [Energy production and conversion].	--	--	--
Pm_1063	665560	669720	-	XP_022513378.1	D-xylulose kinase A [Fonsecaea monophora]	xylB, XYLB	xylulokinase	EC:2.7.1.17	ko00040 Pentose and glucuronate interconversions;	GO:0005975	carbohydrate metabolic process	gnl|CDD|230470	KOG2531, KOG2531, KOG2531, Sugar (pentulose and hexulose) kinases [Carbohydrate transport and metabolism].	--	--	--
Pm_1064	670158	671359	-	OWY42064.1	alpha/beta-hydrolase [Alternaria alternata]	MGLL	acylglycerol lipase	EC:3.1.1.23	ko00561 Glycerolipid metabolism;ko04723 Retrograde endocannabinoid signaling;ko04923 Regulation of lipolysis in adipocytes;	--	--	gnl|CDD|229396	KOG1455, KOG1455, KOG1455, Lysophospholipase [Lipid transport and metabolism].	--	--	--
Pm_1065	671747	672803	+	XP_003838428.1	similar to oxidoreductase NAD-binding domain-containing protein 1 [Leptosphaeria maculans JN3]	--	--	--	--	GO:0016491	oxidoreductase activity	gnl|CDD|228482	KOG0534, KOG0534, KOG0534, NADH-cytochrome b-5 reductase [Coenzyme transport and metabolism, Energy production and conversion].	--	--	--
Pm_1066	673848	678410	+	RAR07452.1	ketohexokinase [Stemphylium lycopersici]	--	--	--	--	GO:0016773	phosphotransferase activity, alcohol group as acceptor	gnl|CDD|230886	KOG2947, KOG2947, KOG2947, Carbohydrate kinase [Carbohydrate transport and metabolism].	--	--	--
Pm_1067	679339	683107	+	XP_003838424.1	similar to ferric reductase transmembrane component 4 [Leptosphaeria maculans JN3]	--	--	--	--	GO:0016787	hydrolase activity	gnl|CDD|227990	KOG0039, KOG0039, KOG0039, Ferric reductase, NADH/NADPH oxidase and related proteins [Inorganic ion transport and metabolism, Secondary metabolites biosynthesis, transport and catabolism].	XP_366410.1	beta-xylosidase (EC 3.2.1.37); beta-1,3-xylosidase (EC 3.2.1.-); alpha-L-arabinofuranosidase (EC 3.2.1.55); arabinanase (EC 3.2.1.99); xylanase (EC 3.2.1.8); galactan 1,3-beta-galactosidase (EC 3.2.1.145)	nan
Pm_1068	683155	684462	-	XP_003838423.1	similar to SET domain-containing protein [Leptosphaeria maculans JN3]	--	--	--	--	GO:0005515	protein binding	gnl|CDD|229279	KOG1337, KOG1337, KOG1337, N-methyltransferase [General function prediction only].	--	--	--
Pm_1069	685051	685722	+	RYN87878.1	Ubiquinone biosynthesis protein [Alternaria tenuissima]	--	--	--	--	GO:0005743	mitochondrial inner membrane	gnl|CDD|231182	KOG3244, KOG3244, KOG3244, Protein involved in ubiquinone biosynthesis [Coenzyme transport and metabolism].	--	--	--
Pm_1070	685980	687363	-	XP_003838421.1	hypothetical protein LEMA_P113570.1 [Leptosphaeria maculans JN3]	--	--	--	--	--	--	gnl|CDD|231856	KOG3925, KOG3925, KOG3925, Uncharacterized conserved protein [Function unknown].	--	--	--
Pm_1071	688516	689091	-	XP_003838419.1	hypothetical protein LEMA_P113550.1 [Leptosphaeria maculans JN3]	--	--	--	--	--	--	gnl|CDD|232021	KOG4090, KOG4090, KOG4090, Uncharacterized conserved protein [Function unknown].	--	--	--
Pm_1072	690039	692784	-	XP_003838418.1	similar to ubiquitin carboxyl-terminal hydrolase 10 [Leptosphaeria maculans JN3]	--	--	--	--	GO:0006511	ubiquitin-dependent protein catabolic process	gnl|CDD|229810	KOG1871, KOG1871, KOG1871, Ubiquitin-specific protease [Posttranslational modification, protein turnover, chaperones].	--	--	--
Pm_1073	693595	695876	+	XP_003838417.1	hypothetical protein LEMA_P113530.1 [Leptosphaeria maculans JN3]	--	--	--	--	GO:0046872	metal ion binding	gnl|CDD|230103	KOG2164, KOG2164, KOG2164, Predicted E3 ubiquitin ligase [Posttranslational modification, protein turnover, chaperones].	--	--	--
Pm_1074	696185	697292	+	XP_003838417.1	hypothetical protein LEMA_P113530.1 [Leptosphaeria maculans JN3]	--	--	--	--	GO:0016787	hydrolase activity	gnl|CDD|230981	KOG3043, KOG3043, KOG3043, Predicted hydrolase related to dienelactone hydrolase [General function prediction only].	--	--	--
Pm_1075	697408	700953	-	OAL57148.1	amino acid transporter [Pyrenochaeta sp. DS3sAY3a]	--	--	--	--	GO:0016020	membrane	gnl|CDD|229231	KOG1289, KOG1289, KOG1289, Amino acid transporters [Amino acid transport and metabolism].	--	--	--
Pm_1076	701630	702559	-	XP_018032292.1	oxidoreductase [Paraphaeosphaeria sporulosa]	--	--	--	--	GO:0003824	catalytic activity	--	--	--	--	--
Pm_1077	703130	704746	-	XP_003838416.1	hypothetical protein LEMA_P113520.1 [Leptosphaeria maculans JN3]	--	--	--	--	--	--	--	--	--	--	--
Pm_1078	705470	706363	-	XP_003838415.1	similar to enoyl-CoA hydratase [Leptosphaeria maculans JN3]	--	--	--	--	GO:0003824	catalytic activity	gnl|CDD|229621	KOG1680, KOG1680, KOG1680, Enoyl-CoA hydratase [Lipid transport and metabolism].	--	--	--
Pm_1079	708201	710809	+	XP_003838413.1	predicted protein [Leptosphaeria maculans JN3]	SWI1, ADR6	SWI/SNF chromatin-remodeling complex subunit SWI1	--		--	--	--	--	--	--	--
Pm_1080	711202	713138	-	XP_003838412.1	hypothetical protein LEMA_P113480.1 [Leptosphaeria maculans JN3]	--	--	--	--	GO:0016491	oxidoreductase activity	--	--	--	--	--
Pm_1081	713184	714266	+	XP_003838411.1	hypothetical protein LEMA_P113470.1 [Leptosphaeria maculans JN3]	--	--	--	--	--	--	gnl|CDD|232760	KOG4835, KOG4835, KOG4835, DNA-binding protein C1D involved in regulation of double-strand break repair [Replication, recombination and repair].	--	--	--
Pm_1082	715183	720688	-	XP_003838410.1	hypothetical protein LEMA_P113460.1 [Leptosphaeria maculans JN3]	PPP1C	serine/threonine-protein phosphatase PP1 catalytic subunit	EC:3.1.3.16	ko03015 mRNA surveillance pathway;ko04022 cGMP-PKG signaling pathway;ko04024 cAMP signaling pathway;ko04113 Meiosis - yeast;ko04114 Oocyte meiosis;ko04261 Adrenergic signaling in cardiomyocytes;ko04270 Vascular smooth muscle contraction;ko04390 Hippo signaling pathway;ko04510 Focal adhesion;ko04611 Platelet activation;ko04720 Long-term potentiation;ko04728 Dopaminergic synapse;ko04750 Inflammator…	GO:0016787	hydrolase activity	gnl|CDD|228323	KOG0374, KOG0374, KOG0374, Serine/threonine specific protein phosphatase PP1, catalytic subunit [Signal transduction mechanisms, General function prediction only].	--	--	--
Pm_1083	722763	725281	-	XP_003838405.1	similar to Leucine Rich Repeat domain protein [Leptosphaeria maculans JN3]	--	--	--	--	GO:0005515	protein binding	gnl|CDD|229201	KOG1259, KOG1259, KOG1259, Nischarin, modulator of integrin alpha5 subunit action [Signal transduction mechanisms, Cytoskeleton].	--	--	--
Pm_1084	729527	731076	-	XP_003838404.1	hypothetical protein LEMA_P113400.1 [Leptosphaeria maculans JN3]	--	--	--	--	--	--	gnl|CDD|229606	KOG1665, KOG1665, KOG1665, AFH1-interacting protein FIP2, contains BTB/POZ domain and pentapeptide repeats [General function prediction only].	--	--	--
Pm_1085	732413	733399	+	XP_003838403.1	hypothetical protein LEMA_P113390.1 [Leptosphaeria maculans JN3]	--	--	--	--	--	--	--	--	--	--	--
Pm_1086	734470	736140	-	XP_003838401.1	hypothetical protein LEMA_P113370.1 [Leptosphaeria maculans JN3]	--	--	--	--	--	--	gnl|CDD|228083	KOG0133, KOG0133, KOG0133, Deoxyribodipyrimidine photolyase/cryptochrome [Replication, recombination and repair, Signal transduction mechanisms].	--	--	--
Pm_1087	737692	740654	+	XP_003838402.1	similar to alkaline phosphatase [Leptosphaeria maculans JN3]	--	--	--	--	GO:0003824	catalytic activity	gnl|CDD|232057	KOG4126, KOG4126, KOG4126, Alkaline phosphatase [Inorganic ion transport and metabolism].	--	--	--
Pm_1088	741956	744583	+	XP_003838310.1	predicted protein [Leptosphaeria maculans JN3]	--	--	--	--	--	--	--	--	--	--	--
Pm_1089	745028	747669	+	RYN31432.1	Elongation factor G [Alternaria arborescens]	fusA, GFM, EFG	elongation factor G	--		GO:0003746	translation elongation factor activity	gnl|CDD|228414	KOG0465, KOG0465, KOG0465, Mitochondrial elongation factor [Translation, ribosomal structure and biogenesis].	--	--	--
Pm_1090	748030	752441	-	OAL56648.1	hypothetical protein IQ07DRAFT_581966 [Pyrenochaeta sp. DS3sAY3a]	--	--	--	--	--	--	gnl|CDD|232320	KOG4391, KOG4391, KOG4391, Predicted alpha/beta hydrolase BEM46 [General function prediction only].	--	--	--
Pm_1091	753612	761886	+	XP_003838303.1	similar to MFS multidrug transporter [Leptosphaeria maculans JN3]	--	--	--	--	GO:0016021	integral component of membrane	gnl|CDD|228204	KOG0255, KOG0255, KOG0255, Synaptic vesicle transporter SVOP and related transporters (major facilitator superfamily) [General function prediction only].	--	--	--
Pm_1092	763125	765750	+	OAL06034.1	PLP-dependent transferase [Stagonospora sp. SRC1lsM3a]	--	--	--	--	GO:0003824	catalytic activity	gnl|CDD|229343	KOG1401, KOG1401, KOG1401, Acetylornithine aminotransferase [Amino acid transport and metabolism].	--	--	--
Pm_1093	766726	768081	+	XP_018391339.1	hypothetical protein CC77DRAFT_1056035 [Alternaria alternata]	--	--	--	--	--	--	--	--	--	--	--
Pm_1094	768244	773852	-	XP_003838299.1	similar to fungal specific transcription factor [Leptosphaeria maculans JN3]	--	--	--	--	GO:0000981	DNA-binding transcription factor activity, RNA polymerase II-specific	--	--	--	--	--
Pm_1095	775362	777338	+	XP_018391337.1	hypothetical protein CC77DRAFT_14547 [Alternaria alternata]	--	--	--	--	GO:0016491	oxidoreductase activity	gnl|CDD|229173	KOG1231, KOG1231, KOG1231, Proteins containing the FAD binding domain [Energy production and conversion].	AKK27584.1	nan	nan
Pm_1096	777554	779318	-	XP_003838297.1	similar to phosphoesterase [Leptosphaeria maculans JN3]	--	--	--	--	GO:0016787	hydrolase activity	gnl|CDD|229373	KOG1432, KOG1432, KOG1432, Predicted DNA repair exonuclease SIA1 [General function prediction only].	--	--	--
Pm_1097	779819	781181	+	RYN39534.1	hypothetical protein AA0112_g3655 [Alternaria arborescens]	--	--	--	--	GO:0016429	tRNA (adenine-N1-)-methyltransferase activity	gnl|CDD|230854	KOG2915, KOG2915, KOG2915, tRNA(1-methyladenosine) methyltransferase, subunit GCD14 [Translation, ribosomal structure and biogenesis].	--	--	--
Pm_1098	781741	782469	+	XP_003838295.1	hypothetical protein LEMA_P118190.1 [Leptosphaeria maculans JN3]	--	--	--	--	--	--	--	--	--	--	--
Pm_1099	783545	785138	+	XP_003838294.1	hypothetical protein LEMA_P118180.1 [Leptosphaeria maculans JN3]	--	--	--	--	--	--	--	--	--	--	--
Pm_1100	786344	787861	+	RYN47886.1	hypothetical protein AA0118_g12025 [Alternaria tenuissima]	--	--	--	--	--	--	--	--	--	--	--
Pm_1101	788266	789435	-	XP_007692095.1	hypothetical protein COCMIDRAFT_106308 [Bipolaris oryzae ATCC 44560]	--	--	--	--	--	--	--	--	--	--	--
Pm_1102	789984	791840	-	OWY57188.1	general substrate transporter [Alternaria alternata]	--	--	--	--	GO:0005215	transporter activity	gnl|CDD|228203	KOG0254, KOG0254, KOG0254, Predicted transporter (major facilitator superfamily) [General function prediction only].	--	--	--
Pm_1103	794422	796124	-	XP_003838272.1	predicted protein [Leptosphaeria maculans JN3]	--	--	--	--	--	--	--	--	--	--	--
Pm_1104	799060	802967	+	OAL56538.1	lipolytic enzyme [Pyrenochaeta sp. DS3sAY3a]	--	--	--	--	GO:0005506	iron ion binding	gnl|CDD|228107	KOG0157, KOG0157, KOG0157, Cytochrome P450 CYP4/CYP19/CYP26 subfamilies [Secondary metabolites biosynthesis, transport and catabolism, Lipid transport and metabolism].	--	--	--
Pm_1105	803160	803882	-	--	--	--	--	--	--	--	--	--	--	--	--	--
Pm_1106	804281	804808	+	--	--	--	--	--	--	--	--	--	--	--	--	--
Pm_1107	805328	806816	-	XP_003838279.1	predicted protein [Leptosphaeria maculans JN3]	--	--	--	--	--	--	--	--	--	--	--
Pm_1108	808302	808816	+	OAL56517.1	hypothetical protein IQ07DRAFT_581837 [Pyrenochaeta sp. DS3sAY3a]	FKBP2	FK506-binding protein 2	EC:5.2.1.8		--	--	gnl|CDD|228497	KOG0549, KOG0549, KOG0549, FKBP-type peptidyl-prolyl cis-trans isomerase [Posttranslational modification, protein turnover, chaperones].	--	--	--
Pm_1109	809411	809728	+	--	--	--	--	--	--	--	--	--	--	--	--	--
Pm_1110	812506	814368	+	XP_003838283.1	hypothetical protein LEMA_P118070.1 [Leptosphaeria maculans JN3]	--	--	--	--	GO:0004888	transmembrane signaling receptor activity	--	--	--	--	--
Pm_1111	814790	816325	-	XP_003838284.1	similar to histidine acid phosphatase [Leptosphaeria maculans JN3]	PXYLP1	2-phosphoxylose phosphatase	EC:3.1.3.-		--	--	gnl|CDD|231652	KOG3720, KOG3720, KOG3720, Lysosomal & prostatic acid phosphatases [Lipid transport and metabolism].	--	--	--
Pm_1112	818344	820281	+	XP_003838285.1	hypothetical protein LEMA_P118090.1 [Leptosphaeria maculans JN3]	--	--	--	--	GO:0005525	GTP binding	gnl|CDD|230594	KOG2655, KOG2655, KOG2655, Septin family protein (P-loop GTPase) [Cell cycle control, cell division, chromosome partitioning, Nuclear structure, Intracellular trafficking, secretion, and vesicular transport].	--	--	--
Pm_1113	820873	821949	-	OAL56570.1	hypothetical protein IQ07DRAFT_11045 [Pyrenochaeta sp. DS3sAY3a]	--	--	--	--	--	--	gnl|CDD|229150	KOG1208, KOG1208, KOG1208, Dehydrogenases with different specificities (related to short-chain alcohol dehydrogenases) [Secondary metabolites biosynthesis, transport and catabolism].	--	--	--
Pm_1114	822439	823237	+	XP_018391293.1	hypothetical protein CC77DRAFT_9705 [Alternaria alternata]	--	--	--	--	--	--	gnl|CDD|232699	KOG4774, KOG4774, KOG4774, Uncharacterized conserved protein [Function unknown].	--	--	--
Pm_1115	823878	825899	+	XP_003838287.1	similar to ABC1 domain protein [Leptosphaeria maculans JN3]	ADCK, ABC1	aarF domain-containing kinase	--		--	--	gnl|CDD|229177	KOG1235, KOG1235, KOG1235, Predicted unusual protein kinase [General function prediction only].	--	--	--
Pm_1116	826487	826849	+	--	--	--	--	--	--	--	--	--	--	--	--	--
Pm_1117	828197	832331	-	--	--	--	--	--	--	--	--	--	--	--	--	--
Pm_1118	833755	834753	-	XP_003838288.1	similar to peroxisomal D3,D2-enoyl-CoA isomerase [Leptosphaeria maculans JN3]	PECI	peroxisomal 3,2-trans-enoyl-CoA isomerase	EC:5.3.3.8	ko00071 Fatty acid degradation;ko04146 Peroxisome;	GO:0003824	catalytic activity	gnl|CDD|227968	KOG0016, KOG0016, KOG0016, Enoyl-CoA hydratase/isomerase [Lipid transport and metabolism].	--	--	--
Pm_1119	835568	838968	-	XP_003838289.1	hypothetical protein LEMA_P118130.1 [Leptosphaeria maculans JN3]	--	--	--	--	GO:0005515	protein binding	--	--	--	--	--
Pm_1120	840199	840813	+	RYN31470.1	hypothetical protein AA0112_g6551 [Alternaria arborescens]	--	--	--	--	--	--	--	--	--	--	--
Pm_1121	841942	843117	-	XP_003837922.1	hypothetical protein LEMA_P119690.1 [Leptosphaeria maculans JN3]	--	--	--	--	--	--	--	--	--	--	--
Pm_1122	844548	845058	+	XP_003837921.1	hypothetical protein LEMA_P119680.1 [Leptosphaeria maculans JN3]	--	--	--	--	--	--	--	--	--	--	--
Pm_1123	846011	847183	-	OWY41857.1	lytic polysaccharide monooxygenase [Alternaria alternata]	--	--	--	--	--	--	--	--	CBX94475.1	nan	nan
Pm_1124	848320	850699	-	OAL05908.1	hypothetical protein IQ06DRAFT_313134 [Stagonospora sp. SRC1lsM3a]	--	--	--	--	--	--	--	--	--	--	--
Pm_1125	851981	853296	+	XP_003837916.1	predicted protein [Leptosphaeria maculans JN3]	--	--	--	--	--	--	--	--	--	--	--
Pm_1126	853376	854438	-	RYO28086.1	hypothetical protein AA0111_g6879 [Alternaria arborescens]	--	--	--	--	GO:0006629	lipid metabolic process	gnl|CDD|232497	KOG4569, KOG4569, KOG4569, Predicted lipase [Lipid transport and metabolism].	--	--	--
Pm_1127	855366	856928	-	XP_003837914.1	predicted protein [Leptosphaeria maculans JN3]	--	--	--	--	--	--	--	--	CBX94470.1	cellulose synthase (EC 2.4.1.12); chitin synthase (EC 2.4.1.16); dolichyl-phosphate beta-D-mannosyltransferase (EC 2.4.1.83); dolichyl-phosphate beta-glucosyltransferase (EC 2.4.1.117); N-acetylglucosaminyltransferase (EC 2.4.1.-); N-acetylgalactosaminyltransferase (EC 2.4.1.-); hyaluronan synthase (EC 2.4.1.212); chitin oligosaccharide synthase (EC 2.4.1.-); beta-1,3-glucan synthase (EC 2.4.1.34…	Distant similarity to families GT12, GT21, GT27, GT55, GT81 etc.
Pm_1128	859284	860454	+	XP_003837909.1	similar to endo-1,3(4)-beta-glucanase [Leptosphaeria maculans JN3]	--	--	--	--	GO:0004553	hydrolase activity, hydrolyzing O-glycosyl compounds	--	--	CBX94465.1	xyloglucan:xyloglucosyltransferase (EC 2.4.1.207); keratan-sulfate endo-1,4-beta-galactosidase (EC 3.2.1.103); endo-1,3-beta-glucanase (EC 3.2.1.39); endo-1,3(4)-beta-glucanase (EC 3.2.1.6); licheninase (EC 3.2.1.73); beta-agarase (EC 3.2.1.81); kappa;-carrageenase (EC 3.2.1.83); xyloglucanase (EC 3.2.1.151)	nan
Pm_1129	861276	862259	+	RYO42143.1	hypothetical protein AG0111_g5875 [Alternaria gaisen]	--	--	--	--	GO:0050661	NADP binding	gnl|CDD|228358	KOG0409, KOG0409, KOG0409, Predicted dehydrogenase [General function prediction only].	--	--	--
Pm_1130	862387	863855	-	XP_003838641.1	hypothetical protein LEMA_P115770.1 [Leptosphaeria maculans JN3]	--	--	--	--	--	--	--	--	--	--	--
Pm_1131	864588	866340	-	XP_003838641.1	hypothetical protein LEMA_P115770.1 [Leptosphaeria maculans JN3]	--	--	--	--	GO:0016255	attachment of GPI anchor to protein	gnl|CDD|230398	KOG2459, KOG2459, KOG2459, GPI transamidase complex, GPI17/PIG-S component, involved in glycosylphosphatidylinositol anchor biosynthesis [Cell wall/membrane/envelope biogenesis, Posttranslational modification, protein turnover, chaperones].	--	--	--
Pm_1132	867363	873599	+	XP_003838645.1	similar to Na/K ATPase alpha 1 subunit [Leptosphaeria maculans JN3]	ATP1A	sodium/potassium-transporting ATPase subunit alpha	EC:3.6.3.9	ko04022 cGMP-PKG signaling pathway;ko04024 cAMP signaling pathway;ko04260 Cardiac muscle contraction;ko04261 Adrenergic signaling in cardiomyocytes;ko04911 Insulin secretion;ko04918 Thyroid hormone synthesis;ko04919 Thyroid hormone signaling pathway;ko04960 Aldosterone-regulated sodium reabsorption;ko04961 Endocrine and other factor-regulated calcium reabsorption;ko04964 Proximal tubule bicarbona…	GO:0000166	nucleotide binding	gnl|CDD|228152	KOG0203, KOG0203, KOG0203, Na+/K+ ATPase, alpha subunit [Inorganic ion transport and metabolism].	--	--	--
Pm_1133	875715	876967	+	XP_018391308.1	hypothetical protein CC77DRAFT_924956 [Alternaria alternata]	--	--	--	--	--	--	--	--	CAP68330.1	Modules of approx. 40 residues found almost exclusively in fungi. The cellulose-binding function has been demonstrated in many cases, and appears to be mediated by three aromatic residues separated by about 10.4 angstrom and which form a flat surface. The only non-fungal occurence of CBM1 is in an algal non-hydrolytic polysaccharide-binding protein which is composed of four repeated CBM1 modules.…	Previously known as cellulose-binding domain family I (CBD I).
Pm_1134	877515	878315	-	XP_003838651.1	hypothetical protein LEMA_P115870.1 [Leptosphaeria maculans JN3]	--	--	--	--	--	--	--	--	CDP24533.1	nan	nan
Pm_1135	879761	881303	-	XP_003838650.1	similar to kynurenine 3-monooxygenase [Leptosphaeria maculans JN3]	--	--	--	--	GO:0004502	kynurenine 3-monooxygenase activity	gnl|CDD|230553	KOG2614, KOG2614, KOG2614, Kynurenine 3-monooxygenase and related flavoprotein monooxygenases [Energy production and conversion, General function prediction only].	--	--	--
Pm_1136	882005	883369	+	OAL06018.1	methionine aminopeptidase [Stagonospora sp. SRC1lsM3a]	map	methionyl aminopeptidase	EC:3.4.11.18		GO:0004177	aminopeptidase activity	gnl|CDD|230677	KOG2738, KOG2738, KOG2738, Putative methionine aminopeptidase [Posttranslational modification, protein turnover, chaperones].	CAZ34341.1	Modules of approx. 150 residues which always appear as a threefold internal repeat. The only apparent exception to this, xylanase II of Actinomadura sp. FC7 (GenBank U08894), is in fact not completely sequenced. These modules were first identified in several plant lectins such as ricin or agglutinin of Ricinus communis which bind galactose residues. The three-dimensional structure of a plant lect…	Previously known as cellulose-binding domain family XIII (CBD XIII).
Pm_1137	884161	884829	+	RMZ71799.1	ER-derived vesicles ERV14 [Pyrenophora seminiperda CCB06]	CNIH, ERV14	protein cornichon	--		GO:0016192	vesicle-mediated transport	gnl|CDD|230668	KOG2729, KOG2729, KOG2729, ER vesicle integral membrane protein involved in establishing cell polarity, signaling and protein degradation [Posttranslational modification, protein turnover, chaperones, Intracellular trafficking, secretion, and vesicular transport, Signal transduction mechanisms].	--	--	--
Pm_1138	885346	886810	+	XP_003838647.1	hypothetical protein LEMA_P115830.1 [Leptosphaeria maculans JN3]	CDC40, PRP17	pre-mRNA-processing factor 17	--	ko03040 Spliceosome;	GO:0005515	protein binding	gnl|CDD|228231	KOG0282, KOG0282, KOG0282, mRNA splicing factor [Function unknown].	--	--	--
Pm_1139	888194	888495	+	RYO70140.1	hypothetical protein AA0113_g3310 [Alternaria arborescens]	--	--	--	--	--	--	--	--	--	--	--
Pm_1140	889585	890181	+	KZM19689.1	membrane protein [Ascochyta rabiei]	--	--	--	--	GO:0016020	membrane	--	--	--	--	--
Pm_1141	890487	892156	-	XP_003838654.1	similar to chromate ion transporter [Leptosphaeria maculans JN3]	--	--	--	--	GO:0015109	chromate transmembrane transporter activity	--	--	--	--	--
Pm_1142	892769	894528	+	RYN56196.1	hypothetical protein AA0118_g8377 [Alternaria tenuissima]	--	--	--	--	--	--	gnl|CDD|232318	KOG4389, KOG4389, KOG4389, Acetylcholinesterase/Butyrylcholinesterase [Signal transduction mechanisms].	AEI52017.1	acetyl xylan esterase (EC 3.1.1.72).	nan
Pm_1143	894737	898505	-	XP_003838657.1	hypothetical protein LEMA_P115930.1 [Leptosphaeria maculans JN3]	SPC7, SPC105	kinetochore protein Spc7/SPC105	--		--	--	gnl|CDD|228111	KOG0161, KOG0161, KOG0161, Myosin class II heavy chain [Cytoskeleton].	--	--	--
Pm_1144	899094	903502	+	XP_003838658.1	hypothetical protein LEMA_P115940.1 [Leptosphaeria maculans JN3]	--	--	--	--	GO:0005515	protein binding	gnl|CDD|229023	KOG1079, KOG1079, KOG1079, Transcriptional repressor EZH1 [Transcription].	--	--	--
Pm_1145	906244	907110	+	XP_007685593.1	hypothetical protein COCMIDRAFT_88882 [Bipolaris oryzae ATCC 44560]	--	--	--	--	--	--	--	--	--	--	--
Pm_1146	907473	908165	-	XP_003838661.1	hypothetical protein LEMA_P115970.1 [Leptosphaeria maculans JN3]	--	--	--	--	--	--	--	--	--	--	--
Pm_1147	908463	910116	-	XP_003838662.1	similar to phospho-2-dehydro-3-deoxyheptonate aldolase [Leptosphaeria maculans JN3]	E2.5.1.54, aroF, aroG, aroH	3-deoxy-7-phosphoheptulonate synthase	EC:2.5.1.54	ko00400 Phenylalanine, tyrosine and tryptophan biosynthesis;ko01230 Biosynthesis of amino acids;ko02024 Quorum sensing;	GO:0003849	3-deoxy-7-phosphoheptulonate synthase activity	--	--	--	--	--
Pm_1148	910617	911041	+	XP_003838663.1	hypothetical protein LEMA_P115990.1 [Leptosphaeria maculans JN3]	--	--	--	--	--	--	gnl|CDD|231388	KOG3450, KOG3450, KOG3450, Huntingtin interacting protein HYPK [General function prediction only].	--	--	--
Pm_1149	912660	916732	+	XP_003838664.1	hypothetical protein LEMA_P116000.1 [Leptosphaeria maculans JN3]	--	--	--	--	GO:0008168	methyltransferase activity	--	--	--	--	--
Pm_1150	917232	918894	-	XP_003838665.1	predicted protein [Leptosphaeria maculans JN3]	--	--	--	--	--	--	--	--	--	--	--
Pm_1151	919861	921374	-	XP_003838666.1	hypothetical protein LEMA_P116020.1 [Leptosphaeria maculans JN3]	--	--	--	--	GO:0002949	tRNA threonylcarbamoyladenosine modification	gnl|CDD|230646	KOG2707, KOG2707, KOG2707, Predicted metalloprotease with chaperone activity (RNAse H/HSP70 fold) [Posttranslational modification, protein turnover, chaperones].	--	--	--
Pm_1152	921746	924415	+	XP_003838667.1	hypothetical protein LEMA_P116030.1 [Leptosphaeria maculans JN3]	--	--	--	--	GO:0004806	triglyceride lipase activity	gnl|CDD|230153	KOG2214, KOG2214, KOG2214, Predicted esterase of the alpha-beta hydrolase superfamily [General function prediction only].	--	--	--
Pm_1153	926158	930612	+	XP_003838668.1	similar to DNA excision repair protein Rad2 [Leptosphaeria maculans JN3]	ERCC5, XPG, RAD2	DNA excision repair protein ERCC-5	--	ko03420 Nucleotide excision repair;	GO:0003677	DNA binding	gnl|CDD|230459	KOG2520, KOG2520, KOG2520, 5'-3' exonuclease [Replication, recombination and repair].	--	--	--
Pm_1154	932192	934788	+	XP_003838670.1	predicted protein [Leptosphaeria maculans JN3]	--	--	--	--	GO:0006355	regulation of transcription, DNA-templated	--	--	--	--	--
Pm_1155	935029	936345	-	OAL56945.1	hypothetical protein IQ07DRAFT_607202 [Pyrenochaeta sp. DS3sAY3a]	--	--	--	--	--	--	--	--	--	--	--
Pm_1156	937033	938961	+	OMP84225.1	hypothetical protein BK809_0000157 [Diplodia seriata]	--	--	--	--	--	--	--	--	--	--	--
Pm_1157	939673	943700	+	XP_001937281.1	cyclohexanone 1,2-monooxygenase [Pyrenophora tritici-repentis Pt-1C-BFP]	--	--	--	--	GO:0004499	N,N-dimethylaniline monooxygenase activity	gnl|CDD|229341	KOG1399, KOG1399, KOG1399, Flavin-containing monooxygenase [Secondary metabolites biosynthesis, transport and catabolism].	--	--	--
Pm_1158	944062	945120	-	XP_003837895.1	hypothetical protein LEMA_P119420.1 [Leptosphaeria maculans JN3]	--	--	--	--	GO:0005515	protein binding	--	--	--	--	--
Pm_1159	945882	946604	-	XP_003837896.1	similar to lipoate-protein ligase B [Leptosphaeria maculans JN3]	--	--	--	--	GO:0006464	cellular protein modification process	gnl|CDD|228274	KOG0325, KOG0325, KOG0325, Lipoyltransferase [Energy production and conversion, Coenzyme transport and metabolism].	--	--	--
Pm_1160	946812	947675	+	XP_007698362.1	hypothetical protein COCSADRAFT_35634 [Bipolaris sorokiniana ND90Pr]	--	--	--	--	GO:0003676	nucleic acid binding	--	--	--	--	--
Pm_1161	948649	950900	-	XP_003837897.1	hypothetical protein LEMA_P119440.1 [Leptosphaeria maculans JN3]	--	--	--	--	GO:0005515	protein binding	--	--	--	--	--
Pm_1162	951911	952470	+	XP_003837898.1	similar to mitochondrial genome maintenance protein Mgr2 [Leptosphaeria maculans JN3]	--	--	--	--	--	--	gnl|CDD|232027	KOG4096, KOG4096, KOG4096, Uncharacterized conserved protein [Function unknown].	--	--	--
Pm_1163	952852	955509	+	XP_003837900.1	hypothetical protein LEMA_P119470.1 [Leptosphaeria maculans JN3]	SARNP, CIP29, THO1	SAP domain-containing ribonucleoprotein	--		--	--	gnl|CDD|228101	KOG0151, KOG0151, KOG0151, Predicted splicing regulator, contains RRM, SWAP and RPR domains [General function prediction only].	--	--	--
Pm_1164	956637	958302	+	RYN39645.1	hypothetical protein AA0112_g3535 [Alternaria arborescens]	--	--	--	--	GO:0016021	integral component of membrane	gnl|CDD|230443	KOG2504, KOG2504, KOG2504, Monocarboxylate transporter [Carbohydrate transport and metabolism].	--	--	--
Pm_1165	960920	961926	-	XP_003837904.1	hypothetical protein LEMA_P119510.1 [Leptosphaeria maculans JN3]	--	--	--	--	GO:0003676	nucleic acid binding	gnl|CDD|228059	KOG0108, KOG0108, KOG0108, mRNA cleavage and polyadenylation factor I complex, subunit RNA15 [RNA processing and modification].	--	--	--
Pm_1166	963059	964574	-	XP_003837905.1	hypothetical protein LEMA_P119520.1 [Leptosphaeria maculans JN3]	--	--	--	--	GO:0005515	protein binding	--	--	--	--	--
Pm_1167	964809	966604	+	XP_003837906.1	similar to MYND domain-containing protein [Leptosphaeria maculans JN3]	--	--	--	--	GO:0005515	protein binding	--	--	--	--	--
Pm_1168	968312	969217	-	XP_003837907.1	hypothetical protein LEMA_P119540.1 [Leptosphaeria maculans JN3]	--	--	--	--	--	--	--	--	--	--	--
Pm_1169	969790	971130	+	XP_003837908.1	similar to alanyl-tRNA synthetase domain-containing protein 1 [Leptosphaeria maculans JN3]	--	--	--	--	GO:0000166	nucleotide binding	gnl|CDD|230044	KOG2105, KOG2105, KOG2105, Predicted metal-dependent hydrolase, contains AlaS domain [General function prediction only].	--	--	--
Pm_1170	977381	987773	-	RYN31285.1	hypothetical protein AA0112_g6609 [Alternaria arborescens]	--	--	--	--	--	--	--	--	--	--	--
Pm_1171	988719	989824	+	EFQ95607.1	hypothetical protein PTT_05853 [Pyrenophora teres f. teres 0-1]	STX5	syntaxin 5	--	ko04130 SNARE interactions in vesicular transport;	GO:0016020	membrane	gnl|CDD|228758	KOG0812, KOG0812, KOG0812, SNARE protein SED5/Syntaxin 5 [Intracellular trafficking, secretion, and vesicular transport].	--	--	--
Pm_1172	992402	994210	+	XP_003838314.1	hypothetical protein LEMA_P118380.1 [Leptosphaeria maculans JN3]	--	--	--	--	--	--	--	--	--	--	--
Pm_1173	994661	996430	-	XP_003838316.1	hypothetical protein LEMA_P118400.1 [Leptosphaeria maculans JN3]	--	--	--	--	GO:0003676	nucleic acid binding	gnl|CDD|231542	KOG3608, KOG3608, KOG3608, Zn finger proteins [General function prediction only].	--	--	--
Pm_1174	996688	997314	+	XP_003838317.1	hypothetical protein LEMA_P118410.1 [Leptosphaeria maculans JN3]	--	--	--	--	GO:0003677	DNA binding	gnl|CDD|231343	KOG3405, KOG3405, KOG3405, RNA polymerase subunit K [Transcription].	--	--	--
Pm_1175	997671	1002836	+	KNG47416.1	trna exportin [Stemphylium lycopersici]	XPOT	exportin-T	--	ko03013 RNA transport;	GO:0018738	S-formylglutathione hydrolase activity	gnl|CDD|229960	KOG2021, KOG2021, KOG2021, Nuclear mRNA export factor receptor LOS1/Exportin-t (importin beta superfamily) [Nuclear structure, Intracellular trafficking, secretion, and vesicular transport, Translation, ribosomal structure and biogenesis].	--	--	--
Pm_1176	1005042	1006221	+	XP_003838321.1	predicted protein [Leptosphaeria maculans JN3]	--	--	--	--	--	--	--	--	--	--	--
Pm_1177	1007712	1009711	+	XP_003838322.1	predicted protein [Leptosphaeria maculans JN3]	--	--	--	--	--	--	--	--	--	--	--
Pm_1178	1009820	1011593	-	RYO41860.1	hypothetical protein AG0111_g5898 [Alternaria gaisen]	--	--	--	--	GO:0070403	NAD+ binding	gnl|CDD|230622	KOG2683, KOG2683, KOG2683, Sirtuin 4 and related class II sirtuins (SIR2 family) [Chromatin structure and dynamics, Transcription].	--	--	--
Pm_1179	1012956	1013788	-	XP_003838323.1	hypothetical protein LEMA_P118470.1 [Leptosphaeria maculans JN3]	--	--	--	--	GO:0003677	DNA binding	--	--	--	--	--
Pm_1180	1015802	1018585	-	XP_003838325.1	similar to beta-glucosidase [Leptosphaeria maculans JN3]	--	--	--	--	GO:0004553	hydrolase activity, hydrolyzing O-glycosyl compounds	--	--	CBX94846.1	beta-glucosidase (EC 3.2.1.21); xylan 1,4-beta-xylosidase (EC 3.2.1.37); beta-N-acetylhexosaminidase (EC 3.2.1.52); glucan 1,3-beta-glucosidase (EC 3.2.1.58); glucan 1,4-beta-glucosidase (EC 3.2.1.74); exo-1,3-1,4-glucanase (EC 3.2.1.-); alphalpha-L-arabinofuranosidase (EC 3.2.1.55).	nan
Pm_1181	1020771	1022480	-	WP_070365981.1	hypothetical protein [Pediococcus acidilactici]	--	--	--	--	--	--	--	--	--	--	--
Pm_1182	1022841	1025171	-	--	--	--	--	--	--	--	--	--	--	--	--	--
Pm_1183	1025205	1026206	-	--	--	--	--	--	--	--	--	--	--	--	--	--
Pm_1184	1026291	1027718	-	EDT96992.1	hypothetical protein SP305906_1713 [Streptococcus pneumoniae CDC3059-06]	--	--	--	--	--	--	--	--	--	--	--
Pm_1185	1028109	1029037	-	XP_013995109.1	PREDICTED: fibrous sheath CABYR-binding protein-like isoform X1 [Salmo salar]	--	--	--	--	--	--	--	--	--	--	--
Pm_1186	1029723	1030862	-	--	--	--	--	--	--	--	--	--	--	--	--	--
Pm_1187	1030957	1033905	+	XP_003838327.1	hypothetical protein LEMA_P118510.1 [Leptosphaeria maculans JN3]	--	--	--	--	--	--	--	--	--	--	--
Pm_1188	1035428	1036863	-	XP_003838329.1	hypothetical protein LEMA_P118530.1 [Leptosphaeria maculans JN3]	--	--	--	--	--	--	--	--	--	--	--
Pm_1189	1037370	1038401	-	XP_003838330.1	hypothetical protein LEMA_P118540.1 [Leptosphaeria maculans JN3]	--	--	--	--	GO:0043565	sequence-specific DNA binding	gnl|CDD|231004	KOG3066, KOG3066, KOG3066, Translin-associated protein X [General function prediction only].	--	--	--
Pm_1190	1038672	1040032	+	XP_003838331.1	similar to GPI mannosyltransferase 1 [Leptosphaeria maculans JN3]	--	--	--	--	GO:0006506	GPI anchor biosynthetic process	gnl|CDD|231824	KOG3893, KOG3893, KOG3893, Mannosyltransferase [Carbohydrate transport and metabolism].	CBX94852.1	Dol-P-Man alpha-1,4-mannosyltransferase (EC 2.4.1.-)	These enzymes use dolichol-P-mannose as the sugar donor.
Pm_1191	1040154	1044715	-	XP_003838332.1	similar to multidrug resistance protein 2 [Leptosphaeria maculans JN3]	--	--	--	--	GO:0005524	ATP binding	gnl|CDD|228006	KOG0055, KOG0055, KOG0055, Multidrug/pheromone exporter, ABC superfamily [Secondary metabolites biosynthesis, transport and catabolism].	AMD89422.1	sucrose synthase (EC 2.4.1.13); sucrose-phosphate synthase (EC 2.4.1.14); alpha-glucosyltransferase (EC 2.4.1.52); lipopolysaccharide N-acetylglucosaminyltransferase (EC 2.4.1.56); GDP-Man alpha-mannosyltransferase (EC 2.4.1.-); 1,2-diacylglycerol 3-glucosyltransferase (EC 2.4.1.157); diglucosyl diacylglycerol synthase (EC 2.4.1.208); digalactosyldiacylglycerol synthase (EC 2.4.1.141); trehalose …	nan
Pm_1192	1045307	1045929	-	XP_003838333.1	similar to DUF757 domain-containing protein [Leptosphaeria maculans JN3]	--	--	--	--	--	--	gnl|CDD|232024	KOG4093, KOG4093, KOG4093, Uncharacterized conserved protein [Function unknown].	--	--	--
Pm_1193	1046184	1053342	+	PZD30320.1	WD domain containing protein [Pyrenophora tritici-repentis]	--	--	--	--	GO:0005515	protein binding	gnl|CDD|228920	KOG0974, KOG0974, KOG0974, WD-repeat protein WDR6, WD repeat superfamily [General function prediction only].	--	--	--
Pm_1194	1053966	1054934	-	XP_018391868.1	FSH1-domain-containing protein [Alternaria alternata]	--	--	--	--	--	--	gnl|CDD|230490	KOG2551, KOG2551, KOG2551, Phospholipase/carboxyhydrolase [Amino acid transport and metabolism].	--	--	--
Pm_1195	1055298	1056986	-	XP_003838337.1	similar to 26S proteasome non-ATPase regulatory subunit 12 [Leptosphaeria maculans JN3]	PSMD12, RPN5	26S proteasome regulatory subunit N5	--	ko03050 Proteasome;ko05169 Epstein-Barr virus infection;	--	--	gnl|CDD|229439	KOG1498, KOG1498, KOG1498, 26S proteasome regulatory complex, subunit RPN5/PSMD12 [Posttranslational modification, protein turnover, chaperones].	--	--	--
Pm_1196	1057300	1060811	-	XP_003838338.1	hypothetical protein LEMA_P118620.1 [Leptosphaeria maculans JN3]	--	--	--	--	--	--	gnl|CDD|228841	KOG0895, KOG0895, KOG0895, Ubiquitin-conjugating enzyme [Posttranslational modification, protein turnover, chaperones].	--	--	--
Pm_1197	1061102	1062939	-	EFQ89408.1	hypothetical protein PTT_14324 [Pyrenophora teres f. teres 0-1]	DNAJB4	DnaJ homolog subfamily B member 4	--		--	--	gnl|CDD|228638	KOG0691, KOG0691, KOG0691, Molecular chaperone (DnaJ superfamily) [Posttranslational modification, protein turnover, chaperones].	--	--	--
Pm_1198	1063561	1064438	-	XP_003838340.1	hypothetical protein LEMA_P118640.1 [Leptosphaeria maculans JN3]	EIF4E	translation initiation factor 4E	--	ko01521 EGFR tyrosine kinase inhibitor resistance;ko03013 RNA transport;ko04066 HIF-1 signaling pathway;ko04150 mTOR signaling pathway;ko04151 PI3K-Akt signaling pathway;ko04211 Longevity regulating pathway;ko04910 Insulin signaling pathway;	GO:0003723	RNA binding	gnl|CDD|229611	KOG1670, KOG1670, KOG1670, Translation initiation factor 4F, cap-binding subunit (eIF-4E) and related cap-binding proteins [Translation, ribosomal structure and biogenesis].	--	--	--
Pm_1199	1065153	1066796	-	XP_003838341.1	similar to Farnesyl-diphosphate farnesyl transferase (squalene synthase) [Leptosphaeria maculans JN3]	--	--	--	--	GO:0004310	farnesyl-diphosphate farnesyltransferase activity	gnl|CDD|229400	KOG1459, KOG1459, KOG1459, Squalene synthetase [Lipid transport and metabolism].	--	--	--
Pm_1200	1067459	1069446	-	XP_003838342.1	similar to tyrosyl-tRNA synthetase [Leptosphaeria maculans JN3]	--	--	--	--	GO:0000166	nucleotide binding	gnl|CDD|230562	KOG2623, KOG2623, KOG2623, Tyrosyl-tRNA synthetase [Translation, ribosomal structure and biogenesis].	--	--	--
Pm_1201	1069816	1072782	+	XP_003838343.1	similar to raffinose synthase protein Sip1 [Leptosphaeria maculans JN3]	--	--	--	--	GO:0003824	catalytic activity	--	--	CBX94864.1	alpha-galactosidase (EC 3.2.1.22); alpha-N-acetylgalactosaminidase (EC 3.2.1.49); stachyose synthase (EC 2.4.1.67); raffinose synthase (EC 2.4.1.82)	Mechanistic commonality with family GH27 demonstrated by Comfort et al. (2007) Biochemistry, 46: 3319-3330 (PMID: 17323919)
Pm_1202	1073051	1074293	-	XP_003838344.1	predicted protein [Leptosphaeria maculans JN3]	--	--	--	--	--	--	--	--	--	--	--
Pm_1203	1077194	1080105	+	XP_003838345.1	hypothetical protein LEMA_P118690.1 [Leptosphaeria maculans JN3]	--	--	--	--	--	--	--	--	--	--	--
Pm_1204	1080873	1082036	-	OAL56876.1	carbonic anhydrase [Pyrenochaeta sp. DS3sAY3a]	--	--	--	--	GO:0004089	carbonate dehydratase activity	gnl|CDD|228331	KOG0382, KOG0382, KOG0382, Carbonic anhydrase [General function prediction only].	--	--	--
Pm_1205	1086317	1086643	+	PSN68728.1	ethyl tert-butyl ether degradation EthD [Corynespora cassiicola Philippines]	--	--	--	--	--	--	--	--	--	--	--
Pm_1206	1086881	1089879	-	XP_003838353.1	similar to DUF221 domain protein [Leptosphaeria maculans JN3]	--	--	--	--	GO:0016020	membrane	gnl|CDD|229077	KOG1134, KOG1134, KOG1134, Uncharacterized conserved protein [General function prediction only].	--	--	--
Pm_1207	1090897	1093438	-	XP_003838352.1	hypothetical protein LEMA_P118760.1 [Leptosphaeria maculans JN3]	WDR68, HAN11	WD repeat-containing protein 68	--		GO:0005515	protein binding	gnl|CDD|228239	KOG0290, KOG0290, KOG0290, Conserved WD40 repeat-containing protein AN11 [Function unknown].	--	--	--
Pm_1208	1093649	1094890	+	XP_003838351.1	similar to pantetheine-phosphate adenylyltransferase family protein [Leptosphaeria maculans JN3]	--	--	--	--	--	--	gnl|CDD|231289	KOG3351, KOG3351, KOG3351, Predicted nucleotidyltransferase [General function prediction only].	--	--	--
Pm_1209	1096238	1097863	+	XP_003838349.1	predicted protein [Leptosphaeria maculans JN3]	--	--	--	--	--	--	--	--	--	--	--
Pm_1210	1099592	1101925	+	XP_003838348.1	predicted protein [Leptosphaeria maculans JN3]	--	--	--	--	--	--	--	--	--	--	--
Pm_1211	1102340	1103389	-	--	--	--	--	--	--	--	--	--	--	--	--	--
Pm_1212	1105667	1106208	+	KNG47345.1	major allergen alt [Stemphylium lycopersici]	--	--	--	--	--	--	--	--	--	--	--
Pm_1213	1107826	1108987	+	OAL06080.1	hypothetical protein IQ06DRAFT_212663 [Stagonospora sp. SRC1lsM3a]	--	--	--	--	GO:0008270	zinc ion binding	gnl|CDD|229140	KOG1198, KOG1198, KOG1198, Zinc-binding oxidoreductase [Energy production and conversion, General function prediction only].	--	--	--
Pm_1214	1109520	1112680	+	XP_003838360.1	similar to transcription initiation protein spt5 [Leptosphaeria maculans JN3]	SUPT5H, SPT5	transcription elongation factor SPT5	--		GO:0005515	protein binding	gnl|CDD|229938	KOG1999, KOG1999, KOG1999, RNA polymerase II transcription elongation factor DSIF/SUPT5H/SPT5 [Transcription].	--	--	--
Pm_1215	1113726	1115447	+	XP_003838362.1	hypothetical protein LEMA_P118860.1 [Leptosphaeria maculans JN3]	--	--	--	--	GO:0003676	nucleic acid binding	gnl|CDD|228067	KOG0116, KOG0116, KOG0116, RasGAP SH3 binding protein rasputin, contains NTF2 and RRM domains [Signal transduction mechanisms].	--	--	--
Pm_1216	1116372	1118953	+	RYN98603.1	hypothetical protein AA0119_g7063 [Alternaria tenuissima]	--	--	--	--	GO:0005525	GTP binding	gnl|CDD|230594	KOG2655, KOG2655, KOG2655, Septin family protein (P-loop GTPase) [Cell cycle control, cell division, chromosome partitioning, Nuclear structure, Intracellular trafficking, secretion, and vesicular transport].	--	--	--
Pm_1217	1119280	1120989	-	XP_003838365.1	hypothetical protein LEMA_P118890.1 [Leptosphaeria maculans JN3]	--	--	--	--	--	--	gnl|CDD|232318	KOG4389, KOG4389, KOG4389, Acetylcholinesterase/Butyrylcholinesterase [Signal transduction mechanisms].	--	--	--
Pm_1218	1121775	1122872	-	XP_003838366.1	hypothetical protein LEMA_P118900.1 [Leptosphaeria maculans JN3]	--	--	--	--	--	--	gnl|CDD|228269	KOG0320, KOG0320, KOG0320, Predicted E3 ubiquitin ligase [Posttranslational modification, protein turnover, chaperones].	--	--	--
Pm_1219	1123236	1125079	-	XP_003838367.1	hypothetical protein LEMA_P118910.1 [Leptosphaeria maculans JN3]	--	--	--	--	GO:0016021	integral component of membrane	gnl|CDD|228203	KOG0254, KOG0254, KOG0254, Predicted transporter (major facilitator superfamily) [General function prediction only].	--	--	--
Pm_1220	1125530	1129489	-	XP_003838369.1	similar to structural maintenance of chromosomes protein 1A [Leptosphaeria maculans JN3]	SMC1	structural maintenance of chromosome 1	--	ko04110 Cell cycle;ko04111 Cell cycle - yeast;ko04113 Meiosis - yeast;ko04114 Oocyte meiosis;	GO:0005515	protein binding	gnl|CDD|227969	KOG0018, KOG0018, KOG0018, Structural maintenance of chromosome protein 1 (sister chromatid cohesion complex Cohesin, subunit SMC1) [Cell cycle control, cell division, chromosome partitioning].	--	--	--
Pm_1221	1130140	1131797	+	XP_003838370.1	hypothetical protein LEMA_P118940.1 [Leptosphaeria maculans JN3]	--	--	--	--	--	--	gnl|CDD|230834	KOG2895, KOG2895, KOG2895, Uncharacterized conserved protein [Function unknown].	--	--	--
Pm_1222	1133001	1135056	-	RAR07596.1	hypothetical protein DDE83_006400 [Stemphylium lycopersici]	--	--	--	--	--	--	--	--	--	--	--
Pm_1223	1135515	1138148	-	OAL56872.1	hypothetical protein IQ07DRAFT_21386 [Pyrenochaeta sp. DS3sAY3a]	--	--	--	--	GO:0000981	DNA-binding transcription factor activity, RNA polymerase II-specific	--	--	--	--	--
Pm_1224	1138457	1141410	-	PSN63237.1	hypothetical protein BS50DRAFT_591416 [Corynespora cassiicola Philippines]	--	--	--	--	GO:0003677	DNA binding	--	--	--	--	--
Pm_1225	1142982	1144133	+	XP_003838373.1	similar to phosphopantothenate-cysteine ligase [Leptosphaeria maculans JN3]	PPCS, coaB	phosphopantothenate-cysteine ligase	EC:6.3.2.5	ko00770 Pantothenate and CoA biosynthesis;	--	--	gnl|CDD|230667	KOG2728, KOG2728, KOG2728, Uncharacterized conserved protein with similarity to phosphopantothenoylcysteine synthetase/decarboxylase [General function prediction only].	--	--	--
Pm_1226	1146621	1147916	+	XP_003838374.1	predicted protein [Leptosphaeria maculans JN3]	--	--	--	--	--	--	--	--	--	--	--
Pm_1227	1152433	1154913	+	RYO42228.1	hypothetical protein AG0111_g6584 [Alternaria gaisen]	GLX	glyoxal/methylglyoxal oxidase	EC:1.2.3.15		GO:0008061	chitin binding	--	--	CBX94899.1	Modules of approx. 40 residues. The chitin-binding function has been demonstrated in many cases. These modules are found attached to a number of chitinase catalytic domains, but also in non-catalytic proteins either in isolation or as multiple repeats.	nan
Pm_1228	1155139	1155891	-	XP_001790911.1	hypothetical protein SNOG_00220 [Parastagonospora nodorum SN15]	--	--	--	--	GO:0005515	protein binding	gnl|CDD|228813	KOG0867, KOG0867, KOG0867, Glutathione S-transferase [Posttranslational modification, protein turnover, chaperones].	--	--	--
Pm_1229	1156885	1157994	-	XP_003838047.1	hypothetical protein LEMA_P120940.1 [Leptosphaeria maculans JN3]	--	--	--	--	--	--	--	--	--	--	--
Pm_1230	1158071	1160217	+	XP_003838046.1	hypothetical protein LEMA_P120930.1 [Leptosphaeria maculans JN3]	--	--	--	--	--	--	gnl|CDD|228340	KOG0391, KOG0391, KOG0391, SNF2 family DNA-dependent ATPase [General function prediction only].	--	--	--
Pm_1231	1161364	1162452	+	XP_003838045.1	hypothetical protein LEMA_P120920.1 [Leptosphaeria maculans JN3]	--	--	--	--	--	--	--	--	--	--	--
Pm_1232	1163559	1165388	+	XP_003838044.1	predicted protein [Leptosphaeria maculans JN3]	--	--	--	--	--	--	--	--	--	--	--
Pm_1233	1170595	1172968	-	XP_003838040.1	similar to C6 zinc finger domain containing protein [Leptosphaeria maculans JN3]	--	--	--	--	GO:0000981	DNA-binding transcription factor activity, RNA polymerase II-specific	--	--	--	--	--
Pm_1234	1173763	1176050	-	XP_003838039.1	hypothetical protein LEMA_P120860.1 [Leptosphaeria maculans JN3]	SSRP1	structure-specific recognition protein 1	--		GO:0003677	DNA binding	gnl|CDD|228474	KOG0526, KOG0526, KOG0526, Nucleosome-binding factor SPN, POB3 subunit [Transcription, Replication, recombination and repair, Chromatin structure and dynamics].	--	--	--
Pm_1235	1180138	1181043	+	--	--	--	--	--	--	--	--	--	--	--	--	--
Pm_1236	1181392	1182344	-	--	--	--	--	--	--	--	--	--	--	--	--	--
Pm_1237	1183600	1187243	-	XP_003838032.1	similar to cytoskeleton assembly control protein Sla2 [Leptosphaeria maculans JN3]	HIP1R, SLA2	huntingtin-interacting protein 1-related protein	--		GO:0003779	actin binding	gnl|CDD|228926	KOG0980, KOG0980, KOG0980, Actin-binding protein SLA2/Huntingtin-interacting protein Hip1 [Cytoskeleton].	--	--	--
Pm_1238	1187842	1189371	-	XP_003838033.1	similar to pre-mRNA-splicing factor slu7 [Leptosphaeria maculans JN3]	SLU7	pre-mRNA-processing factor SLU7	--	ko03040 Spliceosome;	--	--	gnl|CDD|230499	KOG2560, KOG2560, KOG2560, RNA splicing factor - Slu7p [RNA processing and modification].	--	--	--
Pm_1239	1189640	1197428	+	XP_003838034.1	similar to DNA polymerase zeta catalytic subunit [Leptosphaeria maculans JN3]	POLZ1, rev3	DNA polymerase zeta	EC:2.7.7.7	ko01524 Platinum drug resistance;ko03460 Fanconi anemia pathway;	GO:0000166	nucleotide binding	gnl|CDD|228914	KOG0968, KOG0968, KOG0968, DNA polymerase zeta, catalytic subunit [Replication, recombination and repair].	--	--	--
Pm_1240	1199786	1200494	-	--	--	--	--	--	--	--	--	--	--	--	--	--
Pm_1241	1202721	1204973	+	KZM19700.1	hypothetical protein ST47_g9274 [Ascochyta rabiei]	WDR23	WD repeat-containing protein 23	--		GO:0005515	protein binding	gnl|CDD|228215	KOG0266, KOG0266, KOG0266, WD40 repeat-containing protein [General function prediction only].	--	--	--
Pm_1242	1205462	1205839	-	XP_001791442.1	hypothetical protein SNOG_00767 [Parastagonospora nodorum SN15]	SEC61G, SSS1, secE	protein transport protein SEC61 subunit gamma and related proteins	--	ko03060 Protein export;ko04141 Protein processing in endoplasmic reticulum;ko04145 Phagosome;ko05110 Vibrio cholerae infection;	GO:0006605	protein targeting	gnl|CDD|231436	KOG3498, KOG3498, KOG3498, Preprotein translocase, gamma subunit [Intracellular trafficking, secretion, and vesicular transport].	--	--	--
Pm_1243	1206813	1211573	+	PZD20778.1	BglC, Endoglucanase [Pyrenophora tritici-repentis]	--	--	--	--	GO:0003676	nucleic acid binding	--	--	CBX94583.1	chitosanase (EC 3.2.1.132); beta-mannosidase (EC 3.2.1.25); Cellulase (EC 3.2.1.4); glucan 1,3-beta-glucosidase (EC 3.2.1.58); licheninase (EC 3.2.1.73); glucan endo-1,6-beta-glucosidase (EC 3.2.1.75); mannan endo-beta-1,4-mannosidase (EC 3.2.1.78); endo-beta-1,4-xylanase (EC 3.2.1.8); cellulose beta-1,4-cellobiosidase (EC 3.2.1.91); beta-1,3-mannanase (EC 3.2.1.-); xyloglucan-specific endo-beta-…	formerly known as cellulase family A; Following a recent paper by St John et al. (FEBS Letters, 2010, in press) several GH5 subfamilies have been reassigned to GH30.
Pm_1244	1212099	1213982	-	OWY41981.1	meiotic expression up-regulated protein 14 [Alternaria alternata]	--	--	--	--	--	--	--	--	--	--	--
Pm_1245	1214297	1215745	-	XP_003838025.1	hypothetical protein LEMA_P120720.1 [Leptosphaeria maculans JN3]	--	--	--	--	GO:0001401	SAM complex	gnl|CDD|230966	KOG3028, KOG3028, KOG3028, Translocase of outer mitochondrial membrane complex, subunit TOM37/Metaxin 1 [Intracellular trafficking, secretion, and vesicular transport].	--	--	--
Pm_1246	1215923	1216859	+	XP_003838024.1	hypothetical protein LEMA_P120710.1 [Leptosphaeria maculans JN3]	--	--	--	--	--	--	--	--	--	--	--
Pm_1247	1225026	1226404	-	XP_003838018.1	similar to oxidoreductase [Leptosphaeria maculans JN3]	mmsB, HIBADH	3-hydroxyisobutyrate dehydrogenase	EC:1.1.1.31	ko00280 Valine, leucine and isoleucine degradation;	GO:0016491	oxidoreductase activity	gnl|CDD|228358	KOG0409, KOG0409, KOG0409, Predicted dehydrogenase [General function prediction only].	--	--	--
Pm_1248	1227857	1228705	-	XP_003838016.1	hypothetical protein LEMA_P120630.1 [Leptosphaeria maculans JN3]	--	--	--	--	--	--	--	--	CBX94572.1	nan	nan
Pm_1249	1229519	1230244	-	XP_003838015.1	similar to MIND kinetochore complex component Nnf1 [Leptosphaeria maculans JN3]	--	--	--	--	GO:0000818	nuclear MIS12/MIND complex	--	--	--	--	--
Pm_1250	1230575	1235042	+	XP_003838014.1	hypothetical protein LEMA_P120610.1 [Leptosphaeria maculans JN3]	--	--	--	--	--	--	--	--	--	--	--
Pm_1251	1240562	1241155	+	OWY56392.1	response to oxidative stress [Alternaria alternata]	--	--	--	--	--	--	--	--	--	--	--
Pm_1252	1241315	1243106	-	XP_003845932.1	similar to siderophore iron transporter mirB [Leptosphaeria maculans JN3]	--	--	--	--	GO:0016021	integral component of membrane	gnl|CDD|228203	KOG0254, KOG0254, KOG0254, Predicted transporter (major facilitator superfamily) [General function prediction only].	--	--	--
Pm_1253	1244771	1249032	-	XP_003845931.1	similar to transferase family protein [Leptosphaeria maculans JN3]	--	--	--	--	GO:0003824	catalytic activity	gnl|CDD|229119	KOG1176, KOG1176, KOG1176, Acyl-CoA synthetase [Lipid transport and metabolism].	AIT18900.1	chitinase (EC 3.2.1.14); endo-beta-N-acetylglucosaminidase (EC 3.2.1.96); xylanase inhibitor; concanavalin B; narbonin	Contains chitinases of classes III and V. Contains non-catalytic proteins such as xylanase inhibitor; concanavalin B; narbonin
Pm_1254	1249836	1251350	+	XP_003845930.1	hypothetical protein LEMA_P012380.1 [Leptosphaeria maculans JN3]	--	--	--	--	--	--	--	--	--	--	--
Pm_1255	1253937	1254695	+	--	--	--	--	--	--	--	--	--	--	--	--	--
Pm_1256	1255667	1257256	-	XP_003845925.1	similar to glycosyl hydrolase [Leptosphaeria maculans JN3]	E6.4.1.4B	3-methylcrotonyl-CoA carboxylase beta subunit	EC:6.4.1.4	ko00280 Valine, leucine and isoleucine degradation;	GO:0003824	catalytic activity	--	--	CBY02446.1	alpha-1,6-mannanase (EC 3.2.1.101)	nan
Pm_1257	1258488	1260316	-	XP_003845922.1	similar to methylcrotonoyl-CoA carboxylase subunit beta [Leptosphaeria maculans JN3]	E6.4.1.4B	3-methylcrotonyl-CoA carboxylase beta subunit	EC:6.4.1.4	ko00280 Valine, leucine and isoleucine degradation;	GO:0016874	ligase activity	gnl|CDD|228488	KOG0540, KOG0540, KOG0540, 3-Methylcrotonyl-CoA carboxylase, non-biotin containing subunit/Acetyl-CoA carboxylase carboxyl transferase, subunit beta [Amino acid transport and metabolism, Lipid transport and metabolism].	--	--	--
Pm_1258	1260831	1261723	-	OAL01067.1	meiotically up-regulated gene 182 protein [Stagonospora sp. SRC1lsM3a]	AIBP, nnrE	NAD(P)H-hydrate epimerase	EC:5.1.99.6		--	--	gnl|CDD|230524	KOG2585, KOG2585, KOG2585, Uncharacterized conserved protein [Function unknown].	--	--	--
Pm_1259	1262175	1262729	+	XP_001932513.1	mitochondrial 37S ribosomal protein MRPS16 [Pyrenophora tritici-repentis Pt-1C-BFP]	RP-S16, MRPS16, rpsP	small subunit ribosomal protein S16	--	ko03010 Ribosome;	GO:0003735	structural constituent of ribosome	gnl|CDD|231357	KOG3419, KOG3419, KOG3419, Mitochondrial/chloroplast ribosomal protein S16 [Translation, ribosomal structure and biogenesis].	--	--	--
Pm_1260	1263604	1264886	-	XP_003845909.1	similar to WD repeat domain phosphoinositide-interacting protein 3 [Leptosphaeria maculans JN3]	--	--	--	--	GO:0005515	protein binding	gnl|CDD|230050	KOG2111, KOG2111, KOG2111, Uncharacterized conserved protein, contains WD40 repeats [Function unknown].	--	--	--
Pm_1261	1265864	1267329	+	XP_003845910.1	similar to septin [Leptosphaeria maculans JN3]	CDC11	cell division control protein 11	--		GO:0005525	GTP binding	gnl|CDD|230594	KOG2655, KOG2655, KOG2655, Septin family protein (P-loop GTPase) [Cell cycle control, cell division, chromosome partitioning, Nuclear structure, Intracellular trafficking, secretion, and vesicular transport].	--	--	--
Pm_1262	1271775	1273422	+	XP_003845913.1	hypothetical protein LEMA_P012210.1 [Leptosphaeria maculans JN3]	--	--	--	--	--	--	gnl|CDD|230852	KOG2913, KOG2913, KOG2913, Predicted membrane protein [Function unknown].	--	--	--
Pm_1263	1274348	1275542	+	XP_007685183.1	hypothetical protein COCMIDRAFT_87541 [Bipolaris oryzae ATCC 44560]	--	--	--	--	GO:0004725	protein tyrosine phosphatase activity	--	--	--	--	--
Pm_1264	1276116	1277810	-	XP_003845915.1	similar to vacuolar amino acid transporter 6 [Leptosphaeria maculans JN3]	--	--	--	--	--	--	gnl|CDD|229247	KOG1305, KOG1305, KOG1305, Amino acid transporter protein [Amino acid transport and metabolism].	--	--	--
Pm_1265	1278126	1278853	+	XP_003845916.1	hypothetical protein LEMA_P012240.1 [Leptosphaeria maculans JN3]	--	--	--	--	--	--	--	--	--	--	--
Pm_1266	1280698	1281835	+	XP_003845918.1	similar to high osmolarity signaling protein Sho1 [Leptosphaeria maculans JN3]	SHO1	SHO1 osmosensor	--	ko04011 MAPK signaling pathway - yeast;	GO:0005515	protein binding	gnl|CDD|228112	KOG0162, KOG0162, KOG0162, Myosin class I heavy chain [Cytoskeleton].	--	--	--
Pm_1267	1283088	1283360	-	--	--	--	--	--	--	--	--	--	--	--	--	--
Pm_1268	1284381	1286256	+	OAL01042.1	hypothetical protein IQ06DRAFT_347118 [Stagonospora sp. SRC1lsM3a]	--	--	--	--	--	--	--	--	--	--	--
Pm_1269	1286702	1288353	-	XP_003845907.1	similar to longevity-assurance protein (LAC1) [Leptosphaeria maculans JN3]	LAG1	Acyl-CoA-dependent ceramide synthase	EC:2.3.1.24	ko00600 Sphingolipid metabolism;	GO:0016021	integral component of membrane	gnl|CDD|229548	KOG1607, KOG1607, KOG1607, Protein transporter of the TRAM (translocating chain-associating membrane) superfamily [Intracellular trafficking, secretion, and vesicular transport].	--	--	--
Pm_1270	1289552	1290452	-	XP_003845908.1	similar to transmembrane BAX inhibitor motif-containing protein 4 [Leptosphaeria maculans JN3]	K06890	uncharacterized protein	--		--	--	gnl|CDD|230261	KOG2322, KOG2322, KOG2322, N-methyl-D-aspartate receptor glutamate-binding subunit [Signal transduction mechanisms].	--	--	--
Pm_1271	1293374	1295508	+	RYN48577.1	hypothetical protein AA0118_g11745 [Alternaria tenuissima]	--	--	--	--	--	--	--	--	--	--	--
Pm_1272	1339510	1341724	-	XP_003845905.1	hypothetical protein LEMA_P012130.1 [Leptosphaeria maculans JN3]	--	--	--	--	GO:0005215	transporter activity	gnl|CDD|228203	KOG0254, KOG0254, KOG0254, Predicted transporter (major facilitator superfamily) [General function prediction only].	--	--	--
Pm_1273	1343318	1344629	+	XP_003845906.1	hypothetical protein LEMA_P012140.1 [Leptosphaeria maculans JN3]	--	--	--	--	GO:0005515	protein binding	gnl|CDD|232107	KOG4177, KOG4177, KOG4177, Ankyrin [Cell wall/membrane/envelope biogenesis].	--	--	--
Pm_1274	1346141	1348371	-	XP_003845904.1	hypothetical protein LEMA_P012120.1 [Leptosphaeria maculans JN3]	--	--	--	--	--	--	--	--	--	--	--
Pm_1275	1351300	1353310	-	PWO23889.1	CypX, Cytochrome P450 [Pyrenophora tritici-repentis]	--	--	--	--	--	--	--	--	--	--	--
Pm_1276	1353782	1355042	+	RYO35830.1	hypothetical protein AG0111_g9742 [Alternaria gaisen]	--	--	--	--	--	--	--	--	--	--	--
Pm_1277	1366406	1373112	+	KNG49897.1	gag-pol poly protein [Stemphylium lycopersici]	--	--	--	--	GO:0003676	nucleic acid binding	--	--	--	--	--
Pm_1278	1373495	1374468	-	XP_007718486.1	hypothetical protein COCCADRAFT_10141 [Bipolaris zeicola 26-R-13]	--	--	--	--	--	--	--	--	--	--	--
Pm_1279	1405592	1407256	-	EFQ87482.1	hypothetical protein PTT_17010 [Pyrenophora teres f. teres 0-1]	--	--	--	--	--	--	--	--	--	--	--
Pm_1280	1408024	1409030	+	XP_018381969.1	hypothetical protein CC77DRAFT_381925 [Alternaria alternata]	--	--	--	--	--	--	--	--	--	--	--
Pm_1281	1409403	1411235	-	XP_003845894.1	similar to ATP-dependent RNA helicase dbp9 [Leptosphaeria maculans JN3]	DDX56, DBP9	ATP-dependent RNA helicase DDX56/DBP9	EC:3.6.4.13		GO:0003676	nucleic acid binding	gnl|CDD|228295	KOG0346, KOG0346, KOG0346, RNA helicase [RNA processing and modification].	--	--	--
Pm_1282	1411857	1413044	-	--	--	--	--	--	--	--	--	--	--	--	--	--
Pm_1283	1414369	1415052	+	OAL07132.1	hypothetical protein IQ06DRAFT_7477 [Stagonospora sp. SRC1lsM3a]	--	--	--	--	--	--	--	--	--	--	--
Pm_1284	1415207	1417121	-	XP_003845892.1	hypothetical protein LEMA_P012000.1 [Leptosphaeria maculans JN3]	--	--	--	--	--	--	--	--	--	--	--
Pm_1285	1417566	1419761	-	XP_003845891.1	hypothetical protein LEMA_P011990.1 [Leptosphaeria maculans JN3]	--	--	--	--	GO:0003684	damaged DNA binding	gnl|CDD|230034	KOG2095, KOG2095, KOG2095, DNA polymerase iota/DNA damage inducible protein [Replication, recombination and repair].	--	--	--
Pm_1286	1420656	1421394	-	XP_003845890.1	similar to coactosin-like protein [Leptosphaeria maculans JN3]	PLS1	plastin-1	--		GO:0003779	actin binding	gnl|CDD|231588	KOG3655, KOG3655, KOG3655, Drebrins and related actin binding proteins [Cytoskeleton].	--	--	--
Pm_1287	1422420	1422707	-	--	--	--	--	--	--	--	--	--	--	--	--	--
Pm_1288	1432032	1435003	+	XP_003845883.1	similar to APSES transcription factor StuA [Leptosphaeria maculans JN3]	--	--	--	--	GO:0003677	DNA binding	--	--	--	--	--
Pm_1289	1436651	1439050	+	XP_003845881.1	hypothetical protein LEMA_P011890.1 [Leptosphaeria maculans JN3]	PLS1	plastin-1	--		GO:0005515	protein binding	gnl|CDD|227997	KOG0046, KOG0046, KOG0046, Ca2+-binding actin-bundling protein (fimbrin/plastin), EF-Hand protein superfamily [Cytoskeleton].	--	--	--
Pm_1290	1439347	1441685	-	RYN77519.1	Ubiquitin-like modifier-activating enzyme [Alternaria alternata]	ATG7	ubiquitin-like modifier-activating enzyme ATG7	--	ko04138 Autophagy - yeast;ko04140 Autophagy - animal;	GO:0008641	ubiquitin-like modifier activating enzyme activity	gnl|CDD|230276	KOG2337, KOG2337, KOG2337, Ubiquitin activating E1 enzyme-like protein [Coenzyme transport and metabolism].	--	--	--
Pm_1291	1441995	1443135	+	OAL01202.1	hypothetical protein IQ06DRAFT_274086 [Stagonospora sp. SRC1lsM3a]	comEB	dCMP deaminase	EC:3.5.4.12	ko00240 Pyrimidine metabolism;	GO:0003824	catalytic activity	gnl|CDD|231065	KOG3127, KOG3127, KOG3127, Deoxycytidylate deaminase [Nucleotide transport and metabolism].	--	--	--
Pm_1292	1443221	1444525	-	XP_018033985.1	hypothetical protein CC84DRAFT_1177602 [Paraphaeosphaeria sporulosa]	--	--	--	--	--	--	--	--	--	--	--
Pm_1293	1445627	1446948	-	XP_003845878.1	similar to 26S proteasome non-ATPase regulatory subunit 11 [Leptosphaeria maculans JN3]	PSMD11, RPN6	26S proteasome regulatory subunit N6	--	ko03050 Proteasome;ko05169 Epstein-Barr virus infection;	GO:0005515	protein binding	gnl|CDD|229404	KOG1463, KOG1463, KOG1463, 26S proteasome regulatory complex, subunit RPN6/PSMD11 [Posttranslational modification, protein turnover, chaperones].	--	--	--
Pm_1294	1447725	1455051	+	RAR06337.1	chromosome segregation atpase family protein [Stemphylium lycopersici]	--	--	--	--	--	--	gnl|CDD|228111	KOG0161, KOG0161, KOG0161, Myosin class II heavy chain [Cytoskeleton].	--	--	--
Pm_1295	1456895	1457356	-	XP_003845876.1	similar to acyl-coenzyme A thioesterase 13 [Leptosphaeria maculans JN3]	--	--	--	--	--	--	gnl|CDD|231266	KOG3328, KOG3328, KOG3328, HGG motif-containing thioesterase [General function prediction only].	--	--	--
Pm_1296	1457654	1461003	+	XP_003845875.1	similar to PX domain-containing protein [Leptosphaeria maculans JN3]	--	--	--	--	GO:0035091	phosphatidylinositol binding	--	--	--	--	--
Pm_1297	1461399	1461782	-	XP_003845874.1	hypothetical protein LEMA_P011820.1 [Leptosphaeria maculans JN3]	--	--	--	--	--	--	--	--	--	--	--
Pm_1298	1462513	1463744	+	OAL51839.1	cation efflux protein/ zinc transporter-like protein [Pyrenochaeta sp. DS3sAY3a]	SLC30A1, ZNT1	solute carrier family 30 (zinc transporter), member 1	--	ko04978 Mineral absorption;	GO:0006812	cation transport	gnl|CDD|229423	KOG1482, KOG1482, KOG1482, Zn2+ transporter [Inorganic ion transport and metabolism].	--	--	--
Pm_1299	1465409	1466657	-	OAL51840.1	hypothetical protein IQ07DRAFT_564280 [Pyrenochaeta sp. DS3sAY3a]	--	--	--	--	GO:0004364	glutathione transferase activity	gnl|CDD|230842	KOG2903, KOG2903, KOG2903, Predicted glutathione S-transferase [Posttranslational modification, protein turnover, chaperones].	--	--	--
Pm_1300	1467658	1469493	-	XP_003845870.1	predicted protein [Leptosphaeria maculans JN3]	--	--	--	--	--	--	--	--	--	--	--
Pm_1301	1470984	1471649	+	OAL51842.1	mitochondrial import inner membrane translocase, subunit Tim17/22 [Pyrenochaeta sp. DS3sAY3a]	--	--	--	--	--	--	gnl|CDD|229593	KOG1652, KOG1652, KOG1652, Mitochondrial import inner membrane translocase, subunit TIM17 [Intracellular trafficking, secretion, and vesicular transport].	--	--	--
Pm_1302	1472957	1474081	+	XP_003845869.1	hypothetical protein LEMA_P011770.1 [Leptosphaeria maculans JN3]	--	--	--	--	GO:0016021	integral component of membrane	--	--	--	--	--
Pm_1303	1474714	1476209	+	XP_003845869.1	hypothetical protein LEMA_P011770.1 [Leptosphaeria maculans JN3]	--	--	--	--	--	--	--	--	--	--	--
Pm_1304	1476399	1476690	-	XP_003845868.1	predicted protein [Leptosphaeria maculans JN3]	--	--	--	--	--	--	--	--	--	--	--
Pm_1305	1476988	1478516	+	RYO35833.1	hypothetical protein AG0111_g9442 [Alternaria gaisen]	--	--	--	--	GO:0005789	endoplasmic reticulum membrane	gnl|CDD|230693	KOG2754, KOG2754, KOG2754, Oligosaccharyltransferase, beta subunit [Posttranslational modification, protein turnover, chaperones].	--	--	--
Pm_1306	1478914	1480511	-	XP_003845866.1	hypothetical protein LEMA_P011740.1 [Leptosphaeria maculans JN3]	--	--	--	--	GO:0005515	protein binding	--	--	--	--	--
Pm_1307	1480879	1481966	-	RYN46868.1	hypothetical protein AA0114_g8169 [Alternaria tenuissima]	--	--	--	--	--	--	--	--	--	--	--
Pm_1308	1483362	1484045	-	--	--	--	--	--	--	--	--	--	--	--	--	--
Pm_1309	1484894	1486510	-	--	--	--	--	--	--	--	--	--	--	--	--	--
Pm_1310	1488418	1489671	-	XP_003842881.1	hypothetical protein LEMA_P086410.1 [Leptosphaeria maculans JN3]	--	--	--	--	GO:0016020	membrane	gnl|CDD|230185	KOG2246, KOG2246, KOG2246, Galactosyltransferases [Carbohydrate transport and metabolism].	CBX99402.1	N-acetyllactosaminide beta-1,3-N-acetylglucosaminyltransferase (EC 2.4.1.149); Glycoprotein-N-acetylgalactosamine 3-beta-galactosyltransferase (EC 2.4.1.122); fucose-specific beta-1,3-N-acetylglucosaminyltransferase (EC 2.4.1.-); globotriosylceramide beta-1,3-GalNAc transferase (EC 2.4.1.79); chondroitin synthase (beta-1,3-GlcUA and beta-1,4-GalNAc transferase (EC 2.4.1.175); chondroitin beta-1,3…	nan
Pm_1311	1490196	1493487	-	XP_003842879.1	similar to FACT complex subunit spt16 [Leptosphaeria maculans JN3]	--	--	--	--	--	--	gnl|CDD|229131	KOG1189, KOG1189, KOG1189, Global transcriptional regulator, cell division control protein [Amino acid transport and metabolism].	--	--	--
Pm_1312	1494000	1495262	+	XP_003842878.1	similar to mitochondrial carrier protein [Leptosphaeria maculans JN3]	--	--	--	--	--	--	gnl|CDD|228699	KOG0752, KOG0752, KOG0752, Mitochondrial solute carrier protein [Energy production and conversion].	--	--	--
Pm_1313	1495384	1499458	-	XP_003842877.1	predicted protein [Leptosphaeria maculans JN3]	--	--	--	--	--	--	--	--	--	--	--
Pm_1314	1500281	1501432	+	XP_003842876.1	similar to D-isomer specific 2-hydroxyacid dehydrogenase [Leptosphaeria maculans JN3]	--	--	--	--	GO:0016616	oxidoreductase activity, acting on the CH-OH group of donors, NAD or NADP as acceptor	gnl|CDD|228020	KOG0069, KOG0069, KOG0069, Glyoxylate/hydroxypyruvate reductase (D-isomer-specific 2-hydroxy acid dehydrogenase superfamily) [Energy production and conversion].	--	--	--
Pm_1315	1501467	1502815	-	XP_003842875.1	hypothetical protein LEMA_P086350.1 [Leptosphaeria maculans JN3]	--	--	--	--	--	--	--	--	--	--	--
Pm_1316	1503563	1505271	+	XP_003842874.1	similar to carboxylesterase [Leptosphaeria maculans JN3]	--	--	--	--	--	--	gnl|CDD|232318	KOG4389, KOG4389, KOG4389, Acetylcholinesterase/Butyrylcholinesterase [Signal transduction mechanisms].	AEI52017.1	acetyl xylan esterase (EC 3.1.1.72).	nan
Pm_1317	1506350	1507633	-	XP_003842873.1	hypothetical protein LEMA_P086330.1 [Leptosphaeria maculans JN3]	--	--	--	--	--	--	gnl|CDD|232746	KOG4821, KOG4821, KOG4821, Predicted Na+-dependent cotransporter [General function prediction only].	--	--	--
Pm_1318	1508016	1509011	+	XP_003842872.1	hypothetical protein LEMA_P086320.1 [Leptosphaeria maculans JN3]	--	--	--	--	--	--	gnl|CDD|232339	KOG4410, KOG4410, KOG4410, 5-formyltetrahydrofolate cyclo-ligase [Coenzyme transport and metabolism].	--	--	--
Pm_1319	1513737	1515126	+	XP_003838103.1	hypothetical protein LEMA_P116270.1 [Leptosphaeria maculans JN3]	--	--	--	--	--	--	--	--	--	--	--
Pm_1320	1517961	1518332	+	--	--	--	--	--	--	--	--	--	--	--	--	--
Pm_1321	1518827	1519589	-	XP_003842884.1	hypothetical protein LEMA_P086440.1 [Leptosphaeria maculans JN3]	SOD2	superoxide dismutase, Fe-Mn family	EC:1.15.1.1	ko04013 MAPK signaling pathway - fly;ko04068 FoxO signaling pathway;ko04146 Peroxisome;ko04211 Longevity regulating pathway;ko04212 Longevity regulating pathway - worm;ko04213 Longevity regulating pathway - multiple species;ko05016 Huntington's disease;	GO:0004784	superoxide dismutase activity	gnl|CDD|228822	KOG0876, KOG0876, KOG0876, Manganese superoxide dismutase [Inorganic ion transport and metabolism].	--	--	--
Pm_1322	1588044	1589276	+	XP_018042848.1	Asparaginase/glutaminase [Paraphaeosphaeria sporulosa]	--	--	--	--	GO:0006520	cellular amino acid metabolic process	gnl|CDD|228452	KOG0503, KOG0503, KOG0503, Asparaginase [Amino acid transport and metabolism].	--	--	--
Pm_1323	1589826	1590781	-	XP_003842886.1	hypothetical protein LEMA_P086460.1 [Leptosphaeria maculans JN3]	--	--	--	--	--	--	--	--	CBX99407.1	nan	nan
Pm_1324	1591942	1592826	-	XP_003842887.1	hypothetical protein LEMA_P086470.1 [Leptosphaeria maculans JN3]	--	--	--	--	--	--	--	--	--	--	--
Pm_1325	1593061	1595443	+	XP_003842888.1	hypothetical protein LEMA_P086480.1 [Leptosphaeria maculans JN3]	NUG2, GNL2	nuclear GTP-binding protein	--	ko03008 Ribosome biogenesis in eukaryotes;	GO:0005525	GTP binding	gnl|CDD|230362	KOG2423, KOG2423, KOG2423, Nucleolar GTPase [General function prediction only].	--	--	--
Pm_1326	1596106	1597099	+	XP_003842889.1	similar to fumarylacetoacetate hydrolase family protein [Leptosphaeria maculans JN3]	--	--	--	--	GO:0003824	catalytic activity	gnl|CDD|229476	KOG1535, KOG1535, KOG1535, Predicted fumarylacetoacetate hydralase [General function prediction only].	--	--	--
Pm_1327	1597196	1598920	-	XP_003842890.1	similar to threonine dehydratase [Leptosphaeria maculans JN3]	E4.3.1.19, ilvA, tdcB	threonine dehydratase	EC:4.3.1.19	ko00260 Glycine, serine and threonine metabolism;ko00290 Valine, leucine and isoleucine biosynthesis;ko01200 Carbon metabolism;ko01230 Biosynthesis of amino acids;	GO:0004794	L-threonine ammonia-lyase activity	gnl|CDD|229192	KOG1250, KOG1250, KOG1250, Threonine/serine dehydratases [Amino acid transport and metabolism].	--	--	--
Pm_1328	1616325	1617641	+	SMY27937.1	unnamed protein product [Zymoseptoria tritici ST99CH_1A5]	--	--	--	--	--	--	--	--	--	--	--
Pm_1329	1634304	1636675	-	XP_003838180.1	similar to PA and RING finger domain-containing protein [Leptosphaeria maculans JN3]	--	--	--	--	--	--	gnl|CDD|232556	KOG4628, KOG4628, KOG4628, Predicted E3 ubiquitin ligase [Posttranslational modification, protein turnover, chaperones].	--	--	--
Pm_1330	1637885	1639217	+	OAL56535.1	aquaporin-like protein [Pyrenochaeta sp. DS3sAY3a]	AQPF	aquaporin rerated protein, other eukaryote	--		GO:0015267	channel activity	gnl|CDD|228172	KOG0223, KOG0223, KOG0223, Aquaporin (major intrinsic protein family) [Carbohydrate transport and metabolism].	--	--	--
Pm_1331	1640412	1642392	-	OAL06214.1	WD40 repeat-like protein [Stagonospora sp. SRC1lsM3a]	--	--	--	--	GO:0005515	protein binding	gnl|CDD|228254	KOG0305, KOG0305, KOG0305, Anaphase promoting complex, Cdc20, Cdh1, and Ama1 subunits [Cell cycle control, cell division, chromosome partitioning, Posttranslational modification, protein turnover, chaperones].	--	--	--
Pm_1332	1643213	1644870	+	XP_003838183.1	hypothetical protein LEMA_P117070.1 [Leptosphaeria maculans JN3]	DNPEP	aspartyl aminopeptidase	EC:3.4.11.21		GO:0004177	aminopeptidase activity	gnl|CDD|230535	KOG2596, KOG2596, KOG2596, Aminopeptidase I zinc metalloprotease (M18) [Amino acid transport and metabolism].	EAA58990.1	alpha-1,3-glucanase (EC 3.2.1.59).	nan
Pm_1333	1645134	1648152	+	RMZ69385.1	hypothetical protein GMOD_00006177 [Pyrenophora seminiperda CCB06]	--	--	--	--	GO:0003896	DNA primase activity	gnl|CDD|230206	KOG2267, KOG2267, KOG2267, Eukaryotic-type DNA primase, large subunit [Replication, recombination and repair].	--	--	--
Pm_1334	1648371	1649252	-	XP_003838186.1	similar to fructose-bisphosphate aldolase class-II [Leptosphaeria maculans JN3]	--	--	--	--	GO:0003824	catalytic activity	gnl|CDD|232084	KOG4153, KOG4153, KOG4153, Fructose 1,6-bisphosphate aldolase [Carbohydrate transport and metabolism].	--	--	--
Pm_1335	1650023	1653759	+	XP_003838188.1	hypothetical protein LEMA_P117120.1 [Leptosphaeria maculans JN3]	MSH6	DNA mismatch repair protein MSH6	--	ko01524 Platinum drug resistance;ko03430 Mismatch repair;ko05200 Pathways in cancer;ko05210 Colorectal cancer;	GO:0005524	ATP binding	gnl|CDD|228166	KOG0217, KOG0217, KOG0217, Mismatch repair ATPase MSH6 (MutS family) [Replication, recombination and repair].	--	--	--
Pm_1336	1654197	1656824	-	XP_003838189.1	hypothetical protein LEMA_P117130.1 [Leptosphaeria maculans JN3]	--	--	--	--	GO:0016021	integral component of membrane	gnl|CDD|230491	KOG2552, KOG2552, KOG2552, Major facilitator superfamily permease - Cdc91p [General function prediction only].	--	--	--
Pm_1337	1656957	1659082	+	EFQ91523.1	hypothetical protein PTT_11614 [Pyrenophora teres f. teres 0-1]	PES1, NOP7	pescadillo	--		GO:0005730	nucleolus	gnl|CDD|230420	KOG2481, KOG2481, KOG2481, Protein required for normal rRNA processing [RNA processing and modification].	--	--	--
Pm_1338	1660410	1661333	+	XP_003838193.1	hypothetical protein LEMA_P117170.1 [Leptosphaeria maculans JN3]	--	--	--	--	--	--	--	--	--	--	--
Pm_1339	1661621	1663462	-	XP_003838194.1	similar to zinc transporter [Leptosphaeria maculans JN3]	--	--	--	--	GO:0016020	membrane	gnl|CDD|229499	KOG1558, KOG1558, KOG1558, Fe2+/Zn2+ regulated transporter [Inorganic ion transport and metabolism].	--	--	--
Pm_1340	1664206	1665851	-	RYN21139.1	Folylpolyglutamate synthase [Alternaria tenuissima]	FPGS	folylpolyglutamate synthase	EC:6.3.2.17	ko00790 Folate biosynthesis;ko01523 Antifolate resistance;	GO:0004326	tetrahydrofolylpolyglutamate synthase activity	gnl|CDD|230464	KOG2525, KOG2525, KOG2525, Folylpolyglutamate synthase [Coenzyme transport and metabolism].	--	--	--
Pm_1341	1666932	1667438	+	XP_003838199.1	hypothetical protein LEMA_P117230.1 [Leptosphaeria maculans JN3]	--	--	--	--	--	--	--	--	--	--	--
Pm_1342	1667746	1670115	-	XP_003838200.1	hypothetical protein LEMA_P117240.1 [Leptosphaeria maculans JN3]	--	--	--	--	GO:0005515	protein binding	--	--	--	--	--
Pm_1343	1670559	1673771	+	EFQ93887.1	hypothetical protein PTT_08621 [Pyrenophora teres f. teres 0-1]	--	--	--	--	--	--	--	--	ABR18138.1	Modules of approx. 40 residues. The chitin-binding function has been demonstrated in many cases. These modules are found attached to a number of chitinase catalytic domains, but also in non-catalytic proteins either in isolation or as multiple repeats.	nan
Pm_1344	1674274	1676335	-	XP_003838210.1	hypothetical protein LEMA_P117340.1 [Leptosphaeria maculans JN3]	RP-L37e, RPL37	large subunit ribosomal protein L37e	--	ko03010 Ribosome;	GO:0003735	structural constituent of ribosome	gnl|CDD|231413	KOG3475, KOG3475, KOG3475, 60S ribosomal protein L37 [Translation, ribosomal structure and biogenesis].	--	--	--
Pm_1345	1676807	1681315	-	EFQ87064.1	hypothetical protein PTT_17559 [Pyrenophora teres f. teres 0-1]	--	--	--	--	GO:0003968	RNA-directed 5'-3' RNA polymerase activity	gnl|CDD|228934	KOG0988, KOG0988, KOG0988, RNA-directed RNA polymerase QDE-1 required for posttranscriptional gene silencing and RNA interference [RNA processing and modification].	--	--	--
Pm_1346	1682203	1685755	-	KZM19682.1	hypothetical protein ST47_g9007 [Ascochyta rabiei]	--	--	--	--	--	--	gnl|CDD|228111	KOG0161, KOG0161, KOG0161, Myosin class II heavy chain [Cytoskeleton].	--	--	--
Pm_1347	1686990	1689348	+	RYN87564.1	D-lactate dehydrogenase [cytochrome] [Alternaria tenuissima]	--	--	--	--	GO:0003824	catalytic activity	gnl|CDD|229173	KOG1231, KOG1231, KOG1231, Proteins containing the FAD binding domain [Energy production and conversion].	--	--	--
Pm_1348	1689729	1692597	+	RMD42212.1	hypothetical protein DV735_g2900, partial [Chaetothyriales sp. CBS 134920]	RP-S4e, RPS4	small subunit ribosomal protein S4e	--	ko03010 Ribosome;	GO:0003723	RNA binding	gnl|CDD|228327	KOG0378, KOG0378, KOG0378, 40S ribosomal protein S4 [Translation, ribosomal structure and biogenesis].	--	--	--
Pm_1349	1693733	1695926	+	XP_003838227.1	hypothetical protein LEMA_P117510.1 [Leptosphaeria maculans JN3]	--	--	--	--	GO:0005886	plasma membrane	--	--	--	--	--
Pm_1350	1700899	1701754	+	XP_003838230.1	hypothetical protein LEMA_P117540.1 [Leptosphaeria maculans JN3]	--	--	--	--	--	--	--	--	--	--	--
Pm_1351	1703039	1705705	-	XP_003838231.1	predicted protein [Leptosphaeria maculans JN3]	--	--	--	--	GO:0000981	DNA-binding transcription factor activity, RNA polymerase II-specific	--	--	--	--	--
Pm_1352	1707117	1709970	-	XP_003838232.1	hypothetical protein LEMA_P117560.1 [Leptosphaeria maculans JN3]	E3.2.1.14	chitinase	EC:3.2.1.14	ko00520 Amino sugar and nucleotide sugar metabolism;	GO:0004553	hydrolase activity, hydrolyzing O-glycosyl compounds	gnl|CDD|232627	KOG4701, KOG4701, KOG4701, Chitinase [Cell wall/membrane/envelope biogenesis].	CBX94753.1	chitinase (EC 3.2.1.14); endo-beta-N-acetylglucosaminidase (EC 3.2.1.96); xylanase inhibitor; concanavalin B; narbonin	Contains chitinases of classes III and V. Contains non-catalytic proteins such as xylanase inhibitor; concanavalin B; narbonin
Pm_1353	1712495	1715305	+	XP_003838235.1	predicted protein [Leptosphaeria maculans JN3]	--	--	--	--	--	--	--	--	--	--	--
Pm_1354	1716463	1717547	+	--	--	--	--	--	--	--	--	gnl|CDD|232601	KOG4674, KOG4674, KOG4674, Uncharacterized conserved coiled-coil protein [Function unknown].	--	--	--
Pm_1355	1717708	1718720	-	RMZ72112.1	short chain dehydrogenase [Pyrenophora seminiperda CCB06]	--	--	--	--	GO:0016491	oxidoreductase activity	gnl|CDD|228672	KOG0725, KOG0725, KOG0725, Reductases with broad range of substrate specificities [General function prediction only].	--	--	--
Pm_1356	1719085	1720226	+	RMZ72113.1	dsba family oxidoreductase [Pyrenophora seminiperda CCB06]	--	--	--	--	GO:0015035	protein disulfide oxidoreductase activity	--	--	--	--	--
Pm_1357	1722289	1729509	+	XP_003838241.1	hypothetical protein LEMA_P117650.1 [Leptosphaeria maculans JN3]	--	--	--	--	GO:0003877	ATP adenylyltransferase activity	gnl|CDD|229252	KOG1310, KOG1310, KOG1310, WD40 repeat protein [General function prediction only].	--	--	--
Pm_1358	1729666	1730042	-	OWY41224.1	dolichol phosphate-mannose biosynthesis regulatory [Alternaria alternata]	DPM2	dolichyl-phosphate mannosyltransferase polypeptide 2, regulatory subunit	--	ko00510 N-Glycan biosynthesis;ko00563 Glycosylphosphatidylinositol (GPI)-anchor biosynthesis;	GO:0019348	dolichol metabolic process	gnl|CDD|231426	KOG3488, KOG3488, KOG3488, Dolichol phosphate-mannose regulatory protein (DPM2) [Posttranslational modification, protein turnover, chaperones].	--	--	--
Pm_1359	1730319	1732486	+	XP_003838243.1	hypothetical protein LEMA_P117670.1 [Leptosphaeria maculans JN3]	CWC22	pre-mRNA-splicing factor CWC22	--		GO:0003723	RNA binding	gnl|CDD|230079	KOG2140, KOG2140, KOG2140, Uncharacterized conserved protein [General function prediction only].	--	--	--
Pm_1360	1732511	1735041	-	RYO69995.1	hypothetical protein AA0113_g3368 [Alternaria arborescens]	--	--	--	--	--	--	--	--	--	--	--
Pm_1361	1736293	1737117	+	XP_003838246.1	similar to methyltransferase UbiE [Leptosphaeria maculans JN3]	--	--	--	--	--	--	gnl|CDD|229212	KOG1270, KOG1270, KOG1270, Methyltransferases [Coenzyme transport and metabolism].	--	--	--
Pm_1362	1737949	1739714	-	XP_003838248.1	hypothetical protein LEMA_P117720.1 [Leptosphaeria maculans JN3]	--	--	--	--	GO:0016020	membrane	--	--	--	--	--
Pm_1363	1740606	1747261	-	XP_003838249.1	similar to BIMB_EMENI CELL DIVISION-ASSOCIATED PROTEIN BIMB [Leptosphaeria maculans JN3]	ESP1	separase	EC:3.4.22.49	ko04110 Cell cycle;ko04111 Cell cycle - yeast;ko04113 Meiosis - yeast;ko04114 Oocyte meiosis;	GO:0005515	protein binding	gnl|CDD|229788	KOG1849, KOG1849, KOG1849, Regulator of spindle pole body duplication [Cell cycle control, cell division, chromosome partitioning].	--	--	--
Pm_1364	1747816	1748256	-	--	--	--	--	--	--	--	--	--	--	--	--	--
Pm_1365	1752688	1754145	+	XP_003838253.1	hypothetical protein LEMA_P117770.1 [Leptosphaeria maculans JN3]	--	--	--	--	GO:0016021	integral component of membrane	--	--	--	--	--
Pm_1366	1755040	1755597	-	--	--	--	--	--	--	--	--	--	--	--	--	--
Pm_1367	1757472	1758224	-	XP_003838254.1	predicted protein [Leptosphaeria maculans JN3]	--	--	--	--	--	--	--	--	--	--	--
Pm_1368	1762858	1766412	+	XP_003838258.1	hypothetical protein LEMA_P117820.1 [Leptosphaeria maculans JN3]	--	--	--	--	--	--	--	--	--	--	--
Pm_1369	1766887	1769672	+	XP_003838259.1	similar to DUF221 domain-containing protein [Leptosphaeria maculans JN3]	--	--	--	--	GO:0016020	membrane	gnl|CDD|229077	KOG1134, KOG1134, KOG1134, Uncharacterized conserved protein [General function prediction only].	--	--	--
Pm_1370	1770083	1771159	+	RII24070.1	hypothetical protein CUC08_Gglean012903 [Alternaria sp. MG1]	--	--	--	--	--	--	--	--	--	--	--
Pm_1371	1771722	1773451	+	XP_003838260.1	similar to WD repeat protein [Leptosphaeria maculans JN3]	IPI3	pre-rRNA-processing protein IPI3	--		GO:0005515	protein binding	gnl|CDD|228593	KOG0646, KOG0646, KOG0646, WD40 repeat protein [General function prediction only].	--	--	--
Pm_1372	1776643	1782280	-	XP_003838265.1	similar to COP9 signalosome complex subunit 2 [Leptosphaeria maculans JN3]	COPS2, CSN2, TRIP15	COP9 signalosome complex subunit 2	--		--	--	gnl|CDD|229405	KOG1464, KOG1464, KOG1464, COP9 signalosome, subunit CSN2 [Posttranslational modification, protein turnover, chaperones, Signal transduction mechanisms].	--	--	--
Pm_1373	1783504	1784525	+	XP_003838266.1	similar to rho3 protein [Leptosphaeria maculans JN3]	--	--	--	--	GO:0003924	GTPase activity	gnl|CDD|228342	KOG0393, KOG0393, KOG0393, Ras-related small GTPase, Rho type [General function prediction only].	CEF62298.1	sucrose synthase (EC 2.4.1.13); sucrose-phosphate synthase (EC 2.4.1.14); alpha-glucosyltransferase (EC 2.4.1.52); lipopolysaccharide N-acetylglucosaminyltransferase (EC 2.4.1.56); GDP-Man alpha-mannosyltransferase (EC 2.4.1.-); 1,2-diacylglycerol 3-glucosyltransferase (EC 2.4.1.157); diglucosyl diacylglycerol synthase (EC 2.4.1.208); digalactosyldiacylglycerol synthase (EC 2.4.1.141); trehalose …	nan
Pm_1374	1785126	1786467	-	OAL56547.1	aldolase [Pyrenochaeta sp. DS3sAY3a]	deoC, DERA	deoxyribose-phosphate aldolase	EC:4.1.2.4	ko00030 Pentose phosphate pathway;	GO:0003824	catalytic activity	--	--	--	--	--
Pm_1375	1787450	1787984	-	OAL05898.1	hypothetical protein IQ06DRAFT_289965 [Stagonospora sp. SRC1lsM3a]	RP-S27e, RPS27	small subunit ribosomal protein S27e	--	ko03010 Ribosome;	GO:0003735	structural constituent of ribosome	gnl|CDD|229718	KOG1779, KOG1779, KOG1779, 40s ribosomal protein S27 [Translation, ribosomal structure and biogenesis].	--	--	--
Pm_1376	1788826	1789750	+	XP_003838269.1	similar to O-acetyltransferase [Leptosphaeria maculans JN3]	--	--	--	--	GO:0016407	acetyltransferase activity	gnl|CDD|232675	KOG4750, KOG4750, KOG4750, Serine O-acetyltransferase [Amino acid transport and metabolism].	AEJ53041.1	lipopolysaccharide alpha-1,3-galactosyltransferase (EC 2.4.1.44); UDP-Glc: (glucosyl)lipopolysaccharide alpha-1,2-glucosyltransferase (EC 2.4.1.-); lipopolysaccharide glucosyltransferase 1 (EC 2.4.1.58); glycogenin glucosyltransferase (EC 2.4.1.186); inositol 1-alpha-galactosyltransferase (galactinol synthase) (EC 2.4.1.123); homogalacturonan alpha-1,4-galacturonosyltransferase (EC 2.4.1.43); UDP…	Distant similarity to family GT24
Pm_1377	1790256	1791053	-	XP_003838270.1	similar to 40S ribosomal protein S9 [Leptosphaeria maculans JN3]	RP-S9e, RPS9	small subunit ribosomal protein S9e	--	ko03010 Ribosome;	GO:0003723	RNA binding	gnl|CDD|231239	KOG3301, KOG3301, KOG3301, Ribosomal protein S4 [Translation, ribosomal structure and biogenesis].	--	--	--
Pm_1378	1791247	1791862	+	KZM19714.1	structural constituent of ribosome [Ascochyta rabiei]	RP-L21e, RPL21	large subunit ribosomal protein L21e	--	ko03010 Ribosome;	GO:0003735	structural constituent of ribosome	gnl|CDD|229671	KOG1732, KOG1732, KOG1732, 60S ribosomal protein L21 [Translation, ribosomal structure and biogenesis].	--	--	--
Pm_1379	1792730	1795972	+	RYN52081.1	hypothetical protein AA0118_g10271 [Alternaria tenuissima]	--	--	--	--	--	--	--	--	--	--	--
Pm_1380	1796373	1796726	-	OAL56629.1	hypothetical protein IQ07DRAFT_594122 [Pyrenochaeta sp. DS3sAY3a]	--	--	--	--	--	--	--	--	--	--	--
Pm_1381	1798339	1799270	+	OAL05873.1	NAD(P)-binding protein [Stagonospora sp. SRC1lsM3a]	--	--	--	--	GO:0016491	oxidoreductase activity	gnl|CDD|228672	KOG0725, KOG0725, KOG0725, Reductases with broad range of substrate specificities [General function prediction only].	--	--	--
Pm_1382	1799339	1800799	-	XP_003838291.1	predicted protein [Leptosphaeria maculans JN3]	--	--	--	--	--	--	--	--	--	--	--
Pm_1383	1801331	1802434	+	XP_003838290.1	similar to 40S ribosomal protein S2 [Leptosphaeria maculans JN3]	RP-S2e, RPS2	small subunit ribosomal protein S2e	--	ko03010 Ribosome;	GO:0003723	RNA binding	gnl|CDD|228823	KOG0877, KOG0877, KOG0877, 40S ribosomal protein S2/30S ribosomal protein S5 [Translation, ribosomal structure and biogenesis].	--	--	--
Pm_1384	1804897	1806096	+	OCK83477.1	hypothetical protein K432DRAFT_423346 [Lepidopterella palustris CBS 459.81]	--	--	--	--	--	--	--	--	--	--	--
Pm_1385	1806552	1812736	-	XP_003837925.1	similar to MesA [Leptosphaeria maculans JN3]	--	--	--	--	GO:0004806	triglyceride lipase activity	gnl|CDD|230153	KOG2214, KOG2214, KOG2214, Predicted esterase of the alpha-beta hydrolase superfamily [General function prediction only].	--	--	--
Pm_1386	1813229	1815822	+	XP_003837927.1	hypothetical protein LEMA_P119740.1 [Leptosphaeria maculans JN3]	SWP1, RPN2	oligosaccharyltransferase complex subunit delta (ribophorin II)	--	ko00510 N-Glycan biosynthesis;ko00513 Various types of N-glycan biosynthesis;ko04141 Protein processing in endoplasmic reticulum;	GO:0005509	calcium ion binding	gnl|CDD|230386	KOG2447, KOG2447, KOG2447, Oligosaccharyltransferase, delta subunit (ribophorin II) [Posttranslational modification, protein turnover, chaperones].	--	--	--
Pm_1387	1816410	1818847	-	KZM19777.1	hypothetical protein ST47_g9155 [Ascochyta rabiei]	--	--	--	--	GO:0003824	catalytic activity	--	--	--	--	--
Pm_1388	1822270	1827057	+	XP_003837932.1	hypothetical protein LEMA_P119790.1 [Leptosphaeria maculans JN3]	--	--	--	--	--	--	--	--	--	--	--
Pm_1389	1827870	1829958	-	XP_003837933.1	similar to MFS lactose permease [Leptosphaeria maculans JN3]	--	--	--	--	GO:0016020	membrane	gnl|CDD|228203	KOG0254, KOG0254, KOG0254, Predicted transporter (major facilitator superfamily) [General function prediction only].	--	--	--
Pm_1390	1831572	1833793	-	XP_003837934.1	hypothetical protein LEMA_P119810.1 [Leptosphaeria maculans JN3]	PPP1C	serine/threonine-protein phosphatase PP1 catalytic subunit	EC:3.1.3.16	ko03015 mRNA surveillance pathway;ko04022 cGMP-PKG signaling pathway;ko04024 cAMP signaling pathway;ko04113 Meiosis - yeast;ko04114 Oocyte meiosis;ko04261 Adrenergic signaling in cardiomyocytes;ko04270 Vascular smooth muscle contraction;ko04390 Hippo signaling pathway;ko04510 Focal adhesion;ko04611 Platelet activation;ko04720 Long-term potentiation;ko04728 Dopaminergic synapse;ko04750 Inflammator…	GO:0016787	hydrolase activity	gnl|CDD|228323	KOG0374, KOG0374, KOG0374, Serine/threonine specific protein phosphatase PP1, catalytic subunit [Signal transduction mechanisms, General function prediction only].	--	--	--
Pm_1391	1835452	1837104	-	XP_003837936.1	similar to aldehyde dehydrogenase [Leptosphaeria maculans JN3]	ALDH	aldehyde dehydrogenase (NAD+)	EC:1.2.1.3	ko00010 Glycolysis / Gluconeogenesis;ko00053 Ascorbate and aldarate metabolism;ko00071 Fatty acid degradation;ko00280 Valine, leucine and isoleucine degradation;ko00310 Lysine degradation;ko00330 Arginine and proline metabolism;ko00340 Histidine metabolism;ko00380 Tryptophan metabolism;ko00410 beta-Alanine metabolism;ko00561 Glycerolipid metabolism;ko00620 Pyruvate metabolism;ko00625 Chloroalkane…	GO:0016491	oxidoreductase activity	gnl|CDD|230389	KOG2450, KOG2450, KOG2450, Aldehyde dehydrogenase [Energy production and conversion].	--	--	--
Pm_1392	1837778	1838572	+	XP_003837937.1	similar to DUF858 domain-containing protein [Leptosphaeria maculans JN3]	--	--	--	--	GO:0006480	N-terminal protein amino acid methylation	gnl|CDD|231116	KOG3178, KOG3178, KOG3178, Hydroxyindole-O-methyltransferase and related SAM-dependent methyltransferases [General function prediction only].	--	--	--
Pm_1393	1838649	1839877	-	XP_003837938.1	predicted protein [Leptosphaeria maculans JN3]	--	--	--	--	--	--	--	--	--	--	--
Pm_1394	1841140	1843827	+	XP_003837939.1	hypothetical protein LEMA_P119860.1 [Leptosphaeria maculans JN3]	--	--	--	--	--	--	gnl|CDD|231172	KOG3234, KOG3234, KOG3234, Acetyltransferase, (GNAT) family [General function prediction only].	--	--	--
Pm_1395	1844271	1846933	-	XP_003837941.1	hypothetical protein LEMA_P119880.1 [Leptosphaeria maculans JN3]	--	--	--	--	--	--	--	--	--	--	--
Pm_1396	1849727	1852173	-	RYO40465.1	hypothetical protein AG0111_g6633 [Alternaria gaisen]	--	--	--	--	GO:0000166	nucleotide binding	gnl|CDD|228156	KOG0207, KOG0207, KOG0207, Cation transport ATPase [Inorganic ion transport and metabolism].	--	--	--
Pm_1397	1852670	1854838	+	OAL48388.1	hypothetical protein IQ07DRAFT_589189 [Pyrenochaeta sp. DS3sAY3a]	--	--	--	--	--	--	--	--	--	--	--
Pm_1398	1855693	1856661	-	XP_003837943.1	similar to L-cystine transporter [Leptosphaeria maculans JN3]	CTNS	cystinosin	--	ko04142 Lysosome;	--	--	gnl|CDD|231083	KOG3145, KOG3145, KOG3145, Cystine transporter Cystinosin [Amino acid transport and metabolism].	--	--	--
Pm_1399	1857522	1861946	-	XP_003837944.1	hypothetical protein LEMA_P119910.1 [Leptosphaeria maculans JN3]	--	--	--	--	GO:0003676	nucleic acid binding	gnl|CDD|228284	KOG0335, KOG0335, KOG0335, ATP-dependent RNA helicase [RNA processing and modification].	--	--	--
Pm_1400	1864185	1864641	-	--	--	--	--	--	--	--	--	--	--	--	--	--
Pm_1401	1865124	1868218	+	XP_003837947.1	similar to potassium channel [Leptosphaeria maculans JN3]	--	--	--	--	--	--	gnl|CDD|229360	KOG1418, KOG1418, KOG1418, Tandem pore domain K+ channel [Inorganic ion transport and metabolism].	--	--	--
Pm_1402	1869145	1870216	-	XP_003837949.1	hypothetical protein LEMA_P119960.1 [Leptosphaeria maculans JN3]	STX1B_2_3	syntaxin 1B/2/3	--	ko04130 SNARE interactions in vesicular transport;ko04721 Synaptic vesicle cycle;	GO:0016020	membrane	gnl|CDD|228756	KOG0810, KOG0810, KOG0810, SNARE protein Syntaxin 1 and related proteins [Intracellular trafficking, secretion, and vesicular transport].	--	--	--
Pm_1403	1871021	1872598	-	XP_003837950.1	similar to nicotinate phosphoribosyltransferase [Leptosphaeria maculans JN3]	pncB, NAPRT1	nicotinate phosphoribosyltransferase	EC:6.3.4.21	ko00760 Nicotinate and nicotinamide metabolism;	GO:0004514	nicotinate-nucleotide diphosphorylase (carboxylating) activity	gnl|CDD|230450	KOG2511, KOG2511, KOG2511, Nicotinic acid phosphoribosyltransferase [Coenzyme transport and metabolism].	--	--	--
Pm_1404	1873011	1874066	+	XP_003837951.1	similar to heme/steroid binding protein [Leptosphaeria maculans JN3]	--	--	--	--	GO:0020037	heme binding	gnl|CDD|228484	KOG0536, KOG0536, KOG0536, Flavohemoprotein b5+b5R [Energy production and conversion].	--	--	--
Pm_1405	1874396	1877107	-	XP_003837952.1	predicted protein [Leptosphaeria maculans JN3]	--	--	--	--	--	--	--	--	--	--	--
Pm_1406	1878175	1879581	-	RYN53401.1	hypothetical protein AA0114_g4376 [Alternaria tenuissima]	--	--	--	--	--	--	--	--	--	--	--
Pm_1407	1880636	1880875	+	XP_003837954.1	hypothetical protein LEMA_P120010.1 [Leptosphaeria maculans JN3]	--	--	--	--	--	--	--	--	--	--	--
Pm_1408	1881263	1881655	-	OAL05657.1	hypothetical protein IQ06DRAFT_289764 [Stagonospora sp. SRC1lsM3a]	--	--	--	--	--	--	--	--	AEO60273.1	Modules of approx. 40 residues found almost exclusively in fungi. The cellulose-binding function has been demonstrated in many cases, and appears to be mediated by three aromatic residues separated by about 10.4 angstrom and which form a flat surface. The only non-fungal occurence of CBM1 is in an algal non-hydrolytic polysaccharide-binding protein which is composed of four repeated CBM1 modules.…	Previously known as cellulose-binding domain family I (CBD I).
Pm_1409	1882683	1884679	-	XP_003837955.1	hypothetical protein LEMA_P120020.1 [Leptosphaeria maculans JN3]	--	--	--	--	--	--	--	--	--	--	--
Pm_1410	1885528	1886802	-	XP_003837956.1	hypothetical protein LEMA_P120030.1 [Leptosphaeria maculans JN3]	--	--	--	--	--	--	--	--	--	--	--
Pm_1411	1888631	1889692	-	XP_003837957.1	hypothetical protein LEMA_P120040.1 [Leptosphaeria maculans JN3]	--	--	--	--	GO:0003676	nucleic acid binding	gnl|CDD|228094	KOG0144, KOG0144, KOG0144, RNA-binding protein CUGBP1/BRUNO (RRM superfamily) [RNA processing and modification].	--	--	--
Pm_1412	1890440	1897076	-	XP_003837957.1	hypothetical protein LEMA_P120040.1 [Leptosphaeria maculans JN3]	NTO1	NuA3 HAT complex component NTO1	--		GO:0005506	iron ion binding	gnl|CDD|228901	KOG0955, KOG0955, KOG0955, PHD finger protein BR140/LIN-49 [General function prediction only].	--	--	--
Pm_1413	1897389	1898273	+	XP_007732846.1	hypothetical protein A1O3_04527 [Capronia epimyces CBS 606.96]	--	--	--	--	GO:0016491	oxidoreductase activity	gnl|CDD|228672	KOG0725, KOG0725, KOG0725, Reductases with broad range of substrate specificities [General function prediction only].	--	--	--
Pm_1414	1899124	1900868	-	XP_003838768.1	hypothetical protein LEMA_P024410.1 [Leptosphaeria maculans JN3]	--	--	--	--	GO:0071949	FAD binding	gnl|CDD|230553	KOG2614, KOG2614, KOG2614, Kynurenine 3-monooxygenase and related flavoprotein monooxygenases [Energy production and conversion, General function prediction only].	--	--	--
Pm_1415	1901488	1902530	+	XP_013959798.1	hypothetical protein TRIVIDRAFT_54997 [Trichoderma virens Gv29-8]	--	--	--	--	GO:0003824	catalytic activity	gnl|CDD|229476	KOG1535, KOG1535, KOG1535, Predicted fumarylacetoacetate hydralase [General function prediction only].	--	--	--
Pm_1416	1902745	1905278	-	XP_008717108.1	hypothetical protein HMPREF1541_04541 [Cyphellophora europaea CBS 101466]	--	--	--	--	GO:0003677	DNA binding	--	--	--	--	--
Pm_1417	1905635	1906414	+	KFY68499.1	hypothetical protein V496_01021 [Pseudogymnoascus sp. VKM F-4515 (FW-2607)]	--	--	--	--	--	--	--	--	--	--	--
Pm_1418	1906677	1907966	-	XP_007781057.1	hypothetical protein W97_04979 [Coniosporium apollinis CBS 100218]	--	--	--	--	--	--	--	--	--	--	--
Pm_1419	1909159	1910823	+	XP_003837962.1	hypothetical protein LEMA_P120090.1 [Leptosphaeria maculans JN3]	--	--	--	--	GO:0071949	FAD binding	gnl|CDD|230553	KOG2614, KOG2614, KOG2614, Kynurenine 3-monooxygenase and related flavoprotein monooxygenases [Energy production and conversion, General function prediction only].	--	--	--
Pm_1420	1912595	1915069	-	OAL56728.1	hypothetical protein IQ07DRAFT_674877 [Pyrenochaeta sp. DS3sAY3a]	--	--	--	--	GO:0005515	protein binding	--	--	--	--	--
Pm_1421	1915604	1917391	-	XP_003837964.1	hypothetical protein LEMA_P120110.1 [Leptosphaeria maculans JN3]	--	--	--	--	GO:0016021	integral component of membrane	gnl|CDD|228204	KOG0255, KOG0255, KOG0255, Synaptic vesicle transporter SVOP and related transporters (major facilitator superfamily) [General function prediction only].	--	--	--
Pm_1422	1919263	1920062	+	XP_003837965.1	hypothetical protein LEMA_P120120.1 [Leptosphaeria maculans JN3]	--	--	--	--	GO:0016209	antioxidant activity	gnl|CDD|228800	KOG0854, KOG0854, KOG0854, Alkyl hydroperoxide reductase, thiol specific antioxidant and related enzymes [Posttranslational modification, protein turnover, chaperones].	CEJ73325.1	chitinase (EC 3.2.1.14); endo-beta-N-acetylglucosaminidase (EC 3.2.1.96); xylanase inhibitor; concanavalin B; narbonin	Contains chitinases of classes III and V. Contains non-catalytic proteins such as xylanase inhibitor; concanavalin B; narbonin
Pm_1423	1921824	1925006	+	XP_003837966.1	hypothetical protein LEMA_P120130.1 [Leptosphaeria maculans JN3]	--	--	--	--	GO:0005515	protein binding	gnl|CDD|228328	KOG0379, KOG0379, KOG0379, Kelch repeat-containing proteins [General function prediction only].	--	--	--
Pm_1424	1925274	1925922	-	XP_003837967.1	similar to nuclear movement protein nudC [Leptosphaeria maculans JN3]	--	--	--	--	--	--	gnl|CDD|230204	KOG2265, KOG2265, KOG2265, Nuclear distribution protein NUDC [Signal transduction mechanisms].	--	--	--
Pm_1425	1926411	1928559	+	XP_003837968.1	hypothetical protein LEMA_P120150.1 [Leptosphaeria maculans JN3]	PICALM	phosphatidylinositol-binding clathrin assembly protein	--		GO:0005543	phospholipid binding	gnl|CDD|228200	KOG0251, KOG0251, KOG0251, Clathrin assembly protein AP180 and related proteins, contain ENTH domain [Signal transduction mechanisms, Intracellular trafficking, secretion, and vesicular transport].	--	--	--
Pm_1426	1930312	1932388	+	XP_003837970.1	similar to aspartyl-tRNA synthetase [Leptosphaeria maculans JN3]	--	--	--	--	GO:0000166	nucleotide binding	gnl|CDD|230350	KOG2411, KOG2411, KOG2411, Aspartyl-tRNA synthetase, mitochondrial [Translation, ribosomal structure and biogenesis].	--	--	--
Pm_1427	1935069	1935752	+	XP_003837973.1	hypothetical protein LEMA_P120200.1 [Leptosphaeria maculans JN3]	--	--	--	--	--	--	--	--	--	--	--
Pm_1428	1936261	1940363	-	OAL57007.1	hypothetical protein IQ07DRAFT_675112 [Pyrenochaeta sp. DS3sAY3a]	--	--	--	--	GO:0000155	phosphorelay sensor kinase activity	gnl|CDD|228467	KOG0519, KOG0519, KOG0519, Sensory transduction histidine kinase [Signal transduction mechanisms].	AAO76290.1	cellulose synthase (EC 2.4.1.12); chitin synthase (EC 2.4.1.16); dolichyl-phosphate beta-D-mannosyltransferase (EC 2.4.1.83); dolichyl-phosphate beta-glucosyltransferase (EC 2.4.1.117); N-acetylglucosaminyltransferase (EC 2.4.1.-); N-acetylgalactosaminyltransferase (EC 2.4.1.-); hyaluronan synthase (EC 2.4.1.212); chitin oligosaccharide synthase (EC 2.4.1.-); beta-1,3-glucan synthase (EC 2.4.1.34…	Distant similarity to families GT12, GT21, GT27, GT55, GT81 etc.
Pm_1429	1942520	1944013	+	XP_003837975.1	similar to heme a biosynthesis protein [Leptosphaeria maculans JN3]	--	--	--	--	GO:0006783	heme biosynthetic process	gnl|CDD|229322	KOG1380, KOG1380, KOG1380, Heme A farnesyltransferase [Coenzyme transport and metabolism].	--	--	--
Pm_1430	1944807	1945748	+	OAL05952.1	hypothetical protein IQ06DRAFT_313166 [Stagonospora sp. SRC1lsM3a]	--	--	--	--	--	--	--	--	CBX94532.1	nan	nan
Pm_1431	1946160	1949797	-	XP_003837977.1	similar to 26S proteasome regulatory subunit rpn2 [Leptosphaeria maculans JN3]	PSMD1, RPN2	26S proteasome regulatory subunit N2	--	ko03050 Proteasome;ko05169 Epstein-Barr virus infection;	GO:0000502	proteasome complex	gnl|CDD|230001	KOG2062, KOG2062, KOG2062, 26S proteasome regulatory complex, subunit RPN2/PSMD1 [Posttranslational modification, protein turnover, chaperones].	--	--	--
Pm_1432	1950622	1951938	-	XP_003837978.1	hypothetical protein LEMA_P120250.1 [Leptosphaeria maculans JN3]	--	--	--	--	GO:0004651	polynucleotide 5'-phosphatase activity	--	--	--	--	--
Pm_1433	1952292	1952621	-	XP_003837979.1	similar to pyruvate kinase [Leptosphaeria maculans JN3]	PK, pyk	pyruvate kinase	EC:2.7.1.40	ko00010 Glycolysis / Gluconeogenesis;ko00230 Purine metabolism;ko00620 Pyruvate metabolism;ko01200 Carbon metabolism;ko01230 Biosynthesis of amino acids;ko04922 Glucagon signaling pathway;ko04930 Type II diabetes mellitus;ko05203 Viral carcinogenesis;ko05230 Central carbon metabolism in cancer;	--	--	gnl|CDD|230262	KOG2323, KOG2323, KOG2323, Pyruvate kinase [Carbohydrate transport and metabolism].	--	--	--
Pm_1434	1952705	1954116	-	OAL56889.1	pyruvate kinase [Pyrenochaeta sp. DS3sAY3a]	PK, pyk	pyruvate kinase	EC:2.7.1.40	ko00010 Glycolysis / Gluconeogenesis;ko00230 Purine metabolism;ko00620 Pyruvate metabolism;ko01200 Carbon metabolism;ko01230 Biosynthesis of amino acids;ko04922 Glucagon signaling pathway;ko04930 Type II diabetes mellitus;ko05203 Viral carcinogenesis;ko05230 Central carbon metabolism in cancer;	GO:0000287	magnesium ion binding	gnl|CDD|230262	KOG2323, KOG2323, KOG2323, Pyruvate kinase [Carbohydrate transport and metabolism].	--	--	--
Pm_1435	1955355	1955868	+	XP_003837980.1	hypothetical protein LEMA_P120270.1 [Leptosphaeria maculans JN3]	--	--	--	--	--	--	--	--	--	--	--
Pm_1436	1956255	1958693	-	XP_003837981.1	hypothetical protein LEMA_P120280.1 [Leptosphaeria maculans JN3]	--	--	--	--	GO:0005515	protein binding	gnl|CDD|230487	KOG2548, KOG2548, KOG2548, SWAP mRNA splicing regulator [RNA processing and modification].	--	--	--
Pm_1437	1961314	1961805	-	RYN88693.1	hypothetical protein AA0120_g6957 [Alternaria tenuissima]	--	--	--	--	--	--	--	--	--	--	--
Pm_1438	1962276	1963253	-	XP_001791498.1	hypothetical protein SNOG_00826 [Parastagonospora nodorum SN15]	--	--	--	--	GO:0016787	hydrolase activity	gnl|CDD|231878	KOG3947, KOG3947, KOG3947, Phosphoesterases [General function prediction only].	--	--	--
Pm_1439	1964201	1969331	+	XP_003837985.1	hypothetical protein LEMA_P120320.1 [Leptosphaeria maculans JN3]	--	--	--	--	GO:0000723	telomere maintenance	gnl|CDD|228933	KOG0987, KOG0987, KOG0987, DNA helicase PIF1/RRM3 [Cell cycle control, cell division, chromosome partitioning].	--	--	--
Pm_1440	1969565	1970550	-	XP_003837986.1	similar to thiosulfate sulfurtransferase [Leptosphaeria maculans JN3]	TST, MPST, sseA	thiosulfate/3-mercaptopyruvate sulfurtransferase	EC:2.8.1.1 2.8.1.2	ko00270 Cysteine and methionine metabolism;ko00920 Sulfur metabolism;ko04122 Sulfur relay system;	--	--	gnl|CDD|229470	KOG1529, KOG1529, KOG1529, Mercaptopyruvate sulfurtransferase/thiosulfate sulfurtransferase [Defense mechanisms].	--	--	--
Pm_1441	1971227	1971703	+	XP_003837987.1	similar to anaphase-promoting complex subunit apc11 [Leptosphaeria maculans JN3]	APC11	anaphase-promoting complex subunit 11	--	ko04110 Cell cycle;ko04111 Cell cycle - yeast;ko04113 Meiosis - yeast;ko04114 Oocyte meiosis;ko04120 Ubiquitin mediated proteolysis;ko04914 Progesterone-mediated oocyte maturation;ko05166 HTLV-I infection;	GO:0004842	ubiquitin-protein transferase activity	gnl|CDD|229434	KOG1493, KOG1493, KOG1493, Anaphase-promoting complex (APC), subunit 11 [Cell cycle control, cell division, chromosome partitioning, Posttranslational modification, protein turnover, chaperones].	--	--	--
Pm_1442	1972064	1972909	+	XP_003837988.1	hypothetical protein LEMA_P120350.1 [Leptosphaeria maculans JN3]	--	--	--	--	--	--	--	--	--	--	--
Pm_1443	1973431	1974213	-	RYO41599.1	hypothetical protein AG0111_g6335 [Alternaria gaisen]	--	--	--	--	--	--	gnl|CDD|229552	KOG1611, KOG1611, KOG1611, Predicted short chain-type dehydrogenase [General function prediction only].	--	--	--
Pm_1444	1974707	1975632	+	OAL56996.1	hypothetical protein IQ07DRAFT_555422 [Pyrenochaeta sp. DS3sAY3a]	--	--	--	--	GO:0010181	FMN binding	--	--	--	--	--
Pm_1445	1975762	1977515	-	XP_003837989.1	hypothetical protein LEMA_P120360.1 [Leptosphaeria maculans JN3]	--	--	--	--	GO:0016021	integral component of membrane	gnl|CDD|230472	KOG2533, KOG2533, KOG2533, Permease of the major facilitator superfamily [Carbohydrate transport and metabolism].	--	--	--
Pm_1446	1978801	1979937	+	OAL56990.1	glycosyl hydrolase-like protein family 88 [Pyrenochaeta sp. DS3sAY3a]	yteR, yesR	unsaturated rhamnogalacturonyl hydrolase	EC:3.2.1.172		GO:0003824	catalytic activity	--	--	CBX94546.1	unsaturated rhamnogalacturonyl hydrolase (EC 3.2.1.-)	Created based on a paper by Itoh, Ochiai, Mikami, Hashimoto, and Murata (J. Mol. Biol. 360 (2006) 573-585) (PMID: 16781735)
Pm_1447	1980034	1980660	-	PVH78338.1	hypothetical protein DL98DRAFT_656219 [Cadophora sp. DSE1049]	--	--	--	--	--	--	--	--	--	--	--
Pm_1448	1981076	1981780	-	XP_003837991.1	hypothetical protein LEMA_P120380.1 [Leptosphaeria maculans JN3]	--	--	--	--	--	--	--	--	--	--	--
Pm_1449	1982513	1984624	+	XP_003837992.1	hypothetical protein LEMA_P120390.1 [Leptosphaeria maculans JN3]	HSP90A, htpG	molecular chaperone HtpG	--	ko04141 Protein processing in endoplasmic reticulum;ko04151 PI3K-Akt signaling pathway;ko04612 Antigen processing and presentation;ko04621 NOD-like receptor signaling pathway;ko04626 Plant-pathogen interaction;ko04657 IL-17 signaling pathway;ko04659 Th17 cell differentiation;ko04914 Progesterone-mediated oocyte maturation;ko04915 Estrogen signaling pathway;ko05200 Pathways in cancer;ko05215 Prost…	GO:0005524	ATP binding	gnl|CDD|227970	KOG0019, KOG0019, KOG0019, Molecular chaperone (HSP90 family) [Posttranslational modification, protein turnover, chaperones].	--	--	--
Pm_1450	1985341	1986864	+	XP_003837993.1	predicted protein [Leptosphaeria maculans JN3]	--	--	--	--	--	--	--	--	--	--	--
Pm_1451	1987269	1992325	-	XP_003838007.1	hypothetical protein LEMA_P120540.1 [Leptosphaeria maculans JN3]	--	--	--	--	GO:0005515	protein binding	gnl|CDD|228679	KOG0732, KOG0732, KOG0732, AAA+-type ATPase containing the bromodomain [Posttranslational modification, protein turnover, chaperones].	--	--	--
Pm_1452	1993956	1994882	-	XP_003838006.1	hypothetical protein LEMA_P120530.1 [Leptosphaeria maculans JN3]	--	--	--	--	--	--	--	--	--	--	--
Pm_1453	1995138	1996621	+	XP_003838005.1	hypothetical protein LEMA_P120520.1 [Leptosphaeria maculans JN3]	--	--	--	--	GO:0016746	transferase activity, transferring acyl groups	gnl|CDD|228505	KOG0557, KOG0557, KOG0557, Dihydrolipoamide acetyltransferase [Energy production and conversion].	--	--	--
Pm_1454	1998065	2000364	+	XP_003838004.1	similar to calcium-binding mitochondrial carrier protein Aralar1 [Leptosphaeria maculans JN3]	SLC25A12_13, AGC	solute carrier family 25 (mitochondrial aspartate/glutamate transporter), member 12/13	--		GO:0005509	calcium ion binding	gnl|CDD|228698	KOG0751, KOG0751, KOG0751, Mitochondrial aspartate/glutamate carrier protein Aralar/Citrin (contains EF-hand Ca2+-binding domains) [Energy production and conversion].	--	--	--
Pm_1455	2002310	2004173	+	XP_003838001.1	hypothetical protein LEMA_P120480.1 [Leptosphaeria maculans JN3]	--	--	--	--	GO:0003676	nucleic acid binding	--	--	--	--	--
Pm_1456	2009133	2011544	+	XP_003837996.1	hypothetical protein LEMA_P120430.1 [Leptosphaeria maculans JN3]	UTP14	U3 small nucleolar RNA-associated protein 14	--	ko03008 Ribosome biogenesis in eukaryotes;	--	--	gnl|CDD|231603	KOG3671, KOG3671, KOG3671, Actin regulatory protein (Wiskott-Aldrich syndrome protein) [Signal transduction mechanisms, Cytoskeleton].	--	--	--
Pm_1457	2013078	2014740	+	OAL56981.1	hypothetical protein IQ07DRAFT_24654 [Pyrenochaeta sp. DS3sAY3a]	--	--	--	--	--	--	gnl|CDD|230397	KOG2458, KOG2458, KOG2458, Endoplasmic reticulum protein EP58, contains filamin rod domain and KDEL motif [General function prediction only].	--	--	--
Pm_1458	2017020	2017772	-	XP_003838000.1	hypothetical protein LEMA_P120470.1 [Leptosphaeria maculans JN3]	--	--	--	--	--	--	--	--	--	--	--
Pm_1459	2020691	2024032	+	XP_003838011.1	similar to integral membrane protein [Leptosphaeria maculans JN3]	--	--	--	--	--	--	--	--	--	--	--
Pm_1460	2025445	2028609	-	XP_003838012.1	similar to EF hand domain containing protein [Leptosphaeria maculans JN3]	--	--	--	--	GO:0005509	calcium ion binding	gnl|CDD|232510	KOG4582, KOG4582, KOG4582, Uncharacterized conserved protein, contains ZZ-type Zn-finger [General function prediction only].	--	--	--
Pm_1461	2029013	2030274	+	XP_003838013.1	predicted protein [Leptosphaeria maculans JN3]	--	--	--	--	--	--	--	--	--	--	--
Pm_1462	2036076	2037302	+	XP_003845937.1	similar to palmitoyltransferase pfa5 [Leptosphaeria maculans JN3]	--	--	--	--	--	--	gnl|CDD|229257	KOG1315, KOG1315, KOG1315, Predicted DHHC-type Zn-finger protein [General function prediction only].	--	--	--
Pm_1463	2041145	2042850	-	XP_003845939.1	hypothetical protein LEMA_P012470.1 [Leptosphaeria maculans JN3]	--	--	--	--	GO:0003677	DNA binding	gnl|CDD|228720	KOG0773, KOG0773, KOG0773, Transcription factor MEIS1 and related HOX domain proteins [Transcription].	--	--	--
Pm_1464	2050782	2051536	-	XP_003845587.1	hypothetical protein LEMA_P008950.1 [Leptosphaeria maculans JN3]	--	--	--	--	--	--	--	--	--	--	--
Pm_1465	2052196	2053410	-	RYN37518.1	hypothetical protein AA0115_g1064 [Alternaria tenuissima]	--	--	--	--	GO:0004096	catalase activity	--	--	--	--	--
Pm_1466	2053987	2055249	+	XP_003845588.1	similar to C4-dicarboxylate transporter/malic acid transport protein [Leptosphaeria maculans JN3]	--	--	--	--	GO:0015140	malate transmembrane transporter activity	--	--	--	--	--
Pm_1467	2055531	2056454	+	--	--	--	--	--	--	--	--	--	--	--	--	--
Pm_1468	2056748	2060611	-	XP_003845590.1	hypothetical protein LEMA_P008980.1 [Leptosphaeria maculans JN3]	--	--	--	--	--	--	--	--	--	--	--
Pm_1469	2060951	2062639	-	XP_003845591.1	similar to MFS transporter [Leptosphaeria maculans JN3]	--	--	--	--	GO:0005215	transporter activity	gnl|CDD|230755	KOG2816, KOG2816, KOG2816, Predicted transporter ADD1 (major facilitator superfamily) [General function prediction only].	--	--	--
Pm_1470	2063284	2064060	-	XP_001805014.1	hypothetical protein SNOG_14839 [Parastagonospora nodorum SN15]	--	--	--	--	--	--	--	--	--	--	--
Pm_1471	2066921	2072400	-	XP_003845594.1	similar to ABC multidrug transporter [Leptosphaeria maculans JN3]	--	--	--	--	GO:0005524	ATP binding	gnl|CDD|228005	KOG0054, KOG0054, KOG0054, Multidrug resistance-associated protein/mitoxantrone resistance protein, ABC superfamily [Secondary metabolites biosynthesis, transport and catabolism].	--	--	--
Pm_1472	2076668	2098904	+	XP_003845596.1	similar to nonribosomal peptide synthase [Leptosphaeria maculans JN3]	--	--	--	--	GO:0003824	catalytic activity	gnl|CDD|229119	KOG1176, KOG1176, KOG1176, Acyl-CoA synthetase [Lipid transport and metabolism].	AFZ04852.1	cellulose synthase (EC 2.4.1.12); chitin synthase (EC 2.4.1.16); dolichyl-phosphate beta-D-mannosyltransferase (EC 2.4.1.83); dolichyl-phosphate beta-glucosyltransferase (EC 2.4.1.117); N-acetylglucosaminyltransferase (EC 2.4.1.-); N-acetylgalactosaminyltransferase (EC 2.4.1.-); hyaluronan synthase (EC 2.4.1.212); chitin oligosaccharide synthase (EC 2.4.1.-); beta-1,3-glucan synthase (EC 2.4.1.34…	Distant similarity to families GT12, GT21, GT27, GT55, GT81 etc.
Pm_1473	2100210	2101562	+	XP_001793227.1	hypothetical protein SNOG_02628 [Parastagonospora nodorum SN15]	--	--	--	--	--	--	--	--	--	--	--
Pm_1474	2101940	2104862	-	XP_003845597.1	similar to rhamnogalacturonate lyase [Leptosphaeria maculans JN3]	--	--	--	--	GO:0003824	catalytic activity	gnl|CDD|228366	KOG0417, KOG0417, KOG0417, Ubiquitin-protein ligase [Posttranslational modification, protein turnover, chaperones].	CBY02118.1	rhamnogalacturonan lyase (EC 4.2.2.-).	nan
Pm_1475	2105607	2108058	-	XP_003845599.1	similar to urea active transporter [Leptosphaeria maculans JN3]	--	--	--	--	GO:0016020	membrane	gnl|CDD|230287	KOG2348, KOG2348, KOG2348, Urea transporter [Amino acid transport and metabolism].	--	--	--
Pm_1476	2109590	2110425	-	--	--	--	--	--	--	--	--	--	--	--	--	--
Pm_1477	2110570	2111787	-	PZC92801.1	hypothetical protein A1F95_07791 [Pyrenophora tritici-repentis]	--	--	--	--	--	--	--	--	--	--	--
Pm_1478	2112422	2113939	-	XP_003845582.1	similar to cytochrome P450 [Leptosphaeria maculans JN3]	--	--	--	--	GO:0004497	monooxygenase activity	gnl|CDD|228631	KOG0684, KOG0684, KOG0684, Cytochrome P450 [Secondary metabolites biosynthesis, transport and catabolism].	--	--	--
Pm_1479	2116780	2117297	-	--	--	--	--	--	--	--	--	--	--	--	--	--
Pm_1480	2118382	2118732	+	RDW75269.1	hypothetical protein BP6252_06411 [Coleophoma cylindrospora]	--	--	--	--	--	--	--	--	--	--	--
Pm_1481	2120293	2122045	-	XP_003845946.1	hypothetical protein LEMA_P012540.1 [Leptosphaeria maculans JN3]	--	--	--	--	--	--	--	--	--	--	--
Pm_1482	2123341	2124630	+	XP_003845947.1	similar to integral membrane protein [Leptosphaeria maculans JN3]	--	--	--	--	--	--	--	--	CAK41155.1	nan	nan
Pm_1483	2126468	2128900	+	PWO23650.1	hypothetical protein PtrARCrB10_07823 [Pyrenophora tritici-repentis]	--	--	--	--	--	--	--	--	--	--	--
Pm_1484	2131978	2133195	+	XP_003845944.1	hypothetical protein LEMA_P012520.1 [Leptosphaeria maculans JN3]	OCH1	alpha 1,6-mannosyltransferase	EC:2.4.1.232	ko00513 Various types of N-glycan biosynthesis;	--	--	--	--	CBY02465.1	alpha-1,6-mannosyltransferase (EC 2.4.1.-); alpha-1,4-N-acetylglucosaminyltransferase (EC 2.4.1.-); alpha-1,4-N-acetylgalactosaminyltransferase (EC 2.4.1.-);	nan
Pm_1485	2133979	2134614	-	EFQ89400.1	hypothetical protein PTT_14334 [Pyrenophora teres f. teres 0-1]	--	--	--	--	--	--	--	--	--	--	--
Pm_1486	2136264	2137652	+	XP_003845943.1	hypothetical protein LEMA_P012510.1 [Leptosphaeria maculans JN3]	--	--	--	--	GO:0005509	calcium ion binding	gnl|CDD|228765	KOG0819, KOG0819, KOG0819, Annexin [Intracellular trafficking, secretion, and vesicular transport].	--	--	--
Pm_1487	2138004	2139008	-	KNG44938.1	short-chain dehydrogenase [Stemphylium lycopersici]	--	--	--	--	--	--	gnl|CDD|229150	KOG1208, KOG1208, KOG1208, Dehydrogenases with different specificities (related to short-chain alcohol dehydrogenases) [Secondary metabolites biosynthesis, transport and catabolism].	--	--	--
Pm_1488	2140295	2141723	+	XP_018386634.1	hypothetical protein CC77DRAFT_860871 [Alternaria alternata]	--	--	--	--	--	--	--	--	--	--	--
Pm_1489	2142723	2143970	-	OWY51471.1	hypothetical protein AALT_g10640 [Alternaria alternata]	--	--	--	--	--	--	--	--	--	--	--
Pm_1490	2144830	2146460	+	--	--	--	--	--	--	--	--	--	--	--	--	--
Pm_1491	2146725	2150317	-	OWY50604.1	uncharacterized protein AALT_g11880 [Alternaria alternata]	--	--	--	--	--	--	--	--	--	--	--
Pm_1492	2150578	2152308	-	XP_018378759.1	MFS general substrate transporter [Alternaria alternata]	--	--	--	--	GO:0016021	integral component of membrane	gnl|CDD|230472	KOG2533, KOG2533, KOG2533, Permease of the major facilitator superfamily [Carbohydrate transport and metabolism].	--	--	--
Pm_1493	2152933	2157226	+	RYN21811.1	hypothetical protein AA0114_g12930 [Alternaria tenuissima]	--	--	--	--	GO:0003677	DNA binding	--	--	CCT75108.1	d-4,5 unsaturated beta-glucuronyl hydrolase (EC 3.2.1.-)	nan
Pm_1494	2158355	2159006	+	RYO35641.1	hypothetical protein AG0111_g9554 [Alternaria gaisen]	--	--	--	--	--	--	--	--	--	--	--
Pm_1495	2159430	2160832	-	XP_003845572.1	hypothetical protein LEMA_P008800.1 [Leptosphaeria maculans JN3]	--	--	--	--	--	--	--	--	--	--	--
Pm_1496	2161734	2162771	-	XP_003845574.1	similar to PQ loop repeat protein [Leptosphaeria maculans JN3]	--	--	--	--	--	--	--	--	--	--	--
Pm_1497	2164579	2165406	+	OAL51574.1	hypothetical protein IQ07DRAFT_385106 [Pyrenochaeta sp. DS3sAY3a]	--	--	--	--	--	--	--	--	--	--	--
Pm_1498	2165545	2167741	-	XP_003845576.1	hypothetical protein LEMA_P008840.1 [Leptosphaeria maculans JN3]	--	--	--	--	GO:0000981	DNA-binding transcription factor activity, RNA polymerase II-specific	--	--	--	--	--
Pm_1499	2168128	2169096	+	OAL51575.1	hypothetical protein IQ07DRAFT_535906 [Pyrenochaeta sp. DS3sAY3a]	--	--	--	--	--	--	--	--	--	--	--
Pm_1500	2169217	2170840	-	XP_003845578.1	hypothetical protein LEMA_P008860.1 [Leptosphaeria maculans JN3]	--	--	--	--	GO:0016020	membrane	gnl|CDD|229499	KOG1558, KOG1558, KOG1558, Fe2+/Zn2+ regulated transporter [Inorganic ion transport and metabolism].	--	--	--
Pm_1501	2172053	2173141	+	XP_003845579.1	hypothetical protein LEMA_P008870.1 [Leptosphaeria maculans JN3]	--	--	--	--	GO:0008237	metallopeptidase activity	--	--	--	--	--
Pm_1502	2174665	2176055	+	RII15146.1	hypothetical protein CUC08_Gglean003613 [Alternaria sp. MG1]	--	--	--	--	--	--	--	--	--	--	--
Pm_1503	2176907	2177923	-	XP_003845571.1	predicted protein [Leptosphaeria maculans JN3]	--	--	--	--	--	--	--	--	--	--	--
Pm_1504	2180150	2181520	-	XP_003845569.1	hypothetical protein LEMA_P008770.1 [Leptosphaeria maculans JN3]	--	--	--	--	GO:0005515	protein binding	gnl|CDD|232370	KOG4441, KOG4441, KOG4441, Proteins containing BTB/POZ and Kelch domains, involved in regulatory/signal transduction processes [Signal transduction mechanisms, General function prediction only].	--	--	--
Pm_1505	2183656	2186054	+	XP_003845568.1	similar to polyubiquitin binding protein (Doa1/Ufd3) [Leptosphaeria maculans JN3]	PLAA, DOA1, UFD3	phospholipase A-2-activating protein	--	ko04141 Protein processing in endoplasmic reticulum;	GO:0005515	protein binding	gnl|CDD|228250	KOG0301, KOG0301, KOG0301, Phospholipase A2-activating protein (contains WD40 repeats) [Lipid transport and metabolism].	--	--	--
Pm_1506	2188048	2188559	+	XP_003845567.1	hypothetical protein LEMA_P008750.1 [Leptosphaeria maculans JN3]	--	--	--	--	--	--	--	--	--	--	--
Pm_1507	2188941	2191017	+	PMD36973.1	HET-domain-containing protein [Hyaloscypha variabilis F]	--	--	--	--	--	--	--	--	CDP31201.1	nan	nan
Pm_1508	2192691	2194612	-	XP_003845564.1	similar to MFS monosaccharide transporter [Leptosphaeria maculans JN3]	--	--	--	--	GO:0005215	transporter activity	gnl|CDD|228203	KOG0254, KOG0254, KOG0254, Predicted transporter (major facilitator superfamily) [General function prediction only].	--	--	--
Pm_1509	2197674	2199415	+	OAL01033.1	acetyl-CoA synthetase-like protein [Stagonospora sp. SRC1lsM3a]	--	--	--	--	GO:0003824	catalytic activity	gnl|CDD|229119	KOG1176, KOG1176, KOG1176, Acyl-CoA synthetase [Lipid transport and metabolism].	--	--	--
Pm_1510	2199627	2202202	-	XP_003845563.1	hypothetical protein LEMA_P008710.1 [Leptosphaeria maculans JN3]	--	--	--	--	GO:0003676	nucleic acid binding	gnl|CDD|228720	KOG0773, KOG0773, KOG0773, Transcription factor MEIS1 and related HOX domain proteins [Transcription].	--	--	--
Pm_1511	2203545	2204193	+	XP_003845562.1	hypothetical protein LEMA_P008700.1 [Leptosphaeria maculans JN3]	--	--	--	--	--	--	--	--	--	--	--
Pm_1512	2204696	2207629	-	XP_003845830.1	hypothetical protein LEMA_P011380.1 [Leptosphaeria maculans JN3]	--	--	--	--	--	--	--	--	--	--	--
Pm_1513	2208402	2211705	+	XP_003845831.1	similar to phenylacetyl-CoA ligase [Leptosphaeria maculans JN3]	--	--	--	--	GO:0003824	catalytic activity	gnl|CDD|229119	KOG1176, KOG1176, KOG1176, Acyl-CoA synthetase [Lipid transport and metabolism].	--	--	--
Pm_1514	2212171	2213688	+	XP_003845833.1	similar to 60S ribosome biogenesis protein Sqt1 [Leptosphaeria maculans JN3]	SQT1	ribosome assembly protein SQT1	--		GO:0005515	protein binding	gnl|CDD|228245	KOG0296, KOG0296, KOG0296, Angio-associated migratory cell protein (contains WD40 repeats) [Function unknown].	--	--	--
Pm_1515	2215458	2215964	+	RYN75538.1	hypothetical protein AA0117_g6308 [Alternaria alternata]	--	--	--	--	--	--	--	--	--	--	--
Pm_1516	2217934	2219439	-	XP_003845836.1	hypothetical protein LEMA_P011440.1 [Leptosphaeria maculans JN3]	--	--	--	--	--	--	--	--	--	--	--
Pm_1517	2220621	2222595	+	XP_003845838.1	hypothetical protein LEMA_P011460.1 [Leptosphaeria maculans JN3]	--	--	--	--	--	--	--	--	--	--	--
Pm_1518	2224153	2224648	+	XP_003845839.1	predicted protein [Leptosphaeria maculans JN3]	--	--	--	--	--	--	--	--	--	--	--
Pm_1519	2225731	2229946	-	XP_003845840.1	similar to catalase [Leptosphaeria maculans JN3]	katE, CAT, catB, srpA	catalase	EC:1.11.1.6	ko00380 Tryptophan metabolism;ko00630 Glyoxylate and dicarboxylate metabolism;ko01200 Carbon metabolism;ko04011 MAPK signaling pathway - yeast;ko04016 MAPK signaling pathway - plant;ko04068 FoxO signaling pathway;ko04146 Peroxisome;ko04211 Longevity regulating pathway;ko04212 Longevity regulating pathway - worm;ko04213 Longevity regulating pathway - multiple species;ko05014 Amyotrophic lateral sc…	GO:0004096	catalase activity	gnl|CDD|227998	KOG0047, KOG0047, KOG0047, Catalase [Inorganic ion transport and metabolism].	--	--	--
Pm_1520	2230169	2230906	+	RYN37184.1	hypothetical protein AA0115_g1184 [Alternaria tenuissima]	--	--	--	--	--	--	--	--	--	--	--
Pm_1521	2232343	2234065	-	--	--	--	--	--	--	--	--	--	--	--	--	--
Pm_1522	2234501	2235223	-	--	--	--	--	--	--	--	--	--	--	--	--	--
Pm_1523	2235782	2237815	-	XP_018381979.1	hypothetical protein CC77DRAFT_382402 [Alternaria alternata]	--	--	--	--	--	--	--	--	--	--	--
Pm_1524	2238234	2238856	-	XP_003845843.1	hypothetical protein LEMA_P011510.1 [Leptosphaeria maculans JN3]	--	--	--	--	GO:0003677	DNA binding	gnl|CDD|230651	KOG2712, KOG2712, KOG2712, Transcriptional coactivator [Transcription].	--	--	--
Pm_1525	2239165	2240204	-	XP_003845844.1	predicted protein [Leptosphaeria maculans JN3]	--	--	--	--	--	--	--	--	--	--	--
Pm_1526	2242960	2244246	+	XP_003845845.1	predicted protein [Leptosphaeria maculans JN3]	--	--	--	--	--	--	--	--	--	--	--
Pm_1527	2245281	2246146	+	XP_003845848.1	hypothetical protein LEMA_P011560.1 [Leptosphaeria maculans JN3]	--	--	--	--	--	--	--	--	--	--	--
Pm_1528	2247503	2249539	-	XP_003845860.1	hypothetical protein LEMA_P011680.1 [Leptosphaeria maculans JN3]	RARS, argS	arginyl-tRNA synthetase	EC:6.1.1.19	ko00970 Aminoacyl-tRNA biosynthesis;	GO:0000166	nucleotide binding	gnl|CDD|229137	KOG1195, KOG1195, KOG1195, Arginyl-tRNA synthetase [Translation, ribosomal structure and biogenesis].	--	--	--
Pm_1529	2250428	2252311	-	XP_003845859.1	similar to capsule-associated protein CAP1 [Leptosphaeria maculans JN3]	--	--	--	--	--	--	gnl|CDD|230397	KOG2458, KOG2458, KOG2458, Endoplasmic reticulum protein EP58, contains filamin rod domain and KDEL motif [General function prediction only].	CBY02380.1	UDP-Xyl: (mannosyl) glucuronoxylomannan/galactoxylomannan beta-1,2-xylosyltransferase (EC 2.4.2.-)	Created from Klutts, Levery and Doering (2007) J. Biol. Chem. 282:17890-17899 (PMID: 17430900)
Pm_1530	2257539	2258319	+	XP_003845853.1	predicted protein [Leptosphaeria maculans JN3]	--	--	--	--	--	--	--	--	--	--	--
Pm_1531	2259003	2260005	-	XP_003845852.1	predicted protein [Leptosphaeria maculans JN3]	--	--	--	--	--	--	--	--	--	--	--
Pm_1532	2262895	2266570	+	XP_003845849.1	similar to NAD(P) transhydrogenase [Leptosphaeria maculans JN3]	NNT	NAD(P) transhydrogenase	EC:1.6.1.2	ko00760 Nicotinate and nicotinamide metabolism;	GO:0008746	NAD(P)+ transhydrogenase activity	--	--	--	--	--
Pm_1533	2266763	2268373	-	XP_025566360.1	hypothetical protein BO88DRAFT_484948 [Aspergillus vadensis CBS 113365]	--	--	--	--	GO:0005515	protein binding	--	--	--	--	--
Pm_1534	2269373	2270822	-	XP_003845701.1	hypothetical protein LEMA_P010090.1 [Leptosphaeria maculans JN3]	--	--	--	--	GO:0016747	transferase activity, transferring acyl groups other than amino-acyl groups	--	--	--	--	--
Pm_1535	2272652	2274795	-	XP_003845703.1	hypothetical protein LEMA_P010110.1 [Leptosphaeria maculans JN3]	--	--	--	--	--	--	--	--	--	--	--
Pm_1536	2277436	2280049	-	XP_003845694.1	hypothetical protein LEMA_P010020.1 [Leptosphaeria maculans JN3]	--	--	--	--	GO:0000256	allantoin catabolic process	gnl|CDD|232076	KOG4145, KOG4145, KOG4145, Allantoicase [Nucleotide transport and metabolism].	--	--	--
Pm_1537	2280836	2283370	-	XP_003845693.1	similar to DIL and Ankyrin domain containing protein [Leptosphaeria maculans JN3]	--	--	--	--	GO:0005515	protein binding	gnl|CDD|232341	KOG4412, KOG4412, KOG4412, 26S proteasome regulatory complex, subunit PSMD10 [Posttranslational modification, protein turnover, chaperones].	--	--	--
Pm_1538	2284259	2292039	+	XP_003845692.1	similar to two-component sensor protein histidine protein kinase [Leptosphaeria maculans JN3]	--	--	--	--	GO:0000155	phosphorelay sensor kinase activity	gnl|CDD|228467	KOG0519, KOG0519, KOG0519, Sensory transduction histidine kinase [Signal transduction mechanisms].	AAO76290.1	cellulose synthase (EC 2.4.1.12); chitin synthase (EC 2.4.1.16); dolichyl-phosphate beta-D-mannosyltransferase (EC 2.4.1.83); dolichyl-phosphate beta-glucosyltransferase (EC 2.4.1.117); N-acetylglucosaminyltransferase (EC 2.4.1.-); N-acetylgalactosaminyltransferase (EC 2.4.1.-); hyaluronan synthase (EC 2.4.1.212); chitin oligosaccharide synthase (EC 2.4.1.-); beta-1,3-glucan synthase (EC 2.4.1.34…	Distant similarity to families GT12, GT21, GT27, GT55, GT81 etc.
Pm_1539	2293705	2295779	+	RMZ73718.1	Alpha Beta hydrolase [Pyrenophora seminiperda CCB06]	--	--	--	--	--	--	gnl|CDD|232108	KOG4178, KOG4178, KOG4178, Soluble epoxide hydrolase [Lipid transport and metabolism].	--	--	--
Pm_1540	2297330	2298241	+	XP_003845688.1	hypothetical protein LEMA_P009960.1 [Leptosphaeria maculans JN3]	--	--	--	--	--	--	--	--	--	--	--
Pm_1541	2298891	2299289	-	KNG50662.1	cytochrome b5 [Stemphylium lycopersici]	--	--	--	--	GO:0020037	heme binding	gnl|CDD|228485	KOG0537, KOG0537, KOG0537, Cytochrome b5 [Energy production and conversion].	--	--	--
Pm_1542	2301637	2303653	-	XP_003845685.1	hypothetical protein LEMA_P009930.1 [Leptosphaeria maculans JN3]	--	--	--	--	--	--	--	--	--	--	--
Pm_1543	2304745	2307183	-	XP_003845683.1	similar to catalase [Leptosphaeria maculans JN3]	--	--	--	--	GO:0004096	catalase activity	gnl|CDD|227998	KOG0047, KOG0047, KOG0047, Catalase [Inorganic ion transport and metabolism].	--	--	--
Pm_1544	2309801	2314075	+	KNG50589.1	protein transport protein sec24 [Stemphylium lycopersici]	SEC24	protein transport protein SEC24	--	ko04141 Protein processing in endoplasmic reticulum;	GO:0006886	intracellular protein transport	gnl|CDD|229924	KOG1985, KOG1985, KOG1985, Vesicle coat complex COPII, subunit SEC24/subunit SFB2 [Intracellular trafficking, secretion, and vesicular transport].	--	--	--
Pm_1545	2317783	2320057	+	XP_003845677.1	hypothetical protein LEMA_P009850.1 [Leptosphaeria maculans JN3]	--	--	--	--	GO:0003676	nucleic acid binding	gnl|CDD|230401	KOG2462, KOG2462, KOG2462, C2H2-type Zn-finger protein [Transcription].	--	--	--
Pm_1546	2320926	2325162	+	KZM25294.1	ATP binding [Ascochyta rabiei]	--	--	--	--	GO:0004672	protein kinase activity	gnl|CDD|229109	KOG1166, KOG1166, KOG1166, Mitotic checkpoint serine/threonine protein kinase [Cell cycle control, cell division, chromosome partitioning].	--	--	--
Pm_1547	2325372	2327423	-	XP_003845674.1	hypothetical protein LEMA_P009820.1 [Leptosphaeria maculans JN3]	--	--	--	--	--	--	--	--	--	--	--
Pm_1548	2327800	2329502	+	XP_003845673.1	similar to COP9 subunit 3 [Leptosphaeria maculans JN3]	--	--	--	--	--	--	gnl|CDD|230521	KOG2582, KOG2582, KOG2582, COP9 signalosome, subunit CSN3 [Posttranslational modification, protein turnover, chaperones, Signal transduction mechanisms].	--	--	--
Pm_1549	2330990	2335361	+	XP_003845671.1	hypothetical protein LEMA_P009790.1 [Leptosphaeria maculans JN3]	--	--	--	--	--	--	gnl|CDD|232391	KOG4462, KOG4462, KOG4462, WASP-interacting protein VRP1/WIP, contains WH2 domain [Cytoskeleton].	--	--	--
Pm_1550	2336330	2337391	-	XP_003845670.1	hypothetical protein LEMA_P009780.1 [Leptosphaeria maculans JN3]	--	--	--	--	--	--	--	--	--	--	--
Pm_1551	2338983	2344205	-	XP_003845668.1	hypothetical protein LEMA_P009760.1 [Leptosphaeria maculans JN3]	--	--	--	--	--	--	--	--	--	--	--
Pm_1552	2344807	2346485	+	XP_003845667.1	hypothetical protein LEMA_P009750.1 [Leptosphaeria maculans JN3]	--	--	--	--	--	--	gnl|CDD|230824	KOG2885, KOG2885, KOG2885, Uncharacterized conserved protein [Function unknown].	--	--	--
[truncated: 9,381 more rows]
