# Supplementary material for: Genomic and Transcriptomic Survey Provides Insights into Molecular Basis of Pathogenicity of the Sunflower Pathogen Phoma macdonaldii
Source: J Fungi (Basel). 2023 Apr 27;9(5):520. doi: 10.3390/jof9050520 (PMC10218939; doi:10.3390/jof9050520)
Supplement: Supplementary file 1 [file jof-09-00520-s001.zip › Table S4.xlsx]

## Sheet: Table S4
KEGG annotation of P. macdonaldii CXJ0811
Gene_ID	KO	Gene_Name	Definition	EC	Pathway_Num	Pathway
Pm_10002	K16575	ACTR1, ARP1	centractin	--	0	--
Pm_10012	K11292	SUPT6H, SPT6	transcription elongation factor SPT6	--	0	--
Pm_10013	K11226	STE7	mitogen-activated protein kinase kinase	EC:2.7.12.2	1	ko04011 MAPK signaling pathway - yeast;
Pm_10015	K09495	CCT3, TRIC5	T-complex protein 1 subunit gamma	--	0	--
Pm_10024	K00129	E1.2.1.5	aldehyde dehydrogenase (NAD(P)+)	EC:1.2.1.5	8	ko00010 Glycolysis / Gluconeogenesis;ko00340 Histidine metabolism;ko00350 Tyrosine metabolism;ko00360 Phenylalanine metabolism;ko00410 beta-Alanine metabolism;ko00980 Metabolism of xenobiotics by cytochrome P450;ko00982 Drug metabolism - cytochrome P450;ko05204 Chemical carcinogenesis;
Pm_1002	K15163	SRB8, MED12	mediator of RNA polymerase II transcription subunit 12, fungi type	--	0	--
Pm_10030	K22539	PLY	pectate lyase	EC:4.2.2.2	1	ko00040 Pentose and glucuronate interconversions;
Pm_10035	K02730	PSMA6	20S proteasome subunit alpha 1	EC:3.4.25.1	1	ko03050 Proteasome;
Pm_10038	K09051	SKO1, ATF1, PCR1	ATF/CREB family transcription factor	--	1	ko04011 MAPK signaling pathway - yeast;
Pm_1003	K03113	EIF1, SUI1	translation initiation factor 1	--	1	ko03013 RNA transport;
Pm_10040	K19850	OPY2	protein OPY2	--	1	ko04011 MAPK signaling pathway - yeast;
Pm_10046	K13830	ARO1	pentafunctional AROM polypeptide	EC:4.2.3.4 4.2.1.10 1.1.1.25 2.7.1.71 2.5.1.19	2	ko00400 Phenylalanine, tyrosine and tryptophan biosynthesis;ko01230 Biosynthesis of amino acids;
Pm_10054	K00031	IDH1, IDH2, icd	isocitrate dehydrogenase	EC:1.1.1.42	7	ko00020 Citrate cycle (TCA cycle);ko00480 Glutathione metabolism;ko00720 Carbon fixation pathways in prokaryotes;ko01200 Carbon metabolism;ko01210 2-Oxocarboxylic acid metabolism;ko01230 Biosynthesis of amino acids;ko04146 Peroxisome;
Pm_10055	K04618	GAOA	galactose oxidase	EC:1.1.3.9	1	ko00052 Galactose metabolism;
Pm_1005	K15116	SLC25A33_36, RIM2	solute carrier family 25, member 33/36	--	0	--
Pm_10061	K01115	PLD1_2	phospholipase D1/2	EC:3.1.4.4	11	ko00564 Glycerophospholipid metabolism;ko00565 Ether lipid metabolism;ko04014 Ras signaling pathway;ko04024 cAMP signaling pathway;ko04071 Sphingolipid signaling pathway;ko04072 Phospholipase D signaling pathway;ko04144 Endocytosis;ko04666 Fc gamma R-mediated phagocytosis;ko04724 Glutamatergic synapse;ko04912 GnRH signaling pathway;ko05231 Choline metabolism in cancer;
Pm_10065	K02537	MAD2	mitotic spindle assembly checkpoint protein MAD2	--	6	ko04110 Cell cycle;ko04111 Cell cycle - yeast;ko04113 Meiosis - yeast;ko04114 Oocyte meiosis;ko04914 Progesterone-mediated oocyte maturation;ko05166 HTLV-I infection;
Pm_10066	K21594	GUF1	translation factor GUF1, mitochondrial	EC:3.6.5.-	0	--
Pm_10074	K01194	TREH, treA, treF	alpha,alpha-trehalase	EC:3.2.1.28	1	ko00500 Starch and sucrose metabolism;
Pm_10075	K00288	MTHFD	methylenetetrahydrofolate dehydrogenase (NADP+) / methenyltetrahydrofolate cyclohydrolase / formyltetrahydrofolate synthetase	EC:1.5.1.5 3.5.4.9 6.3.4.3	1	ko00670 One carbon pool by folate;
Pm_10077	K03246	EIF3I	translation initiation factor 3 subunit I	--	1	ko03013 RNA transport;
Pm_10078	K03627	MBF1	putative transcription factor	--	0	--
Pm_1008	K02266	COX6A	cytochrome c oxidase subunit 6a	--	6	ko00190 Oxidative phosphorylation;ko04260 Cardiac muscle contraction;ko04932 Non-alcoholic fatty liver disease (NAFLD);ko05010 Alzheimer's disease;ko05012 Parkinson's disease;ko05016 Huntington's disease;
Pm_10091	K02998	RP-SAe, RPSA	small subunit ribosomal protein SAe	--	1	ko03010 Ribosome;
Pm_1009	K10772	APEX2	AP endonuclease 2	EC:4.2.99.18	1	ko03410 Base excision repair;
Pm_10100	K00948	PRPS, prsA	ribose-phosphate pyrophosphokinase	EC:2.7.6.1	4	ko00030 Pentose phosphate pathway;ko00230 Purine metabolism;ko01200 Carbon metabolism;ko01230 Biosynthesis of amino acids;
Pm_10104	K01637	E4.1.3.1, aceA	isocitrate lyase	EC:4.1.3.1	2	ko00630 Glyoxylate and dicarboxylate metabolism;ko01200 Carbon metabolism;
Pm_10111	K05864	PPID, CYPD	peptidyl-prolyl isomerase D	EC:5.2.1.8	0	--
Pm_10123	K12580	CNOT3, NOT3	CCR4-NOT transcription complex subunit 3	--	1	ko03018 RNA degradation;
Pm_10132	K05658	ABCB1, CD243	ATP-binding cassette, subfamily B (MDR/TAP), member 1	EC:3.6.3.44	3	ko02010 ABC transporters;ko04976 Bile secretion;ko05206 MicroRNAs in cancer;
Pm_10133	K12859	TXNL4A, DIB1	U5 snRNP protein, DIM1 family	--	1	ko03040 Spliceosome;
Pm_10136	K01855	PUS3, DEG1	tRNA pseudouridine38/39 synthase	EC:5.4.99.45	0	--
Pm_10139	K02146	ATPeV0D, ATP6D	V-type H+-transporting ATPase subunit d	--	10	ko00190 Oxidative phosphorylation;ko04142 Lysosome;ko04145 Phagosome;ko04721 Synaptic vesicle cycle;ko04966 Collecting duct acid secretion;ko05110 Vibrio cholerae infection;ko05120 Epithelial cell signaling in Helicobacter pylori infection;ko05152 Tuberculosis;ko05203 Viral carcinogenesis;ko05323 Rheumatoid arthritis;
Pm_1013	K00993	EPT1	ethanolaminephosphotransferase	EC:2.7.8.1	3	ko00440 Phosphonate and phosphinate metabolism;ko00564 Glycerophospholipid metabolism;ko00565 Ether lipid metabolism;
Pm_10146	K04464	MAPK7	mitogen-activated protein kinase 7	EC:2.7.11.24	11	ko04010 MAPK signaling pathway;ko04011 MAPK signaling pathway - yeast;ko04138 Autophagy - yeast;ko04139 Mitophagy - yeast;ko04540 Gap junction;ko04657 IL-17 signaling pathway;ko04722 Neurotrophin signaling pathway;ko04912 GnRH signaling pathway;ko04921 Oxytocin signaling pathway;ko05206 MicroRNAs in cancer;ko05418 Fluid shear stress and atherosclerosis;
Pm_10148	K13179	DDX18, HAS1	ATP-dependent RNA helicase DDX18/HAS1	EC:3.6.4.13	0	--
Pm_10153	K03018	RPC1, POLR3A	DNA-directed RNA polymerase III subunit RPC1	EC:2.7.7.6	5	ko00230 Purine metabolism;ko00240 Pyrimidine metabolism;ko03020 RNA polymerase;ko04623 Cytosolic DNA-sensing pathway;ko05169 Epstein-Barr virus infection;
Pm_10156	K19356	EGLD	cellulase	EC:3.2.1.4	0	--
Pm_10157	K21989	TMEM63	calcium permeable stress-gated cation channel	--	0	--
Pm_10159	K14565	NOP58	nucleolar protein 58	--	1	ko03008 Ribosome biogenesis in eukaryotes;
Pm_1015	K01892	HARS, hisS	histidyl-tRNA synthetase	EC:6.1.1.21	1	ko00970 Aminoacyl-tRNA biosynthesis;
Pm_10166	K04739	PRKAR	cAMP-dependent protein kinase regulator	--	1	ko04910 Insulin signaling pathway;
Pm_10174	K16570	TUBGCP3, GCP3	gamma-tubulin complex component 3	--	0	--
Pm_10178	K17819	carD	beta-apo-4'-carotenal oxygenase	EC:1.2.1.82	1	ko00906 Carotenoid biosynthesis;
Pm_1017	K16675	ZDHHC9_14_18	palmitoyltransferase ZDHHC9/14/18	EC:2.3.1.225	1	ko04391 Hippo signaling pathway - fly;
Pm_10187	K12194	CHMP4, SNF7, VPS32	charged multivesicular body protein 4	--	1	ko04144 Endocytosis;
Pm_10190	K00698	CHS1	chitin synthase	EC:2.4.1.16	1	ko00520 Amino sugar and nucleotide sugar metabolism;
Pm_10191	K14394	ACP1	low molecular weight phosphotyrosine protein phosphatase	EC:3.1.3.2 3.1.3.48	2	ko00730 Thiamine metabolism;ko00740 Riboflavin metabolism;
Pm_10193	K12761	SNF1	carbon catabolite-derepressing protein kinase	EC:2.7.11.1	2	ko04113 Meiosis - yeast;ko04138 Autophagy - yeast;
Pm_10194	K17768	TOM70	mitochondrial import receptor subunit TOM70	--	0	--
Pm_10210	K20301	TRAPPC2, TRS20	trafficking protein particle complex subunit 2	--	0	--
Pm_10212	K10661	MARCH6, DOA10	E3 ubiquitin-protein ligase MARCH6	EC:2.3.2.27	1	ko04141 Protein processing in endoplasmic reticulum;
Pm_10218	K01968	E6.4.1.4A	3-methylcrotonyl-CoA carboxylase alpha subunit	EC:6.4.1.4	1	ko00280 Valine, leucine and isoleucine degradation;
Pm_10226	K08257	E3.2.1.101	mannan endo-1,6-alpha-mannosidase	EC:3.2.1.101	0	--
Pm_10228	K08681	pdxT, pdx2	5'-phosphate synthase pdxT subunit	EC:4.3.3.6	1	ko00750 Vitamin B6 metabolism;
Pm_10229	K12883	NCBP2, CBP20	nuclear cap-binding protein subunit 2	--	3	ko03013 RNA transport;ko03015 mRNA surveillance pathway;ko03040 Spliceosome;
Pm_10230	K18719	NUP82	nucleoporin NUP82	--	0	--
Pm_10232	K21830	pchP	phosphorylcholine phosphatase	--	0	--
Pm_10238	K01536	E3.6.3.7	Na+-exporting ATPase	EC:3.6.3.7	0	--
Pm_1023	K01876	DARS, aspS	aspartyl-tRNA synthetase	EC:6.1.1.12	1	ko00970 Aminoacyl-tRNA biosynthesis;
Pm_10259	K01684	dgoD	galactonate dehydratase	EC:4.2.1.6	1	ko00052 Galactose metabolism;
Pm_10260	K18339	LRA4	2-keto-3-deoxy-L-rhamnonate aldolase	EC:4.1.2.53	1	ko00051 Fructose and mannose metabolism;
Pm_10270	K17775	MDM34, MMM2	mitochondrial distribution and morphology protein 34	--	1	ko04139 Mitophagy - yeast;
Pm_10274	K19842	ROM1_2	RHO1 GDP-GTP exchange protein 1/2	--	1	ko04011 MAPK signaling pathway - yeast;
Pm_10275	K02155	ATPeV0C, ATP6L	V-type H+-transporting ATPase 16kDa proteolipid subunit	--	9	ko00190 Oxidative phosphorylation;ko04142 Lysosome;ko04145 Phagosome;ko04721 Synaptic vesicle cycle;ko04966 Collecting duct acid secretion;ko05110 Vibrio cholerae infection;ko05120 Epithelial cell signaling in Helicobacter pylori infection;ko05152 Tuberculosis;ko05323 Rheumatoid arthritis;
Pm_10277	K16315	GSG2	serine/threonine-protein kinase haspin	EC:2.7.11.1	0	--
Pm_10283	K11233	SSK1	osomolarity two-component system, response regulator SSK1	--	3	ko02020 Two-component system;ko04011 MAPK signaling pathway - yeast;ko04139 Mitophagy - yeast;
Pm_10295	K00326	E1.6.2.2	cytochrome-b5 reductase	EC:1.6.2.2	1	ko00520 Amino sugar and nucleotide sugar metabolism;
Pm_102	K03457	TC.NCS1	nucleobase:cation symporter-1, NCS1 family	--	0	--
Pm_10300	K07078	K07078	uncharacterized protein	--	0	--
Pm_10306	K08329	ATG17	autophagy-related protein 17	--	1	ko04138 Autophagy - yeast;
Pm_10308	K10259	MET30	F-box and WD-40 domain protein MET30	--	2	ko04111 Cell cycle - yeast;ko04120 Ubiquitin mediated proteolysis;
Pm_1031	K15745	AL1	phytoene desaturase (3,4-didehydrolycopene-forming)	EC:1.3.99.30	1	ko00906 Carotenoid biosynthesis;
Pm_10320	K00254	DHODH, pyrD	dihydroorotate dehydrogenase	EC:1.3.5.2	1	ko00240 Pyrimidine metabolism;
Pm_10328	K01051	E3.1.1.11	pectinesterase	EC:3.1.1.11	1	ko00040 Pentose and glucuronate interconversions;
Pm_10333	K01810	GPI, pgi	glucose-6-phosphate isomerase	EC:5.3.1.9	5	ko00010 Glycolysis / Gluconeogenesis;ko00030 Pentose phosphate pathway;ko00500 Starch and sucrose metabolism;ko00520 Amino sugar and nucleotide sugar metabolism;ko01200 Carbon metabolism;
Pm_10334	K11314	TADA2A, ADA2	transcriptional adapter 2-alpha	--	0	--
Pm_10338	K09467	MIG	zinc-finger protein CreA/MIG	--	0	--
Pm_10346	K01897	ACSL, fadD	long-chain acyl-CoA synthetase	EC:6.2.1.3	7	ko00061 Fatty acid biosynthesis;ko00071 Fatty acid degradation;ko01212 Fatty acid metabolism;ko02024 Quorum sensing;ko03320 PPAR signaling pathway;ko04146 Peroxisome;ko04920 Adipocytokine signaling pathway;
Pm_10348	K00507	SCD, desC	stearoyl-CoA desaturase (Delta-9 desaturase)	EC:1.14.19.1	5	ko01040 Biosynthesis of unsaturated fatty acids;ko01212 Fatty acid metabolism;ko03320 PPAR signaling pathway;ko04152 AMPK signaling pathway;ko04212 Longevity regulating pathway - worm;
Pm_10351	K15304	RANBP3	Ran-binding protein 3	--	1	ko05166 HTLV-I infection;
Pm_10353	K00965	galT, GALT	UDPglucose--hexose-1-phosphate uridylyltransferase	EC:2.7.7.12	3	ko00052 Galactose metabolism;ko00520 Amino sugar and nucleotide sugar metabolism;ko04917 Prolactin signaling pathway;
Pm_10355	K02949	RP-S11e, RPS11	small subunit ribosomal protein S11e	--	1	ko03010 Ribosome;
Pm_10356	K10251	HSD17B12, KAR, IFA38	17beta-estradiol 17-dehydrogenase / very-long-chain 3-oxoacyl-CoA reductase	EC:1.1.1.62 1.1.1.330	4	ko00062 Fatty acid elongation;ko00140 Steroid hormone biosynthesis;ko01040 Biosynthesis of unsaturated fatty acids;ko01212 Fatty acid metabolism;
Pm_10359	K05349	bglX	beta-glucosidase	EC:3.2.1.21	3	ko00460 Cyanoamino acid metabolism;ko00500 Starch and sucrose metabolism;ko00940 Phenylpropanoid biosynthesis;
Pm_10360	K00931	proB	glutamate 5-kinase	EC:2.7.2.11	3	ko00330 Arginine and proline metabolism;ko00332 Carbapenem biosynthesis;ko01230 Biosynthesis of amino acids;
Pm_10361	K18156	ATP23, XRCC6BP1	mitochondrial inner membrane protease ATP23	EC:3.4.24.-	0	--
Pm_10362	K08850	AURKX	aurora kinase, other	EC:2.7.11.1	0	--
Pm_10373	K15175	CDC73	parafibromin	--	0	--
Pm_10374	K01702	LEU1	3-isopropylmalate dehydratase	EC:4.2.1.33	3	ko00290 Valine, leucine and isoleucine biosynthesis;ko01210 2-Oxocarboxylic acid metabolism;ko01230 Biosynthesis of amino acids;
Pm_10375	K14299	SEH1	nucleoporin SEH1	--	2	ko03013 RNA transport;ko04150 mTOR signaling pathway;
Pm_10376	K00009	mtlD	mannitol-1-phosphate 5-dehydrogenase	EC:1.1.1.17	1	ko00051 Fructose and mannose metabolism;
Pm_10381	K14213	PEPD	Xaa-Pro dipeptidase	EC:3.4.13.9	0	--
Pm_10382	K03574	mutT, NUDT15, MTH2	8-oxo-dGTP diphosphatase	EC:3.6.1.55	0	--
Pm_10384	K03686	dnaJ	molecular chaperone DnaJ	--	0	--
Pm_10389	K06674	SMC2	structural maintenance of chromosome 2	--	1	ko04111 Cell cycle - yeast;
Pm_10391	K07023	K07023	putative hydrolases of HD superfamily	--	0	--
Pm_10396	K01802	E5.2.1.8	peptidylprolyl isomerase	EC:5.2.1.8	0	--
Pm_10401	K01697	E4.2.1.22, CBS	cystathionine beta-synthase	EC:4.2.1.22	3	ko00260 Glycine, serine and threonine metabolism;ko00270 Cysteine and methionine metabolism;ko01230 Biosynthesis of amino acids;
Pm_10409	K21848	ARV1	lipid intermediate transporter	--	0	--
Pm_1041	K04392	RAC1	Ras-related C3 botulinum toxin substrate 1	--	41	ko04010 MAPK signaling pathway;ko04013 MAPK signaling pathway - fly;ko04014 Ras signaling pathway;ko04015 Rap1 signaling pathway;ko04024 cAMP signaling pathway;ko04062 Chemokine signaling pathway;ko04071 Sphingolipid signaling pathway;ko04145 Phagosome;ko04151 PI3K-Akt signaling pathway;ko04310 Wnt signaling pathway;ko04360 Axon guidance;ko04370 VEGF signaling pathway;ko04380 Osteoclast different…
Pm_10422	K06877	K06877	DEAD/DEAH box helicase domain-containing protein	--	0	--
Pm_10424	K00560	thyA, TYMS	thymidylate synthase	EC:2.1.1.45	3	ko00240 Pyrimidine metabolism;ko00670 One carbon pool by folate;ko01523 Antifolate resistance;
Pm_10435	K11237	BEM1	bud emergence protein 1	--	1	ko04011 MAPK signaling pathway - yeast;
Pm_10437	K12190	VPS36, EAP45	ESCRT-II complex subunit VPS36	--	1	ko04144 Endocytosis;
Pm_10444	K13726	MEPB	metallopeptidase MepB	EC:3.4.24.-	0	--
Pm_10447	K17255	GDI1_2	Rab GDP dissociation inhibitor	--	0	--
Pm_10448	K05285	PIGN	phosphatidylinositol glycan, class N	EC:2.7.-.-	1	ko00563 Glycosylphosphatidylinositol (GPI)-anchor biosynthesis;
Pm_1044	K14998	SURF1, SHY1	surfeit locus 1 family protein	--	0	--
Pm_10457	K00618	E2.3.1.1	amino-acid N-acetyltransferase	EC:2.3.1.1	3	ko00220 Arginine biosynthesis;ko01210 2-Oxocarboxylic acid metabolism;ko01230 Biosynthesis of amino acids;
Pm_10462	K17066	MOX	alcohol oxidase	EC:1.1.3.13	2	ko00680 Methane metabolism;ko01200 Carbon metabolism;
Pm_1046	K06875	PDCD5, TFAR19	programmed cell death protein 5	--	0	--
Pm_10481	K08675	PRSS15, PIM1	Lon-like ATP-dependent protease	EC:3.4.21.-	0	--
Pm_10484	K04981	TRPM6, CHAK2	transient receptor potential cation channel subfamily M member 6	EC:2.7.11.1	1	ko04978 Mineral absorption;
Pm_10496	K02143	ATPeFK, ATP19	F-type H+-transporting ATPase subunit k	--	1	ko00190 Oxidative phosphorylation;
Pm_10498	K00698	CHS1	chitin synthase	EC:2.4.1.16	1	ko00520 Amino sugar and nucleotide sugar metabolism;
Pm_10501	K14454	GOT1	aspartate aminotransferase, cytoplasmic	EC:2.6.1.1	13	ko00220 Arginine biosynthesis;ko00250 Alanine, aspartate and glutamate metabolism;ko00270 Cysteine and methionine metabolism;ko00330 Arginine and proline metabolism;ko00350 Tyrosine metabolism;ko00360 Phenylalanine metabolism;ko00400 Phenylalanine, tyrosine and tryptophan biosynthesis;ko00710 Carbon fixation in photosynthetic organisms;ko00950 Isoquinoline alkaloid biosynthesis;ko00960 Tropane, p…
Pm_1050	K17918	SNX3_12	sorting nexin-3/12	--	1	ko04144 Endocytosis;
Pm_10514	K17302	COPB2, SEC27	coatomer subunit beta'	--	0	--
Pm_10516	K06027	NSF, SEC18	vesicle-fusing ATPase	EC:3.6.4.6	4	ko04138 Autophagy - yeast;ko04721 Synaptic vesicle cycle;ko04727 GABAergic synapse;ko04962 Vasopressin-regulated water reabsorption;
Pm_10519	K01230	MAN1	mannosyl-oligosaccharide alpha-1,2-mannosidase	EC:3.2.1.113	3	ko00510 N-Glycan biosynthesis;ko00513 Various types of N-glycan biosynthesis;ko04141 Protein processing in endoplasmic reticulum;
Pm_1051	K07152	SCO1_2	protein SCO1/2	--	0	--
Pm_10528	K03248	EIF3G	translation initiation factor 3 subunit G	--	1	ko03013 RNA transport;
Pm_10530	K15436	TRPO3, MTR10	transportin-3	--	0	--
Pm_10531	K11097	SNRPE, SME	small nuclear ribonucleoprotein E	--	1	ko03040 Spliceosome;
Pm_10532	K01934	MTHFS	5-formyltetrahydrofolate cyclo-ligase	EC:6.3.3.2	1	ko00670 One carbon pool by folate;
Pm_10538	K12493	ARFGAP2_3	ADP-ribosylation factor GTPase-activating protein 2/3	--	1	ko04144 Endocytosis;
Pm_1053	K10751	CHAF1B	chromatin assembly factor 1 subunit B	--	0	--
Pm_10541	K06943	NOG1	nucleolar GTP-binding protein	--	1	ko03008 Ribosome biogenesis in eukaryotes;
Pm_10543	K00762	pyrE	orotate phosphoribosyltransferase	EC:2.4.2.10	1	ko00240 Pyrimidine metabolism;
Pm_10545	K00297	metF, MTHFR	methylenetetrahydrofolate reductase (NADPH)	EC:1.5.1.20	4	ko00670 One carbon pool by folate;ko00720 Carbon fixation pathways in prokaryotes;ko01200 Carbon metabolism;ko01523 Antifolate resistance;
Pm_10549	K02606	ORC4	origin recognition complex subunit 4	--	3	ko04110 Cell cycle;ko04111 Cell cycle - yeast;ko04113 Meiosis - yeast;
Pm_10554	K14729	FOX2	multifunctional beta-oxidation protein	EC:4.2.1.- 1.1.1.-	0	--
Pm_10556	K18798	AFG1, LACE1	peroxisome-assembly ATPase	EC:3.6.4.7	0	--
Pm_10557	K01808	rpiB	ribose 5-phosphate isomerase B	EC:5.3.1.6	5	ko00030 Pentose phosphate pathway;ko00051 Fructose and mannose metabolism;ko00710 Carbon fixation in photosynthetic organisms;ko01200 Carbon metabolism;ko01230 Biosynthesis of amino acids;
Pm_10562	K01469	OPLAH, OXP1, oplAH	5-oxoprolinase (ATP-hydrolysing)	EC:3.5.2.9	1	ko00480 Glutathione metabolism;
Pm_10574	K08735	MSH2	DNA mismatch repair protein MSH2	--	4	ko01524 Platinum drug resistance;ko03430 Mismatch repair;ko05200 Pathways in cancer;ko05210 Colorectal cancer;
Pm_1057	K03254	EIF3A	translation initiation factor 3 subunit A	--	1	ko03013 RNA transport;
Pm_10586	K15979	SND1	staphylococcal nuclease domain-containing protein 1	--	2	ko05169 Epstein-Barr virus infection;ko05203 Viral carcinogenesis;
Pm_10588	K03350	APC3, CDC27	anaphase-promoting complex subunit 3	--	7	ko04110 Cell cycle;ko04111 Cell cycle - yeast;ko04113 Meiosis - yeast;ko04114 Oocyte meiosis;ko04120 Ubiquitin mediated proteolysis;ko04914 Progesterone-mediated oocyte maturation;ko05166 HTLV-I infection;
Pm_1058	K07973	GNG	guanine nucleotide-binding protein subunit gamma, other	--	1	ko04011 MAPK signaling pathway - yeast;
Pm_10592	K10352	MYH	myosin heavy chain	--	1	ko04530 Tight junction;
Pm_10594	K00616	E2.2.1.2, talA, talB	transaldolase	EC:2.2.1.2	3	ko00030 Pentose phosphate pathway;ko01200 Carbon metabolism;ko01230 Biosynthesis of amino acids;
Pm_10596	K13509	AGPAT1_2	lysophosphatidate acyltransferase	EC:2.3.1.51	4	ko00561 Glycerolipid metabolism;ko00564 Glycerophospholipid metabolism;ko04072 Phospholipase D signaling pathway;ko04975 Fat digestion and absorption;
Pm_10603	K00773	tgt, QTRT1	queuine tRNA-ribosyltransferase	EC:2.4.2.29	0	--
Pm_10607	K02962	RP-S17e, RPS17	small subunit ribosomal protein S17e	--	1	ko03010 Ribosome;
Pm_10608	K07300	chaA, CAX	Ca2+:H+ antiporter	--	0	--
Pm_10609	K01264	APE3	aminopeptidase Y	EC:3.4.11.15	0	--
Pm_1060	K14758	HRR25	casein kinase I homolog HRR25	EC:2.7.11.1	1	ko03008 Ribosome biogenesis in eukaryotes;
Pm_10615	K01760	metC	cystathionine beta-lyase	EC:4.4.1.8	3	ko00270 Cysteine and methionine metabolism;ko00450 Selenocompound metabolism;ko01230 Biosynthesis of amino acids;
Pm_10617	K04043	dnaK	molecular chaperone DnaK	--	3	ko03018 RNA degradation;ko04212 Longevity regulating pathway - worm;ko05152 Tuberculosis;
Pm_10621	K14850	RRP8	ribosomal RNA-processing protein 8	EC:2.1.1.287	0	--
Pm_10624	K16261	YAT	yeast amino acid transporter	--	0	--
Pm_1062	K02134	ATPeF1D, ATP5D, ATP16	F-type H+-transporting ATPase subunit delta	--	4	ko00190 Oxidative phosphorylation;ko05010 Alzheimer's disease;ko05012 Parkinson's disease;ko05016 Huntington's disease;
Pm_10634	K05994	E3.4.11.10	bacterial leucyl aminopeptidase	EC:3.4.11.10	0	--
Pm_1063	K00854	xylB, XYLB	xylulokinase	EC:2.7.1.17	1	ko00040 Pentose and glucuronate interconversions;
Pm_10640	K12769	NDT80	meiosis-specific transcription factor NDT80	--	1	ko04113 Meiosis - yeast;
Pm_10645	K01254	LTA4H	leukotriene-A4 hydrolase	EC:3.3.2.6	1	ko00590 Arachidonic acid metabolism;
Pm_10648	K03949	NDUFA5	NADH dehydrogenase (ubiquinone) 1 alpha subcomplex subunit 5	--	5	ko00190 Oxidative phosphorylation;ko04932 Non-alcoholic fatty liver disease (NAFLD);ko05010 Alzheimer's disease;ko05012 Parkinson's disease;ko05016 Huntington's disease;
Pm_10649	K13996	EPS1	protein disulfide-isomerase	EC:5.3.4.1	1	ko04141 Protein processing in endoplasmic reticulum;
Pm_1064	K01054	MGLL	acylglycerol lipase	EC:3.1.1.23	3	ko00561 Glycerolipid metabolism;ko04723 Retrograde endocannabinoid signaling;ko04923 Regulation of lipolysis in adipocytes;
Pm_10656	K02883	RP-L18e, RPL18	large subunit ribosomal protein L18e	--	1	ko03010 Ribosome;
Pm_10659	K00147	proA	glutamate-5-semialdehyde dehydrogenase	EC:1.2.1.41	3	ko00330 Arginine and proline metabolism;ko00332 Carbapenem biosynthesis;ko01230 Biosynthesis of amino acids;
Pm_10663	K14411	MSI	RNA-binding protein Musashi	--	1	ko03015 mRNA surveillance pathway;
Pm_10664	K20360	TBC1D22, GYP1	TBC1 domain family member 2	--	0	--
Pm_10667	K00844	HK	hexokinase	EC:2.7.1.1	13	ko00010 Glycolysis / Gluconeogenesis;ko00051 Fructose and mannose metabolism;ko00052 Galactose metabolism;ko00500 Starch and sucrose metabolism;ko00520 Amino sugar and nucleotide sugar metabolism;ko00521 Streptomycin biosynthesis;ko00524 Neomycin, kanamycin and gentamicin biosynthesis;ko01200 Carbon metabolism;ko04066 HIF-1 signaling pathway;ko04910 Insulin signaling pathway;ko04930 Type II diabe…
Pm_10669	K04567	KARS, lysS	lysyl-tRNA synthetase, class II	EC:6.1.1.6	1	ko00970 Aminoacyl-tRNA biosynthesis;
Pm_10671	K03114	SWE1	mitosis inhibitor protein kinase SWE1	EC:2.7.11.1	3	ko04011 MAPK signaling pathway - yeast;ko04111 Cell cycle - yeast;ko04113 Meiosis - yeast;
Pm_10674	K10844	ERCC2, XPD	DNA excision repair protein ERCC-2	EC:3.6.4.12	2	ko03022 Basal transcription factors;ko03420 Nucleotide excision repair;
Pm_10675	K14826	FPR3_4	FK506-binding nuclear protein	EC:5.2.1.8	0	--
Pm_10676	K03515	REV1	DNA repair protein REV1	EC:2.7.7.-	1	ko03460 Fanconi anemia pathway;
Pm_10687	K16261	YAT	yeast amino acid transporter	--	0	--
Pm_10690	K02429	fucP	MFS transporter, FHS family, L-fucose permease	--	0	--
Pm_10705	K01466	allB	allantoinase	EC:3.5.2.5	1	ko00230 Purine metabolism;
Pm_10707	K02684	PRI1	DNA primase small subunit	EC:2.7.7.-	3	ko00230 Purine metabolism;ko00240 Pyrimidine metabolism;ko03030 DNA replication;
Pm_10708	K17081	PHB2	prohibitin 2	--	0	--
Pm_10710	K02977	RP-S27Ae, RPS27A	small subunit ribosomal protein S27Ae	--	1	ko03010 Ribosome;
Pm_10711	K09202	SWI5	regulatory protein SWI5	--	1	ko04111 Cell cycle - yeast;
Pm_10716	K00697	otsA	trehalose 6-phosphate synthase	EC:2.4.1.15	1	ko00500 Starch and sucrose metabolism;
Pm_10718	K06883	K06883	uncharacterized protein	--	0	--
Pm_10719	K00789	metK	S-adenosylmethionine synthetase	EC:2.5.1.6	2	ko00270 Cysteine and methionine metabolism;ko01230 Biosynthesis of amino acids;
Pm_10723	K15371	GDH2	glutamate dehydrogenase	EC:1.4.1.2	4	ko00220 Arginine biosynthesis;ko00250 Alanine, aspartate and glutamate metabolism;ko00430 Taurine and hypotaurine metabolism;ko00910 Nitrogen metabolism;
Pm_10727	K20472	COPZ, RET3	coatomer subunit zeta	--	0	--
Pm_1079	K11771	SWI1, ADR6	SWI/SNF chromatin-remodeling complex subunit SWI1	--	0	--
Pm_107	K11267	PDS5	sister chromatid cohesion protein PDS5	--	0	--
Pm_1082	K06269	PPP1C	serine/threonine-protein phosphatase PP1 catalytic subunit	EC:3.1.3.16	21	ko03015 mRNA surveillance pathway;ko04022 cGMP-PKG signaling pathway;ko04024 cAMP signaling pathway;ko04113 Meiosis - yeast;ko04114 Oocyte meiosis;ko04261 Adrenergic signaling in cardiomyocytes;ko04270 Vascular smooth muscle contraction;ko04390 Hippo signaling pathway;ko04510 Focal adhesion;ko04611 Platelet activation;ko04720 Long-term potentiation;ko04728 Dopaminergic synapse;ko04750 Inflammator…
Pm_10830	K10753	ASF1	histone chaperone ASF1	--	0	--
Pm_10887	K03242	EIF2S3	translation initiation factor 2 subunit 3	--	1	ko03013 RNA transport;
Pm_1089	K02355	fusA, GFM, EFG	elongation factor G	--	0	--
Pm_10910	K01626	E2.5.1.54, aroF, aroG, aroH	3-deoxy-7-phosphoheptulonate synthase	EC:2.5.1.54	3	ko00400 Phenylalanine, tyrosine and tryptophan biosynthesis;ko01230 Biosynthesis of amino acids;ko02024 Quorum sensing;
Pm_109	K03305	TC.POT	proton-dependent oligopeptide transporter, POT family	--	0	--
Pm_1108	K09569	FKBP2	FK506-binding protein 2	EC:5.2.1.8	0	--
Pm_1111	K21403	PXYLP1	2-phosphoxylose phosphatase	EC:3.1.3.-	0	--
Pm_1115	K08869	ADCK, ABC1	aarF domain-containing kinase	--	0	--
Pm_1118	K13239	PECI	peroxisomal 3,2-trans-enoyl-CoA isomerase	EC:5.3.3.8	2	ko00071 Fatty acid degradation;ko04146 Peroxisome;
Pm_111	K05012	CLCN3_4_5	chloride channel 3/4/5	--	0	--
Pm_112	K11835	USP4_11, UBP12	ubiquitin carboxyl-terminal hydrolase 4/11	EC:3.4.19.12	0	--
Pm_1132	K01539	ATP1A	sodium/potassium-transporting ATPase subunit alpha	EC:3.6.3.9	17	ko04022 cGMP-PKG signaling pathway;ko04024 cAMP signaling pathway;ko04260 Cardiac muscle contraction;ko04261 Adrenergic signaling in cardiomyocytes;ko04911 Insulin secretion;ko04918 Thyroid hormone synthesis;ko04919 Thyroid hormone signaling pathway;ko04960 Aldosterone-regulated sodium reabsorption;ko04961 Endocrine and other factor-regulated calcium reabsorption;ko04964 Proximal tubule bicarbona…
Pm_1136	K01265	map	methionyl aminopeptidase	EC:3.4.11.18	0	--
Pm_1137	K20368	CNIH, ERV14	protein cornichon	--	0	--
Pm_1138	K12816	CDC40, PRP17	pre-mRNA-processing factor 17	--	1	ko03040 Spliceosome;
Pm_1143	K11563	SPC7, SPC105	kinetochore protein Spc7/SPC105	--	0	--
Pm_1147	K01626	E2.5.1.54, aroF, aroG, aroH	3-deoxy-7-phosphoheptulonate synthase	EC:2.5.1.54	3	ko00400 Phenylalanine, tyrosine and tryptophan biosynthesis;ko01230 Biosynthesis of amino acids;ko02024 Quorum sensing;
Pm_1153	K10846	ERCC5, XPG, RAD2	DNA excision repair protein ERCC-5	--	1	ko03420 Nucleotide excision repair;
Pm_115	K20410	MAPKAP1, SIN1	target of rapamycin complex 2 subunit MAPKAP1	--	1	ko04150 mTOR signaling pathway;
Pm_1163	K18732	SARNP, CIP29, THO1	SAP domain-containing ribonucleoprotein	--	0	--
Pm_1171	K08490	STX5	syntaxin 5	--	1	ko04130 SNARE interactions in vesicular transport;
Pm_1175	K14288	XPOT	exportin-T	--	1	ko03013 RNA transport;
Pm_117	K01181	E3.2.1.8, xynA	endo-1,4-beta-xylanase	EC:3.2.1.8	0	--
Pm_1195	K03035	PSMD12, RPN5	26S proteasome regulatory subunit N5	--	2	ko03050 Proteasome;ko05169 Epstein-Barr virus infection;
Pm_1197	K09510	DNAJB4	DnaJ homolog subfamily B member 4	--	0	--
Pm_1198	K03259	EIF4E	translation initiation factor 4E	--	7	ko01521 EGFR tyrosine kinase inhibitor resistance;ko03013 RNA transport;ko04066 HIF-1 signaling pathway;ko04150 mTOR signaling pathway;ko04151 PI3K-Akt signaling pathway;ko04211 Longevity regulating pathway;ko04910 Insulin signaling pathway;
Pm_1207	K11805	WDR68, HAN11	WD repeat-containing protein 68	--	0	--
Pm_1214	K15172	SUPT5H, SPT5	transcription elongation factor SPT5	--	0	--
Pm_1220	K06636	SMC1	structural maintenance of chromosome 1	--	4	ko04110 Cell cycle;ko04111 Cell cycle - yeast;ko04113 Meiosis - yeast;ko04114 Oocyte meiosis;
Pm_1225	K01922	PPCS, coaB	phosphopantothenate-cysteine ligase	EC:6.3.2.5	1	ko00770 Pantothenate and CoA biosynthesis;
Pm_1227	K20929	GLX	glyoxal/methylglyoxal oxidase	EC:1.2.3.15	0	--
Pm_1234	K09272	SSRP1	structure-specific recognition protein 1	--	0	--
Pm_1237	K20040	HIP1R, SLA2	huntingtin-interacting protein 1-related protein	--	0	--
Pm_1238	K12819	SLU7	pre-mRNA-processing factor SLU7	--	1	ko03040 Spliceosome;
Pm_1239	K02350	POLZ1, rev3	DNA polymerase zeta	EC:2.7.7.7	2	ko01524 Platinum drug resistance;ko03460 Fanconi anemia pathway;
Pm_1241	K11801	WDR23	WD repeat-containing protein 23	--	0	--
Pm_1242	K07342	SEC61G, SSS1, secE	protein transport protein SEC61 subunit gamma and related proteins	--	4	ko03060 Protein export;ko04141 Protein processing in endoplasmic reticulum;ko04145 Phagosome;ko05110 Vibrio cholerae infection;
Pm_1247	K00020	mmsB, HIBADH	3-hydroxyisobutyrate dehydrogenase	EC:1.1.1.31	1	ko00280 Valine, leucine and isoleucine degradation;
Pm_1256	K01969	E6.4.1.4B	3-methylcrotonyl-CoA carboxylase beta subunit	EC:6.4.1.4	1	ko00280 Valine, leucine and isoleucine degradation;
Pm_1257	K01969	E6.4.1.4B	3-methylcrotonyl-CoA carboxylase beta subunit	EC:6.4.1.4	1	ko00280 Valine, leucine and isoleucine degradation;
Pm_1258	K17759	AIBP, nnrE	NAD(P)H-hydrate epimerase	EC:5.1.99.6	0	--
Pm_1259	K02959	RP-S16, MRPS16, rpsP	small subunit ribosomal protein S16	--	1	ko03010 Ribosome;
Pm_1261	K16945	CDC11	cell division control protein 11	--	0	--
Pm_1266	K11246	SHO1	SHO1 osmosensor	--	1	ko04011 MAPK signaling pathway - yeast;
Pm_1269	K04709	LAG1	Acyl-CoA-dependent ceramide synthase	EC:2.3.1.24	1	ko00600 Sphingolipid metabolism;
Pm_1270	K06890	K06890	uncharacterized protein	--	0	--
Pm_1281	K14810	DDX56, DBP9	ATP-dependent RNA helicase DDX56/DBP9	EC:3.6.4.13	0	--
Pm_1286	K17275	PLS1	plastin-1	--	0	--
Pm_1289	K17275	PLS1	plastin-1	--	0	--
Pm_128	K01772	hemH, FECH	protoporphyrin/coproporphyrin ferrochelatase	EC:4.99.1.1 4.99.1.9	1	ko00860 Porphyrin and chlorophyll metabolism;
Pm_1290	K08337	ATG7	ubiquitin-like modifier-activating enzyme ATG7	--	2	ko04138 Autophagy - yeast;ko04140 Autophagy - animal;
Pm_1291	K01493	comEB	dCMP deaminase	EC:3.5.4.12	1	ko00240 Pyrimidine metabolism;
Pm_1293	K03036	PSMD11, RPN6	26S proteasome regulatory subunit N6	--	2	ko03050 Proteasome;ko05169 Epstein-Barr virus infection;
Pm_1298	K14688	SLC30A1, ZNT1	solute carrier family 30 (zinc transporter), member 1	--	1	ko04978 Mineral absorption;
Pm_131	K00161	PDHA, pdhA	pyruvate dehydrogenase E1 component alpha subunit	EC:1.2.4.1	7	ko00010 Glycolysis / Gluconeogenesis;ko00020 Citrate cycle (TCA cycle);ko00620 Pyruvate metabolism;ko01200 Carbon metabolism;ko04066 HIF-1 signaling pathway;ko04922 Glucagon signaling pathway;ko05230 Central carbon metabolism in cancer;
Pm_1321	K04564	SOD2	superoxide dismutase, Fe-Mn family	EC:1.15.1.1	7	ko04013 MAPK signaling pathway - fly;ko04068 FoxO signaling pathway;ko04146 Peroxisome;ko04211 Longevity regulating pathway;ko04212 Longevity regulating pathway - worm;ko04213 Longevity regulating pathway - multiple species;ko05016 Huntington's disease;
Pm_1325	K14537	NUG2, GNL2	nuclear GTP-binding protein	--	1	ko03008 Ribosome biogenesis in eukaryotes;
Pm_1327	K01754	E4.3.1.19, ilvA, tdcB	threonine dehydratase	EC:4.3.1.19	4	ko00260 Glycine, serine and threonine metabolism;ko00290 Valine, leucine and isoleucine biosynthesis;ko01200 Carbon metabolism;ko01230 Biosynthesis of amino acids;
Pm_132	K06173	truA, PUS1	tRNA pseudouridine38-40 synthase	EC:5.4.99.12	0	--
Pm_1330	K09885	AQPF	aquaporin rerated protein, other eukaryote	--	0	--
Pm_1332	K01267	DNPEP	aspartyl aminopeptidase	EC:3.4.11.21	0	--
Pm_1335	K08737	MSH6	DNA mismatch repair protein MSH6	--	4	ko01524 Platinum drug resistance;ko03430 Mismatch repair;ko05200 Pathways in cancer;ko05210 Colorectal cancer;
Pm_1337	K14843	PES1, NOP7	pescadillo	--	0	--
Pm_133	K11795	IQWD1, NRIP, ARCAP	nuclear receptor interaction protein	--	0	--
Pm_1340	K01930	FPGS	folylpolyglutamate synthase	EC:6.3.2.17	2	ko00790 Folate biosynthesis;ko01523 Antifolate resistance;
Pm_1344	K02922	RP-L37e, RPL37	large subunit ribosomal protein L37e	--	1	ko03010 Ribosome;
Pm_1348	K02987	RP-S4e, RPS4	small subunit ribosomal protein S4e	--	1	ko03010 Ribosome;
Pm_134	K03108	SRP72	signal recognition particle subunit SRP72	--	1	ko03060 Protein export;
Pm_1352	K01183	E3.2.1.14	chitinase	EC:3.2.1.14	1	ko00520 Amino sugar and nucleotide sugar metabolism;
Pm_1358	K09658	DPM2	dolichyl-phosphate mannosyltransferase polypeptide 2, regulatory subunit	--	2	ko00510 N-Glycan biosynthesis;ko00563 Glycosylphosphatidylinositol (GPI)-anchor biosynthesis;
Pm_1359	K13100	CWC22	pre-mRNA-splicing factor CWC22	--	0	--
Pm_1363	K02365	ESP1	separase	EC:3.4.22.49	4	ko04110 Cell cycle;ko04111 Cell cycle - yeast;ko04113 Meiosis - yeast;ko04114 Oocyte meiosis;
Pm_1371	K14829	IPI3	pre-rRNA-processing protein IPI3	--	0	--
Pm_1372	K12176	COPS2, CSN2, TRIP15	COP9 signalosome complex subunit 2	--	0	--
Pm_1374	K01619	deoC, DERA	deoxyribose-phosphate aldolase	EC:4.1.2.4	1	ko00030 Pentose phosphate pathway;
Pm_1375	K02978	RP-S27e, RPS27	small subunit ribosomal protein S27e	--	1	ko03010 Ribosome;
Pm_1377	K02997	RP-S9e, RPS9	small subunit ribosomal protein S9e	--	1	ko03010 Ribosome;
Pm_1378	K02889	RP-L21e, RPL21	large subunit ribosomal protein L21e	--	1	ko03010 Ribosome;
Pm_1383	K02981	RP-S2e, RPS2	small subunit ribosomal protein S2e	--	1	ko03010 Ribosome;
Pm_1386	K12667	SWP1, RPN2	oligosaccharyltransferase complex subunit delta (ribophorin II)	--	3	ko00510 N-Glycan biosynthesis;ko00513 Various types of N-glycan biosynthesis;ko04141 Protein processing in endoplasmic reticulum;
Pm_138	K08489	STX16	syntaxin 16	--	1	ko04130 SNARE interactions in vesicular transport;
Pm_1390	K06269	PPP1C	serine/threonine-protein phosphatase PP1 catalytic subunit	EC:3.1.3.16	21	ko03015 mRNA surveillance pathway;ko04022 cGMP-PKG signaling pathway;ko04024 cAMP signaling pathway;ko04113 Meiosis - yeast;ko04114 Oocyte meiosis;ko04261 Adrenergic signaling in cardiomyocytes;ko04270 Vascular smooth muscle contraction;ko04390 Hippo signaling pathway;ko04510 Focal adhesion;ko04611 Platelet activation;ko04720 Long-term potentiation;ko04728 Dopaminergic synapse;ko04750 Inflammator…
Pm_1391	K00128	ALDH	aldehyde dehydrogenase (NAD+)	EC:1.2.1.3	14	ko00010 Glycolysis / Gluconeogenesis;ko00053 Ascorbate and aldarate metabolism;ko00071 Fatty acid degradation;ko00280 Valine, leucine and isoleucine degradation;ko00310 Lysine degradation;ko00330 Arginine and proline metabolism;ko00340 Histidine metabolism;ko00380 Tryptophan metabolism;ko00410 beta-Alanine metabolism;ko00561 Glycerolipid metabolism;ko00620 Pyruvate metabolism;ko00625 Chloroalkane…
Pm_1398	K12386	CTNS	cystinosin	--	1	ko04142 Lysosome;
Pm_139	K02183	CALM	calmodulin	--	37	ko04014 Ras signaling pathway;ko04015 Rap1 signaling pathway;ko04016 MAPK signaling pathway - plant;ko04020 Calcium signaling pathway;ko04022 cGMP-PKG signaling pathway;ko04024 cAMP signaling pathway;ko04070 Phosphatidylinositol signaling system;ko04114 Oocyte meiosis;ko04261 Adrenergic signaling in cardiomyocytes;ko04270 Vascular smooth muscle contraction;ko04371 Apelin signaling pathway;ko04626…
Pm_13	K00914	PIK3C3, VPS34	phosphatidylinositol 3-kinase	EC:2.7.1.137	7	ko00562 Inositol phosphate metabolism;ko04070 Phosphatidylinositol signaling system;ko04138 Autophagy - yeast;ko04140 Autophagy - animal;ko04145 Phagosome;ko04371 Apelin signaling pathway;ko05152 Tuberculosis;
Pm_1402	K08486	STX1B_2_3	syntaxin 1B/2/3	--	2	ko04130 SNARE interactions in vesicular transport;ko04721 Synaptic vesicle cycle;
Pm_1403	K00763	pncB, NAPRT1	nicotinate phosphoribosyltransferase	EC:6.3.4.21	1	ko00760 Nicotinate and nicotinamide metabolism;
Pm_1412	K11380	NTO1	NuA3 HAT complex component NTO1	--	0	--
Pm_1425	K20044	PICALM	phosphatidylinositol-binding clathrin assembly protein	--	0	--
Pm_1431	K03032	PSMD1, RPN2	26S proteasome regulatory subunit N2	--	2	ko03050 Proteasome;ko05169 Epstein-Barr virus infection;
Pm_1433	K00873	PK, pyk	pyruvate kinase	EC:2.7.1.40	9	ko00010 Glycolysis / Gluconeogenesis;ko00230 Purine metabolism;ko00620 Pyruvate metabolism;ko01200 Carbon metabolism;ko01230 Biosynthesis of amino acids;ko04922 Glucagon signaling pathway;ko04930 Type II diabetes mellitus;ko05203 Viral carcinogenesis;ko05230 Central carbon metabolism in cancer;
Pm_1434	K00873	PK, pyk	pyruvate kinase	EC:2.7.1.40	9	ko00010 Glycolysis / Gluconeogenesis;ko00230 Purine metabolism;ko00620 Pyruvate metabolism;ko01200 Carbon metabolism;ko01230 Biosynthesis of amino acids;ko04922 Glucagon signaling pathway;ko04930 Type II diabetes mellitus;ko05203 Viral carcinogenesis;ko05230 Central carbon metabolism in cancer;
Pm_1440	K01011	TST, MPST, sseA	thiosulfate/3-mercaptopyruvate sulfurtransferase	EC:2.8.1.1 2.8.1.2	3	ko00270 Cysteine and methionine metabolism;ko00920 Sulfur metabolism;ko04122 Sulfur relay system;
Pm_1441	K03358	APC11	anaphase-promoting complex subunit 11	--	7	ko04110 Cell cycle;ko04111 Cell cycle - yeast;ko04113 Meiosis - yeast;ko04114 Oocyte meiosis;ko04120 Ubiquitin mediated proteolysis;ko04914 Progesterone-mediated oocyte maturation;ko05166 HTLV-I infection;
Pm_1446	K15532	yteR, yesR	unsaturated rhamnogalacturonyl hydrolase	EC:3.2.1.172	0	--
Pm_1449	K04079	HSP90A, htpG	molecular chaperone HtpG	--	12	ko04141 Protein processing in endoplasmic reticulum;ko04151 PI3K-Akt signaling pathway;ko04612 Antigen processing and presentation;ko04621 NOD-like receptor signaling pathway;ko04626 Plant-pathogen interaction;ko04657 IL-17 signaling pathway;ko04659 Th17 cell differentiation;ko04914 Progesterone-mediated oocyte maturation;ko04915 Estrogen signaling pathway;ko05200 Pathways in cancer;ko05215 Prost…
Pm_1454	K15105	SLC25A12_13, AGC	solute carrier family 25 (mitochondrial aspartate/glutamate transporter), member 12/13	--	0	--
Pm_1456	K14567	UTP14	U3 small nucleolar RNA-associated protein 14	--	1	ko03008 Ribosome biogenesis in eukaryotes;
Pm_145	K09481	SEC61B, SBH2	protein transport protein SEC61 subunit beta	--	4	ko03060 Protein export;ko04141 Protein processing in endoplasmic reticulum;ko04145 Phagosome;ko05110 Vibrio cholerae infection;
Pm_147	K00729	ALG5	dolichyl-phosphate beta-glucosyltransferase	EC:2.4.1.117	1	ko00510 N-Glycan biosynthesis;
Pm_1484	K05528	OCH1	alpha 1,6-mannosyltransferase	EC:2.4.1.232	1	ko00513 Various types of N-glycan biosynthesis;
Pm_1505	K14018	PLAA, DOA1, UFD3	phospholipase A-2-activating protein	--	1	ko04141 Protein processing in endoplasmic reticulum;
Pm_1514	K14818	SQT1	ribosome assembly protein SQT1	--	0	--
Pm_1519	K03781	katE, CAT, catB, srpA	catalase	EC:1.11.1.6	11	ko00380 Tryptophan metabolism;ko00630 Glyoxylate and dicarboxylate metabolism;ko01200 Carbon metabolism;ko04011 MAPK signaling pathway - yeast;ko04016 MAPK signaling pathway - plant;ko04068 FoxO signaling pathway;ko04146 Peroxisome;ko04211 Longevity regulating pathway;ko04212 Longevity regulating pathway - worm;ko04213 Longevity regulating pathway - multiple species;ko05014 Amyotrophic lateral sc…
Pm_1528	K01887	RARS, argS	arginyl-tRNA synthetase	EC:6.1.1.19	1	ko00970 Aminoacyl-tRNA biosynthesis;
Pm_152	K03262	EIF5	translation initiation factor 5	--	2	ko03013 RNA transport;ko04214 Apoptosis - fly;
Pm_1532	K00323	NNT	NAD(P) transhydrogenase	EC:1.6.1.2	1	ko00760 Nicotinate and nicotinamide metabolism;
Pm_1544	K14007	SEC24	protein transport protein SEC24	--	1	ko04141 Protein processing in endoplasmic reticulum;
Pm_154	K11155	DGAT1	diacylglycerol O-acyltransferase 1	EC:2.3.1.20 2.3.1.75 2.3.1.76	3	ko00561 Glycerolipid metabolism;ko00830 Retinol metabolism;ko04975 Fat digestion and absorption;
Pm_1553	K03941	NDUFS8	NADH dehydrogenase (ubiquinone) Fe-S protein 8	EC:1.6.5.3 1.6.99.3	5	ko00190 Oxidative phosphorylation;ko04932 Non-alcoholic fatty liver disease (NAFLD);ko05010 Alzheimer's disease;ko05012 Parkinson's disease;ko05016 Huntington's disease;
Pm_1554	K15620	GOLPH3, GPP34	golgi phosphoprotein 3	--	1	ko05202 Transcriptional misregulation in cancer;
Pm_1558	K01893	NARS, asnS	asparaginyl-tRNA synthetase	EC:6.1.1.22	1	ko00970 Aminoacyl-tRNA biosynthesis;
Pm_1559	K10253	K10253	DOPA 4,5-dioxygenase	EC:1.14.99.-	0	--
Pm_155	K15542	PFS2	polyadenylation factor subunit 2	--	1	ko03015 mRNA surveillance pathway;
Pm_1562	K17583	NOM1	nucleolar MIF4G domain-containing protein 1	--	0	--
Pm_1563	K03031	PSMD8, RPN12	26S proteasome regulatory subunit N12	--	2	ko03050 Proteasome;ko05169 Epstein-Barr virus infection;
Pm_1566	K17086	TM9SF2_4	transmembrane 9 superfamily member 2/4	--	0	--
Pm_1567	K19932	NCS1	neuronal calcium sensor 1	--	0	--
Pm_1570	K11360	SPT8	transcriptional activator SPT8	--	0	--
Pm_1574	K11701	HRR1	helicase required for RNAi-mediated heterochromatin assembly 1	EC:3.6.4.13	0	--
Pm_1581	K11254	H4	histone H4	--	3	ko05034 Alcoholism;ko05203 Viral carcinogenesis;ko05322 Systemic lupus erythematosus;
Pm_1588	K11756	RSC1_2	chromatin structure-remodeling complex subunit RSC1/2	--	0	--
Pm_1598	K01052	LIPA	lysosomal acid lipase/cholesteryl ester hydrolase	EC:3.1.1.13	2	ko00100 Steroid biosynthesis;ko04142 Lysosome;
Pm_159	K00601	E2.1.2.2	phosphoribosylglycinamide formyltransferase	EC:2.1.2.2	2	ko00230 Purine metabolism;ko00670 One carbon pool by folate;
Pm_1608	K13107	RBMX2, IST3	RNA-binding motif protein, X-linked 2	--	0	--
Pm_1609	K10416	DYNC1LI, DNCLI	dynein light intermediate chain 1, cytosolic	--	3	ko04145 Phagosome;ko04962 Vasopressin-regulated water reabsorption;ko05132 Salmonella infection;
Pm_160	K14715	SLC39A9, ZIP9	solute carrier family 39 (zinc transporter), member 9	--	0	--
Pm_1616	K22262	WDFY3, ALFY	WD repeat and FYVE domain-containing protein 3	--	0	--
Pm_1617	K01336	E3.4.21.48	cerevisin	EC:3.4.21.48	1	ko04138 Autophagy - yeast;
Pm_1637	K01199	EGLC	glucan endo-1,3-beta-D-glucosidase	EC:3.2.1.39	1	ko00500 Starch and sucrose metabolism;
Pm_1638	K14338	cypD_E, CYP102A2_3	cytochrome P450 / NADPH-cytochrome P450 reductase	EC:1.14.14.1 1.6.2.4	3	ko00071 Fatty acid degradation;ko00380 Tryptophan metabolism;ko00627 Aminobenzoate degradation;
Pm_1639	K20406	NPRL3	nitrogen permease regulator 3-like protein	--	1	ko04150 mTOR signaling pathway;
Pm_1643	K14679	TRL1	tRNA ligase	EC:6.5.1.3	0	--
Pm_1651	K12877	MAGOH	protein mago nashi	--	3	ko03013 RNA transport;ko03015 mRNA surveillance pathway;ko03040 Spliceosome;
Pm_1652	K17301	COPB1, SEC26	coatomer subunit beta	--	0	--
Pm_1656	K18466	VPS26	vacuolar protein sorting-associated protein 26	--	1	ko04144 Endocytosis;
Pm_1658	K03321	TC.SULP	sulfate permease, SulP family	--	0	--
Pm_1663	K18696	GDE1	glycerophosphodiester phosphodiesterase	EC:3.1.4.46	1	ko00564 Glycerophospholipid metabolism;
Pm_1669	K15084	SLC25A16, GDA, LEU5	solute carrier family 25 (mitochondrial carrier protein), member 16	--	0	--
Pm_1673	K15427	SIT4, PPH1	serine/threonine-protein phosphatase PP1-1	EC:3.1.3.16	0	--
Pm_1676	K01277	DPP3	dipeptidyl-peptidase III	EC:3.4.14.4	0	--
Pm_167	K14834	NOC3	nucleolar complex protein 3	--	0	--
Pm_1685	K18097	GCY1	glycerol 2-dehydrogenase (NADP+)	EC:1.1.1.156	1	ko00561 Glycerolipid metabolism;
Pm_1686	K04482	RAD51	DNA repair protein RAD51	--	4	ko03440 Homologous recombination;ko03460 Fanconi anemia pathway;ko05200 Pathways in cancer;ko05212 Pancreatic cancer;
Pm_168	K07565	NIP7	60S ribosome subunit biogenesis protein NIP7	--	0	--
Pm_1690	K12193	VPS24, CHMP3	charged multivesicular body protein 3	--	1	ko04144 Endocytosis;
Pm_1693	K11419	SUV39H, CLR4	histone-lysine N-methyltransferase SUV39H	EC:2.1.1.43	1	ko00310 Lysine degradation;
Pm_1698	K10865	MRE11	double-strand break repair protein MRE11	--	2	ko03440 Homologous recombination;ko03450 Non-homologous end-joining;
Pm_1699	K08286	E2.7.11.-	protein-serine/threonine kinase	EC:2.7.11.-	0	--
Pm_169	K12870	ISY1	pre-mRNA-splicing factor ISY1	--	1	ko03040 Spliceosome;
Pm_1700	K11568	DAD3	DASH complex subunit DAD3	--	0	--
Pm_1702	K15331	TRMT2B, TRM2	tRNA (uracil-5-)-methyltransferase	EC:2.1.1.35	0	--
Pm_1703	K18584	ACTR3, ARP3	actin-related protein 3	--	2	ko04138 Autophagy - yeast;ko04530 Tight junction;
Pm_1711	K14832	MAK21, NOC1, CEBPZ	ribosome biogenesis protein MAK21	--	0	--
Pm_1716	K12826	SF3A2, SAP62	splicing factor 3A subunit 2	--	1	ko03040 Spliceosome;
Pm_1718	K02144	ATPeV1H	V-type H+-transporting ATPase subunit H	--	9	ko00190 Oxidative phosphorylation;ko04142 Lysosome;ko04145 Phagosome;ko04150 mTOR signaling pathway;ko04721 Synaptic vesicle cycle;ko05110 Vibrio cholerae infection;ko05120 Epithelial cell signaling in Helicobacter pylori infection;ko05152 Tuberculosis;ko05323 Rheumatoid arthritis;
Pm_1719	K12585	DIS3, RRP44	exosome complex exonuclease DIS3/RRP44	EC:3.1.13.-	1	ko03018 RNA degradation;
Pm_171	K13127	RNF113A, CWC24	RING finger protein 113A	--	0	--
Pm_1723	K12189	VPS25, EAP20	ESCRT-II complex subunit VPS25	--	1	ko04144 Endocytosis;
Pm_1729	K08495	GOSR1, GOS1	golgi SNAP receptor complex member 1	--	1	ko04130 SNARE interactions in vesicular transport;
Pm_1730	K02918	RP-L35e, RPL35	large subunit ribosomal protein L35e	--	1	ko03010 Ribosome;
Pm_1741	K13102	KIN	DNA/RNA-binding protein KIN17	--	0	--
Pm_1742	K12868	SYF2	pre-mRNA-splicing factor SYF2	--	1	ko03040 Spliceosome;
Pm_1743	K14785	ESF2, ABT1	ESF2/ABP1 family protein	--	0	--
Pm_1753	K02677	PRKCA	classical protein kinase C alpha type	EC:2.7.11.13	63	ko01521 EGFR tyrosine kinase inhibitor resistance;ko04010 MAPK signaling pathway;ko04011 MAPK signaling pathway - yeast;ko04012 ErbB signaling pathway;ko04014 Ras signaling pathway;ko04015 Rap1 signaling pathway;ko04020 Calcium signaling pathway;ko04066 HIF-1 signaling pathway;ko04070 Phosphatidylinositol signaling system;ko04071 Sphingolipid signaling pathway;ko04072 Phospholipase D signaling pa…
Pm_1756	K06883	K06883	uncharacterized protein	--	0	--
Pm_175	K09500	CCT8	T-complex protein 1 subunit theta	--	0	--
Pm_1763	K14844	PUF6	pumilio homology domain family member 6	--	0	--
Pm_1768	K11230	SSK2	mitogen-activated protein kinase kinase kinase	EC:2.7.11.25	2	ko02020 Two-component system;ko04011 MAPK signaling pathway - yeast;
Pm_1769	K15110	SLC25A21, ODC	solute carrier family 25 (mitochondrial 2-oxodicarboxylate transporter), member 21	--	0	--
Pm_176	K17427	MRPL46	large subunit ribosomal protein L46	--	0	--
Pm_1770	K10742	DNA2	DNA replication ATP-dependent helicase Dna2	EC:3.6.4.12	1	ko03030 DNA replication;
Pm_1775	K01754	E4.3.1.19, ilvA, tdcB	threonine dehydratase	EC:4.3.1.19	4	ko00260 Glycine, serine and threonine metabolism;ko00290 Valine, leucine and isoleucine biosynthesis;ko01200 Carbon metabolism;ko01230 Biosynthesis of amino acids;
Pm_1784	K01288	KEX1	carboxypeptidase D	EC:3.4.16.6	0	--
Pm_1787	K01213	E3.2.1.67	galacturan 1,4-alpha-galacturonidase	EC:3.2.1.67	1	ko00040 Pentose and glucuronate interconversions;
Pm_1793	K09527	DNAJC7	DnaJ homolog subfamily C member 7	--	0	--
Pm_1796	K18738	HEK2, KHD1	heterogeneous nuclear rnp K-like protein 2	--	0	--
Pm_1817	K02896	RP-L24e, RPL24	large subunit ribosomal protein L24e	--	1	ko03010 Ribosome;
Pm_181	K02974	RP-S24e, RPS24	small subunit ribosomal protein S24e	--	1	ko03010 Ribosome;
Pm_1828	K03938	NDUFS5	NADH dehydrogenase (ubiquinone) Fe-S protein 5	--	5	ko00190 Oxidative phosphorylation;ko04932 Non-alcoholic fatty liver disease (NAFLD);ko05010 Alzheimer's disease;ko05012 Parkinson's disease;ko05016 Huntington's disease;
Pm_1830	K05349	bglX	beta-glucosidase	EC:3.2.1.21	3	ko00460 Cyanoamino acid metabolism;ko00500 Starch and sucrose metabolism;ko00940 Phenylpropanoid biosynthesis;
Pm_1832	K13199	SERBP1	plasminogen activator inhibitor 1 RNA-binding protein	--	0	--
Pm_1845	K17987	NBR1	next to BRCA1 gene 1 protein	--	1	ko04137 Mitophagy - animal;
Pm_1852	K01433	purU	formyltetrahydrofolate deformylase	EC:3.5.1.10	2	ko00630 Glyoxylate and dicarboxylate metabolism;ko00670 One carbon pool by folate;
Pm_185	K17662	CBP3, UQCC	cytochrome b pre-mRNA-processing protein 3	--	0	--
Pm_1871	K01870	IARS, ileS	isoleucyl-tRNA synthetase	EC:6.1.1.5	1	ko00970 Aminoacyl-tRNA biosynthesis;
Pm_1874	K03456	PPP2R1	serine/threonine-protein phosphatase 2A regulatory subunit A	--	16	ko03015 mRNA surveillance pathway;ko04071 Sphingolipid signaling pathway;ko04111 Cell cycle - yeast;ko04113 Meiosis - yeast;ko04114 Oocyte meiosis;ko04151 PI3K-Akt signaling pathway;ko04152 AMPK signaling pathway;ko04261 Adrenergic signaling in cardiomyocytes;ko04350 TGF-beta signaling pathway;ko04390 Hippo signaling pathway;ko04391 Hippo signaling pathway - fly;ko04530 Tight junction;ko04728 Dop…
Pm_1875	K03676	grxC, GLRX, GLRX2	glutaredoxin 3	--	0	--
Pm_1880	K08294	MKK1_2	mitogen-activated protein kinase kinase	EC:2.7.12.2	2	ko04011 MAPK signaling pathway - yeast;ko04139 Mitophagy - yeast;
Pm_1881	K01890	FARSB, pheT	phenylalanyl-tRNA synthetase beta chain	EC:6.1.1.20	1	ko00970 Aminoacyl-tRNA biosynthesis;
Pm_1897	K01673	cynT, can	carbonic anhydrase	EC:4.2.1.1	1	ko00910 Nitrogen metabolism;
Pm_1901	K05989	ramA	alpha-L-rhamnosidase	EC:3.2.1.40	0	--
Pm_1906	K03238	EIF2S2	translation initiation factor 2 subunit 2	--	1	ko03013 RNA transport;
Pm_1910	K07889	RAB5C	Ras-related protein Rab-5C	--	6	ko04014 Ras signaling pathway;ko04144 Endocytosis;ko04145 Phagosome;ko04962 Vasopressin-regulated water reabsorption;ko05146 Amoebiasis;ko05152 Tuberculosis;
Pm_1915	K06944	K06944	uncharacterized protein	--	0	--
Pm_1921	K06063	SNW1, SKIIP, SKIP	SNW domain-containing protein 1	--	4	ko03040 Spliceosome;ko04330 Notch signaling pathway;ko05169 Epstein-Barr virus infection;ko05203 Viral carcinogenesis;
Pm_1925	K11240	MSG5	tyrosine-protein phosphatase MSG5	EC:3.1.3.48	1	ko04011 MAPK signaling pathway - yeast;
Pm_1926	K02930	RP-L4e, RPL4	large subunit ribosomal protein L4e	--	1	ko03010 Ribosome;
Pm_1927	K03135	TAF11	transcription initiation factor TFIID subunit 11	--	1	ko03022 Basal transcription factors;
Pm_1931	K15192	BTAF1, MOT1	TATA-binding protein-associated factor	EC:3.6.4.-	0	--
Pm_1944	K01224	E3.2.1.89	arabinogalactan endo-1,4-beta-galactosidase	EC:3.2.1.89	0	--
Pm_1945	K02985	RP-S3e, RPS3	small subunit ribosomal protein S3e	--	1	ko03010 Ribosome;
Pm_194	K01426	E3.5.1.4, amiE	amidase	EC:3.5.1.4	5	ko00330 Arginine and proline metabolism;ko00360 Phenylalanine metabolism;ko00380 Tryptophan metabolism;ko00627 Aminobenzoate degradation;ko00643 Styrene degradation;
Pm_1952	K02872	RP-L13Ae, RPL13A	large subunit ribosomal protein L13Ae	--	1	ko03010 Ribosome;
Pm_1962	K12479	VPS45	vacuolar protein sorting-associated protein 45	--	2	ko04138 Autophagy - yeast;ko04144 Endocytosis;
Pm_1966	K17764	MMM1	maintenance of mitochondrial morphology protein 1	--	1	ko04139 Mitophagy - yeast;
Pm_1978	K00026	MDH2	malate dehydrogenase	EC:1.1.1.37	6	ko00020 Citrate cycle (TCA cycle);ko00270 Cysteine and methionine metabolism;ko00620 Pyruvate metabolism;ko00630 Glyoxylate and dicarboxylate metabolism;ko00710 Carbon fixation in photosynthetic organisms;ko01200 Carbon metabolism;
Pm_1982	K02946	RP-S10, MRPS10, rpsJ	small subunit ribosomal protein S10	--	1	ko03010 Ribosome;
Pm_1987	K06666	TUP1	glucose repression regulatory protein TUP1	--	2	ko04011 MAPK signaling pathway - yeast;ko04111 Cell cycle - yeast;
Pm_1995	K12041	SLC9A6_7, NHE6_7	solute carrier family 9 (sodium/hydrogen exchanger), member 6/7	--	0	--
Pm_1996	K19668	CBH2, cbhA	cellulose 1,4-beta-cellobiosidase	EC:3.2.1.91	2	ko00500 Starch and sucrose metabolism;ko02020 Two-component system;
Pm_2002	K11786	STH1_SNF2	ATP-dependent helicase STH1/SNF2	EC:3.6.4.-	0	--
Pm_2006	K00276	AOC3, AOC2, tynA	primary-amine oxidase	EC:1.4.3.21	6	ko00260 Glycine, serine and threonine metabolism;ko00350 Tyrosine metabolism;ko00360 Phenylalanine metabolism;ko00410 beta-Alanine metabolism;ko00950 Isoquinoline alkaloid biosynthesis;ko00960 Tropane, piperidine and pyridine alkaloid biosynthesis;
Pm_2008	K19730	ATG101	autophagy-related protein 101	--	2	ko04140 Autophagy - animal;ko04211 Longevity regulating pathway;
Pm_2009	K02604	ORC2	origin recognition complex subunit 2	--	3	ko04110 Cell cycle;ko04111 Cell cycle - yeast;ko04113 Meiosis - yeast;
Pm_200	K08343	ATG3	ubiquitin-like-conjugating enzyme ATG3	--	2	ko04138 Autophagy - yeast;ko04140 Autophagy - animal;
Pm_2010	K07739	ELP3, KAT9	elongator complex protein 3	EC:2.3.1.48	0	--
Pm_2013	K15083	RAD16	DNA repair protein RAD16	--	0	--
Pm_2015	K06185	ABCF2	ATP-binding cassette, subfamily F, member 2	--	0	--
Pm_2016	K18624	MAEA, EMP	macrophage erythroblast attacher	--	0	--
Pm_2017	K19307	BMT5	25S rRNA (uracil2634-N3)-methyltransferase	EC:2.1.1.313	0	--
Pm_2018	K01899	LSC1	succinyl-CoA synthetase alpha subunit	EC:6.2.1.4 6.2.1.5	3	ko00020 Citrate cycle (TCA cycle);ko00640 Propanoate metabolism;ko01200 Carbon metabolism;
Pm_202	K12834	PHF5A	PHD finger-like domain-containing protein 5A	--	1	ko03040 Spliceosome;
Pm_2032	K02893	RP-L23Ae, RPL23A	large subunit ribosomal protein L23Ae	--	1	ko03010 Ribosome;
Pm_2036	K03265	ETF1, ERF1	peptide chain release factor subunit 1	--	1	ko03015 mRNA surveillance pathway;
Pm_2038	K01875	SARS, serS	seryl-tRNA synthetase	EC:6.1.1.11	1	ko00970 Aminoacyl-tRNA biosynthesis;
Pm_2040	K00761	upp, UPRT	uracil phosphoribosyltransferase	EC:2.4.2.9	1	ko00240 Pyrimidine metabolism;
Pm_2044	K02984	RP-S3Ae, RPS3A	small subunit ribosomal protein S3Ae	--	1	ko03010 Ribosome;
Pm_2046	K01519	ITPA	inosine triphosphate pyrophosphatase	EC:3.6.1.-	2	ko00230 Purine metabolism;ko00983 Drug metabolism - other enzymes;
Pm_2048	K11279	NAP1L1, NRP	nucleosome assembly protein 1-like 1	--	0	--
Pm_2049	K10357	MYO5	myosin V	--	0	--
Pm_2055	K00249	ACADM, acd	acyl-CoA dehydrogenase	EC:1.3.8.7	7	ko00071 Fatty acid degradation;ko00280 Valine, leucine and isoleucine degradation;ko00410 beta-Alanine metabolism;ko00640 Propanoate metabolism;ko01200 Carbon metabolism;ko01212 Fatty acid metabolism;ko03320 PPAR signaling pathway;
Pm_2056	K07359	CAMKK2	calcium/calmodulin-dependent protein kinase kinase 2	EC:2.7.11.17	6	ko04140 Autophagy - animal;ko04152 AMPK signaling pathway;ko04211 Longevity regulating pathway;ko04920 Adipocytokine signaling pathway;ko04921 Oxytocin signaling pathway;ko05034 Alcoholism;
Pm_2058	K14539	LSG1	large subunit GTPase 1	EC:3.6.1.-	1	ko03008 Ribosome biogenesis in eukaryotes;
Pm_2059	K14798	LTV1	protein LTV1	--	0	--
Pm_205	K00008	SORD, gutB	L-iditol 2-dehydrogenase	EC:1.1.1.14	2	ko00040 Pentose and glucuronate interconversions;ko00051 Fructose and mannose metabolism;
Pm_2061	K03083	GSK3B	glycogen synthase kinase 3 beta	EC:2.7.11.26	37	ko01521 EGFR tyrosine kinase inhibitor resistance;ko04012 ErbB signaling pathway;ko04062 Chemokine signaling pathway;ko04110 Cell cycle;ko04150 mTOR signaling pathway;ko04151 PI3K-Akt signaling pathway;ko04310 Wnt signaling pathway;ko04340 Hedgehog signaling pathway;ko04341 Hedgehog signaling pathway - fly;ko04360 Axon guidance;ko04390 Hippo signaling pathway;ko04510 Focal adhesion;ko04550 Signal…
Pm_2079	K10847	XPA	DNA-repair protein complementing XP-A cells	--	2	ko01524 Platinum drug resistance;ko03420 Nucleotide excision repair;
Pm_2082	K16196	EIF2AK4	eukaryotic translation initiation factor 2-alpha kinase 4	EC:2.7.11.1	8	ko04138 Autophagy - yeast;ko04140 Autophagy - animal;ko04141 Protein processing in endoplasmic reticulum;ko05160 Hepatitis C;ko05162 Measles;ko05164 Influenza A;ko05168 Herpes simplex infection;ko05169 Epstein-Barr virus infection;
Pm_2088	K00995	pgsA, PGS1	CDP-diacylglycerol--glycerol-3-phosphate 3-phosphatidyltransferase	EC:2.7.8.5	1	ko00564 Glycerophospholipid metabolism;
Pm_2090	K03094	SKP1, CBF3D	S-phase kinase-associated protein 1	--	10	ko04110 Cell cycle;ko04111 Cell cycle - yeast;ko04114 Oocyte meiosis;ko04120 Ubiquitin mediated proteolysis;ko04141 Protein processing in endoplasmic reticulum;ko04310 Wnt signaling pathway;ko04341 Hedgehog signaling pathway - fly;ko04350 TGF-beta signaling pathway;ko04710 Circadian rhythm;ko05168 Herpes simplex infection;
Pm_2091	K06215	pdxS, pdx1	pyridoxal 5'-phosphate synthase pdxS subunit	EC:4.3.3.6	1	ko00750 Vitamin B6 metabolism;
Pm_2092	K01262	pepP	Xaa-Pro aminopeptidase	EC:3.4.11.9	0	--
Pm_2095	K05310	GPI7	ethanolaminephosphotransferase	EC:2.7.-.-	1	ko00563 Glycosylphosphatidylinositol (GPI)-anchor biosynthesis;
Pm_2099	K00809	DHPS, dys	deoxyhypusine synthase	EC:2.5.1.46	0	--
Pm_2102	K21631	GTI1, PAC2, WOR1	Gti1/Pac2 family transcription factor	--	0	--
Pm_2105	K14845	RAI1, DOM3Z	RAT1-interacting protein	--	0	--
Pm_2108	K14532	RMP1	ribonuclease MRP protein subunit RMP1	--	1	ko03008 Ribosome biogenesis in eukaryotes;
Pm_2110	K00293	LYS9	saccharopine dehydrogenase (NADP+, L-glutamate forming)	EC:1.5.1.10	3	ko00300 Lysine biosynthesis;ko00310 Lysine degradation;ko01230 Biosynthesis of amino acids;
Pm_2115	K00928	lysC	aspartate kinase	EC:2.7.2.4	6	ko00260 Glycine, serine and threonine metabolism;ko00261 Monobactam biosynthesis;ko00270 Cysteine and methionine metabolism;ko00300 Lysine biosynthesis;ko01210 2-Oxocarboxylic acid metabolism;ko01230 Biosynthesis of amino acids;
Pm_2116	K15562	BUR1, SGV1	serine/threonine-protein kinase BUR1	EC:2.7.11.22 2.7.11.23	0	--
Pm_211	K19801	PI4KB	phosphatidylinositol 4-kinase B	EC:2.7.1.67	2	ko00562 Inositol phosphate metabolism;ko04070 Phosphatidylinositol signaling system;
Pm_2121	K10756	RFC3_5	replication factor C subunit 3/5	--	3	ko03030 DNA replication;ko03420 Nucleotide excision repair;ko03430 Mismatch repair;
Pm_2122	K05756	ARPC3	actin related protein 2/3 complex, subunit 3	--	7	ko04144 Endocytosis;ko04666 Fc gamma R-mediated phagocytosis;ko04810 Regulation of actin cytoskeleton;ko05100 Bacterial invasion of epithelial cells;ko05130 Pathogenic Escherichia coli infection;ko05131 Shigellosis;ko05132 Salmonella infection;
Pm_2127	K08869	ADCK, ABC1	aarF domain-containing kinase	--	0	--
Pm_2129	K11215	STE12	transcription factor STE12	--	1	ko04011 MAPK signaling pathway - yeast;
Pm_2132	K03495	gidA, mnmG, MTO1	tRNA uridine 5-carboxymethylaminomethyl modification enzyme	--	0	--
Pm_2142	K14820	BRX1, BRIX1	ribosome biogenesis protein BRX1	--	0	--
Pm_2143	K11665	INO80, INOC1	DNA helicase INO80	EC:3.6.4.12	0	--
Pm_2144	K15285	SLC35E3	solute carrier family 35, member E3	--	0	--
Pm_2146	K08967	mtnD, mtnZ, ADI1	1,2-dihydroxy-3-keto-5-methylthiopentene dioxygenase	EC:1.13.11.53 1.13.11.54	1	ko00270 Cysteine and methionine metabolism;
Pm_2148	K15356	VRG4, GONST1	GDP-mannose transporter	--	0	--
Pm_214	K03678	RRP45, EXOSC9	exosome complex component RRP45	--	1	ko03018 RNA degradation;
Pm_2150	K11251	H2A	histone H2A	--	2	ko05034 Alcoholism;ko05322 Systemic lupus erythematosus;
Pm_2151	K17608	STRN1_3_4	striatin 1/3/4	--	1	ko04013 MAPK signaling pathway - fly;
Pm_2153	K02917	RP-L35Ae, RPL35A	large subunit ribosomal protein L35Ae	--	1	ko03010 Ribosome;
Pm_2154	K00036	G6PD, zwf	glucose-6-phosphate 1-dehydrogenase	EC:1.1.1.49 1.1.1.363	4	ko00030 Pentose phosphate pathway;ko00480 Glutathione metabolism;ko01200 Carbon metabolism;ko05230 Central carbon metabolism in cancer;
Pm_2155	K00058	serA, PHGDH	D-3-phosphoglycerate dehydrogenase	EC:1.1.1.95	4	ko00260 Glycine, serine and threonine metabolism;ko00680 Methane metabolism;ko01200 Carbon metabolism;ko01230 Biosynthesis of amino acids;
Pm_215	K12863	CWC15	protein CWC15	--	1	ko03040 Spliceosome;
Pm_2168	K05302	SETD6	N-lysine methyltransferase SETD6	EC:2.1.1.-	0	--
Pm_2169	K11322	EPC	enhancer of polycomb-like protein	--	0	--
Pm_2172	K15176	CTR9	RNA polymerase-associated protein CTR9	--	0	--
Pm_2178	K10684	UBLE1A, SAE1	ubiquitin-like 1-activating enzyme E1 A	EC:6.2.1.45	1	ko04120 Ubiquitin mediated proteolysis;
Pm_2192	K09510	DNAJB4	DnaJ homolog subfamily B member 4	--	0	--
Pm_2193	K11131	DKC1, NOLA4, CBF5	H/ACA ribonucleoprotein complex subunit 4	EC:5.4.99.-	1	ko03008 Ribosome biogenesis in eukaryotes;
Pm_2195	K12562	AMPH	amphiphysin	--	2	ko04144 Endocytosis;ko04666 Fc gamma R-mediated phagocytosis;
Pm_2197	K02207	UBE2R, UBC3, CDC34	ubiquitin-conjugating enzyme E2 R	EC:2.3.2.23	2	ko04120 Ubiquitin mediated proteolysis;ko05168 Herpes simplex infection;
Pm_2198	K16073	ALR, MNR	magnesium transporter	--	0	--
Pm_2200	K03868	RBX1, ROC1	RING-box protein 1	--	13	ko03420 Nucleotide excision repair;ko04066 HIF-1 signaling pathway;ko04110 Cell cycle;ko04111 Cell cycle - yeast;ko04114 Oocyte meiosis;ko04120 Ubiquitin mediated proteolysis;ko04141 Protein processing in endoplasmic reticulum;ko04310 Wnt signaling pathway;ko04341 Hedgehog signaling pathway - fly;ko04350 TGF-beta signaling pathway;ko04710 Circadian rhythm;ko05200 Pathways in cancer;ko05211 Renal …
Pm_2204	K17771	TOM7	mitochondrial import receptor subunit TOM7	--	1	ko04137 Mitophagy - animal;
Pm_2207	K02903	RP-L28e, RPL28	large subunit ribosomal protein L28e	--	1	ko03010 Ribosome;
Pm_2208	K19833	CLA4	serine/threonine-protein kinase CLA4	EC:2.7.11.1	1	ko04011 MAPK signaling pathway - yeast;
Pm_2219	K11788	ADE5	phosphoribosylamine--glycine ligase / phosphoribosylformylglycinamidine cyclo-ligase	EC:6.3.4.13 6.3.3.1	1	ko00230 Purine metabolism;
Pm_2233	K04077	groEL, HSPD1	chaperonin GroEL	--	5	ko03018 RNA degradation;ko04212 Longevity regulating pathway - worm;ko04940 Type I diabetes mellitus;ko05134 Legionellosis;ko05152 Tuberculosis;
Pm_2234	K05765	CFL	cofilin	--	4	ko04360 Axon guidance;ko04666 Fc gamma R-mediated phagocytosis;ko04810 Regulation of actin cytoskeleton;ko05133 Pertussis;
Pm_2236	K14835	NOP2	ribosomal RNA methyltransferase Nop2	EC:2.1.1.-	0	--
Pm_223	K17100	DAS	dihydroxyacetone synthase	EC:2.2.1.3	2	ko00680 Methane metabolism;ko01200 Carbon metabolism;
Pm_2243	K13989	DERL2_3	Derlin-2/3	--	1	ko04141 Protein processing in endoplasmic reticulum;
Pm_2244	K11253	H3	histone H3	--	3	ko05034 Alcoholism;ko05202 Transcriptional misregulation in cancer;ko05322 Systemic lupus erythematosus;
Pm_2247	K12737	SDCCAG10	peptidyl-prolyl cis-trans isomerase SDCCAG10	EC:5.2.1.8	0	--
Pm_2248	K13519	LPT1, ALE1	lysophospholipid acyltransferase	EC:2.3.1.51 2.3.1.23	3	ko00561 Glycerolipid metabolism;ko00564 Glycerophospholipid metabolism;ko00565 Ether lipid metabolism;
Pm_2251	K11811	arsH	arsenical resistance protein ArsH	--	0	--
Pm_2252	K10696	BRE1	E3 ubiquitin-protein ligase BRE1	EC:2.3.2.27	0	--
Pm_2255	K00643	E2.3.1.37, ALAS	5-aminolevulinate synthase	EC:2.3.1.37	2	ko00260 Glycine, serine and threonine metabolism;ko00860 Porphyrin and chlorophyll metabolism;
Pm_2260	K06944	K06944	uncharacterized protein	--	0	--
Pm_2262	K00227	SC5DL, ERG3	Delta7-sterol 5-desaturase	EC:1.14.19.20	1	ko00100 Steroid biosynthesis;
Pm_2264	K01880	GARS, glyS1	glycyl-tRNA synthetase	EC:6.1.1.14	1	ko00970 Aminoacyl-tRNA biosynthesis;
Pm_2267	K03959	NDUFB3	NADH dehydrogenase (ubiquinone) 1 beta subcomplex subunit 3	--	5	ko00190 Oxidative phosphorylation;ko04932 Non-alcoholic fatty liver disease (NAFLD);ko05010 Alzheimer's disease;ko05012 Parkinson's disease;ko05016 Huntington's disease;
Pm_226	K01687	ilvD	dihydroxy-acid dehydratase	EC:4.2.1.9	4	ko00290 Valine, leucine and isoleucine biosynthesis;ko00770 Pantothenate and CoA biosynthesis;ko01210 2-Oxocarboxylic acid metabolism;ko01230 Biosynthesis of amino acids;
Pm_2271	K03188	ureF	urease accessory protein	--	0	--
Pm_2278	K00276	AOC3, AOC2, tynA	primary-amine oxidase	EC:1.4.3.21	6	ko00260 Glycine, serine and threonine metabolism;ko00350 Tyrosine metabolism;ko00360 Phenylalanine metabolism;ko00410 beta-Alanine metabolism;ko00950 Isoquinoline alkaloid biosynthesis;ko00960 Tropane, piperidine and pyridine alkaloid biosynthesis;
Pm_2279	K00276	AOC3, AOC2, tynA	primary-amine oxidase	EC:1.4.3.21	6	ko00260 Glycine, serine and threonine metabolism;ko00350 Tyrosine metabolism;ko00360 Phenylalanine metabolism;ko00410 beta-Alanine metabolism;ko00950 Isoquinoline alkaloid biosynthesis;ko00960 Tropane, piperidine and pyridine alkaloid biosynthesis;
Pm_2282	K17279	REEP5_6	receptor expression-enhancing protein 5/6	--	0	--
Pm_2283	K09175	RFXX	regulatory factor X, other	--	1	ko04111 Cell cycle - yeast;
Pm_2285	K13336	PEX3	peroxin-3	--	1	ko04146 Peroxisome;
Pm_2304	K11826	AP2M1	AP-2 complex subunit mu-1	--	4	ko04144 Endocytosis;ko04721 Synaptic vesicle cycle;ko04961 Endocrine and other factor-regulated calcium reabsorption;ko05016 Huntington's disease;
Pm_2311	K01693	hisB	imidazoleglycerol-phosphate dehydratase	EC:4.2.1.19	2	ko00340 Histidine metabolism;ko01230 Biosynthesis of amino acids;
Pm_2312	K03020	RPC19, POLR1D	DNA-directed RNA polymerases I and III subunit RPAC2	--	5	ko00230 Purine metabolism;ko00240 Pyrimidine metabolism;ko03020 RNA polymerase;ko04623 Cytosolic DNA-sensing pathway;ko05169 Epstein-Barr virus infection;
Pm_2314	K12873	BUD31, G10	bud site selection protein 31	--	1	ko03040 Spliceosome;
Pm_2316	K00620	argJ	glutamate N-acetyltransferase / amino-acid N-acetyltransferase	EC:2.3.1.35 2.3.1.1	3	ko00220 Arginine biosynthesis;ko01210 2-Oxocarboxylic acid metabolism;ko01230 Biosynthesis of amino acids;
Pm_2320	K09405	FOXL	forkhead box protein L	--	0	--
Pm_2327	K14016	UFD1	ubiquitin fusion degradation protein 1	--	1	ko04141 Protein processing in endoplasmic reticulum;
Pm_232	K04393	CDC42	cell division control protein 42	--	29	ko04010 MAPK signaling pathway;ko04011 MAPK signaling pathway - yeast;ko04014 Ras signaling pathway;ko04015 Rap1 signaling pathway;ko04062 Chemokine signaling pathway;ko04144 Endocytosis;ko04360 Axon guidance;ko04370 VEGF signaling pathway;ko04510 Focal adhesion;ko04520 Adherens junction;ko04530 Tight junction;ko04660 T cell receptor signaling pathway;ko04666 Fc gamma R-mediated phagocytosis;ko04…
Pm_2330	K14951	ATP13A3_4_5	cation-transporting ATPase 13A3/4/5	EC:3.6.3.-	0	--
Pm_2345	K04649	HIP2, UBC1	ubiquitin-conjugating enzyme (huntingtin interacting protein 2)	EC:2.3.2.23	1	ko04120 Ubiquitin mediated proteolysis;
Pm_2346	K03062	PSMC1, RPT2	26S proteasome regulatory subunit T2	--	3	ko03050 Proteasome;ko05169 Epstein-Barr virus infection;ko05203 Viral carcinogenesis;
Pm_234	K01956	carA, CPA1	carbamoyl-phosphate synthase small subunit	EC:6.3.5.5	2	ko00240 Pyrimidine metabolism;ko00250 Alanine, aspartate and glutamate metabolism;
Pm_2358	K09567	PPIH, CYPH	peptidyl-prolyl isomerase H (cyclophilin H)	EC:5.2.1.8	1	ko03040 Spliceosome;
Pm_2362	K20178	VPS8	vacuolar protein sorting-associated protein 8	--	1	ko04138 Autophagy - yeast;
Pm_2372	K03305	TC.POT	proton-dependent oligopeptide transporter, POT family	--	0	--
Pm_2378	K18123	HOGA1	4-hydroxy-2-oxoglutarate aldolase	EC:4.1.3.16	2	ko00330 Arginine and proline metabolism;ko00630 Glyoxylate and dicarboxylate metabolism;
Pm_2382	K14617	LMBRD1	LMBR1 domain-containing protein 1	--	1	ko04977 Vitamin digestion and absorption;
Pm_2383	K14401	CPSF1, CFT1	cleavage and polyadenylation specificity factor subunit 1	--	1	ko03015 mRNA surveillance pathway;
Pm_2385	K20778	RAD51AP1	RAD51-associated protein 1	--	0	--
Pm_2389	K01599	hemE, UROD	uroporphyrinogen decarboxylase	EC:4.1.1.37	1	ko00860 Porphyrin and chlorophyll metabolism;
Pm_2391	K09503	DNAJA2	DnaJ homolog subfamily A member 2	--	1	ko04141 Protein processing in endoplasmic reticulum;
Pm_2399	K08856	STK16	serine/threonine kinase 16	EC:2.7.11.1	0	--
Pm_23	K10405	KIFC1	kinesin family member C1	--	0	--
Pm_2401	K15108	SLC25A19, DNC, TPC1	solute carrier family 25 (mitochondrial thiamine pyrophosphate transporter), member 19	--	0	--
Pm_2408	K11644	SIN3A	paired amphipathic helix protein Sin3a	--	4	ko04139 Mitophagy - yeast;ko04919 Thyroid hormone signaling pathway;ko05016 Huntington's disease;ko05202 Transcriptional misregulation in cancer;
Pm_2410	K10356	MYO1	myosin I	--	0	--
Pm_2416	K00452	HAAO	3-hydroxyanthranilate 3,4-dioxygenase	EC:1.13.11.6	1	ko00380 Tryptophan metabolism;
Pm_2417	K14686	SLC31A1, CTR1	solute carrier family 31 (copper transporter), member 1	--	2	ko01524 Platinum drug resistance;ko04978 Mineral absorption;
Pm_2419	K01872	AARS, alaS	alanyl-tRNA synthetase	EC:6.1.1.7	1	ko00970 Aminoacyl-tRNA biosynthesis;
Pm_2427	K00993	EPT1	ethanolaminephosphotransferase	EC:2.7.8.1	3	ko00440 Phosphonate and phosphinate metabolism;ko00564 Glycerophospholipid metabolism;ko00565 Ether lipid metabolism;
Pm_2430	K16261	YAT	yeast amino acid transporter	--	0	--
Pm_2436	K05531	MNN10	mannan polymerase II complex MNN10 subunit	EC:2.4.1.-	1	ko00513 Various types of N-glycan biosynthesis;
Pm_2440	K14771	NOC4, UTP19	U3 small nucleolar RNA-associated protein 19	--	0	--
Pm_2441	K02127	ATPeF0B, ATP5F1, ATP4	F-type H+-transporting ATPase subunit b	--	4	ko00190 Oxidative phosphorylation;ko05010 Alzheimer's disease;ko05012 Parkinson's disease;ko05016 Huntington's disease;
Pm_2446	K14842	NSA2	ribosome biogenesis protein NSA2	--	0	--
Pm_2452	K15363	FAN1, MTMR15	fanconi-associated nuclease 1	EC:3.1.21.- 3.1.4.1	1	ko03460 Fanconi anemia pathway;
Pm_2456	K13350	PXMP4, PMP24	peroxisomal membrane protein 4	--	1	ko04146 Peroxisome;
Pm_2457	K15114	ORT1	mitochondrial ornithine carrier protein	--	0	--
Pm_2458	K14822	CGR1	rRNA-processing protein CGR1	--	0	--
Pm_2463	K01876	DARS, aspS	aspartyl-tRNA synthetase	EC:6.1.1.12	1	ko00970 Aminoacyl-tRNA biosynthesis;
Pm_2464	K07374	TUBA	tubulin alpha	--	5	ko04145 Phagosome;ko04210 Apoptosis;ko04530 Tight junction;ko04540 Gap junction;ko05130 Pathogenic Escherichia coli infection;
Pm_2468	K07824	E1.14.13.12	benzoate 4-monooxygenase	EC:1.14.13.12	3	ko00362 Benzoate degradation;ko00627 Aminobenzoate degradation;ko01220 Degradation of aromatic compounds;
Pm_2474	K00698	CHS1	chitin synthase	EC:2.4.1.16	1	ko00520 Amino sugar and nucleotide sugar metabolism;
Pm_2484	K03809	wrbA	NAD(P)H dehydrogenase (quinone)	EC:1.6.5.2	1	ko00130 Ubiquinone and other terpenoid-quinone biosynthesis;
Pm_2487	K03251	EIF3D	translation initiation factor 3 subunit D	--	1	ko03013 RNA transport;
Pm_2494	K10365	CAPZB	capping protein (actin filament) muscle Z-line, beta	--	1	ko04144 Endocytosis;
Pm_2499	K12609	CAF120	CCR4-NOT transcriptional complex subunit CAF120	--	1	ko03018 RNA degradation;
Pm_249	K01173	ENDOG	endonuclease G, mitochondrial	--	1	ko04210 Apoptosis;
Pm_2501	K03128	TAF2	transcription initiation factor TFIID subunit 2	--	1	ko03022 Basal transcription factors;
Pm_250	K17781	TIM13	mitochondrial import inner membrane translocase subunit TIM13	--	0	--
Pm_2519	K20367	ERGIC3, ERV46	endoplasmic reticulum-Golgi intermediate compartment protein 3	--	0	--
Pm_251	K10082	LMAN2, VIP36	lectin, mannose-binding 2	--	1	ko04141 Protein processing in endoplasmic reticulum;
Pm_2527	K03163	TOP1	DNA topoisomerase I	EC:5.99.1.2	0	--
Pm_2528	K02136	ATPeF1G, ATP5C1, ATP3	F-type H+-transporting ATPase subunit gamma	--	4	ko00190 Oxidative phosphorylation;ko05010 Alzheimer's disease;ko05012 Parkinson's disease;ko05016 Huntington's disease;
Pm_2530	K03027	RPC40, POLR1C	DNA-directed RNA polymerases I and III subunit RPAC1	--	5	ko00230 Purine metabolism;ko00240 Pyrimidine metabolism;ko03020 RNA polymerase;ko04623 Cytosolic DNA-sensing pathway;ko05169 Epstein-Barr virus infection;
Pm_2531	K03935	NDUFS2	NADH dehydrogenase (ubiquinone) Fe-S protein 2	EC:1.6.5.3 1.6.99.3	5	ko00190 Oxidative phosphorylation;ko04932 Non-alcoholic fatty liver disease (NAFLD);ko05010 Alzheimer's disease;ko05012 Parkinson's disease;ko05016 Huntington's disease;
Pm_2534	K14708	SLC26A11	solute carrier family 26 (sodium-independent sulfate anion transporter), member 11	--	0	--
Pm_2539	K17800	LETM1, MDM38	LETM1 and EF-hand domain-containing protein 1, mitochondrial	--	1	ko04139 Mitophagy - yeast;
Pm_2541	K17919	SNX4	sorting nexin-4	--	1	ko04144 Endocytosis;
Pm_2543	K14766	NOP14, UTP2	nucleolar protein 14	--	0	--
Pm_2548	K02953	RP-S13e, RPS13	small subunit ribosomal protein S13e	--	1	ko03010 Ribosome;
Pm_254	K03782	katG	catalase-peroxidase	EC:1.11.1.21	3	ko00360 Phenylalanine metabolism;ko00380 Tryptophan metabolism;ko00940 Phenylpropanoid biosynthesis;
Pm_2550	K13344	PEX13	peroxin-13	--	1	ko04146 Peroxisome;
Pm_2551	K03283	HSPA1_8	heat shock 70kDa protein 1/8	--	12	ko03040 Spliceosome;ko04010 MAPK signaling pathway;ko04141 Protein processing in endoplasmic reticulum;ko04144 Endocytosis;ko04213 Longevity regulating pathway - multiple species;ko04612 Antigen processing and presentation;ko04915 Estrogen signaling pathway;ko05134 Legionellosis;ko05145 Toxoplasmosis;ko05162 Measles;ko05164 Influenza A;ko05169 Epstein-Barr virus infection;
Pm_2555	K09584	PDIA6, TXNDC7	protein disulfide-isomerase A6	EC:5.3.4.1	1	ko04141 Protein processing in endoplasmic reticulum;
Pm_2557	K03257	EIF4A	translation initiation factor 4A	--	1	ko03013 RNA transport;
Pm_255	K05012	CLCN3_4_5	chloride channel 3/4/5	--	0	--
Pm_2562	K19984	EXOC5, SEC10	exocyst complex component 5	--	0	--
Pm_2563	K19177	NUS1	dehydrodolichyl diphosphate syntase complex subunit NUS1	EC:2.5.1.87	1	ko00900 Terpenoid backbone biosynthesis;
Pm_2564	K02958	RP-S15e, RPS15	small subunit ribosomal protein S15e	--	1	ko03010 Ribosome;
Pm_2565	K02943	RP-LP2, RPLP2	large subunit ribosomal protein LP2	--	1	ko03010 Ribosome;
Pm_2571	K11344	EAF6	chromatin modification-related protein EAF6	--	0	--
Pm_2572	K03145	TFIIS	transcription elongation factor S-II	--	0	--
Pm_2573	K01955	carB, CPA2	carbamoyl-phosphate synthase large subunit	EC:6.3.5.5	2	ko00240 Pyrimidine metabolism;ko00250 Alanine, aspartate and glutamate metabolism;
Pm_2575	K11450	KDM1A, AOF2, LSD1	lysine-specific histone demethylase 1A	EC:1.-.-.-	0	--
Pm_2576	K11872	UBP9_13	ubiquitin carboxyl-terminal hydrolase 9/13	EC:3.4.19.12	0	--
Pm_2579	K08964	mtnB	methylthioribulose-1-phosphate dehydratase	EC:4.2.1.109	1	ko00270 Cysteine and methionine metabolism;
Pm_257	K17491	SMEK, PPP4R3	protein phosphatase 4 regulatory subunit 3	--	2	ko04212 Longevity regulating pathway - worm;ko04922 Glucagon signaling pathway;
Pm_2580	K06100	SYMPK	symplekin	--	2	ko03015 mRNA surveillance pathway;ko04530 Tight junction;
Pm_2583	K05034	SLC6A1	solute carrier family 6 (neurotransmitter transporter, GABA) member 1	--	1	ko04727 GABAergic synapse;
Pm_2591	K03539	RPP1, RPP30	ribonuclease P/MRP protein subunit RPP1	EC:3.1.26.5	2	ko03008 Ribosome biogenesis in eukaryotes;ko03013 RNA transport;
Pm_2592	K03097	CSNK2A	casein kinase II subunit alpha	EC:2.7.11.1	10	ko03008 Ribosome biogenesis in eukaryotes;ko04064 NF-kappa B signaling pathway;ko04137 Mitophagy - animal;ko04139 Mitophagy - yeast;ko04310 Wnt signaling pathway;ko04520 Adherens junction;ko04712 Circadian rhythm - plant;ko05162 Measles;ko05168 Herpes simplex infection;ko05169 Epstein-Barr virus infection;
Pm_2593	K01873	VARS, valS	valyl-tRNA synthetase	EC:6.1.1.9	1	ko00970 Aminoacyl-tRNA biosynthesis;
Pm_2594	K12828	SF3B1, SAP155	splicing factor 3B subunit 1	--	1	ko03040 Spliceosome;
Pm_2600	K14439	SMARCAD1	SWI/SNF-related matrix-associated actin-dependent regulator of chromatin subfamily A containing DEAD/H box 1	EC:3.6.4.12	1	ko04550 Signaling pathways regulating pluripotency of stem cells;
Pm_2603	K00140	mmsA, iolA, ALDH6A1	malonate-semialdehyde dehydrogenase (acetylating) / methylmalonate-semialdehyde dehydrogenase	EC:1.2.1.18 1.2.1.27	5	ko00280 Valine, leucine and isoleucine degradation;ko00410 beta-Alanine metabolism;ko00562 Inositol phosphate metabolism;ko00640 Propanoate metabolism;ko01200 Carbon metabolism;
Pm_2604	K08054	CANX	calnexin	--	5	ko04141 Protein processing in endoplasmic reticulum;ko04145 Phagosome;ko04612 Antigen processing and presentation;ko04918 Thyroid hormone synthesis;ko05166 HTLV-I infection;
Pm_2619	K15429	TRM5, TRMT5	tRNA (guanine37-N1)-methyltransferase	EC:2.1.1.228	0	--
Pm_2620	K10392	KIF1	kinesin family member 1	--	0	--
Pm_2621	K02179	BUB2	cell cycle arrest protein BUB2	--	1	ko04111 Cell cycle - yeast;
Pm_2623	K08794	CAMK1	calcium/calmodulin-dependent protein kinase I	EC:2.7.11.17	2	ko04921 Oxytocin signaling pathway;ko04925 Aldosterone synthesis and secretion;
Pm_2634	K14556	DIP2, UTP12, WDR3	U3 small nucleolar RNA-associated protein 12	--	1	ko03008 Ribosome biogenesis in eukaryotes;
Pm_2635	K05758	ARPC2	actin related protein 2/3 complex, subunit 2	--	7	ko04144 Endocytosis;ko04666 Fc gamma R-mediated phagocytosis;ko04810 Regulation of actin cytoskeleton;ko05100 Bacterial invasion of epithelial cells;ko05130 Pathogenic Escherichia coli infection;ko05131 Shigellosis;ko05132 Salmonella infection;
Pm_2639	K14791	PWP1	periodic tryptophan protein 1	--	0	--
Pm_2640	K12815	DHX38, PRP16	pre-mRNA-splicing factor ATP-dependent RNA helicase DHX38/PRP16	EC:3.6.4.13	1	ko03040 Spliceosome;
Pm_2650	K11294	NCL, NSR1	nucleolin	--	1	ko05130 Pathogenic Escherichia coli infection;
Pm_2652	K02260	COX17	cytochrome c oxidase assembly protein subunit 17	--	1	ko00190 Oxidative phosphorylation;
Pm_2653	K14319	RANGAP1	Ran GTPase-activating protein 1	--	1	ko03013 RNA transport;
Pm_2657	K02941	RP-LP0, RPLP0	large subunit ribosomal protein LP0	--	1	ko03010 Ribosome;
Pm_2658	K00384	trxB	thioredoxin reductase (NADPH)	EC:1.8.1.9	2	ko00240 Pyrimidine metabolism;ko00450 Selenocompound metabolism;
Pm_2661	K01758	CTH	cystathionine gamma-lyase	EC:4.4.1.1	4	ko00260 Glycine, serine and threonine metabolism;ko00270 Cysteine and methionine metabolism;ko00450 Selenocompound metabolism;ko01230 Biosynthesis of amino acids;
Pm_2662	K08497	SEC20	protein transport protein SEC20	--	1	ko04130 SNARE interactions in vesicular transport;
Pm_2663	K17434	MRPL53	large subunit ribosomal protein L53	--	0	--
Pm_2664	K01507	ppa	inorganic pyrophosphatase	EC:3.6.1.1	1	ko00190 Oxidative phosphorylation;
Pm_2667	K12854	SNRNP200, BRR2	pre-mRNA-splicing helicase BRR2	EC:3.6.4.13	1	ko03040 Spliceosome;
Pm_266	K11982	RNF115_126	E3 ubiquitin-protein ligase RNF115/126	EC:2.3.2.27	0	--
Pm_2674	K08065	NFYB	nuclear transcription Y subunit beta	--	3	ko04612 Antigen processing and presentation;ko05152 Tuberculosis;ko05166 HTLV-I infection;
Pm_2677	K14521	NAT10, KRE33	N-acetyltransferase 10	EC:2.3.1.-	1	ko03008 Ribosome biogenesis in eukaryotes;
Pm_2689	K11390	CLYBL	citrate lyase subunit beta-like protein	EC:4.1.-.-	0	--
Pm_268	K11429	SUV420H	histone-lysine N-methyltransferase SUV420H	EC:2.1.1.43	1	ko00310 Lysine degradation;
Pm_2691	K10686	UBE1C, UBA3	ubiquitin-activating enzyme E1 C	EC:6.2.1.45	1	ko04120 Ubiquitin mediated proteolysis;
Pm_2692	K11137	TELO2, TEL2	telomere length regulation protein	--	2	ko03460 Fanconi anemia pathway;ko04150 mTOR signaling pathway;
Pm_2696	K08866	TTK, MPS1	serine/threonine-protein kinase TTK/MPS1	EC:2.7.12.1	2	ko04110 Cell cycle;ko04111 Cell cycle - yeast;
Pm_2702	K07604	KRT1	type I keratin, acidic	--	0	--
Pm_2712	K13171	SRRM1, SRM160	serine/arginine repetitive matrix protein 1	--	2	ko03013 RNA transport;ko03015 mRNA surveillance pathway;
Pm_2717	K04802	PCNA	proliferating cell nuclear antigen	--	8	ko03030 DNA replication;ko03410 Base excision repair;ko03420 Nucleotide excision repair;ko03430 Mismatch repair;ko04110 Cell cycle;ko04530 Tight junction;ko05161 Hepatitis B;ko05166 HTLV-I infection;
Pm_2728	K14015	NPLOC4, NPL4	nuclear protein localization protein 4 homolog	--	1	ko04141 Protein processing in endoplasmic reticulum;
Pm_2731	K02219	CKS1	cyclin-dependent kinase regulatory subunit CKS1	--	3	ko04111 Cell cycle - yeast;ko05200 Pathways in cancer;ko05222 Small cell lung cancer;
Pm_2734	K01341	KEX2	kexin	EC:3.4.21.61	0	--
Pm_2738	K12852	EFTUD2	116 kDa U5 small nuclear ribonucleoprotein component	--	1	ko03040 Spliceosome;
Pm_2739	K00626	E2.3.1.9, atoB	acetyl-CoA C-acetyltransferase	EC:2.3.1.9	15	ko00071 Fatty acid degradation;ko00072 Synthesis and degradation of ketone bodies;ko00280 Valine, leucine and isoleucine degradation;ko00310 Lysine degradation;ko00362 Benzoate degradation;ko00380 Tryptophan metabolism;ko00620 Pyruvate metabolism;ko00630 Glyoxylate and dicarboxylate metabolism;ko00640 Propanoate metabolism;ko00650 Butanoate metabolism;ko00720 Carbon fixation pathways in prokaryot…
Pm_2745	K01282	E3.4.14.-	dipeptidyl aminopeptidase	EC:3.4.14.-	0	--
Pm_2748	K02132	ATPeF1A, ATP5A1, ATP1	F-type H+-transporting ATPase subunit alpha	--	4	ko00190 Oxidative phosphorylation;ko05010 Alzheimer's disease;ko05012 Parkinson's disease;ko05016 Huntington's disease;
Pm_2756	K20299	VPS53	vacuolar protein sorting-associated protein 53	--	0	--
Pm_2757	K01183	E3.2.1.14	chitinase	EC:3.2.1.14	1	ko00520 Amino sugar and nucleotide sugar metabolism;
Pm_2758	K14404	CPSF4, YTH1	cleavage and polyadenylation specificity factor subunit 4	--	2	ko03015 mRNA surveillance pathway;ko05164 Influenza A;
Pm_2760	K15340	DCLRE1A, SNM1A, PSO2	DNA cross-link repair 1A protein	--	0	--
Pm_2763	K12621	LSM2	U6 snRNA-associated Sm-like protein LSm2	--	2	ko03018 RNA degradation;ko03040 Spliceosome;
Pm_2765	K01783	rpe, RPE	ribulose-phosphate 3-epimerase	EC:5.1.3.1	5	ko00030 Pentose phosphate pathway;ko00040 Pentose and glucuronate interconversions;ko00710 Carbon fixation in photosynthetic organisms;ko01200 Carbon metabolism;ko01230 Biosynthesis of amino acids;
Pm_276	K03521	fixA, etfB	electron transfer flavoprotein beta subunit	--	0	--
Pm_2770	K13342	PEX5, PXR1	peroxin-5	--	1	ko04146 Peroxisome;
Pm_2772	K01490	AMPD	AMP deaminase	EC:3.5.4.6	1	ko00230 Purine metabolism;
Pm_2774	K10088	OS9	protein OS-9	--	1	ko04141 Protein processing in endoplasmic reticulum;
Pm_2777	K12767	RIM15	serine/threonine-protein kinase RIM15	EC:2.7.11.1	3	ko04113 Meiosis - yeast;ko04138 Autophagy - yeast;ko04213 Longevity regulating pathway - multiple species;
Pm_2778	K01191	E3.2.1.24	alpha-mannosidase	EC:3.2.1.24	1	ko00511 Other glycan degradation;
Pm_2779	K01710	E4.2.1.46, rfbB, rffG	dTDP-glucose 4,6-dehydratase	EC:4.2.1.46	4	ko00521 Streptomycin biosynthesis;ko00523 Polyketide sugar unit biosynthesis;ko00525 Acarbose and validamycin biosynthesis;ko01055 Biosynthesis of vancomycin group antibiotics;
Pm_2783	K14837	NOP12	nucleolar protein 12	--	0	--
Pm_2786	K20046	SLA1	actin cytoskeleton-regulatory complex protein SLA1	--	0	--
Pm_2795	K07151	STT3	dolichyl-diphosphooligosaccharide--protein glycosyltransferase	EC:2.4.99.18	3	ko00510 N-Glycan biosynthesis;ko00513 Various types of N-glycan biosynthesis;ko04141 Protein processing in endoplasmic reticulum;
Pm_2803	K17065	DNM1L	dynamin 1-like protein	EC:3.6.5.5	4	ko04139 Mitophagy - yeast;ko04214 Apoptosis - fly;ko04621 NOD-like receptor signaling pathway;ko04668 TNF signaling pathway;
Pm_2805	K10415	DYNC1I, DNCI	dynein intermediate chain, cytosolic	--	3	ko04145 Phagosome;ko04962 Vasopressin-regulated water reabsorption;ko05132 Salmonella infection;
Pm_2808	K09265	RLM1	transcription factor RLM1	--	1	ko04011 MAPK signaling pathway - yeast;
Pm_2813	K20520	DBNL, ABP1	drebrin-like protein	--	0	--
Pm_2815	K00295	MTD1	methylenetetrahydrofolate dehydrogenase (NAD+)	EC:1.5.1.15	1	ko00670 One carbon pool by folate;
Pm_2817	K14847	RPF2	ribosome production factor 2	--	0	--
Pm_2827	K01620	ltaE	threonine aldolase	EC:4.1.2.48	2	ko00260 Glycine, serine and threonine metabolism;ko01230 Biosynthesis of amino acids;
Pm_2834	K00728	POMT	dolichyl-phosphate-mannose-protein mannosyltransferase	EC:2.4.1.109	2	ko00514 Other types of O-glycan biosynthesis;ko00515 Mannose type O-glycan biosynthesis;
Pm_2835	K04354	PPP2R2	serine/threonine-protein phosphatase 2A regulatory subunit B	--	12	ko03015 mRNA surveillance pathway;ko04071 Sphingolipid signaling pathway;ko04111 Cell cycle - yeast;ko04151 PI3K-Akt signaling pathway;ko04152 AMPK signaling pathway;ko04261 Adrenergic signaling in cardiomyocytes;ko04390 Hippo signaling pathway;ko04391 Hippo signaling pathway - fly;ko04530 Tight junction;ko04728 Dopaminergic synapse;ko05142 Chagas disease (American trypanosomiasis);ko05160 Hepati…
Pm_2836	K02925	RP-L3e, RPL3	large subunit ribosomal protein L3e	--	1	ko03010 Ribosome;
Pm_2837	K00234	SDHA, SDH1	succinate dehydrogenase (ubiquinone) flavoprotein subunit	EC:1.3.5.1	7	ko00020 Citrate cycle (TCA cycle);ko00190 Oxidative phosphorylation;ko01200 Carbon metabolism;ko04932 Non-alcoholic fatty liver disease (NAFLD);ko05010 Alzheimer's disease;ko05012 Parkinson's disease;ko05016 Huntington's disease;
Pm_2840	K09496	CCT4	T-complex protein 1 subunit delta	--	0	--
Pm_2841	K03061	PSMC2, RPT1	26S proteasome regulatory subunit T1	--	2	ko03050 Proteasome;ko05169 Epstein-Barr virus infection;
Pm_2845	K03029	PSMD4, RPN10	26S proteasome regulatory subunit N10	--	2	ko03050 Proteasome;ko05169 Epstein-Barr virus infection;
Pm_2847	K07748	E1.1.1.170, NSDHL, ERG26	sterol-4alpha-carboxylate 3-dehydrogenase (decarboxylating)	EC:1.1.1.170	1	ko00100 Steroid biosynthesis;
Pm_2855	K06911	K06911	uncharacterized protein	--	0	--
Pm_2870	K00106	XDH	xanthine dehydrogenase/oxidase	EC:1.17.1.4 1.17.3.2	4	ko00230 Purine metabolism;ko00232 Caffeine metabolism;ko00983 Drug metabolism - other enzymes;ko04146 Peroxisome;
Pm_2885	K01027	OXCT	3-oxoacid CoA-transferase	EC:2.8.3.5	3	ko00072 Synthesis and degradation of ketone bodies;ko00280 Valine, leucine and isoleucine degradation;ko00650 Butanoate metabolism;
Pm_2888	K00451	HGD, hmgA	homogentisate 1,2-dioxygenase	EC:1.13.11.5	2	ko00350 Tyrosine metabolism;ko00643 Styrene degradation;
Pm_2889	K15110	SLC25A21, ODC	solute carrier family 25 (mitochondrial 2-oxodicarboxylate transporter), member 21	--	0	--
Pm_289	K03849	ALG8	alpha-1,3-glucosyltransferase	EC:2.4.1.265	1	ko00510 N-Glycan biosynthesis;
Pm_2903	K07119	K07119	uncharacterized protein	--	0	--
Pm_292	K15014	SLC29A1_2_3, ENT1_2_3	solute carrier family 29 (equilibrative nucleoside transporter), member 1/2/3	--	0	--
Pm_2932	K03305	TC.POT	proton-dependent oligopeptide transporter, POT family	--	0	--
Pm_2938	K17066	MOX	alcohol oxidase	EC:1.1.3.13	2	ko00680 Methane metabolism;ko01200 Carbon metabolism;
Pm_2943	K15102	SLC25A3, PHC, PIC	solute carrier family 25 (mitochondrial phosphate transporter), member 3	--	0	--
Pm_2947	K22470	SQOR	eukaryotic sulfide quinone oxidoreductase	EC:1.8.5.8	1	ko00920 Sulfur metabolism;
Pm_2960	K03033	PSMD3, RPN3	26S proteasome regulatory subunit N3	--	2	ko03050 Proteasome;ko05169 Epstein-Barr virus infection;
Pm_2963	K08192	DAL	MFS transporter, ACS family, allantoate permease	--	0	--
Pm_2964	K21631	GTI1, PAC2, WOR1	Gti1/Pac2 family transcription factor	--	0	--
Pm_2970	K01180	E3.2.1.6	endo-1,3(4)-beta-glucanase	EC:3.2.1.6	0	--
Pm_2973	K03320	amt, AMT, MEP	ammonium transporter, Amt family	--	0	--
Pm_2975	K14007	SEC24	protein transport protein SEC24	--	1	ko04141 Protein processing in endoplasmic reticulum;
Pm_2983	K00033	PGD, gnd, gntZ	6-phosphogluconate dehydrogenase	EC:1.1.1.44 1.1.1.343	3	ko00030 Pentose phosphate pathway;ko00480 Glutathione metabolism;ko01200 Carbon metabolism;
Pm_2988	K03671	trxA	thioredoxin 1	--	2	ko04621 NOD-like receptor signaling pathway;ko05418 Fluid shear stress and atherosclerosis;
Pm_2990	K01465	URA4, pyrC	dihydroorotase	EC:3.5.2.3	1	ko00240 Pyrimidine metabolism;
Pm_2994	K11718	HUGT	UDP-glucose:glycoprotein glucosyltransferase	EC:2.4.1.-	1	ko04141 Protein processing in endoplasmic reticulum;
Pm_2998	K15109	SLC25A20_29, CACT, CACL, CRC1	solute carrier family 25 (mitochondrial carnitine/acylcarnitine transporter), member 20/29	--	0	--
Pm_29	K01515	nudF	ADP-ribose pyrophosphatase	EC:3.6.1.13	1	ko00230 Purine metabolism;
Pm_3003	K01288	KEX1	carboxypeptidase D	EC:3.4.16.6	0	--
Pm_3007	K19951	TBC1D8_9	TBC1 domain family member 8/9	--	0	--
Pm_3009	K01556	KYNU, kynU	kynureninase	EC:3.7.1.3	1	ko00380 Tryptophan metabolism;
Pm_3010	K00463	IDO, INDO	indoleamine 2,3-dioxygenase	EC:1.13.11.52	2	ko00380 Tryptophan metabolism;ko05143 African trypanosomiasis;
Pm_3020	K02901	RP-L27e, RPL27	large subunit ribosomal protein L27e	--	1	ko03010 Ribosome;
Pm_3021	K11806	WDSOF1	WD repeat and SOF domain-containing protein 1	--	0	--
Pm_3026	K12843	PRPF3, PRP3	U4/U6 small nuclear ribonucleoprotein PRP3	--	1	ko03040 Spliceosome;
Pm_3027	K02999	RPA1, POLR1A	DNA-directed RNA polymerase I subunit RPA1	EC:2.7.7.6	3	ko00230 Purine metabolism;ko00240 Pyrimidine metabolism;ko03020 RNA polymerase;
Pm_3034	K09554	CDC37	cell division cycle protein 37	--	1	ko04151 PI3K-Akt signaling pathway;
Pm_3035	K15559	RTT103	regulator of Ty1 transposition protein 103	--	0	--
Pm_3048	K11253	H3	histone H3	--	3	ko05034 Alcoholism;ko05202 Transcriptional misregulation in cancer;ko05322 Systemic lupus erythematosus;
Pm_3049	K11254	H4	histone H4	--	3	ko05034 Alcoholism;ko05203 Viral carcinogenesis;ko05322 Systemic lupus erythematosus;
Pm_3052	K07827	KRAS, KRAS2	GTPase Kras	--	69	ko01521 EGFR tyrosine kinase inhibitor resistance;ko01522 Endocrine resistance;ko04010 MAPK signaling pathway;ko04012 ErbB signaling pathway;ko04013 MAPK signaling pathway - fly;ko04014 Ras signaling pathway;ko04015 Rap1 signaling pathway;ko04062 Chemokine signaling pathway;ko04068 FoxO signaling pathway;ko04071 Sphingolipid signaling pathway;ko04072 Phospholipase D signaling pathway;ko04137 Mito…
Pm_3060	K01381	PEP4	saccharopepsin	EC:3.4.23.25	1	ko04138 Autophagy - yeast;
Pm_3061	K05841	E2.4.1.173	sterol 3beta-glucosyltransferase	EC:2.4.1.173	0	--
Pm_3062	K15732	CTDP1, FCP1	RNA polymerase II subunit A C-terminal domain phosphatase	EC:3.1.3.16	0	--
Pm_3065	K02867	RP-L11, MRPL11, rplK	large subunit ribosomal protein L11	--	1	ko03010 Ribosome;
Pm_3066	K10875	RAD54L, RAD54	DNA repair and recombination protein RAD54 and RAD54-like protein	EC:3.6.4.-	1	ko03440 Homologous recombination;
Pm_3069	K14811	DBP3	ATP-dependent RNA helicase DBP3	EC:3.6.4.13	0	--
Pm_3070	K04371	MAPK1_3	mitogen-activated protein kinase 1/3	EC:2.7.11.24	97	ko01521 EGFR tyrosine kinase inhibitor resistance;ko01522 Endocrine resistance;ko01524 Platinum drug resistance;ko04010 MAPK signaling pathway;ko04011 MAPK signaling pathway - yeast;ko04012 ErbB signaling pathway;ko04013 MAPK signaling pathway - fly;ko04014 Ras signaling pathway;ko04015 Rap1 signaling pathway;ko04022 cGMP-PKG signaling pathway;ko04024 cAMP signaling pathway;ko04062 Chemokine sign…
Pm_3072	K17783	ERV1, GFER, ALR	mitochondrial FAD-linked sulfhydryl oxidase	EC:1.8.3.2	0	--
Pm_3079	K03869	CUL3	cullin 3	--	3	ko04120 Ubiquitin mediated proteolysis;ko04340 Hedgehog signaling pathway;ko04341 Hedgehog signaling pathway - fly;
Pm_307	K00574	cfa	cyclopropane-fatty-acyl-phospholipid synthase	EC:2.1.1.79	0	--
Pm_3085	K16055	TPS	trehalose 6-phosphate synthase/phosphatase	EC:2.4.1.15 3.1.3.12	1	ko00500 Starch and sucrose metabolism;
Pm_3087	K06689	UBE2D, UBC4, UBC5	ubiquitin-conjugating enzyme E2 D	EC:2.3.2.23	4	ko04013 MAPK signaling pathway - fly;ko04120 Ubiquitin mediated proteolysis;ko04141 Protein processing in endoplasmic reticulum;ko04624 Toll and Imd signaling pathway;
Pm_3088	K04799	FEN1, RAD2	flap endonuclease-1	EC:3.-.-.-	3	ko03030 DNA replication;ko03410 Base excision repair;ko03450 Non-homologous end-joining;
Pm_3100	K15109	SLC25A20_29, CACT, CACL, CRC1	solute carrier family 25 (mitochondrial carnitine/acylcarnitine transporter), member 20/29	--	0	--
Pm_3101	K03386	PRDX2_4, ahpC	peroxiredoxin (alkyl hydroperoxide reductase subunit C)	EC:1.11.1.15	1	ko04214 Apoptosis - fly;
Pm_3104	K07466	RFA1, RPA1, rpa	replication factor A1	--	5	ko03030 DNA replication;ko03420 Nucleotide excision repair;ko03430 Mismatch repair;ko03440 Homologous recombination;ko03460 Fanconi anemia pathway;
Pm_3108	K13341	PEX7, PTS2R	peroxin-7	--	1	ko04146 Peroxisome;
Pm_3115	K14191	DIM1	18S rRNA (adenine1779-N6/adenine1780-N6)-dimethyltransferase	EC:2.1.1.183	0	--
Pm_3117	K12833	SF3B14	pre-mRNA branch site protein p14	--	1	ko03040 Spliceosome;
Pm_3119	K02737	PSMB5	20S proteasome subunit beta 5	EC:3.4.25.1	1	ko03050 Proteasome;
Pm_3127	K14560	IMP3	U3 small nucleolar ribonucleoprotein protein IMP3	--	1	ko03008 Ribosome biogenesis in eukaryotes;
Pm_3128	K01663	HIS7	glutamine amidotransferase / cyclase	EC:2.4.2.- 4.1.3.-	2	ko00340 Histidine metabolism;ko01230 Biosynthesis of amino acids;
Pm_3129	K05663	ABC.ATM	mitochondrial ABC transporter ATM	--	1	ko02010 ABC transporters;
Pm_3134	K05767	IQGAP2_3	Ras GTPase-activating-like protein IQGAP2/3	--	1	ko04810 Regulation of actin cytoskeleton;
Pm_3144	K01719	hemD, UROS	uroporphyrinogen-III synthase	EC:4.2.1.75	1	ko00860 Porphyrin and chlorophyll metabolism;
Pm_3149	K15541	MPE1	protein MPE1	--	1	ko03015 mRNA surveillance pathway;
Pm_3151	K11561	mis14, NSL1	kinetochor protein Mis14/NSL1	--	0	--
Pm_3154	K06677	YCS4, CNAP1, CAPD2	condensin complex subunit 1	--	1	ko04111 Cell cycle - yeast;
Pm_3157	K14002	SCJ1	DnaJ-related protein SCJ1	--	1	ko04141 Protein processing in endoplasmic reticulum;
Pm_3162	K12666	OST1, RPN1	oligosaccharyltransferase complex subunit alpha (ribophorin I)	--	3	ko00510 N-Glycan biosynthesis;ko00513 Various types of N-glycan biosynthesis;ko04141 Protein processing in endoplasmic reticulum;
Pm_3163	K16330	K16330	pseudouridylate synthase / pseudouridine kinase	EC:4.2.1.70 2.7.1.83	1	ko00240 Pyrimidine metabolism;
Pm_3164	K03549	kup	KUP system potassium uptake protein	--	0	--
Pm_3165	K01768	E4.6.1.1	adenylate cyclase	EC:4.6.1.1	4	ko00230 Purine metabolism;ko02025 Biofilm formation - Pseudomonas aeruginosa;ko04113 Meiosis - yeast;ko04213 Longevity regulating pathway - multiple species;
Pm_3166	K14763	NAF1	H/ACA ribonucleoprotein complex non-core subunit NAF1	--	0	--
Pm_3167	K03846	ALG9	alpha-1,2-mannosyltransferase	EC:2.4.1.259 2.4.1.261	2	ko00510 N-Glycan biosynthesis;ko00513 Various types of N-glycan biosynthesis;
Pm_3173	K00670	NAA30, MAK3	N-alpha-acetyltransferase 30	EC:2.3.1.256	0	--
Pm_3175	K00679	E2.3.1.158	phospholipid:diacylglycerol acyltransferase	EC:2.3.1.158	1	ko00561 Glycerolipid metabolism;
Pm_3176	K03002	RPA2, POLR1B	DNA-directed RNA polymerase I subunit RPA2	EC:2.7.7.6	3	ko00230 Purine metabolism;ko00240 Pyrimidine metabolism;ko03020 RNA polymerase;
Pm_3177	K07955	ARL8	ADP-ribosylation factor-like protein 8	--	0	--
Pm_3180	K15305	VAC14, TAX1BP2	vacuole morphology and inheritance protein 14	--	2	ko05166 HTLV-I infection;ko05203 Viral carcinogenesis;
Pm_3182	K05355	hexPS, COQ1	hexaprenyl-diphosphate synthase	EC:2.5.1.82 2.5.1.83	1	ko00900 Terpenoid backbone biosynthesis;
Pm_3184	K01866	YARS, tyrS	tyrosyl-tRNA synthetase	EC:6.1.1.1	1	ko00970 Aminoacyl-tRNA biosynthesis;
Pm_3186	K05236	COPA, RET1	coatomer subunit alpha	--	0	--
Pm_3188	K03126	TAF12	transcription initiation factor TFIID subunit 12	--	1	ko03022 Basal transcription factors;
Pm_3192	K01455	E3.5.1.49	formamidase	EC:3.5.1.49	4	ko00460 Cyanoamino acid metabolism;ko00630 Glyoxylate and dicarboxylate metabolism;ko00910 Nitrogen metabolism;ko01200 Carbon metabolism;
Pm_3196	K15859	SKN7	osomolarity two-component system, response regulator SKN7	--	1	ko02020 Two-component system;
Pm_3197	K03240	EIF2B5	translation initiation factor eIF-2B subunit epsilon	--	1	ko03013 RNA transport;
Pm_3198	K11968	ARIH1	ariadne-1	EC:2.3.2.27	0	--
Pm_3199	K11825	AP2B1	AP-2 complex subunit beta-1	--	4	ko04144 Endocytosis;ko04721 Synaptic vesicle cycle;ko04961 Endocrine and other factor-regulated calcium reabsorption;ko05016 Huntington's disease;
Pm_31	K00511	SQLE, ERG1	squalene monooxygenase	EC:1.14.14.17	2	ko00100 Steroid biosynthesis;ko00909 Sesquiterpenoid and triterpenoid biosynthesis;
Pm_3205	K02555	MIH1	M-phase inducer tyrosine phosphatase	EC:3.1.3.48	2	ko04011 MAPK signaling pathway - yeast;ko04111 Cell cycle - yeast;
Pm_3206	K22068	ISCU	iron-sulfur cluster assembly enzyme ISCU, mitochondrial	--	0	--
Pm_3211	K16073	ALR, MNR	magnesium transporter	--	0	--
Pm_3213	K15508	MRM2	21S rRNA (uridine2791-2'-O)-methyltransferase	EC:2.1.1.168	0	--
Pm_3214	K14684	SLC25A23S	solute carrier family 25 (mitochondrial phosphate transporter), member 23/24/25/41	--	0	--
Pm_3216	K03943	NDUFV2	NADH dehydrogenase (ubiquinone) flavoprotein 2	EC:1.6.5.3 1.6.99.3	5	ko00190 Oxidative phosphorylation;ko04932 Non-alcoholic fatty liver disease (NAFLD);ko05010 Alzheimer's disease;ko05012 Parkinson's disease;ko05016 Huntington's disease;
Pm_3220	K13137	STRAP, UNRIP	serine-threonine kinase receptor-associated protein	--	1	ko03013 RNA transport;
Pm_3225	K02212	MCM4, CDC54	DNA replication licensing factor MCM4	EC:3.6.4.12	4	ko03030 DNA replication;ko04110 Cell cycle;ko04111 Cell cycle - yeast;ko04113 Meiosis - yeast;
Pm_3236	K16261	YAT	yeast amino acid transporter	--	0	--
Pm_3238	K20291	COG4, COD1	conserved oligomeric Golgi complex subunit 4	--	0	--
Pm_3244	K14334	CMLE	carboxy-cis,cis-muconate cyclase	EC:5.5.1.5	1	ko00362 Benzoate degradation;
Pm_3245	K00253	IVD, ivd	isovaleryl-CoA dehydrogenase	EC:1.3.8.4	1	ko00280 Valine, leucine and isoleucine degradation;
Pm_3247	K00253	IVD, ivd	isovaleryl-CoA dehydrogenase	EC:1.3.8.4	1	ko00280 Valine, leucine and isoleucine degradation;
Pm_3249	K11262	ACACA	acetyl-CoA carboxylase / biotin carboxylase 1	EC:6.4.1.2 6.3.4.14	8	ko00061 Fatty acid biosynthesis;ko00254 Aflatoxin biosynthesis;ko00620 Pyruvate metabolism;ko00640 Propanoate metabolism;ko01212 Fatty acid metabolism;ko04152 AMPK signaling pathway;ko04910 Insulin signaling pathway;ko04922 Glucagon signaling pathway;
Pm_3262	K15280	SLC35C2	solute carrier family 35, member C2	--	0	--
Pm_3263	K01027	OXCT	3-oxoacid CoA-transferase	EC:2.8.3.5	3	ko00072 Synthesis and degradation of ketone bodies;ko00280 Valine, leucine and isoleucine degradation;ko00650 Butanoate metabolism;
Pm_3269	K02929	RP-L44e, RPL44	large subunit ribosomal protein L44e	--	1	ko03010 Ribosome;
Pm_3282	K01537	E3.6.3.8	Ca2+-transporting ATPase	EC:3.6.3.8	0	--
Pm_3284	K00600	glyA, SHMT	glycine hydroxymethyltransferase	EC:2.1.2.1	8	ko00260 Glycine, serine and threonine metabolism;ko00460 Cyanoamino acid metabolism;ko00630 Glyoxylate and dicarboxylate metabolism;ko00670 One carbon pool by folate;ko00680 Methane metabolism;ko01200 Carbon metabolism;ko01230 Biosynthesis of amino acids;ko01523 Antifolate resistance;
Pm_3291	K18203	LCMT1	phosphatase 2A protein-leucine-carboxy methyltransferase	EC:2.1.1.233	0	--
Pm_3298	K02885	RP-L19e, RPL19	large subunit ribosomal protein L19e	--	1	ko03010 Ribosome;
Pm_3299	K11313	SUPT3H, SPT3	transcription initiation protein SPT3	--	1	ko05202 Transcriptional misregulation in cancer;
Pm_3300	K00586	DPH5	diphthine methyl ester synthase	EC:2.1.1.314	0	--
Pm_3303	K01835	pgm	phosphoglucomutase	EC:5.4.2.2	7	ko00010 Glycolysis / Gluconeogenesis;ko00030 Pentose phosphate pathway;ko00052 Galactose metabolism;ko00230 Purine metabolism;ko00500 Starch and sucrose metabolism;ko00520 Amino sugar and nucleotide sugar metabolism;ko00521 Streptomycin biosynthesis;
Pm_3305	K01621	xfp, xpk	xylulose-5-phosphate/fructose-6-phosphate phosphoketolase	EC:4.1.2.9 4.1.2.22	2	ko00030 Pentose phosphate pathway;ko00710 Carbon fixation in photosynthetic organisms;
Pm_3309	K17907	ATG9	autophagy-related protein 9	--	3	ko04137 Mitophagy - animal;ko04138 Autophagy - yeast;ko04140 Autophagy - animal;
Pm_3310	K02866	RP-L10e, RPL10	large subunit ribosomal protein L10e	--	1	ko03010 Ribosome;
Pm_3311	K02540	MCM2	DNA replication licensing factor MCM2	EC:3.6.4.12	4	ko03030 DNA replication;ko04110 Cell cycle;ko04111 Cell cycle - yeast;ko04113 Meiosis - yeast;
Pm_3313	K07192	FLOT	flotillin	--	1	ko04910 Insulin signaling pathway;
Pm_3317	K10625	UBR1	E3 ubiquitin-protein ligase UBR1	EC:2.3.2.27	0	--
Pm_3318	K14294	WIBG, PYM	partner of Y14 and mago	--	2	ko03013 RNA transport;ko03015 mRNA surveillance pathway;
Pm_3319	K14402	CPSF2, CFT2	cleavage and polyadenylation specificity factor subunit 2	--	1	ko03015 mRNA surveillance pathway;
Pm_3324	K00276	AOC3, AOC2, tynA	primary-amine oxidase	EC:1.4.3.21	6	ko00260 Glycine, serine and threonine metabolism;ko00350 Tyrosine metabolism;ko00360 Phenylalanine metabolism;ko00410 beta-Alanine metabolism;ko00950 Isoquinoline alkaloid biosynthesis;ko00960 Tropane, piperidine and pyridine alkaloid biosynthesis;
Pm_3337	K00029	E1.1.1.40, maeB	malate dehydrogenase (oxaloacetate-decarboxylating)(NADP+)	EC:1.1.1.40	3	ko00620 Pyruvate metabolism;ko00710 Carbon fixation in photosynthetic organisms;ko01200 Carbon metabolism;
Pm_3338	K10491	ZBTB4	zinc finger and BTB domain-containing protein 4	--	0	--
Pm_3348	K03781	katE, CAT, catB, srpA	catalase	EC:1.11.1.6	11	ko00380 Tryptophan metabolism;ko00630 Glyoxylate and dicarboxylate metabolism;ko01200 Carbon metabolism;ko04011 MAPK signaling pathway - yeast;ko04016 MAPK signaling pathway - plant;ko04068 FoxO signaling pathway;ko04146 Peroxisome;ko04211 Longevity regulating pathway;ko04212 Longevity regulating pathway - worm;ko04213 Longevity regulating pathway - multiple species;ko05014 Amyotrophic lateral sc…
Pm_3358	K01183	E3.2.1.14	chitinase	EC:3.2.1.14	1	ko00520 Amino sugar and nucleotide sugar metabolism;
Pm_3361	K15303	AKR7	aflatoxin B1 aldehyde reductase	--	1	ko00980 Metabolism of xenobiotics by cytochrome P450;
Pm_3366	K12175	GPS1, COPS1, CSN1	COP9 signalosome complex subunit 1	--	0	--
Pm_3391	K06990	MEMO1	MEMO1 family protein	--	0	--
Pm_3394	K03657	uvrD, pcrA	DNA helicase II / ATP-dependent DNA helicase PcrA	EC:3.6.4.12	2	ko03420 Nucleotide excision repair;ko03430 Mismatch repair;
Pm_3402	K05824	LYS12	homoisocitrate dehydrogenase	EC:1.1.1.87	3	ko00300 Lysine biosynthesis;ko01210 2-Oxocarboxylic acid metabolism;ko01230 Biosynthesis of amino acids;
Pm_3412	K07889	RAB5C	Ras-related protein Rab-5C	--	6	ko04014 Ras signaling pathway;ko04144 Endocytosis;ko04145 Phagosome;ko04962 Vasopressin-regulated water reabsorption;ko05146 Amoebiasis;ko05152 Tuberculosis;
Pm_3414	K17785	IMMT, FCJ1, MNOS2	mitofilin	--	0	--
Pm_3415	K01279	TPP1, CLN2	tripeptidyl-peptidase I	EC:3.4.14.9	1	ko04142 Lysosome;
Pm_3436	K09522	DNAJC2	DnaJ homolog subfamily C member 2	--	0	--
Pm_3437	K08832	SRPK3, STK23	serine/threonine-protein kinase SRPK3	EC:2.7.11.1	0	--
Pm_3440	K12872	RBM22, SLT11	pre-mRNA-splicing factor RBM22/SLT11	--	1	ko03040 Spliceosome;
Pm_3441	K00559	E2.1.1.41, SMT1, ERG6	sterol 24-C-methyltransferase	EC:2.1.1.41	1	ko00100 Steroid biosynthesis;
Pm_3442	K00162	PDHB, pdhB	pyruvate dehydrogenase E1 component beta subunit	EC:1.2.4.1	7	ko00010 Glycolysis / Gluconeogenesis;ko00020 Citrate cycle (TCA cycle);ko00620 Pyruvate metabolism;ko01200 Carbon metabolism;ko04066 HIF-1 signaling pathway;ko04922 Glucagon signaling pathway;ko05230 Central carbon metabolism in cancer;
Pm_3445	K20465	OSBPL9_10_11, ORP9_10_11	oxysterol-binding protein-related protein 9/10/11	--	0	--
Pm_3446	K01835	pgm	phosphoglucomutase	EC:5.4.2.2	7	ko00010 Glycolysis / Gluconeogenesis;ko00030 Pentose phosphate pathway;ko00052 Galactose metabolism;ko00230 Purine metabolism;ko00500 Starch and sucrose metabolism;ko00520 Amino sugar and nucleotide sugar metabolism;ko00521 Streptomycin biosynthesis;
Pm_3473	K10736	MCM10	minichromosome maintenance protein 10	--	0	--
Pm_3477	K00849	galK	galactokinase	EC:2.7.1.6	2	ko00052 Galactose metabolism;ko00520 Amino sugar and nucleotide sugar metabolism;
Pm_347	K11304	TIP60, KAT5, ESA1	histone acetyltransferase HTATIP	EC:2.3.1.48	1	ko05166 HTLV-I infection;
Pm_3486	K02873	RP-L13e, RPL13	large subunit ribosomal protein L13e	--	1	ko03010 Ribosome;
Pm_3496	K14859	SSF1_2	ribosome biogenesis protein SSF1/2	--	0	--
Pm_3519	K01537	E3.6.3.8	Ca2+-transporting ATPase	EC:3.6.3.8	0	--
Pm_3526	K19881	BUD7, BCH1	Chs5-Arf1p-binding protein BUD7/BCH1	--	0	--
Pm_3527	K02960	RP-S16e, RPS16	small subunit ribosomal protein S16e	--	1	ko03010 Ribosome;
Pm_3535	K14387	SLC5A7, CHT1	solute carrier family 5 (high affinity choline transporter), member 7	--	2	ko04725 Cholinergic synapse;ko05231 Choline metabolism in cancer;
Pm_3536	K02979	RP-S28e, RPS28	small subunit ribosomal protein S28e	--	1	ko03010 Ribosome;
Pm_353	K01090	E3.1.3.16	protein phosphatase	EC:3.1.3.16	0	--
Pm_3541	K12604	CNOT1, NOT1	CCR4-NOT transcription complex subunit 1	--	1	ko03018 RNA degradation;
Pm_3546	K03024	RPC7, POLR3G	DNA-directed RNA polymerase III subunit RPC7	--	5	ko00230 Purine metabolism;ko00240 Pyrimidine metabolism;ko03020 RNA polymerase;ko04623 Cytosolic DNA-sensing pathway;ko05169 Epstein-Barr virus infection;
Pm_3549	K09680	coaW	type II pantothenate kinase	EC:2.7.1.33	1	ko00770 Pantothenate and CoA biosynthesis;
Pm_3556	K15563	BUR2	protein BUR2	--	0	--
Pm_3564	K00074	paaH, hbd, fadB, mmgB	3-hydroxybutyryl-CoA dehydrogenase	EC:1.1.1.157	3	ko00360 Phenylalanine metabolism;ko00362 Benzoate degradation;ko00650 Butanoate metabolism;
Pm_3565	K10997	TOF1, SWI1	replication fork protection complex subunit Tof1/Swi1	--	0	--
Pm_3567	K03144	TFIIH4, GTF2H4, TFB2	transcription initiation factor TFIIH subunit 4	--	3	ko03022 Basal transcription factors;ko03420 Nucleotide excision repair;ko05203 Viral carcinogenesis;
Pm_3568	K12874	AQR	intron-binding protein aquarius	--	1	ko03040 Spliceosome;
Pm_356	K07827	KRAS, KRAS2	GTPase Kras	--	69	ko01521 EGFR tyrosine kinase inhibitor resistance;ko01522 Endocrine resistance;ko04010 MAPK signaling pathway;ko04012 ErbB signaling pathway;ko04013 MAPK signaling pathway - fly;ko04014 Ras signaling pathway;ko04015 Rap1 signaling pathway;ko04062 Chemokine signaling pathway;ko04068 FoxO signaling pathway;ko04071 Sphingolipid signaling pathway;ko04072 Phospholipase D signaling pathway;ko04137 Mito…
Pm_3570	K00474	TMLHE	trimethyllysine dioxygenase	EC:1.14.11.8	1	ko00310 Lysine degradation;
Pm_3571	K03065	PSMC3, RPT5	26S proteasome regulatory subunit T5	--	2	ko03050 Proteasome;ko05169 Epstein-Barr virus infection;
Pm_3572	K13621	BTA1	betaine lipid synthase	--	1	ko00564 Glycerophospholipid metabolism;
Pm_3574	K07203	MTOR, FRAP, TOR	serine/threonine-protein kinase mTOR	EC:2.7.11.1	31	ko01521 EGFR tyrosine kinase inhibitor resistance;ko01522 Endocrine resistance;ko04012 ErbB signaling pathway;ko04066 HIF-1 signaling pathway;ko04072 Phospholipase D signaling pathway;ko04138 Autophagy - yeast;ko04139 Mitophagy - yeast;ko04140 Autophagy - animal;ko04150 mTOR signaling pathway;ko04151 PI3K-Akt signaling pathway;ko04152 AMPK signaling pathway;ko04211 Longevity regulating pathway;ko…
Pm_3575	K20223	IPO7, RANBP7	importin-7	--	1	ko04013 MAPK signaling pathway - fly;
Pm_3576	K12599	SKI2, SKIV2L	antiviral helicase SKI2	EC:3.6.4.-	1	ko03018 RNA degradation;
Pm_3580	K03260	EIF4G	translation initiation factor 4G	--	2	ko03013 RNA transport;ko05416 Viral myocarditis;
Pm_3584	K07511	ECHS1	enoyl-CoA hydratase	EC:4.2.1.17	12	ko00062 Fatty acid elongation;ko00071 Fatty acid degradation;ko00280 Valine, leucine and isoleucine degradation;ko00310 Lysine degradation;ko00380 Tryptophan metabolism;ko00410 beta-Alanine metabolism;ko00627 Aminobenzoate degradation;ko00640 Propanoate metabolism;ko00650 Butanoate metabolism;ko00930 Caprolactam degradation;ko01200 Carbon metabolism;ko01212 Fatty acid metabolism;
Pm_3586	K00108	betA, CHDH	choline dehydrogenase	EC:1.1.99.1	1	ko00260 Glycine, serine and threonine metabolism;
Pm_3590	K07513	ACAA1	acetyl-CoA acyltransferase 1	EC:2.3.1.16	7	ko00071 Fatty acid degradation;ko00280 Valine, leucine and isoleucine degradation;ko00592 alpha-Linolenic acid metabolism;ko01040 Biosynthesis of unsaturated fatty acids;ko01212 Fatty acid metabolism;ko03320 PPAR signaling pathway;ko04146 Peroxisome;
Pm_3592	K01900	LSC2	succinyl-CoA synthetase beta subunit	EC:6.2.1.4 6.2.1.5	3	ko00020 Citrate cycle (TCA cycle);ko00640 Propanoate metabolism;ko01200 Carbon metabolism;
Pm_3597	K11874	UBP16	ubiquitin carboxyl-terminal hydrolase 16	EC:3.4.19.12	0	--
Pm_3599	K01624	FBA, fbaA	fructose-bisphosphate aldolase, class II	EC:4.1.2.13	7	ko00010 Glycolysis / Gluconeogenesis;ko00030 Pentose phosphate pathway;ko00051 Fructose and mannose metabolism;ko00680 Methane metabolism;ko00710 Carbon fixation in photosynthetic organisms;ko01200 Carbon metabolism;ko01230 Biosynthesis of amino acids;
Pm_35	K01937	pyrG, CTPS	CTP synthase	EC:6.3.4.2	1	ko00240 Pyrimidine metabolism;
Pm_3612	K08827	PRPF4B	serine/threonine-protein kinase PRP4	EC:2.7.11.1	0	--
Pm_3617	K00311	ETFDH	electron-transferring-flavoprotein dehydrogenase	EC:1.5.5.1	0	--
Pm_3627	K06997	yggS, PROSC	PLP dependent protein	--	0	--
Pm_3628	K01785	galM, GALM	aldose 1-epimerase	EC:5.1.3.3	2	ko00010 Glycolysis / Gluconeogenesis;ko00052 Galactose metabolism;
Pm_362	K01338	lon	ATP-dependent Lon protease	EC:3.4.21.53	1	ko04112 Cell cycle - Caulobacter;
Pm_3637	K22048	MSL4S	mechanosensitive ion channel protein 4/5/6/7/8/9/10	--	0	--
Pm_3647	K01652	E2.2.1.6L, ilvB, ilvG, ilvI	acetolactate synthase I/II/III large subunit	EC:2.2.1.6	6	ko00290 Valine, leucine and isoleucine biosynthesis;ko00650 Butanoate metabolism;ko00660 C5-Branched dibasic acid metabolism;ko00770 Pantothenate and CoA biosynthesis;ko01210 2-Oxocarboxylic acid metabolism;ko01230 Biosynthesis of amino acids;
Pm_3653	K10841	ERCC6, CSB, RAD26	DNA excision repair protein ERCC-6	--	1	ko03420 Nucleotide excision repair;
Pm_3654	K07750	E1.14.13.72, SC4MOL, ERG25	methylsterol monooxygenase	EC:1.14.13.72	1	ko00100 Steroid biosynthesis;
Pm_3655	K15174	PAF1	RNA polymerase II-associated factor 1	--	1	ko04011 MAPK signaling pathway - yeast;
Pm_3659	K04554	UBE2J2, NCUBE2, UBC6	ubiquitin-conjugating enzyme E2 J2	EC:2.3.2.23	3	ko04120 Ubiquitin mediated proteolysis;ko04141 Protein processing in endoplasmic reticulum;ko05012 Parkinson's disease;
Pm_3660	K07277	SAM50, TOB55, bamA	outer membrane protein insertion porin family	--	0	--
Pm_3663	K07101	K07101	uncharacterized protein	--	0	--
Pm_3664	K19953	GRTP1, TBC1D6, MSB3_4	TBC1 domain family member 6	--	0	--
Pm_3665	K06689	UBE2D, UBC4, UBC5	ubiquitin-conjugating enzyme E2 D	EC:2.3.2.23	4	ko04013 MAPK signaling pathway - fly;ko04120 Ubiquitin mediated proteolysis;ko04141 Protein processing in endoplasmic reticulum;ko04624 Toll and Imd signaling pathway;
Pm_366	K16369	CHO2	phosphatidylethanolamine N-methyltransferase	EC:2.1.1.17	1	ko00564 Glycerophospholipid metabolism;
Pm_3674	K03066	PSMC5, RPT6	26S proteasome regulatory subunit T6	--	2	ko03050 Proteasome;ko05169 Epstein-Barr virus infection;
Pm_3675	K07300	chaA, CAX	Ca2+:H+ antiporter	--	0	--
Pm_3677	K07901	RAB8A, MEL	Ras-related protein Rab-8A	--	4	ko04144 Endocytosis;ko04152 AMPK signaling pathway;ko04530 Tight junction;ko04972 Pancreatic secretion;
Pm_3692	K21751	DR1, NC2-beta	down-regulator of transcription 1	--	0	--
Pm_3693	K19800	SCH9	serine/threonine protein kinase SCH9	EC:2.7.11.1	2	ko04138 Autophagy - yeast;ko04213 Longevity regulating pathway - multiple species;
Pm_3698	K08516	YKT6	synaptobrevin homolog YKT6	--	2	ko04130 SNARE interactions in vesicular transport;ko04138 Autophagy - yeast;
Pm_3699	K18664	SLH1	antiviral helicase SLH1	EC:3.6.4.13	0	--
Pm_369	K01728	pel	pectate lyase	EC:4.2.2.2	2	ko00040 Pentose and glucuronate interconversions;ko02024 Quorum sensing;
Pm_36	K17550	PPP1R7, SDS22	protein phosphatase 1 regulatory subunit 7	--	0	--
Pm_3703	K01092	E3.1.3.25, IMPA, suhB	myo-inositol-1(or 4)-monophosphatase	EC:3.1.3.25	3	ko00521 Streptomycin biosynthesis;ko00562 Inositol phosphate metabolism;ko04070 Phosphatidylinositol signaling system;
Pm_3711	K14676	NTE, NRE	lysophospholipid hydrolase	EC:3.1.1.5	1	ko00564 Glycerophospholipid metabolism;
Pm_3712	K00281	GLDC, gcvP	glycine dehydrogenase	EC:1.4.4.2	3	ko00260 Glycine, serine and threonine metabolism;ko00630 Glyoxylate and dicarboxylate metabolism;ko01200 Carbon metabolism;
Pm_3715	K02141	ATPeFH, ATP14	F-type H+-transporting ATPase subunit h	--	1	ko00190 Oxidative phosphorylation;
Pm_3719	K08900	BCS1	mitochondrial chaperone BCS1	--	0	--
Pm_3722	K15029	EIF3L	translation initiation factor 3 subunit L	--	0	--
Pm_3728	K11673	ACTR8, ARP8, INO80N	actin-related protein 8	--	0	--
Pm_3737	K03138	TFIIF1, GTF2F1, TFG1	transcription initiation factor TFIIF subunit alpha	--	1	ko03022 Basal transcription factors;
Pm_3738	K22072	ISCA2	iron-sulfur cluster assembly 2	--	0	--
Pm_3739	K01556	KYNU, kynU	kynureninase	EC:3.7.1.3	1	ko00380 Tryptophan metabolism;
Pm_3740	K02320	POLA1	DNA polymerase alpha subunit A	EC:2.7.7.7	3	ko00230 Purine metabolism;ko00240 Pyrimidine metabolism;ko03030 DNA replication;
Pm_3746	K00365	uaZ	urate oxidase	EC:1.7.3.3	2	ko00230 Purine metabolism;ko00232 Caffeine metabolism;
Pm_3747	K02871	RP-L13, MRPL13, rplM	large subunit ribosomal protein L13	--	1	ko03010 Ribosome;
Pm_3758	K14554	UTP21, WDR36	U3 small nucleolar RNA-associated protein 21	--	1	ko03008 Ribosome biogenesis in eukaryotes;
Pm_3764	K16230	HAC1	transcriptional activator HAC1	--	0	--
Pm_3765	K11761	NPL6, RSC7	chromatin structure-remodeling complex protein RSC7	--	0	--
Pm_3770	K18468	VPS35	vacuolar protein sorting-associated protein 35	--	1	ko04144 Endocytosis;
Pm_3780	K00721	DPM1	dolichol-phosphate mannosyltransferase	EC:2.4.1.83	1	ko00510 N-Glycan biosynthesis;
Pm_3786	K01213	E3.2.1.67	galacturan 1,4-alpha-galacturonidase	EC:3.2.1.67	1	ko00040 Pentose and glucuronate interconversions;
Pm_3789	K07942	ARL1	ADP-ribosylation factor-like protein 1	--	0	--
Pm_3796	K01836	PGM3	phosphoacetylglucosamine mutase	EC:5.4.2.3	1	ko00520 Amino sugar and nucleotide sugar metabolism;
Pm_3798	K07975	K07975	Rho family, other	--	0	--
Pm_3799	K17421	MRPL40	large subunit ribosomal protein L40	--	0	--
Pm_37	K15731	CTDSP	carboxy-terminal domain RNA polymerase II polypeptide A small phosphatase	EC:3.1.3.16	0	--
Pm_3807	K11824	AP2A	AP-2 complex subunit alpha	--	4	ko04144 Endocytosis;ko04721 Synaptic vesicle cycle;ko04961 Endocrine and other factor-regulated calcium reabsorption;ko05016 Huntington's disease;
Pm_3809	K09659	DPM3	dolichyl-phosphate mannosyltransferase polypeptide 3	--	1	ko00510 N-Glycan biosynthesis;
Pm_3812	K22539	PLY	pectate lyase	EC:4.2.2.2	1	ko00040 Pentose and glucuronate interconversions;
Pm_3819	K08330	ATG11	autophagy-related protein 11	--	2	ko04138 Autophagy - yeast;ko04139 Mitophagy - yeast;
Pm_3822	K00003	E1.1.1.3	homoserine dehydrogenase	EC:1.1.1.3	4	ko00260 Glycine, serine and threonine metabolism;ko00270 Cysteine and methionine metabolism;ko00300 Lysine biosynthesis;ko01230 Biosynthesis of amino acids;
Pm_3824	K00059	fabG	3-oxoacyl-acyl-carrier protein reductase	EC:1.1.1.100	4	ko00061 Fatty acid biosynthesis;ko00780 Biotin metabolism;ko01040 Biosynthesis of unsaturated fatty acids;ko01212 Fatty acid metabolism;
Pm_3826	K11296	HMGB3	high mobility group protein B3	--	0	--
Pm_3827	K13280	SEC11, sipW	signal peptidase, endoplasmic reticulum-type	EC:3.4.-.-	1	ko03060 Protein export;
Pm_3831	K00877	THI20	hydroxymethylpyrimidine/phosphomethylpyrimidine kinase / thiaminase	EC:2.7.1.49 2.7.4.7 3.5.99.2	1	ko00730 Thiamine metabolism;
Pm_3832	K12823	DDX5, DBP2	ATP-dependent RNA helicase DDX5/DBP2	EC:3.6.4.13	3	ko03040 Spliceosome;ko05202 Transcriptional misregulation in cancer;ko05205 Proteoglycans in cancer;
Pm_3834	K21455	CON7	transcription factor CON7	--	0	--
Pm_3847	K01207	nagZ	beta-N-acetylhexosaminidase	EC:3.2.1.52	3	ko00520 Amino sugar and nucleotide sugar metabolism;ko00531 Glycosaminoglycan degradation;ko01501 beta-Lactam resistance;
Pm_3850	K00101	E1.1.2.3, lldD	L-lactate dehydrogenase (cytochrome)	EC:1.1.2.3	1	ko00620 Pyruvate metabolism;
Pm_3853	K00850	pfkA, PFK	6-phosphofructokinase 1	EC:2.7.1.11	10	ko00010 Glycolysis / Gluconeogenesis;ko00030 Pentose phosphate pathway;ko00051 Fructose and mannose metabolism;ko00052 Galactose metabolism;ko00680 Methane metabolism;ko01200 Carbon metabolism;ko01230 Biosynthesis of amino acids;ko03018 RNA degradation;ko04152 AMPK signaling pathway;ko05230 Central carbon metabolism in cancer;
Pm_3854	K06640	ATR	serine/threonine-protein kinase ATR	EC:2.7.11.1	5	ko03460 Fanconi anemia pathway;ko04110 Cell cycle;ko04115 p53 signaling pathway;ko04214 Apoptosis - fly;ko05166 HTLV-I infection;
Pm_3855	K01641	E2.3.3.10	hydroxymethylglutaryl-CoA synthase	EC:2.3.3.10	4	ko00072 Synthesis and degradation of ketone bodies;ko00280 Valine, leucine and isoleucine degradation;ko00650 Butanoate metabolism;ko00900 Terpenoid backbone biosynthesis;
Pm_3862	K11434	PRMT1	type I protein arginine methyltransferase	EC:2.1.1.319	2	ko04068 FoxO signaling pathway;ko04922 Glucagon signaling pathway;
Pm_3864	K00793	ribE, RIB5	riboflavin synthase	EC:2.5.1.9	1	ko00740 Riboflavin metabolism;
Pm_3880	K11547	NDC80, HEC1, TID3	kinetochore protein NDC80	--	0	--
Pm_3884	K17900	ATG15, AUT5	lipase ATG15	EC:3.1.1.3	2	ko00561 Glycerolipid metabolism;ko04138 Autophagy - yeast;
Pm_3887	K01626	E2.5.1.54, aroF, aroG, aroH	3-deoxy-7-phosphoheptulonate synthase	EC:2.5.1.54	3	ko00400 Phenylalanine, tyrosine and tryptophan biosynthesis;ko01230 Biosynthesis of amino acids;ko02024 Quorum sensing;
Pm_388	K07562	NMD3	nonsense-mediated mRNA decay protein 3	--	2	ko03008 Ribosome biogenesis in eukaryotes;ko03013 RNA transport;
Pm_3890	K11667	INO80C, IES6	INO80 complex subunit C	--	0	--
Pm_3891	K11569	DAD4, HSK2	DASH complex subunit DAD4	--	0	--
Pm_3894	K02937	RP-L7e, RPL7	large subunit ribosomal protein L7e	--	1	ko03010 Ribosome;
Pm_3897	K00211	TYR1	prephenate dehydrogenase (NADP+)	EC:1.3.1.13	1	ko00400 Phenylalanine, tyrosine and tryptophan biosynthesis;
Pm_3898	K02955	RP-S14e, RPS14	small subunit ribosomal protein S14e	--	1	ko03010 Ribosome;
Pm_3901	K05759	PFN	profilin	--	5	ko04013 MAPK signaling pathway - fly;ko04015 Rap1 signaling pathway;ko04810 Regulation of actin cytoskeleton;ko05131 Shigellosis;ko05132 Salmonella infection;
Pm_3903	K08818	CDC2L	cell division cycle 2-like	EC:2.7.11.22	0	--
Pm_3905	K19327	ANO10, TMEM16K	anoctamin-10	--	0	--
Pm_3911	K07443	ybaZ	methylated-DNA-protein-cysteine methyltransferase related protein	--	0	--
Pm_3918	K12188	SNF8, EAP30	ESCRT-II complex subunit VPS22	--	1	ko04144 Endocytosis;
Pm_3922	K03252	EIF3C	translation initiation factor 3 subunit C	--	1	ko03013 RNA transport;
Pm_3923	K18670	YAK1	dual specificity protein kinase YAK1	EC:2.7.12.1	0	--
Pm_3924	K10531	pvdA	L-ornithine N5-oxygenase	EC:1.13.12.-	0	--
Pm_3926	K22148	SIDC	ferricrocin synthase	--	0	--
Pm_392	K17970	MDV1, FIS2	mitochondrial division protein 1	--	0	--
Pm_3939	K08288	PRKCSH	protein kinase C substrate 80K-H	--	1	ko04141 Protein processing in endoplasmic reticulum;
Pm_393	K01850	E5.4.99.5	chorismate mutase	EC:5.4.99.5	2	ko00400 Phenylalanine, tyrosine and tryptophan biosynthesis;ko01230 Biosynthesis of amino acids;
Pm_3944	K00668	FAS1	fatty acid synthase subunit beta, fungi type	EC:2.3.1.86	2	ko00061 Fatty acid biosynthesis;ko01212 Fatty acid metabolism;
Pm_3945	K00667	FAS2	fatty acid synthase subunit alpha, fungi type	EC:2.3.1.86	2	ko00061 Fatty acid biosynthesis;ko01212 Fatty acid metabolism;
Pm_3992	K03441	GLP-F	aquaglyceroporin related protein, other eukaryote	--	0	--
Pm_3995	K06628	CDC45	cell division control protein 45	--	3	ko04110 Cell cycle;ko04111 Cell cycle - yeast;ko04113 Meiosis - yeast;
Pm_4001	K11378	SAS3	histone acetyltransferase SAS3	EC:2.3.1.48	0	--
Pm_4009	K12619	XRN2, RAT1	5'-3' exoribonuclease 2	EC:3.1.13.-	2	ko03008 Ribosome biogenesis in eukaryotes;ko03018 RNA degradation;
Pm_4021	K03164	TOP2	DNA topoisomerase II	EC:5.99.1.3	1	ko01524 Platinum drug resistance;
Pm_4030	K00053	ilvC	ketol-acid reductoisomerase	EC:1.1.1.86	4	ko00290 Valine, leucine and isoleucine biosynthesis;ko00770 Pantothenate and CoA biosynthesis;ko01210 2-Oxocarboxylic acid metabolism;ko01230 Biosynthesis of amino acids;
Pm_4031	K10579	UBE2M, UBC12	ubiquitin-conjugating enzyme E2 M	--	1	ko04120 Ubiquitin mediated proteolysis;
Pm_4034	K00698	CHS1	chitin synthase	EC:2.4.1.16	1	ko00520 Amino sugar and nucleotide sugar metabolism;
Pm_403	K03671	trxA	thioredoxin 1	--	2	ko04621 NOD-like receptor signaling pathway;ko05418 Fluid shear stress and atherosclerosis;
Pm_4051	K02154	ATPeV0A, ATP6N	V-type H+-transporting ATPase subunit a	--	9	ko00190 Oxidative phosphorylation;ko04142 Lysosome;ko04145 Phagosome;ko04721 Synaptic vesicle cycle;ko04966 Collecting duct acid secretion;ko05110 Vibrio cholerae infection;ko05120 Epithelial cell signaling in Helicobacter pylori infection;ko05152 Tuberculosis;ko05323 Rheumatoid arthritis;
Pm_4052	K13179	DDX18, HAS1	ATP-dependent RNA helicase DDX18/HAS1	EC:3.6.4.13	0	--
Pm_405	K11548	NUF2, CDCA1	kinetochore protein Nuf2	--	0	--
Pm_4069	K13333	PLB	lysophospholipase	EC:3.1.1.5	1	ko00564 Glycerophospholipid metabolism;
Pm_406	K03320	amt, AMT, MEP	ammonium transporter, Amt family	--	0	--
Pm_4075	K08793	STK32, YANK	serine/threonine kinase 32	EC:2.7.11.1	0	--
Pm_4076	K11650	SMARCD	SWI/SNF-related matrix-associated actin-dependent regulator of chromatin subfamily D	--	0	--
Pm_4080	K14209	SLC36A, PAT	solute carrier family 36 (proton-coupled amino acid transporter)	--	1	ko04138 Autophagy - yeast;
Pm_4087	K02877	RP-L15e, RPL15	large subunit ribosomal protein L15e	--	1	ko03010 Ribosome;
Pm_4091	K03361	CDC4	F-box and WD-40 domain protein CDC4	--	2	ko04111 Cell cycle - yeast;ko04120 Ubiquitin mediated proteolysis;
Pm_4092	K10632	BRAP	BRCA1-associated protein	EC:2.3.2.27	1	ko04014 Ras signaling pathway;
Pm_4094	K02936	RP-L7Ae, RPL7A	large subunit ribosomal protein L7Ae	--	1	ko03010 Ribosome;
Pm_4099	K11778	DHDDS, RER2, SRT1	ditrans,polycis-polyprenyl diphosphate synthase	EC:2.5.1.87	1	ko00900 Terpenoid backbone biosynthesis;
Pm_4102	K06699	PSME4	proteasome activator subunit 4	--	1	ko03050 Proteasome;
Pm_4105	K03120	TBP, tbp	transcription initiation factor TFIID TATA-box-binding protein	--	6	ko03022 Basal transcription factors;ko05016 Huntington's disease;ko05166 HTLV-I infection;ko05168 Herpes simplex infection;ko05169 Epstein-Barr virus infection;ko05203 Viral carcinogenesis;
Pm_4112	K07513	ACAA1	acetyl-CoA acyltransferase 1	EC:2.3.1.16	7	ko00071 Fatty acid degradation;ko00280 Valine, leucine and isoleucine degradation;ko00592 alpha-Linolenic acid metabolism;ko01040 Biosynthesis of unsaturated fatty acids;ko01212 Fatty acid metabolism;ko03320 PPAR signaling pathway;ko04146 Peroxisome;
Pm_4124	K03942	NDUFV1	NADH dehydrogenase (ubiquinone) flavoprotein 1	EC:1.6.5.3 1.6.99.3	5	ko00190 Oxidative phosphorylation;ko04932 Non-alcoholic fatty liver disease (NAFLD);ko05010 Alzheimer's disease;ko05012 Parkinson's disease;ko05016 Huntington's disease;
Pm_4127	K08331	ATG13	autophagy-related protein 13	--	3	ko04138 Autophagy - yeast;ko04140 Autophagy - animal;ko04211 Longevity regulating pathway;
Pm_4130	K00166	BCKDHA, bkdA1	2-oxoisovalerate dehydrogenase E1 component alpha subunit	EC:1.2.4.4	2	ko00280 Valine, leucine and isoleucine degradation;ko00640 Propanoate metabolism;
Pm_4131	K06127	COQ5	2-methoxy-6-polyprenyl-1,4-benzoquinol methylase	EC:2.1.1.201	1	ko00130 Ubiquinone and other terpenoid-quinone biosynthesis;
Pm_4133	K00966	GMPP	mannose-1-phosphate guanylyltransferase	EC:2.7.7.13	2	ko00051 Fructose and mannose metabolism;ko00520 Amino sugar and nucleotide sugar metabolism;
Pm_4138	K14809	DDX55, SPB4	ATP-dependent RNA helicase DDX55/SPB4	EC:3.6.4.13	0	--
Pm_413	K09484	QUIB, qa-3	quinate dehydrogenase	EC:1.1.1.24	1	ko00400 Phenylalanine, tyrosine and tryptophan biosynthesis;
Pm_4144	K01875	SARS, serS	seryl-tRNA synthetase	EC:6.1.1.11	1	ko00970 Aminoacyl-tRNA biosynthesis;
Pm_4154	K01372	BLMH, pepC	bleomycin hydrolase	EC:3.4.22.40	0	--
Pm_4159	K01756	purB, ADSL	adenylosuccinate lyase	EC:4.3.2.2	2	ko00230 Purine metabolism;ko00250 Alanine, aspartate and glutamate metabolism;
Pm_4161	K00817	hisC	histidinol-phosphate aminotransferase	EC:2.6.1.9	7	ko00340 Histidine metabolism;ko00350 Tyrosine metabolism;ko00360 Phenylalanine metabolism;ko00400 Phenylalanine, tyrosine and tryptophan biosynthesis;ko00401 Novobiocin biosynthesis;ko00960 Tropane, piperidine and pyridine alkaloid biosynthesis;ko01230 Biosynthesis of amino acids;
Pm_4163	K06276	PDPK1	3-phosphoinositide dependent protein kinase-1	EC:2.7.11.1	25	ko01524 Platinum drug resistance;ko03320 PPAR signaling pathway;ko04011 MAPK signaling pathway - yeast;ko04068 FoxO signaling pathway;ko04071 Sphingolipid signaling pathway;ko04140 Autophagy - animal;ko04150 mTOR signaling pathway;ko04151 PI3K-Akt signaling pathway;ko04152 AMPK signaling pathway;ko04210 Apoptosis;ko04510 Focal adhesion;ko04660 T cell receptor signaling pathway;ko04664 Fc epsilon …
Pm_4166	K18763	LARP4	la-related protein 4	--	0	--
Pm_4167	K04564	SOD2	superoxide dismutase, Fe-Mn family	EC:1.15.1.1	7	ko04013 MAPK signaling pathway - fly;ko04068 FoxO signaling pathway;ko04146 Peroxisome;ko04211 Longevity regulating pathway;ko04212 Longevity regulating pathway - worm;ko04213 Longevity regulating pathway - multiple species;ko05016 Huntington's disease;
Pm_4170	K03936	NDUFS3	NADH dehydrogenase (ubiquinone) Fe-S protein 3	EC:1.6.5.3 1.6.99.3	5	ko00190 Oxidative phosphorylation;ko04932 Non-alcoholic fatty liver disease (NAFLD);ko05010 Alzheimer's disease;ko05012 Parkinson's disease;ko05016 Huntington's disease;
Pm_4174	K15339	YEN1	holliday junction resolvase YEN1	EC:3.1.-.-	0	--
Pm_4179	K06134	COQ7	ubiquinone biosynthesis monooxygenase Coq7	EC:1.14.13.-	1	ko00130 Ubiquinone and other terpenoid-quinone biosynthesis;
Pm_4180	K15178	RTF1	RNA polymerase-associated protein RTF1	--	0	--
Pm_4181	K20463	OSBPL3_6_7, ORP3_6_7	oxysterol-binding protein-related protein 3/6/7	--	0	--
Pm_4184	K03283	HSPA1_8	heat shock 70kDa protein 1/8	--	12	ko03040 Spliceosome;ko04010 MAPK signaling pathway;ko04141 Protein processing in endoplasmic reticulum;ko04144 Endocytosis;ko04213 Longevity regulating pathway - multiple species;ko04612 Antigen processing and presentation;ko04915 Estrogen signaling pathway;ko05134 Legionellosis;ko05145 Toxoplasmosis;ko05162 Measles;ko05164 Influenza A;ko05169 Epstein-Barr virus infection;
Pm_4186	K19525	VPS13A_C	vacuolar protein sorting-associated protein 13A/C	--	0	--
Pm_4188	K00864	glpK, GK	glycerol kinase	EC:2.7.1.30	3	ko00561 Glycerolipid metabolism;ko03320 PPAR signaling pathway;ko04626 Plant-pathogen interaction;
Pm_4206	K12848	SNU23	U4/U6.U5 tri-snRNP component SNU23	--	1	ko03040 Spliceosome;
Pm_4208	K14168	CTU1, NCS6	cytoplasmic tRNA 2-thiolation protein 1	EC:2.7.7.-	1	ko04122 Sulfur relay system;
Pm_4209	K01187	malZ	alpha-glucosidase	EC:3.2.1.20	2	ko00052 Galactose metabolism;ko00500 Starch and sucrose metabolism;
Pm_4215	K01792	E5.1.3.15	glucose-6-phosphate 1-epimerase	EC:5.1.3.15	1	ko00010 Glycolysis / Gluconeogenesis;
Pm_4221	K01082	cysQ, MET22, BPNT1	3'(2'), 5'-bisphosphate nucleotidase	EC:3.1.3.7	1	ko00920 Sulfur metabolism;
Pm_4226	K02937	RP-L7e, RPL7	large subunit ribosomal protein L7e	--	1	ko03010 Ribosome;
Pm_4227	K15334	NCL1, TRM4	multisite-specific tRNA:(cytosine-C5)-methyltransferase	EC:2.1.1.202	0	--
Pm_422	K00327	POR	NADPH-ferrihemoprotein reductase	EC:1.6.2.4	0	--
Pm_4230	K01610	E4.1.1.49, pckA	phosphoenolpyruvate carboxykinase (ATP)	EC:4.1.1.49	5	ko00010 Glycolysis / Gluconeogenesis;ko00020 Citrate cycle (TCA cycle);ko00620 Pyruvate metabolism;ko00710 Carbon fixation in photosynthetic organisms;ko01200 Carbon metabolism;
Pm_4235	K10277	KDM8, JMJD5	lysine-specific demethylase 8	EC:1.14.11.27	0	--
Pm_4247	K08955	YME1	ATP-dependent metalloprotease	EC:3.4.24.-	1	ko04139 Mitophagy - yeast;
Pm_4252	K12471	EPN	epsin	--	1	ko04144 Endocytosis;
Pm_4259	K11236	CDC24	cell division control protein 24	--	1	ko04011 MAPK signaling pathway - yeast;
Pm_425	K03028	PSMD2, RPN1	26S proteasome regulatory subunit N1	--	2	ko03050 Proteasome;ko05169 Epstein-Barr virus infection;
Pm_4264	K05954	FNTB	protein farnesyltransferase subunit beta	EC:2.5.1.58	1	ko00900 Terpenoid backbone biosynthesis;
Pm_4268	K08770	UBC	ubiquitin C	--	1	ko03320 PPAR signaling pathway;
Pm_4270	K00966	GMPP	mannose-1-phosphate guanylyltransferase	EC:2.7.7.13	2	ko00051 Fructose and mannose metabolism;ko00520 Amino sugar and nucleotide sugar metabolism;
Pm_4275	K20522	LSB1_2	LAS seventeen-binding protein 1/2	--	0	--
Pm_4277	K01293	E3.4.17.4	Gly-Xaa carboxypeptidase	EC:3.4.17.4	0	--
Pm_4280	K18107	GAAD	L-glyceraldehyde reductase	EC:1.1.1.372	1	ko00040 Pentose and glucuronate interconversions;
Pm_4288	K10845	TTDA, GTF2H5, TFB5	TFIIH basal transcription factor complex TTD-A subunit	--	2	ko03022 Basal transcription factors;ko03420 Nucleotide excision repair;
Pm_4292	K01915	glnA, GLUL	glutamine synthetase	EC:6.3.1.2	8	ko00220 Arginine biosynthesis;ko00250 Alanine, aspartate and glutamate metabolism;ko00630 Glyoxylate and dicarboxylate metabolism;ko00910 Nitrogen metabolism;ko01230 Biosynthesis of amino acids;ko02020 Two-component system;ko04724 Glutamatergic synapse;ko04727 GABAergic synapse;
Pm_4301	K14816	REI1	pre-60S factor REI1	--	0	--
Pm_4306	K03841	FBP, fbp	fructose-1,6-bisphosphatase I	EC:3.1.3.11	8	ko00010 Glycolysis / Gluconeogenesis;ko00030 Pentose phosphate pathway;ko00051 Fructose and mannose metabolism;ko00680 Methane metabolism;ko00710 Carbon fixation in photosynthetic organisms;ko01200 Carbon metabolism;ko04152 AMPK signaling pathway;ko04910 Insulin signaling pathway;
Pm_4307	K00164	OGDH, sucA	2-oxoglutarate dehydrogenase E1 component	EC:1.2.4.2	4	ko00020 Citrate cycle (TCA cycle);ko00310 Lysine degradation;ko00380 Tryptophan metabolism;ko01200 Carbon metabolism;
Pm_4308	K03141	TFIIH1, GTF2H1, TFB1	transcription initiation factor TFIIH subunit 1	--	3	ko03022 Basal transcription factors;ko03420 Nucleotide excision repair;ko05203 Viral carcinogenesis;
Pm_4321	K13126	PABPC	polyadenylate-binding protein	--	3	ko03013 RNA transport;ko03015 mRNA surveillance pathway;ko03018 RNA degradation;
Pm_4324	K06901	pbuG	putative MFS transporter, AGZA family, xanthine/uracil permease	--	0	--
Pm_4325	K02858	ribB, RIB3	3,4-dihydroxy 2-butanone 4-phosphate synthase	EC:4.1.99.12	1	ko00740 Riboflavin metabolism;
Pm_4326	K16794	PAFAH1B1, LIS1	platelet-activating factor acetylhydrolase IB subunit alpha	--	1	ko00565 Ether lipid metabolism;
Pm_4333	K12198	CHMP5, VPS60	charged multivesicular body protein 5	--	1	ko04144 Endocytosis;
Pm_4334	K15458	SAP185_190	SIT4-associating protein SAP185/190	--	0	--
Pm_4337	K05994	E3.4.11.10	bacterial leucyl aminopeptidase	EC:3.4.11.10	0	--
Pm_4341	K10589	UBE3C	ubiquitin-protein ligase E3 C	EC:2.3.2.26	1	ko04120 Ubiquitin mediated proteolysis;
Pm_435	K02149	ATPeV1D, ATP6M	V-type H+-transporting ATPase subunit D	--	8	ko00190 Oxidative phosphorylation;ko04145 Phagosome;ko04150 mTOR signaling pathway;ko04721 Synaptic vesicle cycle;ko04966 Collecting duct acid secretion;ko05110 Vibrio cholerae infection;ko05120 Epithelial cell signaling in Helicobacter pylori infection;ko05323 Rheumatoid arthritis;
Pm_4364	K01551	arsA, ASNA1	arsenite-transporting ATPase	EC:3.6.3.16	0	--
Pm_4365	K11654	SMARCA5, SNF2H, ISWI	SWI/SNF-related matrix-associated actin-dependent regulator of chromatin subfamily A member 5	EC:3.6.4.-	0	--
Pm_436	K12867	SYF1, XAB2	pre-mRNA-splicing factor SYF1	--	1	ko03040 Spliceosome;
Pm_4372	K10576	UBE2H, UBC8	ubiquitin-conjugating enzyme E2 H	EC:2.3.2.23	1	ko04120 Ubiquitin mediated proteolysis;
Pm_4373	K00606	panB	3-methyl-2-oxobutanoate hydroxymethyltransferase	EC:2.1.2.11	1	ko00770 Pantothenate and CoA biosynthesis;
Pm_4375	K02309	DBF4	regulatory subunit for Cdc7p protein kinase	--	2	ko04111 Cell cycle - yeast;ko04113 Meiosis - yeast;
Pm_4381	K17679	MSS116	ATP-dependent RNA helicase MSS116, mitochondrial	EC:3.6.4.13	0	--
Pm_4384	K10573	UBE2A, UBC2, RAD6A	ubiquitin-conjugating enzyme E2 A	EC:2.3.2.23	1	ko04120 Ubiquitin mediated proteolysis;
Pm_4385	K10396	KIF5	kinesin family member 5	--	2	ko04144 Endocytosis;ko04728 Dopaminergic synapse;
Pm_4389	K22151	SIDF	N5-hydroxy-L-ornithine N5-transacylase	--	0	--
Pm_4393	K22152	SIDD	fusarinine C synthase	--	0	--
Pm_4399	K17413	MRPS35	small subunit ribosomal protein S35	--	0	--
Pm_4410	K00568	ubiG	2-polyprenyl-6-hydroxyphenyl methylase / 3-demethylubiquinone-9 3-methyltransferase	EC:2.1.1.222 2.1.1.64	1	ko00130 Ubiquinone and other terpenoid-quinone biosynthesis;
Pm_4424	K12195	CHMP6, VPS20	charged multivesicular body protein 6	--	1	ko04144 Endocytosis;
Pm_442	K00020	mmsB, HIBADH	3-hydroxyisobutyrate dehydrogenase	EC:1.1.1.31	1	ko00280 Valine, leucine and isoleucine degradation;
Pm_4438	K07160	K07160	UPF0271 protein	--	0	--
Pm_443	K14721	RPC5, POLR3E	DNA-directed RNA polymerase III subunit RPC5	--	5	ko00230 Purine metabolism;ko00240 Pyrimidine metabolism;ko03020 RNA polymerase;ko04623 Cytosolic DNA-sensing pathway;ko05169 Epstein-Barr virus infection;
Pm_4442	K06961	KRR1	ribosomal RNA assembly protein	--	0	--
Pm_4445	K02148	ATPeV1C, ATP6C	V-type H+-transporting ATPase subunit C	--	8	ko00190 Oxidative phosphorylation;ko04145 Phagosome;ko04150 mTOR signaling pathway;ko04721 Synaptic vesicle cycle;ko04966 Collecting duct acid secretion;ko05110 Vibrio cholerae infection;ko05120 Epithelial cell signaling in Helicobacter pylori infection;ko05323 Rheumatoid arthritis;
Pm_444	K10610	DDB1	DNA damage-binding protein 1	--	4	ko03420 Nucleotide excision repair;ko04120 Ubiquitin mediated proteolysis;ko05161 Hepatitis B;ko05203 Viral carcinogenesis;
Pm_4453	K10685	UBLE1B, SAE2, UBA2	ubiquitin-like 1-activating enzyme E1 B	EC:6.2.1.45	1	ko04120 Ubiquitin mediated proteolysis;
Pm_4456	K12820	DHX15, PRP43	pre-mRNA-splicing factor ATP-dependent RNA helicase DHX15/PRP43	EC:3.6.4.13	1	ko03040 Spliceosome;
Pm_4457	K14561	IMP4	U3 small nucleolar ribonucleoprotein protein IMP4	--	1	ko03008 Ribosome biogenesis in eukaryotes;
Pm_4473	K12589	RRP42, EXOSC7	exosome complex component RRP42	--	1	ko03018 RNA degradation;
Pm_4475	K20369	ERV29, SURF4	ER-derived vesicles protein	--	0	--
Pm_4478	K11770	SFH1	chromatin structure-remodeling complex subunit SFH1	--	0	--
Pm_447	K15376	GPHN	gephyrin	EC:2.10.1.1 2.7.7.75	2	ko00790 Folate biosynthesis;ko04727 GABAergic synapse;
Pm_4480	K21632	WOR2	white-opaque regulator 2	--	0	--
Pm_4481	K15111	SLC25A26	solute carrier family 25 (mitochondrial S-adenosylmethionine transporter), member 26	--	0	--
Pm_4483	K15361	WDR48, UAF1	WD repeat-containing protein 48	--	1	ko03460 Fanconi anemia pathway;
Pm_4488	K12869	CRN, CRNKL1, CLF1, SYF3	crooked neck	--	1	ko03040 Spliceosome;
Pm_4489	K14004	SEC13	protein transport protein SEC13	--	3	ko03013 RNA transport;ko04141 Protein processing in endoplasmic reticulum;ko04150 mTOR signaling pathway;
Pm_4497	K11121	SIR2	NAD-dependent histone deacetylase SIR2	EC:3.5.1.-	2	ko00760 Nicotinate and nicotinamide metabolism;ko04213 Longevity regulating pathway - multiple species;
Pm_4503	K01648	ACLY	ATP citrate (pro-S)-lyase	EC:2.3.3.8	2	ko00020 Citrate cycle (TCA cycle);ko00720 Carbon fixation pathways in prokaryotes;
Pm_4504	K01648	ACLY	ATP citrate (pro-S)-lyase	EC:2.3.3.8	2	ko00020 Citrate cycle (TCA cycle);ko00720 Carbon fixation pathways in prokaryotes;
Pm_4514	K20792	NAA15_16	N-alpha-acetyltransferase 15/16, NatA auxiliary subunit	--	0	--
Pm_4516	K02603	ORC1	origin recognition complex subunit 1	--	3	ko04110 Cell cycle;ko04111 Cell cycle - yeast;ko04113 Meiosis - yeast;
Pm_451	K01728	pel	pectate lyase	EC:4.2.2.2	2	ko00040 Pentose and glucuronate interconversions;ko02024 Quorum sensing;
Pm_4522	K18748	SSD1	protein SSD1	--	0	--
Pm_4528	K21864	CCH1	voltage-dependent calcium channel	--	0	--
Pm_4532	K06901	pbuG	putative MFS transporter, AGZA family, xanthine/uracil permease	--	0	--
Pm_4539	K02220	CLB1_2	G2/mitotic-specific cyclin 1/2	--	2	ko04011 MAPK signaling pathway - yeast;ko04111 Cell cycle - yeast;
Pm_453	K00381	cysI	sulfite reductase (NADPH) hemoprotein beta-component	EC:1.8.1.2	1	ko00920 Sulfur metabolism;
Pm_4551	K10739	RFA2, RPA2	replication factor A2	--	5	ko03030 DNA replication;ko03420 Nucleotide excision repair;ko03430 Mismatch repair;ko03440 Homologous recombination;ko03460 Fanconi anemia pathway;
Pm_4552	K14808	DDX54, DBP10	ATP-dependent RNA helicase DDX54/DBP10	EC:3.6.4.13	0	--
Pm_4554	K09528	DNAJC8	DnaJ homolog subfamily C member 8	--	0	--
Pm_4555	K14776	DDX10, DBP4	ATP-dependent RNA helicase DDX10/DBP4	EC:3.6.4.13	0	--
Pm_4560	K00294	E1.2.1.88	1-pyrroline-5-carboxylate dehydrogenase	EC:1.2.1.88	2	ko00250 Alanine, aspartate and glutamate metabolism;ko00330 Arginine and proline metabolism;
Pm_4561	K14538	NUG1, GNL3	nuclear GTP-binding protein	--	1	ko03008 Ribosome biogenesis in eukaryotes;
Pm_4573	K01733	thrC	threonine synthase	EC:4.2.3.1	3	ko00260 Glycine, serine and threonine metabolism;ko00750 Vitamin B6 metabolism;ko01230 Biosynthesis of amino acids;
Pm_4578	K07937	ARF1	ADP-ribosylation factor 1	--	4	ko04072 Phospholipase D signaling pathway;ko04144 Endocytosis;ko05110 Vibrio cholerae infection;ko05134 Legionellosis;
Pm_4582	K10437	PHACA	phenylacetate 2-hydroxylase	EC:1.14.13.-	2	ko00360 Phenylalanine metabolism;ko00643 Styrene degradation;
Pm_4584	K00451	HGD, hmgA	homogentisate 1,2-dioxygenase	EC:1.13.11.5	2	ko00350 Tyrosine metabolism;ko00643 Styrene degradation;
Pm_4585	K01251	E3.3.1.1, ahcY	adenosylhomocysteinase	EC:3.3.1.1	1	ko00270 Cysteine and methionine metabolism;
Pm_4586	K06158	ABCF3	ATP-binding cassette, subfamily F, member 3	--	0	--
Pm_4599	K15160	SIN4, MED16	mediator of RNA polymerase II transcription subunit 16, fungi type	--	0	--
Pm_4600	K06942	ychF	ribosome-binding ATPase	--	0	--
Pm_4603	K17804	TIM44	mitochondrial import inner membrane translocase subunit TIM44	--	0	--
Pm_4605	K02898	RP-L26e, RPL26	large subunit ribosomal protein L26e	--	1	ko03010 Ribosome;
Pm_4616	K03115	CSNK2B	casein kinase II subunit beta	--	10	ko03008 Ribosome biogenesis in eukaryotes;ko04064 NF-kappa B signaling pathway;ko04137 Mitophagy - animal;ko04139 Mitophagy - yeast;ko04310 Wnt signaling pathway;ko04520 Adherens junction;ko04712 Circadian rhythm - plant;ko05162 Measles;ko05168 Herpes simplex infection;ko05169 Epstein-Barr virus infection;
Pm_4619	K04711	ACER3, YDC1	dihydroceramidase	EC:3.5.1.-	1	ko00600 Sphingolipid metabolism;
Pm_4620	K07375	TUBB	tubulin beta	--	3	ko04145 Phagosome;ko04540 Gap junction;ko05130 Pathogenic Escherichia coli infection;
Pm_4621	K00550	OPI3	methylene-fatty-acyl-phospholipid synthase	EC:2.1.1.16	1	ko00564 Glycerophospholipid metabolism;
Pm_4623	K17541	SCYL2	SCY1-like protein 2	--	0	--
Pm_4624	K00826	E2.6.1.42, ilvE	branched-chain amino acid aminotransferase	EC:2.6.1.42	6	ko00270 Cysteine and methionine metabolism;ko00280 Valine, leucine and isoleucine degradation;ko00290 Valine, leucine and isoleucine biosynthesis;ko00770 Pantothenate and CoA biosynthesis;ko01210 2-Oxocarboxylic acid metabolism;ko01230 Biosynthesis of amino acids;
Pm_4629	K20176	SGSM3, MAP	small G protein signaling modulator 3	--	0	--
Pm_4631	K06174	ABCE1, Rli1	ATP-binding cassette, sub-family E, member 1	--	0	--
Pm_4632	K11367	CHD1	chromodomain-helicase-DNA-binding protein 1	EC:3.6.4.12	0	--
Pm_4633	K06018	PPN1	endopolyphosphatase	EC:3.6.1.10	0	--
Pm_4634	K17792	TIM54	mitochondrial import inner membrane translocase subunit TIM54	--	0	--
Pm_4635	K16365	SGTA	small glutamine-rich tetratricopeptide repeat-containing protein alpha	--	0	--
Pm_4636	K07575	K07575	PUA domain protein	--	0	--
Pm_4638	K07756	IP6K, IHPK	inositol-hexakisphosphate 5-kinase	EC:2.7.4.21	2	ko04070 Phosphatidylinositol signaling system;ko04138 Autophagy - yeast;
Pm_463	K04382	PPP2C	serine/threonine-protein phosphatase 2A catalytic subunit	EC:3.1.3.16	19	ko03015 mRNA surveillance pathway;ko04013 MAPK signaling pathway - fly;ko04071 Sphingolipid signaling pathway;ko04111 Cell cycle - yeast;ko04113 Meiosis - yeast;ko04114 Oocyte meiosis;ko04138 Autophagy - yeast;ko04140 Autophagy - animal;ko04151 PI3K-Akt signaling pathway;ko04152 AMPK signaling pathway;ko04261 Adrenergic signaling in cardiomyocytes;ko04350 TGF-beta signaling pathway;ko04390 Hippo …
Pm_4643	K14824	ERB1, BOP1	ribosome biogenesis protein ERB1	--	0	--
Pm_4645	K10732	GINS1, PSF1	GINS complex subunit 1	--	0	--
Pm_4647	K04711	ACER3, YDC1	dihydroceramidase	EC:3.5.1.-	1	ko00600 Sphingolipid metabolism;
Pm_4648	K05275	E1.1.1.65	pyridoxine 4-dehydrogenase	EC:1.1.1.65	1	ko00750 Vitamin B6 metabolism;
Pm_4661	K08501	STX8	syntaxin 8	--	1	ko04130 SNARE interactions in vesicular transport;
Pm_4662	K14684	SLC25A23S	solute carrier family 25 (mitochondrial phosphate transporter), member 23/24/25/41	--	0	--
Pm_4684	K15326	TSEN54	tRNA-splicing endonuclease subunit Sen54	--	0	--
Pm_468	K15449	TYW1	tRNA wybutosine-synthesizing protein 1	EC:4.1.3.44	0	--
Pm_46	K13886	CORO1B_1C_6	coronin-1B/1C/6	--	0	--
Pm_4700	K17887	SNX25, MDM1	sorting nexin-25	--	0	--
Pm_4701	K12862	PLRG1, PRL1, PRP46	pleiotropic regulator 1	--	1	ko03040 Spliceosome;
Pm_4722	K00128	ALDH	aldehyde dehydrogenase (NAD+)	EC:1.2.1.3	14	ko00010 Glycolysis / Gluconeogenesis;ko00053 Ascorbate and aldarate metabolism;ko00071 Fatty acid degradation;ko00280 Valine, leucine and isoleucine degradation;ko00310 Lysine degradation;ko00330 Arginine and proline metabolism;ko00340 Histidine metabolism;ko00380 Tryptophan metabolism;ko00410 beta-Alanine metabolism;ko00561 Glycerolipid metabolism;ko00620 Pyruvate metabolism;ko00625 Chloroalkane…
Pm_4724	K20179	VPS11, PEP5	vacuolar protein sorting-associated protein 11	--	1	ko04138 Autophagy - yeast;
Pm_4731	K08158	MDR1, FLR1, CAF5	MFS transporter, DHA1 family, multidrug resistance protein	--	0	--
Pm_4742	K03232	EEF1B	elongation factor 1-beta	--	0	--
Pm_4747	K11293	HIRA, HIR1	protein HIRA/HIR1	--	0	--
Pm_4748	K03115	CSNK2B	casein kinase II subunit beta	--	10	ko03008 Ribosome biogenesis in eukaryotes;ko04064 NF-kappa B signaling pathway;ko04137 Mitophagy - animal;ko04139 Mitophagy - yeast;ko04310 Wnt signaling pathway;ko04520 Adherens junction;ko04712 Circadian rhythm - plant;ko05162 Measles;ko05168 Herpes simplex infection;ko05169 Epstein-Barr virus infection;
Pm_4753	K10704	UBE2V	ubiquitin-conjugating enzyme E2 variant	--	1	ko04624 Toll and Imd signaling pathway;
Pm_4763	K12821	PRPF40, PRP40	pre-mRNA-processing factor 40	--	1	ko03040 Spliceosome;
Pm_4765	K00927	PGK, pgk	phosphoglycerate kinase	EC:2.7.2.3	4	ko00010 Glycolysis / Gluconeogenesis;ko00710 Carbon fixation in photosynthetic organisms;ko01200 Carbon metabolism;ko01230 Biosynthesis of amino acids;
Pm_4766	K10881	SHFM1, DSS1	26 proteasome complex subunit DSS1	--	3	ko03050 Proteasome;ko03440 Homologous recombination;ko05169 Epstein-Barr virus infection;
Pm_4769	K00894	ETNK, EKI	ethanolamine kinase	EC:2.7.1.82	1	ko00564 Glycerophospholipid metabolism;
Pm_4773	K18328	DBR1	lariat debranching enzyme	EC:3.1.-.-	0	--
Pm_4779	K12765	IME2	meiosis induction protein kinase IME2/SME1	EC:2.7.11.1	1	ko04113 Meiosis - yeast;
Pm_4780	K10395	KIF4_21_27	kinesin family member 4/21/27	--	0	--
Pm_4784	K00860	cysC	adenylylsulfate kinase	EC:2.7.1.25	2	ko00230 Purine metabolism;ko00920 Sulfur metabolism;
Pm_4786	K03320	amt, AMT, MEP	ammonium transporter, Amt family	--	0	--
Pm_4787	K03247	EIF3H	translation initiation factor 3 subunit H	--	2	ko03013 RNA transport;ko05162 Measles;
Pm_4790	K13123	GPATCH1	G patch domain-containing protein 1	--	0	--
Pm_4791	K19852	KIN1_2	serine/threonine protein kinase KIN1/2	EC:2.7.11.1	0	--
Pm_4792	K09090	HESN	hairy and enhancer of split, invertebrate	--	0	--
Pm_4793	K02865	RP-L10Ae, RPL10A	large subunit ribosomal protein L10Ae	--	1	ko03010 Ribosome;
Pm_4795	K10747	LIG1	DNA ligase 1	EC:6.5.1.1 6.5.1.6 6.5.1.7	4	ko03030 DNA replication;ko03410 Base excision repair;ko03420 Nucleotide excision repair;ko03430 Mismatch repair;
Pm_4799	K15440	TAD1, ADAT1	tRNA-specific adenosine deaminase 1	EC:3.5.4.34	0	--
Pm_4802	K18469	TBC1D5	TBC1 domain family member 5	--	0	--
Pm_480	K01537	E3.6.3.8	Ca2+-transporting ATPase	EC:3.6.3.8	0	--
Pm_4813	K19356	EGLD	cellulase	EC:3.2.1.4	0	--
Pm_4814	K01079	serB, PSPH	phosphoserine phosphatase	EC:3.1.3.3	4	ko00260 Glycine, serine and threonine metabolism;ko00680 Methane metabolism;ko01200 Carbon metabolism;ko01230 Biosynthesis of amino acids;
Pm_4819	K08502	VAM7	regulator of vacuolar morphogenesis	--	2	ko04130 SNARE interactions in vesicular transport;ko04138 Autophagy - yeast;
Pm_4821	K10436	MAPRE	microtubule-associated protein, RP/EB family	--	0	--
Pm_4844	K00750	GYG1, GYG2	glycogenin	EC:2.4.1.186	1	ko00500 Starch and sucrose metabolism;
Pm_4845	K15428	DUG1	Cys-Gly metallodipeptidase DUG1	EC:3.4.13.-	1	ko00480 Glutathione metabolism;
Pm_484	K07393	ECM4	putative glutathione S-transferase	--	0	--
Pm_4854	K02295	CRY	cryptochrome	--	1	ko04710 Circadian rhythm;
Pm_4858	K10426	DCTN4	dynactin 4	--	2	ko04962 Vasopressin-regulated water reabsorption;ko05016 Huntington's disease;
Pm_485	K14307	NUPL1, NUP49	nucleoporin p58/p45	--	1	ko03013 RNA transport;
Pm_4861	K02125	ATPeF08, MTATP8, ATP8	F-type H+-transporting ATPase subunit 8	--	4	ko00190 Oxidative phosphorylation;ko05010 Alzheimer's disease;ko05012 Parkinson's disease;ko05016 Huntington's disease;
Pm_4869	K12391	AP1G1	AP-1 complex subunit gamma-1	--	1	ko04142 Lysosome;
Pm_486	K14405	FIP1L1, FIP1	pre-mRNA 3'-end-processing factor FIP1	--	1	ko03015 mRNA surveillance pathway;
Pm_4873	K03360	GRR1	F-box and leucine-rich repeat protein GRR1	--	2	ko04111 Cell cycle - yeast;ko04120 Ubiquitin mediated proteolysis;
Pm_4874	K08853	AAK	AP2-associated kinase	EC:2.7.11.1	0	--
Pm_4879	K02951	RP-S12e, RPS12	small subunit ribosomal protein S12e	--	1	ko03010 Ribosome;
Pm_487	K11092	SNRPA1	U2 small nuclear ribonucleoprotein A'	--	1	ko03040 Spliceosome;
Pm_4893	K18106	GAAA	D-galacturonate reductase	EC:1.1.1.-	1	ko00040 Pentose and glucuronate interconversions;
Pm_4897	K13095	SF1	splicing factor 1	--	0	--
Pm_489	K03843	ALG2	alpha-1,3/alpha-1,6-mannosyltransferase	EC:2.4.1.132 2.4.1.257	2	ko00510 N-Glycan biosynthesis;ko00513 Various types of N-glycan biosynthesis;
Pm_4903	K12832	SF3B5, SF3B10	splicing factor 3B subunit 5	--	1	ko03040 Spliceosome;
Pm_4907	K03231	EEF1A	elongation factor 1-alpha	--	2	ko03013 RNA transport;ko05134 Legionellosis;
Pm_4908	K08286	E2.7.11.-	protein-serine/threonine kinase	EC:2.7.11.-	0	--
Pm_4922	K08956	AFG3	AFG3 family protein	EC:3.4.24.-	0	--
Pm_4950	K14650	TAF3	transcription initiation factor TFIID subunit 3	--	2	ko03022 Basal transcription factors;ko05168 Herpes simplex infection;
Pm_4951	K13524	ABAT	4-aminobutyrate aminotransferase / (S)-3-amino-2-methylpropionate transaminase	EC:2.6.1.19 2.6.1.22	6	ko00250 Alanine, aspartate and glutamate metabolism;ko00280 Valine, leucine and isoleucine degradation;ko00410 beta-Alanine metabolism;ko00640 Propanoate metabolism;ko00650 Butanoate metabolism;ko04727 GABAergic synapse;
Pm_4954	K03650	mnmE, trmE, MSS1	tRNA modification GTPase	EC:3.6.-.-	0	--
Pm_4980	K00134	GAPDH, gapA	glyceraldehyde 3-phosphate dehydrogenase	EC:1.2.1.12	6	ko00010 Glycolysis / Gluconeogenesis;ko00710 Carbon fixation in photosynthetic organisms;ko01200 Carbon metabolism;ko01230 Biosynthesis of amino acids;ko04066 HIF-1 signaling pathway;ko05010 Alzheimer's disease;
Pm_4981	K02263	COX4	cytochrome c oxidase subunit 4	--	6	ko00190 Oxidative phosphorylation;ko04260 Cardiac muscle contraction;ko04932 Non-alcoholic fatty liver disease (NAFLD);ko05010 Alzheimer's disease;ko05012 Parkinson's disease;ko05016 Huntington's disease;
Pm_4982	K02133	ATPeF1B, ATP5B, ATP2	F-type H+-transporting ATPase subunit beta	EC:3.6.3.14	4	ko00190 Oxidative phosphorylation;ko05010 Alzheimer's disease;ko05012 Parkinson's disease;ko05016 Huntington's disease;
Pm_4983	K00700	GBE1, glgB	1,4-alpha-glucan branching enzyme	EC:2.4.1.18	1	ko00500 Starch and sucrose metabolism;
Pm_4984	K03544	clpX, CLPX	ATP-dependent Clp protease ATP-binding subunit ClpX	--	1	ko04112 Cell cycle - Caulobacter;
Pm_4987	K03952	NDUFA8	NADH dehydrogenase (ubiquinone) 1 alpha subcomplex subunit 8	--	5	ko00190 Oxidative phosphorylation;ko04932 Non-alcoholic fatty liver disease (NAFLD);ko05010 Alzheimer's disease;ko05012 Parkinson's disease;ko05016 Huntington's disease;
Pm_4993	K14400	PCF11	pre-mRNA cleavage complex 2 protein Pcf11	--	1	ko03015 mRNA surveillance pathway;
Pm_4994	K17498	SPN1, IWS1	transcription factor SPN1	--	0	--
Pm_499	K02139	ATPeFF, ATP17	F-type H+-transporting ATPase subunit f	--	1	ko00190 Oxidative phosphorylation;
Pm_5004	K03142	TFIIH2, GTF2H2, SSL1	transcription initiation factor TFIIH subunit 2	--	3	ko03022 Basal transcription factors;ko03420 Nucleotide excision repair;ko05203 Viral carcinogenesis;
Pm_5006	K00728	POMT	dolichyl-phosphate-mannose-protein mannosyltransferase	EC:2.4.1.109	2	ko00514 Other types of O-glycan biosynthesis;ko00515 Mannose type O-glycan biosynthesis;
Pm_500	K03937	NDUFS4	NADH dehydrogenase (ubiquinone) Fe-S protein 4	--	5	ko00190 Oxidative phosphorylation;ko04932 Non-alcoholic fatty liver disease (NAFLD);ko05010 Alzheimer's disease;ko05012 Parkinson's disease;ko05016 Huntington's disease;
Pm_5014	K00457	HPD, hppD	4-hydroxyphenylpyruvate dioxygenase	EC:1.13.11.27	3	ko00130 Ubiquinone and other terpenoid-quinone biosynthesis;ko00350 Tyrosine metabolism;ko00360 Phenylalanine metabolism;
Pm_5018	K02729	PSMA5	20S proteasome subunit alpha 5	EC:3.4.25.1	1	ko03050 Proteasome;
Pm_5019	K01199	EGLC	glucan endo-1,3-beta-D-glucosidase	EC:3.2.1.39	1	ko00500 Starch and sucrose metabolism;
Pm_5024	K03038	PSMD7, RPN8	26S proteasome regulatory subunit N8	--	2	ko03050 Proteasome;ko05169 Epstein-Barr virus infection;
Pm_5025	K13335	PEX16	peroxin-16	--	1	ko04146 Peroxisome;
Pm_5032	K12846	SNRNP27	U4/U6.U5 tri-snRNP-associated protein 3	--	1	ko03040 Spliceosome;
Pm_5033	K01228	GCS1	mannosyl-oligosaccharide glucosidase	EC:3.2.1.106	2	ko00510 N-Glycan biosynthesis;ko04141 Protein processing in endoplasmic reticulum;
Pm_5039	K10743	RNASEH2A	ribonuclease H2 subunit A	EC:3.1.26.4	1	ko03030 DNA replication;
Pm_5040	K00659	BAAT	bile acid-CoA:amino acid N-acyltransferase	EC:2.3.1.65 3.1.2.2	5	ko00120 Primary bile acid biosynthesis;ko00430 Taurine and hypotaurine metabolism;ko01040 Biosynthesis of unsaturated fatty acids;ko04146 Peroxisome;ko04976 Bile secretion;
Pm_5042	K18328	DBR1	lariat debranching enzyme	EC:3.1.-.-	0	--
Pm_5044	K22484	CBF1	transcriptional regulator CBF1	--	0	--
Pm_5046	K19356	EGLD	cellulase	EC:3.2.1.4	0	--
Pm_5063	K03023	RPC3, POLR3C	DNA-directed RNA polymerase III subunit RPC3	--	5	ko00230 Purine metabolism;ko00240 Pyrimidine metabolism;ko03020 RNA polymerase;ko04623 Cytosolic DNA-sensing pathway;ko05169 Epstein-Barr virus infection;
Pm_5064	K00415	QCR2, UQCRC2	ubiquinol-cytochrome c reductase core subunit 2	--	6	ko00190 Oxidative phosphorylation;ko04260 Cardiac muscle contraction;ko04932 Non-alcoholic fatty liver disease (NAFLD);ko05010 Alzheimer's disease;ko05012 Parkinson's disease;ko05016 Huntington's disease;
Pm_5066	K02725	PSMA1	20S proteasome subunit alpha 6	EC:3.4.25.1	1	ko03050 Proteasome;
Pm_5067	K02725	PSMA1	20S proteasome subunit alpha 6	EC:3.4.25.1	1	ko03050 Proteasome;
Pm_5070	K14817	LOC1	60S ribosomal subunit assembly/export protein LOC1	--	0	--
Pm_5071	K07019	K07019	uncharacterized protein	--	0	--
Pm_5073	K19668	CBH2, cbhA	cellulose 1,4-beta-cellobiosidase	EC:3.2.1.91	2	ko00500 Starch and sucrose metabolism;ko02020 Two-component system;
Pm_5075	K08284	MID1	calcium channel MID1	--	0	--
Pm_5076	K00128	ALDH	aldehyde dehydrogenase (NAD+)	EC:1.2.1.3	14	ko00010 Glycolysis / Gluconeogenesis;ko00053 Ascorbate and aldarate metabolism;ko00071 Fatty acid degradation;ko00280 Valine, leucine and isoleucine degradation;ko00310 Lysine degradation;ko00330 Arginine and proline metabolism;ko00340 Histidine metabolism;ko00380 Tryptophan metabolism;ko00410 beta-Alanine metabolism;ko00561 Glycerolipid metabolism;ko00620 Pyruvate metabolism;ko00625 Chloroalkane…
Pm_5078	K11159	K11159	carotenoid cleavage dioxygenase	--	0	--
Pm_5086	K13239	PECI	peroxisomal 3,2-trans-enoyl-CoA isomerase	EC:5.3.3.8	2	ko00071 Fatty acid degradation;ko04146 Peroxisome;
Pm_5089	K18423	CSE1, CAS, XPO2	exportin-2 (importin alpha re-exporter)	--	0	--
Pm_5092	K14333	DHBD	2,3-dihydroxybenzoate decarboxylase	EC:4.1.1.46	2	ko00362 Benzoate degradation;ko00627 Aminobenzoate degradation;
Pm_5095	K16569	TUBGCP2, GCP2	gamma-tubulin complex component 2	--	0	--
Pm_5101	K13076	SLD	Delta8-fatty-acid desaturase	EC:1.14.19.4	0	--
Pm_5105	K01897	ACSL, fadD	long-chain acyl-CoA synthetase	EC:6.2.1.3	7	ko00061 Fatty acid biosynthesis;ko00071 Fatty acid degradation;ko01212 Fatty acid metabolism;ko02024 Quorum sensing;ko03320 PPAR signaling pathway;ko04146 Peroxisome;ko04920 Adipocytokine signaling pathway;
Pm_5109	K06966	K06966	uncharacterized protein	--	0	--
Pm_5111	K01647	CS, gltA	citrate synthase	EC:2.3.3.1	5	ko00020 Citrate cycle (TCA cycle);ko00630 Glyoxylate and dicarboxylate metabolism;ko01200 Carbon metabolism;ko01210 2-Oxocarboxylic acid metabolism;ko01230 Biosynthesis of amino acids;
Pm_5116	K20307	TRAPPC10, TRS130	trafficking protein particle complex subunit 10	--	0	--
Pm_511	K01655	LYS21, LYS20	homocitrate synthase	EC:2.3.3.14	4	ko00300 Lysine biosynthesis;ko00620 Pyruvate metabolism;ko01210 2-Oxocarboxylic acid metabolism;ko01230 Biosynthesis of amino acids;
Pm_5123	K15171	SUPT4H1, SPT4	transcription elongation factor SPT4	--	0	--
Pm_5124	K04460	PPP5C	serine/threonine-protein phosphatase 5	EC:3.1.3.16	1	ko04010 MAPK signaling pathway;
Pm_512	K01823	idi, IDI	isopentenyl-diphosphate Delta-isomerase	EC:5.3.3.2	1	ko00900 Terpenoid backbone biosynthesis;
Pm_5131	K17069	MET17	O-acetylhomoserine/O-acetylserine sulfhydrylase	EC:2.5.1.49 2.5.1.47	4	ko00270 Cysteine and methionine metabolism;ko00920 Sulfur metabolism;ko01200 Carbon metabolism;ko01230 Biosynthesis of amino acids;
Pm_5135	K11238	BNI1	cytokinesis protein	--	1	ko04011 MAPK signaling pathway - yeast;
Pm_5137	K00122	FDH	formate dehydrogenase	EC:1.2.1.2	3	ko00630 Glyoxylate and dicarboxylate metabolism;ko00680 Methane metabolism;ko01200 Carbon metabolism;
Pm_5139	K11423	SETD2, SET2	histone-lysine N-methyltransferase SETD2	EC:2.1.1.43	1	ko00310 Lysine degradation;
Pm_5142	K11338	RUVBL2, RVB2, INO80J	RuvB-like protein 2	EC:3.6.4.12	0	--
Pm_5155	K19356	EGLD	cellulase	EC:3.2.1.4	0	--
Pm_5161	K10949	KDELR	ER lumen protein retaining receptor	--	1	ko05110 Vibrio cholerae infection;
Pm_5162	K13721	APE2	aminopeptidase 2	EC:3.4.11.-	0	--
Pm_516	K01732	E4.2.2.10	pectin lyase	EC:4.2.2.10	0	--
Pm_5177	K20168	TBC1D15	TBC1 domain family member 15	--	1	ko04137 Mitophagy - animal;
Pm_5180	K08341	GABARAP, ATG8, LC3	GABA(A) receptor-associated protein	--	9	ko04068 FoxO signaling pathway;ko04137 Mitophagy - animal;ko04138 Autophagy - yeast;ko04139 Mitophagy - yeast;ko04140 Autophagy - animal;ko04212 Longevity regulating pathway - worm;ko04371 Apelin signaling pathway;ko04621 NOD-like receptor signaling pathway;ko04727 GABAergic synapse;
Pm_5181	K00228	CPOX, hemF	coproporphyrinogen III oxidase	EC:1.3.3.3	1	ko00860 Porphyrin and chlorophyll metabolism;
Pm_5190	K01869	LARS, leuS	leucyl-tRNA synthetase	EC:6.1.1.4	1	ko00970 Aminoacyl-tRNA biosynthesis;
Pm_5191	K01869	LARS, leuS	leucyl-tRNA synthetase	EC:6.1.1.4	1	ko00970 Aminoacyl-tRNA biosynthesis;
Pm_5194	K00831	serC, PSAT1	phosphoserine aminotransferase	EC:2.6.1.52	5	ko00260 Glycine, serine and threonine metabolism;ko00680 Methane metabolism;ko00750 Vitamin B6 metabolism;ko01200 Carbon metabolism;ko01230 Biosynthesis of amino acids;
Pm_5195	K01705	LYS4	homoaconitate hydratase	EC:4.2.1.36	3	ko00300 Lysine biosynthesis;ko01210 2-Oxocarboxylic acid metabolism;ko01230 Biosynthesis of amino acids;
Pm_5196	K08141	MAL	MFS transporter, SP family, general alpha glucoside:H+ symporter	--	0	--
Pm_5200	K20288	COG1	conserved oligomeric Golgi complex subunit 1	--	0	--
Pm_5201	K13950	pabAB	para-aminobenzoate synthetase	EC:2.6.1.85	1	ko00790 Folate biosynthesis;
Pm_5203	K07874	RAB1A	Ras-related protein Rab-1A	--	1	ko05134 Legionellosis;
Pm_5206	K12472	EPS15	epidermal growth factor receptor substrate 15	--	1	ko04144 Endocytosis;
Pm_5208	K01530	E3.6.3.1	phospholipid-translocating ATPase	EC:3.6.3.1	0	--
Pm_520	K10967	KTR1_3	alpha 1,2-mannosyltransferase	EC:2.4.1.-	1	ko00514 Other types of O-glycan biosynthesis;
Pm_5213	K14786	KRI1	protein KRI1	--	0	--
Pm_5222	K02993	RP-S7e, RPS7	small subunit ribosomal protein S7e	--	1	ko03010 Ribosome;
Pm_5227	K05692	ACTB_G1	actin beta/gamma 1	--	26	ko04015 Rap1 signaling pathway;ko04145 Phagosome;ko04210 Apoptosis;ko04390 Hippo signaling pathway;ko04391 Hippo signaling pathway - fly;ko04510 Focal adhesion;ko04520 Adherens junction;ko04530 Tight junction;ko04611 Platelet activation;ko04670 Leukocyte transendothelial migration;ko04745 Phototransduction - fly;ko04810 Regulation of actin cytoskeleton;ko04919 Thyroid hormone signaling pathway;ko…
Pm_5230	K14780	DHX37, DHR1	ATP-dependent RNA helicase DHX37/DHR1	EC:3.6.4.13	0	--
Pm_5233	K10839	RAD23, HR23	UV excision repair protein RAD23	--	2	ko03420 Nucleotide excision repair;ko04141 Protein processing in endoplasmic reticulum;
Pm_5236	K03264	EIF6	translation initiation factor 6	--	1	ko03008 Ribosome biogenesis in eukaryotes;
Pm_5248	K08517	SEC22	vesicle transport protein SEC22	--	3	ko04130 SNARE interactions in vesicular transport;ko04145 Phagosome;ko05134 Legionellosis;
Pm_5251	K15128	MED6	mediator of RNA polymerase II transcription subunit 6	--	0	--
Pm_5254	K09880	mtnC, ENOPH1	enolase-phosphatase E1	EC:3.1.3.77	1	ko00270 Cysteine and methionine metabolism;
Pm_5258	K07904	RAB11A	Ras-related protein Rab-11A	--	4	ko04144 Endocytosis;ko04961 Endocrine and other factor-regulated calcium reabsorption;ko04962 Vasopressin-regulated water reabsorption;ko04972 Pancreatic secretion;
Pm_525	K12818	DHX8, PRP22	ATP-dependent RNA helicase DHX8/PRP22	EC:3.6.4.13	1	ko03040 Spliceosome;
Pm_5268	K01535	PMA1, PMA2	H+-transporting ATPase	EC:3.6.3.6	1	ko00190 Oxidative phosphorylation;
Pm_5270	K12829	SF3B2, SAP145, CUS1	splicing factor 3B subunit 2	--	1	ko03040 Spliceosome;
Pm_5271	K03021	RPC2, POLR3B	DNA-directed RNA polymerase III subunit RPC2	EC:2.7.7.6	5	ko00230 Purine metabolism;ko00240 Pyrimidine metabolism;ko03020 RNA polymerase;ko04623 Cytosolic DNA-sensing pathway;ko05169 Epstein-Barr virus infection;
Pm_5274	K07374	TUBA	tubulin alpha	--	5	ko04145 Phagosome;ko04210 Apoptosis;ko04530 Tight junction;ko04540 Gap junction;ko05130 Pathogenic Escherichia coli infection;
Pm_5283	K00939	adk, AK	adenylate kinase	EC:2.7.4.3	2	ko00230 Purine metabolism;ko00730 Thiamine metabolism;
Pm_5285	K00264	GLT1	glutamate synthase (NADPH/NADH)	EC:1.4.1.13 1.4.1.14	3	ko00250 Alanine, aspartate and glutamate metabolism;ko00910 Nitrogen metabolism;ko01230 Biosynthesis of amino acids;
Pm_5287	K00602	purH	phosphoribosylaminoimidazolecarboxamide formyltransferase / IMP cyclohydrolase	EC:2.1.2.3 3.5.4.10	3	ko00230 Purine metabolism;ko00670 One carbon pool by folate;ko01523 Antifolate resistance;
Pm_5289	K10256	FAD2	omega-6 fatty acid desaturase / acyl-lipid omega-6 desaturase (Delta-12 desaturase)	EC:1.14.19.6 1.14.19.22	2	ko01040 Biosynthesis of unsaturated fatty acids;ko01212 Fatty acid metabolism;
Pm_528	K21451	XLNR	xylanolytic transcriptional activator XlnR	--	0	--
Pm_5290	K03934	NDUFS1	NADH dehydrogenase (ubiquinone) Fe-S protein 1	EC:1.6.5.3 1.6.99.3	5	ko00190 Oxidative phosphorylation;ko04932 Non-alcoholic fatty liver disease (NAFLD);ko05010 Alzheimer's disease;ko05012 Parkinson's disease;ko05016 Huntington's disease;
Pm_5294	K01535	PMA1, PMA2	H+-transporting ATPase	EC:3.6.3.6	1	ko00190 Oxidative phosphorylation;
Pm_5299	K17943	PUM	pumilio RNA-binding family	--	0	--
Pm_529	K14806	DDX31, DBP7	ATP-dependent RNA helicase DDX31/DBP7	EC:3.6.4.13	0	--
Pm_5302	K05288	PIGO	phosphatidylinositol glycan, class O	--	1	ko00563 Glycosylphosphatidylinositol (GPI)-anchor biosynthesis;
Pm_5311	K00222	TM7SF2, ERG24	Delta14-sterol reductase	EC:1.3.1.70	1	ko00100 Steroid biosynthesis;
Pm_5314	K05863	SLC25A4S, ANT	solute carrier family 25 (mitochondrial adenine nucleotide translocator), member 4/5/6/31	--	5	ko04020 Calcium signaling pathway;ko04022 cGMP-PKG signaling pathway;ko05012 Parkinson's disease;ko05016 Huntington's disease;ko05166 HTLV-I infection;
Pm_5328	K14795	RRP36	ribosomal RNA-processing protein 36	--	0	--
Pm_532	K13953	adhP	alcohol dehydrogenase, propanol-preferring	EC:1.1.1.1	9	ko00010 Glycolysis / Gluconeogenesis;ko00071 Fatty acid degradation;ko00350 Tyrosine metabolism;ko00625 Chloroalkane and chloroalkene degradation;ko00626 Naphthalene degradation;ko00830 Retinol metabolism;ko00980 Metabolism of xenobiotics by cytochrome P450;ko00982 Drug metabolism - cytochrome P450;ko01220 Degradation of aromatic compounds;
Pm_5334	K18749	LSM14, RAP55, SCD6	protein LSM14	--	0	--
Pm_5341	K13354	SLC25A17, PMP34	solute carrier family 25 (peroxisomal adenine nucleotide transporter), member 17	--	1	ko04146 Peroxisome;
Pm_5345	K00900	E2.7.1.105, PFK	6-phosphofructo-2-kinase	EC:2.7.1.105	1	ko00051 Fructose and mannose metabolism;
Pm_535	K17615	PPG1	serine/threonine-protein phosphatase PPG1	EC:3.1.3.16	0	--
Pm_5360	K15442	TAD3, ADAT3	tRNA-specific adenosine deaminase 3	--	0	--
Pm_5385	K14799	TSR1	pre-rRNA-processing protein TSR1	--	0	--
Pm_5386	K14768	UTP7, WDR46	U3 small nucleolar RNA-associated protein 7	--	0	--
Pm_5389	K02921	RP-L37Ae, RPL37A	large subunit ribosomal protein L37Ae	--	1	ko03010 Ribosome;
Pm_538	K03505	POLD4	DNA polymerase delta subunit 4	--	8	ko00230 Purine metabolism;ko00240 Pyrimidine metabolism;ko03030 DNA replication;ko03410 Base excision repair;ko03420 Nucleotide excision repair;ko03430 Mismatch repair;ko03440 Homologous recombination;ko05166 HTLV-I infection;
Pm_5394	K00844	HK	hexokinase	EC:2.7.1.1	13	ko00010 Glycolysis / Gluconeogenesis;ko00051 Fructose and mannose metabolism;ko00052 Galactose metabolism;ko00500 Starch and sucrose metabolism;ko00520 Amino sugar and nucleotide sugar metabolism;ko00521 Streptomycin biosynthesis;ko00524 Neomycin, kanamycin and gentamicin biosynthesis;ko01200 Carbon metabolism;ko04066 HIF-1 signaling pathway;ko04910 Insulin signaling pathway;ko04930 Type II diabe…
Pm_5396	K12812	UAP56, BAT1, SUB2	ATP-dependent RNA helicase UAP56/SUB2	EC:3.6.4.13	4	ko03013 RNA transport;ko03015 mRNA surveillance pathway;ko03040 Spliceosome;ko05164 Influenza A;
Pm_5397	K03540	RPR2, RPP21	ribonuclease P protein subunit RPR2	EC:3.1.26.5	1	ko03013 RNA transport;
Pm_539	K12584	DCPS, DCS	m7GpppX diphosphatase	EC:3.6.1.59	1	ko03018 RNA degradation;
Pm_5403	K01915	glnA, GLUL	glutamine synthetase	EC:6.3.1.2	8	ko00220 Arginine biosynthesis;ko00250 Alanine, aspartate and glutamate metabolism;ko00630 Glyoxylate and dicarboxylate metabolism;ko00910 Nitrogen metabolism;ko01230 Biosynthesis of amino acids;ko02020 Two-component system;ko04724 Glutamatergic synapse;ko04727 GABAergic synapse;
Pm_5406	K01694	TRP	tryptophan synthase	EC:4.2.1.20	3	ko00260 Glycine, serine and threonine metabolism;ko00400 Phenylalanine, tyrosine and tryptophan biosynthesis;ko01230 Biosynthesis of amino acids;
Pm_5409	K00234	SDHA, SDH1	succinate dehydrogenase (ubiquinone) flavoprotein subunit	EC:1.3.5.1	7	ko00020 Citrate cycle (TCA cycle);ko00190 Oxidative phosphorylation;ko01200 Carbon metabolism;ko04932 Non-alcoholic fatty liver disease (NAFLD);ko05010 Alzheimer's disease;ko05012 Parkinson's disease;ko05016 Huntington's disease;
Pm_5411	K10258	TER, TSC13, CER10	very-long-chain enoyl-CoA reductase	EC:1.3.1.93	3	ko00062 Fatty acid elongation;ko01040 Biosynthesis of unsaturated fatty acids;ko01212 Fatty acid metabolism;
Pm_5412	K07766	E3.6.1.52	diphosphoinositol-polyphosphate diphosphatase	EC:3.6.1.52	0	--
Pm_5414	K01720	prpD	2-methylcitrate dehydratase	EC:4.2.1.79	1	ko00640 Propanoate metabolism;
Pm_5416	K05747	WAS	Wiskott-Aldrich syndrome protein	--	11	ko04062 Chemokine signaling pathway;ko04144 Endocytosis;ko04520 Adherens junction;ko04530 Tight junction;ko04666 Fc gamma R-mediated phagocytosis;ko04810 Regulation of actin cytoskeleton;ko05100 Bacterial invasion of epithelial cells;ko05130 Pathogenic Escherichia coli infection;ko05131 Shigellosis;ko05132 Salmonella infection;ko05231 Choline metabolism in cancer;
Pm_5419	K02150	ATPeV1E, ATP6E	V-type H+-transporting ATPase subunit E	--	8	ko00190 Oxidative phosphorylation;ko04145 Phagosome;ko04150 mTOR signaling pathway;ko04721 Synaptic vesicle cycle;ko04966 Collecting duct acid secretion;ko05110 Vibrio cholerae infection;ko05120 Epithelial cell signaling in Helicobacter pylori infection;ko05323 Rheumatoid arthritis;
Pm_5429	K11339	MORF4L1, MRG15, EAF3	mortality factor 4-like protein 1	--	0	--
Pm_542	K15437	AIMP1, ARC1	aminoacyl tRNA synthase complex-interacting multifunctional protein 1	--	0	--
Pm_5434	K01634	SGPL1, DPL1	sphinganine-1-phosphate aldolase	EC:4.1.2.27	2	ko00600 Sphingolipid metabolism;ko04071 Sphingolipid signaling pathway;
Pm_5436	K10754	RFC1	replication factor C subunit 1	--	3	ko03030 DNA replication;ko03420 Nucleotide excision repair;ko03430 Mismatch repair;
Pm_543	K01784	galE, GALE	UDP-glucose 4-epimerase	EC:5.1.3.2	2	ko00052 Galactose metabolism;ko00520 Amino sugar and nucleotide sugar metabolism;
Pm_5440	K18477	RMT2	type IV protein arginine methyltransferase	EC:2.1.1.322	0	--
Pm_5441	K06685	MOB1, Mats	MOB kinase activator 1	--	4	ko04111 Cell cycle - yeast;ko04390 Hippo signaling pathway;ko04391 Hippo signaling pathway - fly;ko04392 Hippo signaling pathway -multiple species;
Pm_5457	K16075	MRS2, MFM1	magnesium transporter	--	0	--
Pm_5459	K10756	RFC3_5	replication factor C subunit 3/5	--	3	ko03030 DNA replication;ko03420 Nucleotide excision repair;ko03430 Mismatch repair;
Pm_545	K02542	MCM6	DNA replication licensing factor MCM6	EC:3.6.4.12	4	ko03030 DNA replication;ko04110 Cell cycle;ko04111 Cell cycle - yeast;ko04113 Meiosis - yeast;
Pm_5461	K11228	STE11	mitogen-activated protein kinase kinase kinase	EC:2.7.11.25	1	ko04011 MAPK signaling pathway - yeast;
Pm_5463	K00764	purF, PPAT	amidophosphoribosyltransferase	EC:2.4.2.14	2	ko00230 Purine metabolism;ko00250 Alanine, aspartate and glutamate metabolism;
Pm_5465	K00002	AKR1A1, adh	alcohol dehydrogenase (NADP+)	EC:1.1.1.2	5	ko00010 Glycolysis / Gluconeogenesis;ko00040 Pentose and glucuronate interconversions;ko00561 Glycerolipid metabolism;ko00930 Caprolactam degradation;ko01220 Degradation of aromatic compounds;
Pm_5468	K12733	PPIL1	peptidyl-prolyl cis-trans isomerase-like 1	EC:5.2.1.8	1	ko03040 Spliceosome;
Pm_5471	K12620	LSM1	U6 snRNA-associated Sm-like protein LSm1	--	1	ko03018 RNA degradation;
Pm_5479	K03236	EIF1A	translation initiation factor 1A	--	1	ko03013 RNA transport;
Pm_5480	K10848	ERCC4, XPF	DNA excision repair protein ERCC-4	EC:3.1.-.-	2	ko03420 Nucleotide excision repair;ko03460 Fanconi anemia pathway;
Pm_5482	K01515	nudF	ADP-ribose pyrophosphatase	EC:3.6.1.13	1	ko00230 Purine metabolism;
Pm_548	K06672	SCC2, NIPBL	cohesin loading factor subunit SCC2	--	1	ko04111 Cell cycle - yeast;
Pm_5491	K07478	ycaJ	putative ATPase	--	0	--
Pm_5492	K14264	BNA3	kynurenine aminotransferase	EC:2.6.1.7	1	ko00380 Tryptophan metabolism;
Pm_5494	K07561	DPH1, dph2	2-(3-amino-3-carboxypropyl)histidine synthase	EC:2.5.1.108	0	--
Pm_5500	K02726	PSMA2	20S proteasome subunit alpha 2	EC:3.4.25.1	1	ko03050 Proteasome;
Pm_5511	K10580	UBE2N, BLU, UBC13	ubiquitin-conjugating enzyme E2 N	EC:2.3.2.23	2	ko04120 Ubiquitin mediated proteolysis;ko04624 Toll and Imd signaling pathway;
Pm_5516	K03235	EF3, TEF3	elongation factor 3	--	0	--
Pm_5518	K02983	RP-S30e, RPS30	small subunit ribosomal protein S30e	--	1	ko03010 Ribosome;
Pm_5523	K14050	RABGGTA	geranylgeranyl transferase type-2 subunit alpha	EC:2.5.1.60	0	--
Pm_5525	K02991	RP-S6e, RPS6	small subunit ribosomal protein S6e	--	8	ko01521 EGFR tyrosine kinase inhibitor resistance;ko03010 Ribosome;ko04066 HIF-1 signaling pathway;ko04150 mTOR signaling pathway;ko04151 PI3K-Akt signaling pathway;ko04371 Apelin signaling pathway;ko04910 Insulin signaling pathway;ko05205 Proteoglycans in cancer;
Pm_5528	K03687	GRPE	molecular chaperone GrpE	--	0	--
Pm_5532	K00948	PRPS, prsA	ribose-phosphate pyrophosphokinase	EC:2.7.6.1	4	ko00030 Pentose phosphate pathway;ko00230 Purine metabolism;ko01200 Carbon metabolism;ko01230 Biosynthesis of amino acids;
Pm_5534	K01889	FARSA, pheS	phenylalanyl-tRNA synthetase alpha chain	EC:6.1.1.20	1	ko00970 Aminoacyl-tRNA biosynthesis;
Pm_5535	K13577	SLC25A10, DIC	solute carrier family 25 (mitochondrial dicarboxylate transporter), member 10	--	1	ko04964 Proximal tubule bicarbonate reclamation;
Pm_5539	K15628	PXA	ATP-binding cassette, subfamily D (ALD), peroxisomal long-chain fatty acid import protein	--	2	ko02010 ABC transporters;ko04146 Peroxisome;
Pm_554	K03178	UBE1, UBA1	ubiquitin-activating enzyme E1	EC:6.2.1.45	2	ko04120 Ubiquitin mediated proteolysis;ko05012 Parkinson's disease;
Pm_5550	K14171	AHP1	alkyl hydroperoxide reductase 1	EC:1.11.1.15	1	ko04122 Sulfur relay system;
Pm_5551	K05755	ARPC4	actin related protein 2/3 complex, subunit 4	--	7	ko04144 Endocytosis;ko04666 Fc gamma R-mediated phagocytosis;ko04810 Regulation of actin cytoskeleton;ko05100 Bacterial invasion of epithelial cells;ko05130 Pathogenic Escherichia coli infection;ko05131 Shigellosis;ko05132 Salmonella infection;
Pm_5552	K11843	USP14, UBP6	ubiquitin carboxyl-terminal hydrolase 14	EC:3.4.19.12	0	--
Pm_5558	K00818	E2.6.1.11, argD	acetylornithine aminotransferase	EC:2.6.1.11	3	ko00220 Arginine biosynthesis;ko01210 2-Oxocarboxylic acid metabolism;ko01230 Biosynthesis of amino acids;
Pm_5563	K02267	COX6B	cytochrome c oxidase subunit 6b	--	6	ko00190 Oxidative phosphorylation;ko04260 Cardiac muscle contraction;ko04932 Non-alcoholic fatty liver disease (NAFLD);ko05010 Alzheimer's disease;ko05012 Parkinson's disease;ko05016 Huntington's disease;
Pm_5568	K00079	CBR1	carbonyl reductase 1	EC:1.1.1.184 1.1.1.189 1.1.1.197	3	ko00590 Arachidonic acid metabolism;ko00980 Metabolism of xenobiotics by cytochrome P450;ko05204 Chemical carcinogenesis;
Pm_556	K02950	RP-S12, MRPS12, rpsL	small subunit ribosomal protein S12	--	1	ko03010 Ribosome;
Pm_5575	K01679	E4.2.1.2B, fumC	fumarate hydratase, class II	EC:4.2.1.2	6	ko00020 Citrate cycle (TCA cycle);ko00620 Pyruvate metabolism;ko00720 Carbon fixation pathways in prokaryotes;ko01200 Carbon metabolism;ko05200 Pathways in cancer;ko05211 Renal cell carcinoma;
Pm_5588	K03189	ureG	urease accessory protein	--	0	--
Pm_5592	K20872	NEK2	NIMA (never in mitosis gene a)-related kinase 2	EC:2.7.11.1	0	--
Pm_5599	K01527	EGD1, BTF3	nascent polypeptide-associated complex subunit beta	--	1	ko04214 Apoptosis - fly;
Pm_5611	K01755	argH, ASL	argininosuccinate lyase	EC:4.3.2.1	3	ko00220 Arginine biosynthesis;ko00250 Alanine, aspartate and glutamate metabolism;ko01230 Biosynthesis of amino acids;
Pm_5621	K02258	COX11	cytochrome c oxidase assembly protein subunit 11	--	1	ko00190 Oxidative phosphorylation;
Pm_5624	K03062	PSMC1, RPT2	26S proteasome regulatory subunit T2	--	3	ko03050 Proteasome;ko05169 Epstein-Barr virus infection;ko05203 Viral carcinogenesis;
Pm_5628	K01895	ACSS, acs	acetyl-CoA synthetase	EC:6.2.1.1	6	ko00010 Glycolysis / Gluconeogenesis;ko00620 Pyruvate metabolism;ko00640 Propanoate metabolism;ko00680 Methane metabolism;ko00720 Carbon fixation pathways in prokaryotes;ko01200 Carbon metabolism;
Pm_5629	K12659	ARG56	N-acetyl-gamma-glutamyl-phosphate reductase / acetylglutamate kinase	EC:1.2.1.38 2.7.2.8	3	ko00220 Arginine biosynthesis;ko01210 2-Oxocarboxylic acid metabolism;ko01230 Biosynthesis of amino acids;
Pm_5630	K08513	VAMP4	vesicle-associated membrane protein 4	--	1	ko04130 SNARE interactions in vesicular transport;
Pm_5631	K08257	E3.2.1.101	mannan endo-1,6-alpha-mannosidase	EC:3.2.1.101	0	--
Pm_5638	K08493	VTI1	vesicle transport through interaction with t-SNAREs 1	--	2	ko04130 SNARE interactions in vesicular transport;ko04138 Autophagy - yeast;
Pm_5647	K15634	gpmB	probable phosphoglycerate mutase	EC:5.4.2.12	5	ko00010 Glycolysis / Gluconeogenesis;ko00260 Glycine, serine and threonine metabolism;ko00680 Methane metabolism;ko01200 Carbon metabolism;ko01230 Biosynthesis of amino acids;
Pm_564	K18633	MZT1, GIP1, GIP2	mitotic-spindle organizing protein 1	--	0	--
Pm_5652	K00306	PIPOX	sarcosine oxidase / L-pipecolate oxidase	EC:1.5.3.1 1.5.3.7	3	ko00260 Glycine, serine and threonine metabolism;ko00310 Lysine degradation;ko04146 Peroxisome;
Pm_5653	K20477	RGP1	RAB6A-GEF complex partner protein 2	--	0	--
Pm_5657	K19029	PFKFB2	6-phosphofructo-2-kinase / fructose-2,6-biphosphatase 2	EC:2.7.1.105 3.1.3.46	3	ko00051 Fructose and mannose metabolism;ko04152 AMPK signaling pathway;ko04919 Thyroid hormone signaling pathway;
Pm_5660	K02137	ATPeF0O, ATP5O, ATP5	F-type H+-transporting ATPase subunit O	--	4	ko00190 Oxidative phosphorylation;ko05010 Alzheimer's disease;ko05012 Parkinson's disease;ko05016 Huntington's disease;
Pm_5666	K08738	CYC	cytochrome c	--	22	ko00920 Sulfur metabolism;ko01524 Platinum drug resistance;ko02020 Two-component system;ko04115 p53 signaling pathway;ko04210 Apoptosis;ko04214 Apoptosis - fly;ko04215 Apoptosis - multiple species;ko04932 Non-alcoholic fatty liver disease (NAFLD);ko05010 Alzheimer's disease;ko05012 Parkinson's disease;ko05014 Amyotrophic lateral sclerosis (ALS);ko05016 Huntington's disease;ko05134 Legionellosis;k…
Pm_5667	K00898	PDK2_3_4	pyruvate dehydrogenase kinase 2/3/4	EC:2.7.11.2	0	--
Pm_5671	K03327	TC.MATE, SLC47A, norM, mdtK, dinF	multidrug resistance protein, MATE family	--	0	--
Pm_5672	K01480	speB	agmatinase	EC:3.5.3.11	1	ko00330 Arginine and proline metabolism;
Pm_5673	K22063	ISCA1	iron-sulfur cluster assembly 1	--	0	--
Pm_5677	K02995	RP-S8e, RPS8	small subunit ribosomal protein S8e	--	1	ko03010 Ribosome;
Pm_5678	K01638	aceB, glcB	malate synthase	EC:2.3.3.9	3	ko00620 Pyruvate metabolism;ko00630 Glyoxylate and dicarboxylate metabolism;ko01200 Carbon metabolism;
Pm_5680	K09265	RLM1	transcription factor RLM1	--	1	ko04011 MAPK signaling pathway - yeast;
Pm_5683	K01530	E3.6.3.1	phospholipid-translocating ATPase	EC:3.6.3.1	0	--
Pm_5687	K00143	LYS2	L-aminoadipate-semialdehyde dehydrogenase	EC:1.2.1.31	3	ko00300 Lysine biosynthesis;ko00310 Lysine degradation;ko01230 Biosynthesis of amino acids;
Pm_5691	K05349	bglX	beta-glucosidase	EC:3.2.1.21	3	ko00460 Cyanoamino acid metabolism;ko00500 Starch and sucrose metabolism;ko00940 Phenylpropanoid biosynthesis;
Pm_5692	K01647	CS, gltA	citrate synthase	EC:2.3.3.1	5	ko00020 Citrate cycle (TCA cycle);ko00630 Glyoxylate and dicarboxylate metabolism;ko01200 Carbon metabolism;ko01210 2-Oxocarboxylic acid metabolism;ko01230 Biosynthesis of amino acids;
Pm_5693	K01637	E4.1.3.1, aceA	isocitrate lyase	EC:4.1.3.1	2	ko00630 Glyoxylate and dicarboxylate metabolism;ko01200 Carbon metabolism;
Pm_5699	K01580	E4.1.1.15, gadB, gadA, GAD	glutamate decarboxylase	EC:4.1.1.15	7	ko00250 Alanine, aspartate and glutamate metabolism;ko00410 beta-Alanine metabolism;ko00430 Taurine and hypotaurine metabolism;ko00650 Butanoate metabolism;ko02024 Quorum sensing;ko04727 GABAergic synapse;ko04940 Type I diabetes mellitus;
Pm_56	K04345	PKA	protein kinase A	EC:2.7.11.11	64	ko01522 Endocrine resistance;ko04010 MAPK signaling pathway;ko04014 Ras signaling pathway;ko04020 Calcium signaling pathway;ko04024 cAMP signaling pathway;ko04062 Chemokine signaling pathway;ko04113 Meiosis - yeast;ko04114 Oocyte meiosis;ko04138 Autophagy - yeast;ko04140 Autophagy - animal;ko04211 Longevity regulating pathway;ko04213 Longevity regulating pathway - multiple species;ko04261 Adrener…
Pm_5701	K01669	phrB	deoxyribodipyrimidine photo-lyase	EC:4.1.99.3	0	--
Pm_5702	K02947	RP-S10e, RPS10	small subunit ribosomal protein S10e	--	1	ko03010 Ribosome;
Pm_5710	K09184	GATAF	GATA-binding protein, other eukaryote	--	0	--
Pm_5712	K03626	EGD2, NACA	nascent polypeptide-associated complex subunit alpha	--	0	--
Pm_5713	K02875	RP-L14e, RPL14	large subunit ribosomal protein L14e	--	1	ko03010 Ribosome;
Pm_5716	K07953	SAR1	GTP-binding protein SAR1	EC:3.6.5.-	2	ko04141 Protein processing in endoplasmic reticulum;ko05134 Legionellosis;
Pm_5717	K02138	ATPeF0D, ATP5H, ATP7	F-type H+-transporting ATPase subunit d	--	4	ko00190 Oxidative phosphorylation;ko05010 Alzheimer's disease;ko05012 Parkinson's disease;ko05016 Huntington's disease;
Pm_5723	K10706	SETX, ALS4	senataxin	EC:3.6.4.-	0	--
Pm_5731	K02896	RP-L24e, RPL24	large subunit ribosomal protein L24e	--	1	ko03010 Ribosome;
Pm_5755	K05727	DOCK3	dedicator of cytokinesis protein 3	--	0	--
Pm_5756	K14794	RRP12	ribosomal RNA-processing protein 12	--	0	--
Pm_5763	K04499	RUVBL1, RVB1, INO80H	RuvB-like protein 1 (pontin 52)	--	1	ko04310 Wnt signaling pathway;
Pm_5764	K11684	BDF1	bromodomain-containing factor 1	--	0	--
Pm_5769	K12399	AP3S	AP-3 complex subunit sigma	--	1	ko04142 Lysosome;
Pm_5770	K19054	FXN	frataxin	EC:1.16.3.1	1	ko00860 Porphyrin and chlorophyll metabolism;
Pm_5772	K06110	EXOC3, SEC6	exocyst complex component 3	--	0	--
Pm_5778	K10592	HUWE1, MULE, ARF-BP1	E3 ubiquitin-protein ligase HUWE1	EC:2.3.2.26	1	ko04120 Ubiquitin mediated proteolysis;
Pm_5785	K05349	bglX	beta-glucosidase	EC:3.2.1.21	3	ko00460 Cyanoamino acid metabolism;ko00500 Starch and sucrose metabolism;ko00940 Phenylpropanoid biosynthesis;
Pm_5788	K05972	AXE1	acetylxylan esterase	EC:3.1.1.72	0	--
Pm_5791	K01657	trpE	anthranilate synthase component I	EC:4.1.3.27	4	ko00400 Phenylalanine, tyrosine and tryptophan biosynthesis;ko01230 Biosynthesis of amino acids;ko02024 Quorum sensing;ko02025 Biofilm formation - Pseudomonas aeruginosa;
Pm_5793	K00010	iolG	myo-inositol 2-dehydrogenase / D-chiro-inositol 1-dehydrogenase	EC:1.1.1.18 1.1.1.369	2	ko00521 Streptomycin biosynthesis;ko00562 Inositol phosphate metabolism;
Pm_5795	K00065	kduD	2-deoxy-D-gluconate 3-dehydrogenase	EC:1.1.1.125	1	ko00040 Pentose and glucuronate interconversions;
Pm_5796	K18097	GCY1	glycerol 2-dehydrogenase (NADP+)	EC:1.1.1.156	1	ko00561 Glycerolipid metabolism;
Pm_5797	K00469	MIOX	inositol oxygenase	EC:1.13.99.1	2	ko00053 Ascorbate and aldarate metabolism;ko00562 Inositol phosphate metabolism;
Pm_5799	K22074	NFU1, HIRIP5	NFU1 iron-sulfur cluster scaffold homolog, mitochondrial	--	0	--
Pm_5807	K13210	FUBP	far upstream element-binding protein	--	0	--
Pm_5809	K19356	EGLD	cellulase	EC:3.2.1.4	0	--
Pm_5822	K14455	GOT2	aspartate aminotransferase, mitochondrial	EC:2.6.1.1	14	ko00220 Arginine biosynthesis;ko00250 Alanine, aspartate and glutamate metabolism;ko00270 Cysteine and methionine metabolism;ko00330 Arginine and proline metabolism;ko00350 Tyrosine metabolism;ko00360 Phenylalanine metabolism;ko00400 Phenylalanine, tyrosine and tryptophan biosynthesis;ko00710 Carbon fixation in photosynthetic organisms;ko00950 Isoquinoline alkaloid biosynthesis;ko00960 Tropane, p…
Pm_5823	K11232	YPD1	osomolarity two-component system, phosphorelay intermediate protein YPD1	--	2	ko02020 Two-component system;ko04011 MAPK signaling pathway - yeast;
Pm_5829	K01869	LARS, leuS	leucyl-tRNA synthetase	EC:6.1.1.4	1	ko00970 Aminoacyl-tRNA biosynthesis;
Pm_5832	K02147	ATPeV1B, ATP6B	V-type H+-transporting ATPase subunit B	--	8	ko00190 Oxidative phosphorylation;ko04145 Phagosome;ko04150 mTOR signaling pathway;ko04721 Synaptic vesicle cycle;ko04966 Collecting duct acid secretion;ko05110 Vibrio cholerae infection;ko05120 Epithelial cell signaling in Helicobacter pylori infection;ko05323 Rheumatoid arthritis;
Pm_5833	K09265	RLM1	transcription factor RLM1	--	1	ko04011 MAPK signaling pathway - yeast;
Pm_5837	K04794	PTH2	peptidyl-tRNA hydrolase, PTH2 family	EC:3.1.1.29	0	--
Pm_5838	K11984	SART1, HAF, SNU66	U4/U6.U5 tri-snRNP-associated protein 1	--	1	ko03040 Spliceosome;
Pm_5875	K11594	DDX3X, bel	ATP-dependent RNA helicase DDX3X	EC:3.6.4.13	3	ko04622 RIG-I-like receptor signaling pathway;ko05161 Hepatitis B;ko05203 Viral carcinogenesis;
Pm_5876	K11675	IES1	Ino eighty subunit 1	--	0	--
Pm_5884	K13174	THOC5	THO complex subunit 5	--	1	ko03013 RNA transport;
Pm_5888	K20359	RABAC1, PRAF1	PRA1 family protein 1	--	0	--
Pm_5891	K14566	UTP24, FCF1	U3 small nucleolar RNA-associated protein 24	--	1	ko03008 Ribosome biogenesis in eukaryotes;
Pm_5892	K09568	FKBP1	FK506-binding protein 1	EC:5.2.1.8	0	--
Pm_5903	K16261	YAT	yeast amino acid transporter	--	0	--
Pm_5906	K06972	PITRM1, PreP, CYM1	presequence protease	EC:3.4.24.-	0	--
Pm_5907	K01438	argE	acetylornithine deacetylase	EC:3.5.1.16	3	ko00220 Arginine biosynthesis;ko01210 2-Oxocarboxylic acid metabolism;ko01230 Biosynthesis of amino acids;
Pm_5913	K01190	lacZ	beta-galactosidase	EC:3.2.1.23	3	ko00052 Galactose metabolism;ko00511 Other glycan degradation;ko00600 Sphingolipid metabolism;
Pm_5916	K16261	YAT	yeast amino acid transporter	--	0	--
Pm_5922	K08838	STK24_25_MST4	serine/threonine-protein kinase 24/25/MST4	EC:2.7.11.1	0	--
Pm_5923	K00888	PI4KA	phosphatidylinositol 4-kinase A	EC:2.7.1.67	3	ko00562 Inositol phosphate metabolism;ko04011 MAPK signaling pathway - yeast;ko04070 Phosphatidylinositol signaling system;
Pm_5929	K02727	PSMA3	20S proteasome subunit alpha 7	EC:3.4.25.1	1	ko03050 Proteasome;
Pm_5932	K02735	PSMB3	20S proteasome subunit beta 3	EC:3.4.25.1	1	ko03050 Proteasome;
Pm_5933	K13116	DDX41, ABS	ATP-dependent RNA helicase DDX41	EC:3.6.4.13	0	--
Pm_5937	K15030	EIF3M	translation initiation factor 3 subunit M	--	0	--
Pm_5938	K13800	CMPK1, UMPK	UMP-CMP kinase	EC:2.7.4.- 2.7.4.14	1	ko00240 Pyrimidine metabolism;
Pm_5945	K00681	ggt	gamma-glutamyltranspeptidase / glutathione hydrolase	EC:2.3.2.2 3.4.19.13	3	ko00430 Taurine and hypotaurine metabolism;ko00460 Cyanoamino acid metabolism;ko00480 Glutathione metabolism;
Pm_5946	K08736	MSH3	DNA mismatch repair protein MSH3	--	4	ko01524 Platinum drug resistance;ko03430 Mismatch repair;ko05200 Pathways in cancer;ko05210 Colorectal cancer;
Pm_5949	K16055	TPS	trehalose 6-phosphate synthase/phosphatase	EC:2.4.1.15 3.1.3.12	1	ko00500 Starch and sucrose metabolism;
Pm_5952	K00235	SDHB, SDH2	succinate dehydrogenase (ubiquinone) iron-sulfur subunit	EC:1.3.5.1	7	ko00020 Citrate cycle (TCA cycle);ko00190 Oxidative phosphorylation;ko01200 Carbon metabolism;ko04932 Non-alcoholic fatty liver disease (NAFLD);ko05010 Alzheimer's disease;ko05012 Parkinson's disease;ko05016 Huntington's disease;
Pm_5958	K08339	ATG5	autophagy-related protein 5	--	8	ko04137 Mitophagy - animal;ko04138 Autophagy - yeast;ko04140 Autophagy - animal;ko04211 Longevity regulating pathway;ko04213 Longevity regulating pathway - multiple species;ko04621 NOD-like receptor signaling pathway;ko04622 RIG-I-like receptor signaling pathway;ko05131 Shigellosis;
Pm_5962	K00819	rocD, OAT	ornithine--oxo-acid transaminase	EC:2.6.1.13	1	ko00330 Arginine and proline metabolism;
Pm_5970	K05917	CYP51	sterol 14-demethylase	EC:1.14.13.70	1	ko00100 Steroid biosynthesis;
Pm_5972	K14852	RRS1	regulator of ribosome biosynthesis	--	0	--
Pm_5980	K12625	LSM6	U6 snRNA-associated Sm-like protein LSm6	--	2	ko03018 RNA degradation;ko03040 Spliceosome;
Pm_5982	K11296	HMGB3	high mobility group protein B3	--	0	--
Pm_5987	K01626	E2.5.1.54, aroF, aroG, aroH	3-deoxy-7-phosphoheptulonate synthase	EC:2.5.1.54	3	ko00400 Phenylalanine, tyrosine and tryptophan biosynthesis;ko01230 Biosynthesis of amino acids;ko02024 Quorum sensing;
Pm_5993	K03245	EIF3J	translation initiation factor 3 subunit J	--	1	ko03013 RNA transport;
Pm_5995	K00869	E2.7.1.36, MVK, mvaK1	mevalonate kinase	EC:2.7.1.36	2	ko00900 Terpenoid backbone biosynthesis;ko04146 Peroxisome;
Pm_599	K18443	GBF1	golgi-specific brefeldin A-resistance guanine nucleotide exchange factor 1	--	1	ko04144 Endocytosis;
Pm_59	K02575	NRT, narK, nrtP, nasA	MFS transporter, NNP family, nitrate/nitrite transporter	--	1	ko00910 Nitrogen metabolism;
Pm_6004	K12396	AP3D	AP-3 complex subunit delta	--	1	ko04142 Lysosome;
Pm_6008	K01187	malZ	alpha-glucosidase	EC:3.2.1.20	2	ko00052 Galactose metabolism;ko00500 Starch and sucrose metabolism;
Pm_6009	K08141	MAL	MFS transporter, SP family, general alpha glucoside:H+ symporter	--	0	--
Pm_600	K05533	ANP1	mannan polymerase II complex ANP1 subunit	EC:2.4.1.-	1	ko00513 Various types of N-glycan biosynthesis;
Pm_6012	K17806	PAM17, TIM23	mitochondrial import inner membrane translocase subunit TIM23	--	0	--
Pm_6017	K06013	STE24	STE24 endopeptidase	EC:3.4.24.84	1	ko00900 Terpenoid backbone biosynthesis;
Pm_602	K11592	DICER1, DCR1	endoribonuclease Dicer	EC:3.1.26.-	1	ko05206 MicroRNAs in cancer;
Pm_6034	K14458	MOGAT1, MGAT1	2-acylglycerol O-acyltransferase 1	EC:2.3.1.22	1	ko00561 Glycerolipid metabolism;
Pm_6042	K05853	ATP2A	Ca2+ transporting ATPase, sarcoplasmic/endoplasmic reticulum	EC:3.6.3.8	4	ko04020 Calcium signaling pathway;ko04022 cGMP-PKG signaling pathway;ko04972 Pancreatic secretion;ko05010 Alzheimer's disease;
Pm_6067	K13217	PRPF39, PRP39	pre-mRNA-processing factor 39	--	0	--
Pm_6072	K01874	MARS, metG	methionyl-tRNA synthetase	EC:6.1.1.10	2	ko00450 Selenocompound metabolism;ko00970 Aminoacyl-tRNA biosynthesis;
Pm_6074	K06630	YWHAE	14-3-3 protein epsilon	--	9	ko04011 MAPK signaling pathway - yeast;ko04110 Cell cycle;ko04114 Oocyte meiosis;ko04151 PI3K-Akt signaling pathway;ko04390 Hippo signaling pathway;ko04391 Hippo signaling pathway - fly;ko04722 Neurotrophin signaling pathway;ko05169 Epstein-Barr virus infection;ko05203 Viral carcinogenesis;
Pm_6075	K01581	E4.1.1.17, ODC1, speC, speF	ornithine decarboxylase	EC:4.1.1.17	2	ko00330 Arginine and proline metabolism;ko00480 Glutathione metabolism;
Pm_6085	K07297	ADIPOR	adiponectin receptor	--	4	ko04152 AMPK signaling pathway;ko04211 Longevity regulating pathway;ko04920 Adipocytokine signaling pathway;ko04932 Non-alcoholic fatty liver disease (NAFLD);
Pm_6091	K01230	MAN1	mannosyl-oligosaccharide alpha-1,2-mannosidase	EC:3.2.1.113	3	ko00510 N-Glycan biosynthesis;ko00513 Various types of N-glycan biosynthesis;ko04141 Protein processing in endoplasmic reticulum;
Pm_6093	K02923	RP-L38e, RPL38	large subunit ribosomal protein L38e	--	1	ko03010 Ribosome;
Pm_6094	K00030	IDH3	isocitrate dehydrogenase (NAD+)	EC:1.1.1.41	4	ko00020 Citrate cycle (TCA cycle);ko01200 Carbon metabolism;ko01210 2-Oxocarboxylic acid metabolism;ko01230 Biosynthesis of amino acids;
Pm_6095	K19306	BUD23	18S rRNA (guanine1575-N7)-methyltransferase	EC:2.1.1.309	0	--
Pm_6100	K05757	ARPC1A_B	actin related protein 2/3 complex, subunit 1A/1B	--	7	ko04144 Endocytosis;ko04666 Fc gamma R-mediated phagocytosis;ko04810 Regulation of actin cytoskeleton;ko05100 Bacterial invasion of epithelial cells;ko05130 Pathogenic Escherichia coli infection;ko05131 Shigellosis;ko05132 Salmonella infection;
Pm_6102	K17497	PMM	phosphomannomutase	EC:5.4.2.8	2	ko00051 Fructose and mannose metabolism;ko00520 Amino sugar and nucleotide sugar metabolism;
Pm_6106	K12624	LSM5	U6 snRNA-associated Sm-like protein LSm5	--	2	ko03018 RNA degradation;ko03040 Spliceosome;
Pm_6111	K15071	RCY1, POF6	recyclin-1	--	0	--
Pm_6113	K17945	TPM1_2	tropomyosin, fungi type	--	0	--
Pm_6115	K11713	PGTB1	geranylgeranyl transferase type-1 subunit beta	EC:2.5.1.59	0	--
Pm_6117	K20279	SYNJ	synaptojanin	EC:3.1.3.36	2	ko00562 Inositol phosphate metabolism;ko04070 Phosphatidylinositol signaling system;
Pm_6123	K03242	EIF2S3	translation initiation factor 2 subunit 3	--	1	ko03013 RNA transport;
Pm_6125	K20238	E2.1.1.317	sphingolipid C9-methyltransferase	EC:2.1.1.317	0	--
Pm_6127	K04646	CLTC	clathrin heavy chain	--	6	ko04142 Lysosome;ko04144 Endocytosis;ko04721 Synaptic vesicle cycle;ko04961 Endocrine and other factor-regulated calcium reabsorption;ko05016 Huntington's disease;ko05100 Bacterial invasion of epithelial cells;
Pm_6128	K01958	PC, pyc	pyruvate carboxylase	EC:6.4.1.1	5	ko00020 Citrate cycle (TCA cycle);ko00620 Pyruvate metabolism;ko00720 Carbon fixation pathways in prokaryotes;ko01200 Carbon metabolism;ko01230 Biosynthesis of amino acids;
Pm_6130	K01958	PC, pyc	pyruvate carboxylase	EC:6.4.1.1	5	ko00020 Citrate cycle (TCA cycle);ko00620 Pyruvate metabolism;ko00720 Carbon fixation pathways in prokaryotes;ko01200 Carbon metabolism;ko01230 Biosynthesis of amino acids;
Pm_6146	K02738	PSMB6	20S proteasome subunit beta 1	EC:3.4.25.1	1	ko03050 Proteasome;
Pm_6147	K06889	K06889	uncharacterized protein	--	0	--
Pm_6149	K05349	bglX	beta-glucosidase	EC:3.2.1.21	3	ko00460 Cyanoamino acid metabolism;ko00500 Starch and sucrose metabolism;ko00940 Phenylpropanoid biosynthesis;
Pm_614	K11558	SPC25	kinetochore protein Spc25, fungi type	--	0	--
Pm_6151	K05956	RABGGTB	geranylgeranyl transferase type-2 subunit beta	EC:2.5.1.60	0	--
Pm_6153	K01196	AGL	glycogen debranching enzyme	EC:2.4.1.25 3.2.1.33	1	ko00500 Starch and sucrose metabolism;
Pm_6154	K15711	SMARCA3, HLTF	SWI/SNF-related matrix-associated actin-dependent regulator of chromatin subfamily A3	EC:3.6.4.- 2.3.2.27	0	--
Pm_6155	K11886	ECM29	proteasome component ECM29	--	0	--
Pm_6166	K05955	FNTA	protein farnesyltransferase/geranylgeranyltransferase type-1 subunit alpha	EC:2.5.1.58 2.5.1.59	1	ko00900 Terpenoid backbone biosynthesis;
Pm_6168	K00820	glmS, GFPT	glucosamine--fructose-6-phosphate aminotransferase (isomerizing)	EC:2.6.1.16	3	ko00250 Alanine, aspartate and glutamate metabolism;ko00520 Amino sugar and nucleotide sugar metabolism;ko04931 Insulin resistance;
Pm_6169	K14209	SLC36A, PAT	solute carrier family 36 (proton-coupled amino acid transporter)	--	1	ko04138 Autophagy - yeast;
Pm_6170	K14429	SLC12A9, CCC6	solute carrier family 12 (potassium/chloride transporters), member 9	--	0	--
Pm_6171	K14830	MAK11, PAK1IP1	protein MAK11	--	0	--
Pm_6175	K03008	RPB11, POLR2J	DNA-directed RNA polymerase II subunit RPB11	--	5	ko00230 Purine metabolism;ko00240 Pyrimidine metabolism;ko03020 RNA polymerase;ko05016 Huntington's disease;ko05169 Epstein-Barr virus infection;
Pm_6178	K02920	RP-L36e, RPL36	large subunit ribosomal protein L36e	--	1	ko03010 Ribosome;
Pm_6181	K21545	MNL1, SEB1, SEBA, COM2	C2H2 transcription facotor	--	0	--
Pm_6183	K11884	PNO1, DIM2	RNA-binding protein PNO1	--	0	--
Pm_6184	K17979	MDM31	mitochondrial distribution and morphology protein 31	--	0	--
Pm_6191	K02732	PSMB1	20S proteasome subunit beta 6	EC:3.4.25.1	1	ko03050 Proteasome;
Pm_6192	K02736	PSMB4	20S proteasome subunit beta 7	EC:3.4.25.1	1	ko03050 Proteasome;
Pm_6195	K02868	RP-L11e, RPL11	large subunit ribosomal protein L11e	--	1	ko03010 Ribosome;
Pm_6196	K22138	MPC1	mitochondrial pyruvate carrier 1	--	0	--
Pm_6198	K02210	MCM7, CDC47	DNA replication licensing factor MCM7	EC:3.6.4.12	4	ko03030 DNA replication;ko04110 Cell cycle;ko04111 Cell cycle - yeast;ko04113 Meiosis - yeast;
Pm_6201	K15631	ABA3	molybdenum cofactor sulfurtransferase	EC:2.8.1.9	0	--
Pm_6204	K00545	COMT	catechol O-methyltransferase	EC:2.1.1.6	4	ko00140 Steroid hormone biosynthesis;ko00350 Tyrosine metabolism;ko00965 Betalain biosynthesis;ko04728 Dopaminergic synapse;
Pm_6205	K01735	aroB	3-dehydroquinate synthase	EC:4.2.3.4	2	ko00400 Phenylalanine, tyrosine and tryptophan biosynthesis;ko01230 Biosynthesis of amino acids;
Pm_6206	K02734	PSMB2	20S proteasome subunit beta 4	EC:3.4.25.1	1	ko03050 Proteasome;
Pm_6207	K01689	ENO, eno	enolase	EC:4.2.1.11	6	ko00010 Glycolysis / Gluconeogenesis;ko00680 Methane metabolism;ko01200 Carbon metabolism;ko01230 Biosynthesis of amino acids;ko03018 RNA degradation;ko04066 HIF-1 signaling pathway;
Pm_6213	K12847	USP39, SAD1	U4/U6.U5 tri-snRNP-associated protein 2	--	1	ko03040 Spliceosome;
Pm_6214	K09494	CCT2	T-complex protein 1 subunit beta	--	0	--
Pm_6215	K18588	COQ10	coenzyme Q-binding protein COQ10	--	0	--
Pm_6216	K17053	ABP140	tRNAThr (cytosine32-N3)-methyltransferase	EC:2.1.1.268	0	--
Pm_6217	K02213	CDC6	cell division control protein 6	--	3	ko04110 Cell cycle;ko04111 Cell cycle - yeast;ko04113 Meiosis - yeast;
Pm_621	K11375	ELP4	elongator complex protein 4	--	0	--
Pm_6227	K16261	YAT	yeast amino acid transporter	--	0	--
Pm_622	K14840	NOP53, GLTSCR2	nucleolar protein 53	--	1	ko05168 Herpes simplex infection;
Pm_623	K07893	RAB6A	Ras-related protein Rab-6A	--	0	--
Pm_624	K17770	TOM20	mitochondrial import receptor subunit TOM20	--	0	--
Pm_6256	K01225	CBH1	cellulose 1,4-beta-cellobiosidase	EC:3.2.1.91	1	ko00500 Starch and sucrose metabolism;
Pm_625	K19986	EXOC8, SEC84	exocyst complex component 8	--	0	--
Pm_6262	K08269	ULK2, ATG1	serine/threonine-protein kinase ULK2	EC:2.7.11.1	5	ko04138 Autophagy - yeast;ko04139 Mitophagy - yeast;ko04140 Autophagy - animal;ko04150 mTOR signaling pathway;ko04212 Longevity regulating pathway - worm;
Pm_6269	K03064	PSMC6, RPT4	26S proteasome regulatory subunit T4	--	2	ko03050 Proteasome;ko05169 Epstein-Barr virus infection;
Pm_6270	K14793	RRP9	ribosomal RNA-processing protein 9	--	0	--
Pm_6275	K12488	ASAP	Arf-GAP with SH3 domain, ANK repeat and PH domain-containing protein	--	2	ko04144 Endocytosis;ko04666 Fc gamma R-mediated phagocytosis;
Pm_6276	K03253	EIF3B	translation initiation factor 3 subunit B	--	1	ko03013 RNA transport;
Pm_6277	K13346	PEX10	peroxin-10	--	1	ko04146 Peroxisome;
Pm_6281	K12736	PPWD1	peptidylprolyl isomerase domain and WD repeat-containing protein 1	EC:5.2.1.8	0	--
Pm_6282	K13721	APE2	aminopeptidase 2	EC:3.4.11.-	0	--
Pm_6283	K00413	CYC1, CYT1, petC	ubiquinol-cytochrome c reductase cytochrome c1 subunit	--	7	ko00190 Oxidative phosphorylation;ko02020 Two-component system;ko04260 Cardiac muscle contraction;ko04932 Non-alcoholic fatty liver disease (NAFLD);ko05010 Alzheimer's disease;ko05012 Parkinson's disease;ko05016 Huntington's disease;
Pm_6291	K06676	BRRN1, BRN1, CAPH	condensin complex subunit 2	--	1	ko04111 Cell cycle - yeast;
Pm_6292	K13754	SLC24A6, NCKX6	solute carrier family 24 (sodium/potassium/calcium exchanger), member 6	--	0	--
Pm_6303	K20613	KHS	kievitone hydratase	EC:4.2.1.95	0	--
Pm_6312	K12600	SKI3, TTC37	superkiller protein 3	--	1	ko03018 RNA degradation;
Pm_6320	K11756	RSC1_2	chromatin structure-remodeling complex subunit RSC1/2	--	0	--
Pm_6324	K10746	EXO1	exonuclease 1	EC:3.1.-.-	1	ko03430 Mismatch repair;
Pm_632	K08515	VAMP7	vesicle-associated membrane protein 7	--	1	ko04130 SNARE interactions in vesicular transport;
Pm_6331	K18715	NUP159	nucleoporin NUP159	--	0	--
Pm_6332	K02739	PSMB7	20S proteasome subunit beta 2	EC:3.4.25.1	1	ko03050 Proteasome;
Pm_6333	K11400	ARP4	actin-related protein 4	--	0	--
Pm_6336	K01580	E4.1.1.15, gadB, gadA, GAD	glutamate decarboxylase	EC:4.1.1.15	7	ko00250 Alanine, aspartate and glutamate metabolism;ko00410 beta-Alanine metabolism;ko00430 Taurine and hypotaurine metabolism;ko00650 Butanoate metabolism;ko02024 Quorum sensing;ko04727 GABAergic synapse;ko04940 Type I diabetes mellitus;
Pm_6338	K20474	RINT1, TIP20	RAD50-interacting protein 1	--	0	--
Pm_633	K11541	URA2	carbamoyl-phosphate synthase / aspartate carbamoyltransferase	EC:6.3.5.5 2.1.3.2	2	ko00240 Pyrimidine metabolism;ko00250 Alanine, aspartate and glutamate metabolism;
Pm_6350	K10601	SYVN1, HRD1	E3 ubiquitin-protein ligase synoviolin	EC:2.3.2.27	2	ko04120 Ubiquitin mediated proteolysis;ko04141 Protein processing in endoplasmic reticulum;
Pm_6351	K01193	INV, sacA	beta-fructofuranosidase	EC:3.2.1.26	2	ko00052 Galactose metabolism;ko00500 Starch and sucrose metabolism;
Pm_6356	K09580	PDIA1, P4HB	protein disulfide-isomerase A1	EC:5.3.4.1	1	ko04141 Protein processing in endoplasmic reticulum;
Pm_6368	K03965	NDUFB9	NADH dehydrogenase (ubiquinone) 1 beta subcomplex subunit 9	--	5	ko00190 Oxidative phosphorylation;ko04932 Non-alcoholic fatty liver disease (NAFLD);ko05010 Alzheimer's disease;ko05012 Parkinson's disease;ko05016 Huntington's disease;
Pm_6369	K00658	DLST, sucB	2-oxoglutarate dehydrogenase E2 component (dihydrolipoamide succinyltransferase)	EC:2.3.1.61	3	ko00020 Citrate cycle (TCA cycle);ko00310 Lysine degradation;ko01200 Carbon metabolism;
Pm_636	K01181	E3.2.1.8, xynA	endo-1,4-beta-xylanase	EC:3.2.1.8	0	--
Pm_6370	K11251	H2A	histone H2A	--	2	ko05034 Alcoholism;ko05322 Systemic lupus erythematosus;
Pm_6371	K11252	H2B	histone H2B	--	3	ko05034 Alcoholism;ko05203 Viral carcinogenesis;ko05322 Systemic lupus erythematosus;
Pm_6379	K15119	SLC25A39_40	solute carrier family 25, member 39/40	--	0	--
Pm_6381	K09499	CCT7	T-complex protein 1 subunit eta	--	0	--
Pm_6394	K15100	SLC25A1, CTP	solute carrier family 25 (mitochondrial citrate transporter), member 1	--	0	--
Pm_6395	K15414	C1QBP	complement component 1 Q subcomponent-binding protein, mitochondrial	--	1	ko05168 Herpes simplex infection;
Pm_6396	K13162	PCBP2_3_4	poly(rC)-binding protein 2/3/4	--	0	--
Pm_6401	K12603	CNOT6, CCR4	CCR4-NOT transcription complex subunit 6	EC:3.1.13.4	1	ko03018 RNA degradation;
Pm_6419	K15633	gpmI	2,3-bisphosphoglycerate-independent phosphoglycerate mutase	EC:5.4.2.12	5	ko00010 Glycolysis / Gluconeogenesis;ko00260 Glycine, serine and threonine metabolism;ko00680 Methane metabolism;ko01200 Carbon metabolism;ko01230 Biosynthesis of amino acids;
Pm_6422	K01358	clpP, CLPP	ATP-dependent Clp protease, protease subunit	EC:3.4.21.92	2	ko04112 Cell cycle - Caulobacter;ko04212 Longevity regulating pathway - worm;
Pm_642	K14399	CLP1, HERB	polyribonucleotide 5'-hydroxyl-kinase	EC:2.7.1.78	1	ko03015 mRNA surveillance pathway;
Pm_6430	K03130	TAF5	transcription initiation factor TFIID subunit 5	--	2	ko03022 Basal transcription factors;ko05168 Herpes simplex infection;
Pm_6439	K14544	UTP22, NOL6	U3 small nucleolar RNA-associated protein 22	--	1	ko03008 Ribosome biogenesis in eukaryotes;
Pm_643	K14399	CLP1, HERB	polyribonucleotide 5'-hydroxyl-kinase	EC:2.7.1.78	1	ko03015 mRNA surveillance pathway;
Pm_6441	K01739	metB	cystathionine gamma-synthase	EC:2.5.1.48	4	ko00270 Cysteine and methionine metabolism;ko00450 Selenocompound metabolism;ko00920 Sulfur metabolism;ko01230 Biosynthesis of amino acids;
Pm_6445	K01410	MIPEP	mitochondrial intermediate peptidase	EC:3.4.24.59	0	--
Pm_6446	K17786	MOS2	mitochondrial organizing structure protein 2	--	0	--
Pm_644	K09704	K09704	uncharacterized protein	--	0	--
Pm_6451	K11244	WSC	cell wall integrity and stress response component	--	2	ko04011 MAPK signaling pathway - yeast;ko04139 Mitophagy - yeast;
Pm_6456	K11366	USP22_27_51, UBP8	ubiquitin carboxyl-terminal hydrolase 22/27/51	EC:3.4.19.12	0	--
Pm_6462	K11771	SWI1, ADR6	SWI/SNF chromatin-remodeling complex subunit SWI1	--	0	--
Pm_6463	K03063	PSMC4, RPT3	26S proteasome regulatory subunit T3	--	2	ko03050 Proteasome;ko05169 Epstein-Barr virus infection;
Pm_6464	K00889	PIP5K	1-phosphatidylinositol-4-phosphate 5-kinase	EC:2.7.1.68	9	ko00562 Inositol phosphate metabolism;ko04011 MAPK signaling pathway - yeast;ko04070 Phosphatidylinositol signaling system;ko04072 Phospholipase D signaling pathway;ko04139 Mitophagy - yeast;ko04144 Endocytosis;ko04666 Fc gamma R-mediated phagocytosis;ko04810 Regulation of actin cytoskeleton;ko05231 Choline metabolism in cancer;
Pm_6470	K11229	BCK1	mitogen-activated protein kinase kinase kinase	EC:2.7.11.25	2	ko04011 MAPK signaling pathway - yeast;ko04139 Mitophagy - yeast;
Pm_6472	K01568	PDC, pdc	pyruvate decarboxylase	EC:4.1.1.1	1	ko00010 Glycolysis / Gluconeogenesis;
Pm_6475	K01939	purA, ADSS	adenylosuccinate synthase	EC:6.3.4.4	2	ko00230 Purine metabolism;ko00250 Alanine, aspartate and glutamate metabolism;
Pm_6489	K10753	ASF1	histone chaperone ASF1	--	0	--
Pm_648	K02934	RP-L6e, RPL6	large subunit ribosomal protein L6e	--	1	ko03010 Ribosome;
Pm_6496	K20465	OSBPL9_10_11, ORP9_10_11	oxysterol-binding protein-related protein 9/10/11	--	0	--
Pm_6498	K08008	NOX, GP91	NADPH oxidase	--	7	ko04066 HIF-1 signaling pathway;ko04145 Phagosome;ko04380 Osteoclast differentiation;ko04621 NOD-like receptor signaling pathway;ko04670 Leukocyte transendothelial migration;ko04933 AGE-RAGE signaling pathway in diabetic complications;ko05418 Fluid shear stress and atherosclerosis;
Pm_6500	K14568	EMG1, NEP1	rRNA small subunit pseudouridine methyltransferase Nep1	EC:2.1.1.260	1	ko03008 Ribosome biogenesis in eukaryotes;
Pm_6502	K02870	RP-L12e, RPL12	large subunit ribosomal protein L12e	--	1	ko03010 Ribosome;
Pm_6503	K12373	HEXA_B	hexosaminidase	EC:3.2.1.52	7	ko00511 Other glycan degradation;ko00513 Various types of N-glycan biosynthesis;ko00520 Amino sugar and nucleotide sugar metabolism;ko00531 Glycosaminoglycan degradation;ko00603 Glycosphingolipid biosynthesis - globo and isoglobo series;ko00604 Glycosphingolipid biosynthesis - ganglio series;ko04142 Lysosome;
Pm_6508	K19356	EGLD	cellulase	EC:3.2.1.4	0	--
Pm_6511	K03113	EIF1, SUI1	translation initiation factor 1	--	1	ko03013 RNA transport;
Pm_6512	K10747	LIG1	DNA ligase 1	EC:6.5.1.1 6.5.1.6 6.5.1.7	4	ko03030 DNA replication;ko03410 Base excision repair;ko03420 Nucleotide excision repair;ko03430 Mismatch repair;
Pm_6519	K15113	SLC25A28_37, MFRN	solute carrier family 25 (mitochondrial iron transporter), member 28/37	--	0	--
Pm_6522	K02519	infB, MTIF2	translation initiation factor IF-2	--	0	--
Pm_6524	K18725	POM152	nucleoporin POM152	--	0	--
Pm_6531	K14821	BUD20	bud site selection protein 20	--	0	--
Pm_6532	K01681	ACO, acnA	aconitate hydratase	EC:4.2.1.3	6	ko00020 Citrate cycle (TCA cycle);ko00630 Glyoxylate and dicarboxylate metabolism;ko00720 Carbon fixation pathways in prokaryotes;ko01200 Carbon metabolism;ko01210 2-Oxocarboxylic acid metabolism;ko01230 Biosynthesis of amino acids;
Pm_6535	K03648	UNG, UDG	uracil-DNA glycosylase	EC:3.2.2.27	2	ko03410 Base excision repair;ko05340 Primary immunodeficiency;
Pm_6538	K15026	EIF2A	translation initiation factor 2A	--	0	--
Pm_6546	K14557	UTP6	U3 small nucleolar RNA-associated protein 6	--	1	ko03008 Ribosome biogenesis in eukaryotes;
Pm_6549	K03250	EIF3E, INT6	translation initiation factor 3 subunit E	--	2	ko03013 RNA transport;ko05160 Hepatitis C;
Pm_6557	K14564	NOP56	nucleolar protein 56	--	1	ko03008 Ribosome biogenesis in eukaryotes;
Pm_6558	K09498	CCT6	T-complex protein 1 subunit zeta	--	0	--
Pm_6559	K01230	MAN1	mannosyl-oligosaccharide alpha-1,2-mannosidase	EC:3.2.1.113	3	ko00510 N-Glycan biosynthesis;ko00513 Various types of N-glycan biosynthesis;ko04141 Protein processing in endoplasmic reticulum;
Pm_6568	K17739	THNR	tetrahydroxynaphthalene reductase	EC:1.1.1.252	0	--
Pm_6573	K20290	COG3, SEC34	conserved oligomeric Golgi complex subunit 3	--	0	--
Pm_657	K02940	RP-L9e, RPL9	large subunit ribosomal protein L9e	--	1	ko03010 Ribosome;
Pm_6580	K05607	AUH	methylglutaconyl-CoA hydratase	EC:4.2.1.18	1	ko00280 Valine, leucine and isoleucine degradation;
Pm_6585	K12196	VPS4	vacuolar protein-sorting-associated protein 4	--	1	ko04144 Endocytosis;
Pm_6586	K20222	IPO5, KPNB3, RANBP5	importin-5	--	0	--
Pm_6588	K02976	RP-S26e, RPS26	small subunit ribosomal protein S26e	--	1	ko03010 Ribosome;
Pm_6590	K11359	SPT7	transcriptional activator SPT7	--	0	--
Pm_6593	K12614	DDX6, RCK, DHH1	ATP-dependent RNA helicase DDX6/DHH1	EC:3.6.4.13	1	ko03018 RNA degradation;
Pm_6596	K06902	UMF1	MFS transporter, UMF1 family	--	1	ko04138 Autophagy - yeast;
Pm_6598	K14408	CSTF3, RNA14	cleavage stimulation factor subunit 3	--	1	ko03015 mRNA surveillance pathway;
Pm_6599	K11593	ELF2C, AGO	eukaryotic translation initiation factor 2C	--	0	--
Pm_659	K14573	NOP4, RBM28	nucleolar protein 4	--	1	ko03008 Ribosome biogenesis in eukaryotes;
Pm_6601	K01104	E3.1.3.48	protein-tyrosine phosphatase	EC:3.1.3.48	0	--
Pm_6611	K11087	SNRPD1, SMD1	small nuclear ribonucleoprotein D1	--	2	ko03040 Spliceosome;ko05322 Systemic lupus erythematosus;
Pm_6613	K02324	POLE1	DNA polymerase epsilon subunit 1	EC:2.7.7.7	6	ko00230 Purine metabolism;ko00240 Pyrimidine metabolism;ko03030 DNA replication;ko03410 Base excision repair;ko03420 Nucleotide excision repair;ko05166 HTLV-I infection;
Pm_6614	K18184	COX20	cytochrome c oxidase assembly protein subunit 20	--	0	--
Pm_6622	K15028	EIF3K	translation initiation factor 3 subunit K	--	0	--
Pm_6633	K18667	ASCC2	activating signal cointegrator complex subunit 2	--	0	--
Pm_6634	K02969	RP-S20e, RPS20	small subunit ribosomal protein S20e	--	1	ko03010 Ribosome;
Pm_6635	K11275	H1_5	histone H1/5	--	0	--
Pm_6640	K00706	E2.4.1.34	1,3-beta-glucan synthase	EC:2.4.1.34	2	ko00500 Starch and sucrose metabolism;ko04011 MAPK signaling pathway - yeast;
Pm_6641	K00654	SPT	serine palmitoyltransferase	EC:2.3.1.50	3	ko00600 Sphingolipid metabolism;ko04071 Sphingolipid signaling pathway;ko04138 Autophagy - yeast;
Pm_6645	K17103	CHO1, pssA	CDP-diacylglycerol---serine O-phosphatidyltransferase	EC:2.7.8.8	2	ko00260 Glycine, serine and threonine metabolism;ko00564 Glycerophospholipid metabolism;
Pm_6646	K11128	GAR1, NOLA1	H/ACA ribonucleoprotein complex subunit 1	--	1	ko03008 Ribosome biogenesis in eukaryotes;
Pm_6647	K01868	TARS, thrS	threonyl-tRNA synthetase	EC:6.1.1.3	1	ko00970 Aminoacyl-tRNA biosynthesis;
Pm_6652	K20184	VPS41	vacuolar protein sorting-associated protein 41	--	1	ko04138 Autophagy - yeast;
Pm_6654	K03953	NDUFA9	NADH dehydrogenase (ubiquinone) 1 alpha subcomplex subunit 9	--	5	ko00190 Oxidative phosphorylation;ko04932 Non-alcoholic fatty liver disease (NAFLD);ko05010 Alzheimer's disease;ko05012 Parkinson's disease;ko05016 Huntington's disease;
Pm_6655	K03039	PSMD13, RPN9	26S proteasome regulatory subunit N9	--	2	ko03050 Proteasome;ko05169 Epstein-Barr virus infection;
Pm_6656	K05289	GAA1	glycosylphosphatidylinositol transamidase	--	1	ko00563 Glycosylphosphatidylinositol (GPI)-anchor biosynthesis;
Pm_6665	K11663	ZNHIT1, VPS71	zinc finger HIT domain-containing protein 1	--	0	--
Pm_6679	K09140	TSR3	pre-rRNA-processing protein TSR3	--	0	--
Pm_6681	K12591	RRP6, EXOSC10	exosome complex exonuclease RRP6	EC:3.1.13.-	1	ko03018 RNA degradation;
Pm_6683	K05906	PCYOX1, FCLY	prenylcysteine oxidase / farnesylcysteine lyase	EC:1.8.3.5 1.8.3.6	1	ko00900 Terpenoid backbone biosynthesis;
Pm_668	K15451	PPM2, LCMT2, TYW4	tRNA wybutosine-synthesizing protein 4	EC:2.1.1.290 2.3.1.231	0	--
Pm_66	K00480	E1.14.13.1	salicylate hydroxylase	EC:1.14.13.1	4	ko00621 Dioxin degradation;ko00624 Polycyclic aromatic hydrocarbon degradation;ko00626 Naphthalene degradation;ko01220 Degradation of aromatic compounds;
Pm_6700	K00600	glyA, SHMT	glycine hydroxymethyltransferase	EC:2.1.2.1	8	ko00260 Glycine, serine and threonine metabolism;ko00460 Cyanoamino acid metabolism;ko00630 Glyoxylate and dicarboxylate metabolism;ko00670 One carbon pool by folate;ko00680 Methane metabolism;ko01200 Carbon metabolism;ko01230 Biosynthesis of amino acids;ko01523 Antifolate resistance;
Pm_6701	K01166	E3.1.27.1	ribonuclease T2	EC:3.1.27.1	0	--
Pm_6704	K06675	SMC4	structural maintenance of chromosome 4	--	1	ko04111 Cell cycle - yeast;
Pm_6740	K01626	E2.5.1.54, aroF, aroG, aroH	3-deoxy-7-phosphoheptulonate synthase	EC:2.5.1.54	3	ko00400 Phenylalanine, tyrosine and tryptophan biosynthesis;ko01230 Biosynthesis of amino acids;ko02024 Quorum sensing;
Pm_6762	K01181	E3.2.1.8, xynA	endo-1,4-beta-xylanase	EC:3.2.1.8	0	--
Pm_676	K12160	SUMO, SMT3	small ubiquitin-related modifier	--	2	ko03013 RNA transport;ko05418 Fluid shear stress and atherosclerosis;
Pm_6774	K07119	K07119	uncharacterized protein	--	0	--
Pm_6779	K01427	URE	urease	EC:3.5.1.5	3	ko00220 Arginine biosynthesis;ko00230 Purine metabolism;ko00791 Atrazine degradation;
Pm_6786	K10418	DYNLL	dynein light chain LC8-type	--	1	ko04962 Vasopressin-regulated water reabsorption;
Pm_678	K01899	LSC1	succinyl-CoA synthetase alpha subunit	EC:6.2.1.4 6.2.1.5	3	ko00020 Citrate cycle (TCA cycle);ko00640 Propanoate metabolism;ko01200 Carbon metabolism;
Pm_6790	K17740	SCD1	scytalone dehydratase	EC:4.2.1.94	0	--
Pm_6797	K01187	malZ	alpha-glucosidase	EC:3.2.1.20	2	ko00052 Galactose metabolism;ko00500 Starch and sucrose metabolism;
Pm_6801	K08286	E2.7.11.-	protein-serine/threonine kinase	EC:2.7.11.-	0	--
Pm_6808	K01868	TARS, thrS	threonyl-tRNA synthetase	EC:6.1.1.3	1	ko00970 Aminoacyl-tRNA biosynthesis;
Pm_680	K12462	ARHGDI, RHOGDI	Rho GDP-dissociation inhibitor	--	2	ko04722 Neurotrophin signaling pathway;ko04962 Vasopressin-regulated water reabsorption;
Pm_6814	K11681	SWR1	helicase SWR1	EC:3.6.4.12	0	--
Pm_6815	K03964	NDUFB8	NADH dehydrogenase (ubiquinone) 1 beta subcomplex subunit 8	--	5	ko00190 Oxidative phosphorylation;ko04932 Non-alcoholic fatty liver disease (NAFLD);ko05010 Alzheimer's disease;ko05012 Parkinson's disease;ko05016 Huntington's disease;
Pm_6820	K14026	SEL1, SEL1L	SEL1 protein	--	1	ko04141 Protein processing in endoplasmic reticulum;
Pm_6823	K00326	E1.6.2.2	cytochrome-b5 reductase	EC:1.6.2.2	1	ko00520 Amino sugar and nucleotide sugar metabolism;
Pm_682	K12397	AP3B	AP-3 complex subunit beta	--	1	ko04142 Lysosome;
Pm_6832	K00102	dld, LDHD	D-lactate dehydrogenase (cytochrome)	EC:1.1.2.4	1	ko00620 Pyruvate metabolism;
Pm_6842	K00257	E1.3.99.-			1	ko00281 Geraniol degradation;
Pm_684	K01881	PARS, proS	prolyl-tRNA synthetase	EC:6.1.1.15	1	ko00970 Aminoacyl-tRNA biosynthesis;
Pm_685	K09493	CCT1, TCP1	T-complex protein 1 subunit alpha	--	0	--
Pm_6861	K14708	SLC26A11	solute carrier family 26 (sodium-independent sulfate anion transporter), member 11	--	0	--
Pm_6862	K14152	HIS4	phosphoribosyl-ATP pyrophosphohydrolase / phosphoribosyl-AMP cyclohydrolase / histidinol dehydrogenase	EC:3.6.1.31 3.5.4.19 1.1.1.23	2	ko00340 Histidine metabolism;ko01230 Biosynthesis of amino acids;
Pm_6864	K14833	NOC2	nucleolar complex protein 2	--	0	--
Pm_6865	K12184	VPS28	ESCRT-I complex subunit VPS28	--	1	ko04144 Endocytosis;
Pm_6866	K05351	E1.1.1.9	D-xylulose reductase	EC:1.1.1.9	1	ko00040 Pentose and glucuronate interconversions;
Pm_6868	K08008	NOX, GP91	NADPH oxidase	--	7	ko04066 HIF-1 signaling pathway;ko04145 Phagosome;ko04380 Osteoclast differentiation;ko04621 NOD-like receptor signaling pathway;ko04670 Leukocyte transendothelial migration;ko04933 AGE-RAGE signaling pathway in diabetic complications;ko05418 Fluid shear stress and atherosclerosis;
Pm_6869	K00008	SORD, gutB	L-iditol 2-dehydrogenase	EC:1.1.1.14	2	ko00040 Pentose and glucuronate interconversions;ko00051 Fructose and mannose metabolism;
Pm_6870	K15628	PXA	ATP-binding cassette, subfamily D (ALD), peroxisomal long-chain fatty acid import protein	--	2	ko02010 ABC transporters;ko04146 Peroxisome;
Pm_6877	K11315	TADA3, ADA3, NGG1	transcriptional adapter 3	--	0	--
Pm_688	K12859	TXNL4A, DIB1	U5 snRNP protein, DIM1 family	--	1	ko03040 Spliceosome;
Pm_6892	K13690	CMT1	alpha-1,3-mannosyltransferase	EC:2.4.1.-	0	--
Pm_6898	K00344	qor, CRYZ	NADPH2:quinone reductase	EC:1.6.5.5	0	--
Pm_6899	K03010	RPB2, POLR2B	DNA-directed RNA polymerase II subunit RPB2	EC:2.7.7.6	5	ko00230 Purine metabolism;ko00240 Pyrimidine metabolism;ko03020 RNA polymerase;ko05016 Huntington's disease;ko05169 Epstein-Barr virus infection;
Pm_689	K15292	STXBP1, MUNC18-1	syntaxin-binding protein 1	--	1	ko04721 Synaptic vesicle cycle;
Pm_68	K13237	DECR2	peroxisomal 2,4-dienoyl-CoA reductase	EC:1.3.1.34	1	ko04146 Peroxisome;
Pm_6900	K12735	PPIL4	peptidyl-prolyl cis-trans isomerase-like 4	EC:5.2.1.8	0	--
Pm_6909	K10866	RAD50	DNA repair protein RAD50	EC:3.6.-.-	2	ko03440 Homologous recombination;ko03450 Non-homologous end-joining;
Pm_690	K17675	SUPV3L1, SUV3	ATP-dependent RNA helicase SUPV3L1/SUV3	EC:3.6.4.13	0	--
Pm_6917	K02140	ATPeFG, ATP5L, ATP20	F-type H+-transporting ATPase subunit g	--	1	ko00190 Oxidative phosphorylation;
Pm_6918	K14779	DDX52, ROK1	ATP-dependent RNA helicase DDX52/ROK1	EC:3.6.4.13	0	--
Pm_6921	K03448	FEN2, LIZ1	MFS transporter, ACS family, pantothenate transporter	--	0	--
Pm_6922	K09885	AQPF	aquaporin rerated protein, other eukaryote	--	0	--
Pm_6924	K12857	SNRNP40, PRP8BP	Prp8 binding protein	--	1	ko03040 Spliceosome;
Pm_6925	K20302	TRAPPC3, BET3	trafficking protein particle complex subunit 3	--	0	--
Pm_6931	K19366	SPG20	spartin	--	1	ko04144 Endocytosis;
Pm_693	K01225	CBH1	cellulose 1,4-beta-cellobiosidase	EC:3.2.1.91	1	ko00500 Starch and sucrose metabolism;
Pm_6940	K01852	LSS, ERG7	lanosterol synthase	EC:5.4.99.7	1	ko00100 Steroid biosynthesis;
Pm_6941	K00480	E1.14.13.1	salicylate hydroxylase	EC:1.14.13.1	4	ko00621 Dioxin degradation;ko00624 Polycyclic aromatic hydrocarbon degradation;ko00626 Naphthalene degradation;ko01220 Degradation of aromatic compounds;
Pm_6949	K03122	TFIIA1, GTF2A1, TOA1	transcription initiation factor TFIIA large subunit	--	2	ko03022 Basal transcription factors;ko05203 Viral carcinogenesis;
Pm_6952	K06062	PCAF, KAT2, GCN5	histone acetyltransferase	EC:2.3.1.48	4	ko04330 Notch signaling pathway;ko04919 Thyroid hormone signaling pathway;ko05166 HTLV-I infection;ko05203 Viral carcinogenesis;
Pm_6953	K03317	TC.CNT	concentrative nucleoside transporter, CNT family	--	0	--
Pm_6958	K19487	SFP1	transcription factor SFP1	--	0	--
Pm_695	K02180	BUB3	cell cycle arrest protein BUB3	--	3	ko04110 Cell cycle;ko04111 Cell cycle - yeast;ko05166 HTLV-I infection;
Pm_6961	K20989	DUR3	urea-proton symporter	--	0	--
Pm_6968	K15728	LPIN	phosphatidate phosphatase LPIN	EC:3.1.3.4	2	ko00561 Glycerolipid metabolism;ko00564 Glycerophospholipid metabolism;
Pm_6969	K14769	UTP11	U3 small nucleolar RNA-associated protein 11	--	0	--
Pm_6971	K18171	CMC1	COX assembly mitochondrial protein 1	--	0	--
Pm_6973	K22539	PLY	pectate lyase	EC:4.2.2.2	1	ko00040 Pentose and glucuronate interconversions;
Pm_6986	K09966	K09966	uncharacterized protein	--	0	--
Pm_6987	K15183	ELL	RNA polymerase II elongation factor ELL	--	0	--
Pm_699	K06883	K06883	uncharacterized protein	--	0	--
Pm_7000	K14961	RBBP5, SWD1, CPS50	COMPASS component SWD1	--	0	--
Pm_7001	K03006	RPB1, POLR2A	DNA-directed RNA polymerase II subunit RPB1	EC:2.7.7.6	6	ko00230 Purine metabolism;ko00240 Pyrimidine metabolism;ko03020 RNA polymerase;ko05016 Huntington's disease;ko05168 Herpes simplex infection;ko05169 Epstein-Barr virus infection;
Pm_7007	K01102	PDP	pyruvate dehydrogenase phosphatase	EC:3.1.3.43	0	--
Pm_7011	K03363	CDC20	cell division cycle 20, cofactor of APC complex	--	7	ko04110 Cell cycle;ko04111 Cell cycle - yeast;ko04113 Meiosis - yeast;ko04114 Oocyte meiosis;ko04120 Ubiquitin mediated proteolysis;ko05166 HTLV-I infection;ko05203 Viral carcinogenesis;
Pm_7013	K00237	SDHD, SDH4	succinate dehydrogenase (ubiquinone) membrane anchor subunit	--	7	ko00020 Citrate cycle (TCA cycle);ko00190 Oxidative phosphorylation;ko01200 Carbon metabolism;ko04932 Non-alcoholic fatty liver disease (NAFLD);ko05010 Alzheimer's disease;ko05012 Parkinson's disease;ko05016 Huntington's disease;
Pm_7014	K17732	PMPCB, MAS1	mitochondrial-processing peptidase subunit beta	EC:3.4.24.64	0	--
Pm_7016	K20316	SCOC	short coiled-coil protein	--	0	--
Pm_7021	K05544	DUS3	tRNA-dihydrouridine synthase 3	EC:1.3.1.89	0	--
Pm_7022	K14306	NUP62, NSP1	nuclear pore complex protein Nup62	--	1	ko03013 RNA transport;
Pm_7025	K06630	YWHAE	14-3-3 protein epsilon	--	9	ko04011 MAPK signaling pathway - yeast;ko04110 Cell cycle;ko04114 Oocyte meiosis;ko04151 PI3K-Akt signaling pathway;ko04390 Hippo signaling pathway;ko04391 Hippo signaling pathway - fly;ko04722 Neurotrophin signaling pathway;ko05169 Epstein-Barr virus infection;ko05203 Viral carcinogenesis;
Pm_7027	K19691	NIK1, TCSC	osomolarity two-component system, sensor histidine kinase NIK1	EC:2.7.13.3	1	ko02020 Two-component system;
Pm_702	K00344	qor, CRYZ	NADPH2:quinone reductase	EC:1.6.5.5	0	--
Pm_7034	K00549	metE	5-methyltetrahydropteroyltriglutamate--homocysteine methyltransferase	EC:2.1.1.14	3	ko00270 Cysteine and methionine metabolism;ko00450 Selenocompound metabolism;ko01230 Biosynthesis of amino acids;
Pm_7041	K01784	galE, GALE	UDP-glucose 4-epimerase	EC:5.1.3.2	2	ko00052 Galactose metabolism;ko00520 Amino sugar and nucleotide sugar metabolism;
Pm_7042	K07936	RAN	GTP-binding nuclear protein Ran	--	4	ko03008 Ribosome biogenesis in eukaryotes;ko03013 RNA transport;ko05166 HTLV-I infection;ko05169 Epstein-Barr virus infection;
Pm_7043	K06693	PSMD9	26S proteasome non-ATPase regulatory subunit 9	--	0	--
Pm_7059	K00972	UAP1	UDP-N-acetylglucosamine/UDP-N-acetylgalactosamine diphosphorylase	EC:2.7.7.23 2.7.7.83	1	ko00520 Amino sugar and nucleotide sugar metabolism;
Pm_7060	K09250	CNBP	cellular nucleic acid-binding protein	--	0	--
Pm_7063	K02882	RP-L18Ae, RPL18A	large subunit ribosomal protein L18Ae	--	1	ko03010 Ribosome;
Pm_7067	K17778	TIM10	mitochondrial import inner membrane translocase subunit TIM10	--	0	--
Pm_7069	K05283	PIGW	phosphatidylinositol glycan, class W	EC:2.3.-.-	1	ko00563 Glycosylphosphatidylinositol (GPI)-anchor biosynthesis;
Pm_7075	K03781	katE, CAT, catB, srpA	catalase	EC:1.11.1.6	11	ko00380 Tryptophan metabolism;ko00630 Glyoxylate and dicarboxylate metabolism;ko01200 Carbon metabolism;ko04011 MAPK signaling pathway - yeast;ko04016 MAPK signaling pathway - plant;ko04068 FoxO signaling pathway;ko04146 Peroxisome;ko04211 Longevity regulating pathway;ko04212 Longevity regulating pathway - worm;ko04213 Longevity regulating pathway - multiple species;ko05014 Amyotrophic lateral sc…
Pm_7096	K18097	GCY1	glycerol 2-dehydrogenase (NADP+)	EC:1.1.1.156	1	ko00561 Glycerolipid metabolism;
Pm_7102	K02152	ATPeV1G, ATP6G	V-type H+-transporting ATPase subunit G	--	8	ko00190 Oxidative phosphorylation;ko04145 Phagosome;ko04150 mTOR signaling pathway;ko04721 Synaptic vesicle cycle;ko04966 Collecting duct acid secretion;ko05110 Vibrio cholerae infection;ko05120 Epithelial cell signaling in Helicobacter pylori infection;ko05323 Rheumatoid arthritis;
Pm_7134	K05864	PPID, CYPD	peptidyl-prolyl isomerase D	EC:5.2.1.8	0	--
Pm_7149	K03347	CUL1, CDC53	cullin 1	--	11	ko04110 Cell cycle;ko04111 Cell cycle - yeast;ko04114 Oocyte meiosis;ko04120 Ubiquitin mediated proteolysis;ko04141 Protein processing in endoplasmic reticulum;ko04310 Wnt signaling pathway;ko04340 Hedgehog signaling pathway;ko04341 Hedgehog signaling pathway - fly;ko04350 TGF-beta signaling pathway;ko04710 Circadian rhythm;ko05168 Herpes simplex infection;
Pm_7151	K04630	GNAI	guanine nucleotide-binding protein G(i) subunit alpha	--	34	ko04015 Rap1 signaling pathway;ko04022 cGMP-PKG signaling pathway;ko04024 cAMP signaling pathway;ko04062 Chemokine signaling pathway;ko04071 Sphingolipid signaling pathway;ko04261 Adrenergic signaling in cardiomyocytes;ko04360 Axon guidance;ko04371 Apelin signaling pathway;ko04540 Gap junction;ko04611 Platelet activation;ko04670 Leukocyte transendothelial migration;ko04713 Circadian entrainment;k…
Pm_7155	K04441	P38	p38 MAP kinase	EC:2.7.11.24	47	ko01522 Endocrine resistance;ko04010 MAPK signaling pathway;ko04011 MAPK signaling pathway - yeast;ko04013 MAPK signaling pathway - fly;ko04015 Rap1 signaling pathway;ko04068 FoxO signaling pathway;ko04071 Sphingolipid signaling pathway;ko04139 Mitophagy - yeast;ko04212 Longevity regulating pathway - worm;ko04261 Adrenergic signaling in cardiomyocytes;ko04370 VEGF signaling pathway;ko04380 Osteoc…
Pm_7158	K00948	PRPS, prsA	ribose-phosphate pyrophosphokinase	EC:2.7.6.1	4	ko00030 Pentose phosphate pathway;ko00230 Purine metabolism;ko01200 Carbon metabolism;ko01230 Biosynthesis of amino acids;
Pm_7176	K01811	xylS, yicI	alpha-D-xyloside xylohydrolase	EC:3.2.1.177	0	--
Pm_7177	K07407	E3.2.1.22B, galA, rafA	alpha-galactosidase	EC:3.2.1.22	4	ko00052 Galactose metabolism;ko00561 Glycerolipid metabolism;ko00600 Sphingolipid metabolism;ko00603 Glycosphingolipid biosynthesis - globo and isoglobo series;
Pm_7178	K01074	PPT	palmitoyl-protein thioesterase	EC:3.1.2.22	3	ko00062 Fatty acid elongation;ko01212 Fatty acid metabolism;ko04142 Lysosome;
Pm_7179	K01067	E3.1.2.1, ACH1	acetyl-CoA hydrolase	EC:3.1.2.1	1	ko00620 Pyruvate metabolism;
Pm_7185	K02927	RP-L40e, RPL40	large subunit ribosomal protein L40e	--	1	ko03010 Ribosome;
Pm_7187	K03263	EIF5A	translation initiation factor 5A	--	0	--
Pm_7192	K03235	EF3, TEF3	elongation factor 3	--	0	--
Pm_7195	K06911	K06911	uncharacterized protein	--	0	--
Pm_7199	K09648	IMP2	mitochondrial inner membrane protease subunit 2	EC:3.4.21.-	1	ko03060 Protein export;
Pm_71	K12492	ARFGAP1	ADP-ribosylation factor GTPase-activating protein 1	--	1	ko04144 Endocytosis;
Pm_7200	K00030	IDH3	isocitrate dehydrogenase (NAD+)	EC:1.1.1.41	4	ko00020 Citrate cycle (TCA cycle);ko01200 Carbon metabolism;ko01210 2-Oxocarboxylic acid metabolism;ko01230 Biosynthesis of amino acids;
Pm_7202	K14569	BMS1	ribosome biogenesis protein BMS1	--	1	ko03008 Ribosome biogenesis in eukaryotes;
Pm_7213	K01209	abfA	alpha-N-arabinofuranosidase	EC:3.2.1.55	1	ko00520 Amino sugar and nucleotide sugar metabolism;
Pm_7222	K16342	PLA2G4, CPLA2	cytosolic phospholipase A2	EC:3.1.1.4	20	ko00564 Glycerophospholipid metabolism;ko00565 Ether lipid metabolism;ko00590 Arachidonic acid metabolism;ko00591 Linoleic acid metabolism;ko00592 alpha-Linolenic acid metabolism;ko04010 MAPK signaling pathway;ko04014 Ras signaling pathway;ko04072 Phospholipase D signaling pathway;ko04270 Vascular smooth muscle contraction;ko04370 VEGF signaling pathway;ko04611 Platelet activation;ko04664 Fc epsi…
Pm_7223	K07195	EXOC7, EXO70	exocyst complex component 7	--	1	ko04910 Insulin signaling pathway;
Pm_7224	K16944	SEPT7, CDC3	septin 7	--	0	--
Pm_7225	K20724	TMEM33	transmembrane protein 33	--	0	--
Pm_7227	K00688	PYG, glgP	glycogen phosphorylase	EC:2.4.1.1	5	ko00500 Starch and sucrose metabolism;ko02026 Biofilm formation - Escherichia coli;ko04910 Insulin signaling pathway;ko04922 Glucagon signaling pathway;ko04931 Insulin resistance;
Pm_7231	K19001	HELLS, DDM1	ATP-dependent DNA helicase	--	0	--
Pm_7263	K03237	EIF2S1	translation initiation factor 2 subunit 1	--	10	ko03013 RNA transport;ko04138 Autophagy - yeast;ko04140 Autophagy - animal;ko04141 Protein processing in endoplasmic reticulum;ko04210 Apoptosis;ko04932 Non-alcoholic fatty liver disease (NAFLD);ko05160 Hepatitis C;ko05162 Measles;ko05164 Influenza A;ko05168 Herpes simplex infection;
Pm_7276	K00026	MDH2	malate dehydrogenase	EC:1.1.1.37	6	ko00020 Citrate cycle (TCA cycle);ko00270 Cysteine and methionine metabolism;ko00620 Pyruvate metabolism;ko00630 Glyoxylate and dicarboxylate metabolism;ko00710 Carbon fixation in photosynthetic organisms;ko01200 Carbon metabolism;
Pm_7277	K00624	E2.3.1.7	carnitine O-acetyltransferase	EC:2.3.1.7	1	ko04146 Peroxisome;
Pm_728	K18160	NDUFAF2	NADH dehydrogenase ubiquinone 1 alpha subcomplex assembly factor 2	--	0	--
Pm_7291	K17637	EXOC2, SEC5	exocyst complex component 2	--	1	ko04014 Ras signaling pathway;
Pm_7298	K17969	FIS1, TTC11, MDV2	mitochondrial fission 1 protein	--	2	ko04137 Mitophagy - animal;ko04139 Mitophagy - yeast;
Pm_7299	K11982	RNF115_126	E3 ubiquitin-protein ligase RNF115/126	EC:2.3.2.27	0	--
Pm_7304	K15631	ABA3	molybdenum cofactor sulfurtransferase	EC:2.8.1.9	0	--
Pm_7308	K14950	ATP13A1	cation-transporting ATPase 13A1	EC:3.6.3.-	0	--
Pm_7310	K01886	QARS, glnS	glutaminyl-tRNA synthetase	EC:6.1.1.18	1	ko00970 Aminoacyl-tRNA biosynthesis;
Pm_7315	K02304	MET8	precorrin-2 dehydrogenase / sirohydrochlorin ferrochelatase	EC:1.3.1.76 4.99.1.4	1	ko00860 Porphyrin and chlorophyll metabolism;
Pm_7317	K18802	DUG3	glutamine amidotransferase	--	0	--
Pm_7318	K16261	YAT	yeast amino acid transporter	--	0	--
Pm_731	K11095	SNRPC	U1 small nuclear ribonucleoprotein C	--	1	ko03040 Spliceosome;
Pm_7327	K11343	MRGBP	MRG-binding protein	--	0	--
Pm_732	K14753	RACK1	guanine nucleotide-binding protein subunit beta-2-like 1 protein	--	1	ko05162 Measles;
Pm_7332	K17261	CAP1_2, SRV2	adenylyl cyclase-associated protein	--	0	--
Pm_7343	K17782	MIA40, CHCHD4	mitochondrial intermembrane space import and assembly protein 40	--	0	--
Pm_7344	K19839	RGA1_2	Rho-type GTPase-activating protein 1/2	--	1	ko04011 MAPK signaling pathway - yeast;
Pm_7345	K03146	THI4, THI1	thiamine thiazole synthase	--	1	ko00730 Thiamine metabolism;
Pm_7346	K16578	CLASP1_2	CLIP-associating protein 1/2	--	0	--
Pm_7347	K11649	SMARCC	SWI/SNF related-matrix-associated actin-dependent regulator of chromatin subfamily C	--	0	--
Pm_7348	K03522	fixB, etfA	electron transfer flavoprotein alpha subunit	--	0	--
Pm_7370	K08141	MAL	MFS transporter, SP family, general alpha glucoside:H+ symporter	--	0	--
Pm_7372	K09489	HSPA4	heat shock 70kDa protein 4	--	2	ko04530 Tight junction;ko04612 Antigen processing and presentation;
Pm_7377	K14816	REI1	pre-60S factor REI1	--	0	--
Pm_7380	K13535	CLD1	cardiolipin-specific phospholipase	EC:3.1.1.-	1	ko00564 Glycerophospholipid metabolism;
Pm_7382	K00627	DLAT, aceF, pdhC	pyruvate dehydrogenase E2 component (dihydrolipoamide acetyltransferase)	EC:2.3.1.12	4	ko00010 Glycolysis / Gluconeogenesis;ko00020 Citrate cycle (TCA cycle);ko00620 Pyruvate metabolism;ko01200 Carbon metabolism;
Pm_7383	K18442	ARFGEF, BIG	brefeldin A-inhibited guanine nucleotide-exchange protein	--	1	ko04144 Endocytosis;
Pm_7385	K11090	LA, SSB	lupus La protein	--	1	ko05322 Systemic lupus erythematosus;
Pm_7387	K03234	EEF2	elongation factor 2	--	2	ko04152 AMPK signaling pathway;ko04921 Oxytocin signaling pathway;
Pm_7394	K13711	PI4K2	phosphatidylinositol 4-kinase type 2	EC:2.7.1.67	2	ko00562 Inositol phosphate metabolism;ko04070 Phosphatidylinositol signaling system;
Pm_7395	K11566	ASK1	DASH complex subunit ASK1	--	0	--
Pm_7404	K01115	PLD1_2	phospholipase D1/2	EC:3.1.4.4	11	ko00564 Glycerophospholipid metabolism;ko00565 Ether lipid metabolism;ko04014 Ras signaling pathway;ko04024 cAMP signaling pathway;ko04071 Sphingolipid signaling pathway;ko04072 Phospholipase D signaling pathway;ko04144 Endocytosis;ko04666 Fc gamma R-mediated phagocytosis;ko04724 Glutamatergic synapse;ko04912 GnRH signaling pathway;ko05231 Choline metabolism in cancer;
Pm_7407	K02541	MCM3	DNA replication licensing factor MCM3	EC:3.6.4.12	4	ko03030 DNA replication;ko04110 Cell cycle;ko04111 Cell cycle - yeast;ko04113 Meiosis - yeast;
Pm_7408	K10858	PMS2	DNA mismatch repair protein PMS2	--	2	ko03430 Mismatch repair;ko03460 Fanconi anemia pathway;
Pm_7411	K09831	ERG5, CYP61A	sterol 22-desaturase	EC:1.14.19.41	1	ko00100 Steroid biosynthesis;
Pm_7412	K15564	CTK2	CTD kinase subunit beta	--	0	--
Pm_7414	K00290	LYS1	saccharopine dehydrogenase (NAD+, L-lysine forming)	EC:1.5.1.7	3	ko00300 Lysine biosynthesis;ko00310 Lysine degradation;ko01230 Biosynthesis of amino acids;
Pm_7422	K00698	CHS1	chitin synthase	EC:2.4.1.16	1	ko00520 Amino sugar and nucleotide sugar metabolism;
Pm_7423	K14327	UPF2, RENT2	regulator of nonsense transcripts 2	--	2	ko03013 RNA transport;ko03015 mRNA surveillance pathway;
Pm_7424	K20048	END3	actin cytoskeleton-regulatory complex protein END3	--	0	--
Pm_7425	K00698	CHS1	chitin synthase	EC:2.4.1.16	1	ko00520 Amino sugar and nucleotide sugar metabolism;
Pm_7426	K00698	CHS1	chitin synthase	EC:2.4.1.16	1	ko00520 Amino sugar and nucleotide sugar metabolism;
Pm_7427	K03243	EIF5B	translation initiation factor 5B	--	1	ko03013 RNA transport;
Pm_7432	K09184	GATAF	GATA-binding protein, other eukaryote	--	0	--
Pm_7433	K02128	ATPeF0C, ATP5G, ATP9	F-type H+-transporting ATPase subunit c	--	4	ko00190 Oxidative phosphorylation;ko05010 Alzheimer's disease;ko05012 Parkinson's disease;ko05016 Huntington's disease;
Pm_7440	K12275	SEC62	translocation protein SEC62	--	2	ko03060 Protein export;ko04141 Protein processing in endoplasmic reticulum;
Pm_7444	K03320	amt, AMT, MEP	ammonium transporter, Amt family	--	0	--
Pm_7451	K17677	IRC3	ATP-dependent helicase IRC3	EC:3.6.4.-	0	--
Pm_7453	K17877	NIT-6	nitrite reductase (NAD(P)H)	EC:1.7.1.4	1	ko00910 Nitrogen metabolism;
Pm_7463	K00981	E2.7.7.41, CDS1, CDS2, cdsA	phosphatidate cytidylyltransferase	EC:2.7.7.41	2	ko00564 Glycerophospholipid metabolism;ko04070 Phosphatidylinositol signaling system;
Pm_7473	K03320	amt, AMT, MEP	ammonium transporter, Amt family	--	0	--
Pm_7475	K01736	aroC	chorismate synthase	EC:4.2.3.5	2	ko00400 Phenylalanine, tyrosine and tryptophan biosynthesis;ko01230 Biosynthesis of amino acids;
Pm_7476	K15040	VDAC2	voltage-dependent anion channel protein 2	--	6	ko04020 Calcium signaling pathway;ko04022 cGMP-PKG signaling pathway;ko04621 NOD-like receptor signaling pathway;ko05012 Parkinson's disease;ko05016 Huntington's disease;ko05166 HTLV-I infection;
Pm_7478	K01265	map	methionyl aminopeptidase	EC:3.4.11.18	0	--
Pm_7484	K18045	SIW14, OCA3	tyrosine-protein phosphatase SIW14	EC:3.1.3.48	0	--
Pm_7486	K05286	PIGB	phosphatidylinositol glycan, class B	EC:2.4.1.-	1	ko00563 Glycosylphosphatidylinositol (GPI)-anchor biosynthesis;
Pm_7487	K07359	CAMKK2	calcium/calmodulin-dependent protein kinase kinase 2	EC:2.7.11.17	6	ko04140 Autophagy - animal;ko04152 AMPK signaling pathway;ko04211 Longevity regulating pathway;ko04920 Adipocytokine signaling pathway;ko04921 Oxytocin signaling pathway;ko05034 Alcoholism;
Pm_7494	K15115	SLC25A32, MFT	solute carrier family 25 (mitochondrial folate transporter), member 32	--	0	--
Pm_7495	K00417	QCR7, UQCRB	ubiquinol-cytochrome c reductase subunit 7	--	6	ko00190 Oxidative phosphorylation;ko04260 Cardiac muscle contraction;ko04932 Non-alcoholic fatty liver disease (NAFLD);ko05010 Alzheimer's disease;ko05012 Parkinson's disease;ko05016 Huntington's disease;
Pm_7496	K01247	alkA	DNA-3-methyladenine glycosylase II	EC:3.2.2.21	1	ko03410 Base excision repair;
Pm_74	K08783	ECM14	extracellular matrix protein 14	EC:3.4.17.-	0	--
Pm_7500	K12840	RBM17, SPF45	splicing factor 45	--	1	ko03040 Spliceosome;
Pm_7501	K22133	AAE3	oxalate---CoA ligase	EC:6.2.1.8	2	ko00630 Glyoxylate and dicarboxylate metabolism;ko01100 Metabolic pathways;
Pm_7517	K00262	E1.4.1.4, gdhA	glutamate dehydrogenase (NADP+)	EC:1.4.1.4	3	ko00220 Arginine biosynthesis;ko00250 Alanine, aspartate and glutamate metabolism;ko00910 Nitrogen metabolism;
Pm_7521	K00645	fabD	acyl-carrier-protein S-malonyltransferase	EC:2.3.1.39	2	ko00061 Fatty acid biosynthesis;ko01212 Fatty acid metabolism;
Pm_7524	K18173	COA1	cytochrome c oxidase assembly factor 1	--	0	--
Pm_7529	K01597	MVD, mvaD	diphosphomevalonate decarboxylase	EC:4.1.1.33	1	ko00900 Terpenoid backbone biosynthesis;
Pm_7530	K01764	E4.4.1.17	cytochrome c heme-lyase	EC:4.4.1.17	1	ko00860 Porphyrin and chlorophyll metabolism;
Pm_7533	K08876	SCYL1	SCY1-like protein 1	--	0	--
Pm_7535	K08488	STX7	syntaxin 7	--	2	ko04130 SNARE interactions in vesicular transport;ko04145 Phagosome;
Pm_7538	K04513	RHOA	Ras homolog gene family, member A	--	35	ko04011 MAPK signaling pathway - yeast;ko04014 Ras signaling pathway;ko04015 Rap1 signaling pathway;ko04022 cGMP-PKG signaling pathway;ko04024 cAMP signaling pathway;ko04062 Chemokine signaling pathway;ko04071 Sphingolipid signaling pathway;ko04072 Phospholipase D signaling pathway;ko04144 Endocytosis;ko04150 mTOR signaling pathway;ko04270 Vascular smooth muscle contraction;ko04310 Wnt signaling …
Pm_7548	K10807	RRM1	ribonucleoside-diphosphate reductase subunit M1	EC:1.17.4.1	3	ko00230 Purine metabolism;ko00240 Pyrimidine metabolism;ko00480 Glutathione metabolism;
Pm_7554	K08739	MLH3	DNA mismatch repair protein MLH3	--	1	ko03430 Mismatch repair;
Pm_755	K20131	RABGEF1	Rab5 GDP/GTP exchange factor	--	0	--
Pm_7564	K09885	AQPF	aquaporin rerated protein, other eukaryote	--	0	--
Pm_7577	K11888	CUT8, STS1	protein Cut8	--	0	--
Pm_7578	K12598	MTR4, SKIV2L2	ATP-dependent RNA helicase DOB1	EC:3.6.4.13	1	ko03018 RNA degradation;
Pm_7579	K11373	ELP1, IKI3, IKBKAP	elongator complex protein 1	--	0	--
Pm_7580	K01051	E3.1.1.11	pectinesterase	EC:3.1.1.11	1	ko00040 Pentose and glucuronate interconversions;
Pm_7590	K00670	NAA30, MAK3	N-alpha-acetyltransferase 30	EC:2.3.1.256	0	--
Pm_7592	K00967	PCYT2	ethanolamine-phosphate cytidylyltransferase	EC:2.7.7.14	2	ko00440 Phosphonate and phosphinate metabolism;ko00564 Glycerophospholipid metabolism;
Pm_7593	K01732	E4.2.2.10	pectin lyase	EC:4.2.2.10	0	--
Pm_75	K06948	yqeH	30S ribosome assembly GTPase	--	0	--
Pm_7610	K03249	EIF3F	translation initiation factor 3 subunit F	--	1	ko03013 RNA transport;
Pm_7622	K00830	AGXT	alanine-glyoxylate transaminase / serine-glyoxylate transaminase / serine-pyruvate transaminase	EC:2.6.1.44 2.6.1.45 2.6.1.51	6	ko00250 Alanine, aspartate and glutamate metabolism;ko00260 Glycine, serine and threonine metabolism;ko00630 Glyoxylate and dicarboxylate metabolism;ko00680 Methane metabolism;ko01200 Carbon metabolism;ko04146 Peroxisome;
Pm_7626	K18467	VPS29	vacuolar protein sorting-associated protein 29	--	1	ko04144 Endocytosis;
Pm_7629	K03754	EIF2B2	translation initiation factor eIF-2B subunit beta	--	1	ko03013 RNA transport;
Pm_7637	K07390	grxD, GLRX5	monothiol glutaredoxin	--	0	--
Pm_7639	K00428	E1.11.1.5	cytochrome c peroxidase	EC:1.11.1.5	0	--
Pm_7643	K02973	RP-S23e, RPS23	small subunit ribosomal protein S23e	--	1	ko03010 Ribosome;
Pm_7646	K07441	ALG14	beta-1,4-N-acetylglucosaminyltransferase	EC:2.4.1.141	2	ko00510 N-Glycan biosynthesis;ko00513 Various types of N-glycan biosynthesis;
Pm_7651	K03844	ALG11	alpha-1,2-mannosyltransferase	EC:2.4.1.131	2	ko00510 N-Glycan biosynthesis;ko00513 Various types of N-glycan biosynthesis;
Pm_7652	K02942	RP-LP1, RPLP1	large subunit ribosomal protein LP1	--	1	ko03010 Ribosome;
Pm_7660	K02216	CHK1	serine/threonine-protein kinase Chk1	EC:2.7.11.1	6	ko04110 Cell cycle;ko04111 Cell cycle - yeast;ko04113 Meiosis - yeast;ko04115 p53 signaling pathway;ko05166 HTLV-I infection;ko05203 Viral carcinogenesis;
Pm_7663	K01598	PPCDC, coaC	phosphopantothenoylcysteine decarboxylase	EC:4.1.1.36	1	ko00770 Pantothenate and CoA biosynthesis;
Pm_7671	K17450	ACO2	homoaconitase	EC:4.2.1.-	3	ko00300 Lysine biosynthesis;ko01210 2-Oxocarboxylic acid metabolism;ko01230 Biosynthesis of amino acids;
Pm_7672	K01653	E2.2.1.6S, ilvH, ilvN	acetolactate synthase I/III small subunit	EC:2.2.1.6	6	ko00290 Valine, leucine and isoleucine biosynthesis;ko00650 Butanoate metabolism;ko00660 C5-Branched dibasic acid metabolism;ko00770 Pantothenate and CoA biosynthesis;ko01210 2-Oxocarboxylic acid metabolism;ko01230 Biosynthesis of amino acids;
Pm_7678	K01102	PDP	pyruvate dehydrogenase phosphatase	EC:3.1.3.43	0	--
Pm_7688	K10577	UBE2I, UBC9	ubiquitin-conjugating enzyme E2 I	--	4	ko03013 RNA transport;ko04064 NF-kappa B signaling pathway;ko04120 Ubiquitin mediated proteolysis;ko05206 MicroRNAs in cancer;
Pm_7689	K13337	PEX19	peroxin-19	--	1	ko04146 Peroxisome;
Pm_7695	K00942	E2.7.4.8, gmk	guanylate kinase	EC:2.7.4.8	1	ko00230 Purine metabolism;
Pm_7696	K14298	RAE1, GLE2	mRNA export factor	--	2	ko03013 RNA transport;ko05164 Influenza A;
Pm_7697	K01288	KEX1	carboxypeptidase D	EC:3.4.16.6	0	--
Pm_7707	K05736	PAK7	p21-activated kinase 7	EC:2.7.11.1	7	ko04012 ErbB signaling pathway;ko04014 Ras signaling pathway;ko04360 Axon guidance;ko04510 Focal adhesion;ko04660 T cell receptor signaling pathway;ko04810 Regulation of actin cytoskeleton;ko05211 Renal cell carcinoma;
Pm_7709	K18786	E2.4.1.321	cellobionic acid phosphorylase	EC:2.4.1.321	0	--
Pm_7712	K03800	lplA, lplJ	lipoate---protein ligase	EC:6.3.1.20	1	ko00785 Lipoic acid metabolism;
Pm_7715	K01874	MARS, metG	methionyl-tRNA synthetase	EC:6.1.1.10	2	ko00450 Selenocompound metabolism;ko00970 Aminoacyl-tRNA biosynthesis;
Pm_7718	K16938	SEPT3_9_12	septin 3/9/12	--	1	ko05100 Bacterial invasion of epithelial cells;
Pm_7740	K08150	SLC2A13, ITR	MFS transporter, SP family, solute carrier family 2 (myo-inositol transporter), member 13	--	0	--
Pm_7743	K14803	PTC2_3	protein phosphatase PTC2/3	EC:3.1.3.16	0	--
Pm_7744	K00232	E1.3.3.6, ACOX1, ACOX3	acyl-CoA oxidase	EC:1.3.3.6	7	ko00071 Fatty acid degradation;ko00592 alpha-Linolenic acid metabolism;ko01040 Biosynthesis of unsaturated fatty acids;ko01212 Fatty acid metabolism;ko03320 PPAR signaling pathway;ko04024 cAMP signaling pathway;ko04146 Peroxisome;
Pm_7752	K01728	pel	pectate lyase	EC:4.2.2.2	2	ko00040 Pentose and glucuronate interconversions;ko02024 Quorum sensing;
Pm_7754	K08176	PHO84	MFS transporter, PHS family, inorganic phosphate transporter	--	0	--
Pm_7764	K04712	DEGS	sphingolipid Delta-4 desaturase	EC:1.14.-.-	2	ko00600 Sphingolipid metabolism;ko04071 Sphingolipid signaling pathway;
Pm_7771	K17553	PPP1R11	protein phosphatase 1 regulatory subunit 11	--	0	--
Pm_7775	K11551	MIS15, CHL4	central kinetochore subunit Mis15/CHL4	--	0	--
Pm_7785	K12200	PDCD6IP, ALIX, RIM20	programmed cell death 6-interacting protein	--	1	ko04144 Endocytosis;
Pm_7786	K07213	ATOX1, ATX1, copZ, golB	copper chaperone	--	1	ko04978 Mineral absorption;
Pm_7788	K14997	SLC38A11	solute carrier family 38 (sodium-coupled neutral amino acid transporter), member 11	--	0	--
Pm_7795	K00968	PCYT1	choline-phosphate cytidylyltransferase	EC:2.7.7.15	3	ko00440 Phosphonate and phosphinate metabolism;ko00564 Glycerophospholipid metabolism;ko05231 Choline metabolism in cancer;
Pm_7799	K17361	ACOT9	acyl-coenzyme A thioesterase 9	EC:3.1.2.-	0	--
Pm_7800	K01698	hemB, ALAD	porphobilinogen synthase	EC:4.2.1.24	1	ko00860 Porphyrin and chlorophyll metabolism;
Pm_7807	K00549	metE	5-methyltetrahydropteroyltriglutamate--homocysteine methyltransferase	EC:2.1.1.14	3	ko00270 Cysteine and methionine metabolism;ko00450 Selenocompound metabolism;ko01230 Biosynthesis of amino acids;
Pm_7808	K01279	TPP1, CLN2	tripeptidyl-peptidase I	EC:3.4.14.9	1	ko04142 Lysosome;
Pm_7809	K10591	NEDD4, RSP5	E3 ubiquitin-protein ligase NEDD4	EC:2.3.2.26	5	ko04011 MAPK signaling pathway - yeast;ko04120 Ubiquitin mediated proteolysis;ko04144 Endocytosis;ko04530 Tight junction;ko05169 Epstein-Barr virus infection;
Pm_7810	K01598	PPCDC, coaC	phosphopantothenoylcysteine decarboxylase	EC:4.1.1.36	1	ko00770 Pantothenate and CoA biosynthesis;
Pm_7811	K00111	glpA, glpD	glycerol-3-phosphate dehydrogenase	EC:1.1.5.3	1	ko00564 Glycerophospholipid metabolism;
Pm_7813	K00611	OTC, argF, argI	ornithine carbamoyltransferase	EC:2.1.3.3	2	ko00220 Arginine biosynthesis;ko01230 Biosynthesis of amino acids;
Pm_7816	K03940	NDUFS7	NADH dehydrogenase (ubiquinone) Fe-S protein 7	EC:1.6.5.3 1.6.99.3	5	ko00190 Oxidative phosphorylation;ko04932 Non-alcoholic fatty liver disease (NAFLD);ko05010 Alzheimer's disease;ko05012 Parkinson's disease;ko05016 Huntington's disease;
Pm_7817	K14838	NOP15	nucleolar protein 15	--	0	--
Pm_7822	K17417	YMR31	small subunit ribosomal protein YMR-31	--	0	--
Pm_7826	K14006	SEC23	protein transport protein SEC23	--	1	ko04141 Protein processing in endoplasmic reticulum;
Pm_7827	K14290	XPO1, CRM1	exportin-1	--	6	ko03008 Ribosome biogenesis in eukaryotes;ko03013 RNA transport;ko04013 MAPK signaling pathway - fly;ko05164 Influenza A;ko05166 HTLV-I infection;ko05169 Epstein-Barr virus infection;
Pm_7829	K14819	DUSP12, YVH1	dual specificity phosphatase 12	EC:3.1.3.16 3.1.3.48	0	--
Pm_7839	K01953	asnB, ASNS	asparagine synthase (glutamine-hydrolysing)	EC:6.3.5.4	1	ko00250 Alanine, aspartate and glutamate metabolism;
Pm_7842	K10901	BLM, RECQL3, SGS1	bloom syndrome protein	EC:3.6.4.12	2	ko03440 Homologous recombination;ko03460 Fanconi anemia pathway;
Pm_7846	K14300	NUP133	nuclear pore complex protein Nup133	--	1	ko03013 RNA transport;
Pm_7847	K02218	CSNK1, CKI	casein kinase 1	EC:2.7.11.1	2	ko04011 MAPK signaling pathway - yeast;ko04392 Hippo signaling pathway -multiple species;
Pm_7848	K11324	DMAP1, SWC4, EAF2	DNA methyltransferase 1-associated protein 1	--	0	--
Pm_7856	K00383	GSR, gor	glutathione reductase (NADPH)	EC:1.8.1.7	2	ko00480 Glutathione metabolism;ko04918 Thyroid hormone synthesis;
Pm_7863	K08764	SCP2, SCPX	sterol carrier protein 2	EC:2.3.1.176	3	ko00120 Primary bile acid biosynthesis;ko03320 PPAR signaling pathway;ko04146 Peroxisome;
Pm_7864	K12871	CCDC12	coiled-coil domain-containing protein 12	--	1	ko03040 Spliceosome;
Pm_7867	K00826	E2.6.1.42, ilvE	branched-chain amino acid aminotransferase	EC:2.6.1.42	6	ko00270 Cysteine and methionine metabolism;ko00280 Valine, leucine and isoleucine degradation;ko00290 Valine, leucine and isoleucine biosynthesis;ko00770 Pantothenate and CoA biosynthesis;ko01210 2-Oxocarboxylic acid metabolism;ko01230 Biosynthesis of amino acids;
Pm_78	K00641	metX	homoserine O-acetyltransferase	EC:2.3.1.31	1	ko00270 Cysteine and methionine metabolism;
Pm_7901	K14262	DUG2	di- and tripeptidase	EC:3.4.-.-	0	--
Pm_7904	K14640	SLC20A, PIT	solute carrier family 20 (sodium-dependent phosphate transporter)	--	0	--
Pm_7907	K01426	E3.5.1.4, amiE	amidase	EC:3.5.1.4	5	ko00330 Arginine and proline metabolism;ko00360 Phenylalanine metabolism;ko00380 Tryptophan metabolism;ko00627 Aminobenzoate degradation;ko00643 Styrene degradation;
Pm_7908	K00772	mtaP, MTAP	5'-methylthioadenosine phosphorylase	EC:2.4.2.28	1	ko00270 Cysteine and methionine metabolism;
Pm_7921	K15104	SLC25A11, OGC	solute carrier family 25 (mitochondrial oxoglutarate transporter), member 11	--	0	--
Pm_7922	K10364	CAPZA	capping protein (actin filament) muscle Z-line, alpha	--	1	ko04144 Endocytosis;
Pm_7928	K05292	PIGT	phosphatidylinositol glycan, class T	--	1	ko00563 Glycosylphosphatidylinositol (GPI)-anchor biosynthesis;
Pm_7931	K14805	DDX24, MAK5	ATP-dependent RNA helicase DDX24/MAK5	EC:3.6.4.13	0	--
Pm_7939	K14788	NOL10, ENP2	ribosome biogenesis protein ENP2	--	0	--
Pm_7947	K04409	PAK1	p21-activated kinase 1	EC:2.7.11.1	16	ko04010 MAPK signaling pathway;ko04011 MAPK signaling pathway - yeast;ko04012 ErbB signaling pathway;ko04014 Ras signaling pathway;ko04024 cAMP signaling pathway;ko04062 Chemokine signaling pathway;ko04360 Axon guidance;ko04392 Hippo signaling pathway -multiple species;ko04510 Focal adhesion;ko04650 Natural killer cell mediated cytotoxicity;ko04660 T cell receptor signaling pathway;ko04666 Fc gam…
Pm_7948	K04705	STAM	signal transducing adaptor molecule	--	2	ko04144 Endocytosis;ko04630 Jak-STAT signaling pathway;
Pm_7963	K02259	COX15	cytochrome c oxidase assembly protein subunit 15	--	3	ko00190 Oxidative phosphorylation;ko00860 Porphyrin and chlorophyll metabolism;ko02020 Two-component system;
Pm_7968	K00565	RNMT	mRNA (guanine-N7-)-methyltransferase	EC:2.1.1.56	1	ko03015 mRNA surveillance pathway;
Pm_7969	K03037	PSMD6, RPN7	26S proteasome regulatory subunit N7	--	2	ko03050 Proteasome;ko05169 Epstein-Barr virus infection;
Pm_7970	K00814	GPT, ALT	alanine transaminase	EC:2.6.1.2	6	ko00220 Arginine biosynthesis;ko00250 Alanine, aspartate and glutamate metabolism;ko00710 Carbon fixation in photosynthetic organisms;ko01200 Carbon metabolism;ko01210 2-Oxocarboxylic acid metabolism;ko01230 Biosynthesis of amino acids;
Pm_7983	K10590	TRIP12	E3 ubiquitin-protein ligase TRIP12	EC:2.3.2.26	1	ko04120 Ubiquitin mediated proteolysis;
Pm_7985	K01210	E3.2.1.58	glucan 1,3-beta-glucosidase	EC:3.2.1.58	1	ko00500 Starch and sucrose metabolism;
Pm_7989	K03305	TC.POT	proton-dependent oligopeptide transporter, POT family	--	0	--
Pm_79	K13953	adhP	alcohol dehydrogenase, propanol-preferring	EC:1.1.1.1	9	ko00010 Glycolysis / Gluconeogenesis;ko00071 Fatty acid degradation;ko00350 Tyrosine metabolism;ko00625 Chloroalkane and chloroalkene degradation;ko00626 Naphthalene degradation;ko00830 Retinol metabolism;ko00980 Metabolism of xenobiotics by cytochrome P450;ko00982 Drug metabolism - cytochrome P450;ko01220 Degradation of aromatic compounds;
Pm_8005	K01624	FBA, fbaA	fructose-bisphosphate aldolase, class II	EC:4.1.2.13	7	ko00010 Glycolysis / Gluconeogenesis;ko00030 Pentose phosphate pathway;ko00051 Fructose and mannose metabolism;ko00680 Methane metabolism;ko00710 Carbon fixation in photosynthetic organisms;ko01200 Carbon metabolism;ko01230 Biosynthesis of amino acids;
Pm_8021	K16302	CNNM	metal transporter CNNM	--	0	--
Pm_8022	K00167	BCKDHB, bkdA2	2-oxoisovalerate dehydrogenase E1 component beta subunit	EC:1.2.4.4	2	ko00280 Valine, leucine and isoleucine degradation;ko00640 Propanoate metabolism;
Pm_802	K10413	DYNC1H	dynein heavy chain 1, cytosolic	--	3	ko04145 Phagosome;ko04962 Vasopressin-regulated water reabsorption;ko05132 Salmonella infection;
Pm_8037	K12486	SMAP	stromal membrane-associated protein	--	1	ko04144 Endocytosis;
Pm_803	K01951	guaA, GMPS	GMP synthase (glutamine-hydrolysing)	EC:6.3.5.2	2	ko00230 Purine metabolism;ko00983 Drug metabolism - other enzymes;
Pm_8043	K02728	PSMA4	20S proteasome subunit alpha 3	EC:3.4.25.1	1	ko03050 Proteasome;
Pm_8045	K09490	HSPA5, BIP	heat shock 70kDa protein 5	--	4	ko03060 Protein export;ko04141 Protein processing in endoplasmic reticulum;ko04918 Thyroid hormone synthesis;ko05020 Prion diseases;
Pm_804	K15262	BCP1, BCCIP	protein BCP1	--	0	--
Pm_805	K00411	UQCRFS1, RIP1, petA	ubiquinol-cytochrome c reductase iron-sulfur subunit	EC:1.10.2.2	7	ko00190 Oxidative phosphorylation;ko02020 Two-component system;ko04260 Cardiac muscle contraction;ko04932 Non-alcoholic fatty liver disease (NAFLD);ko05010 Alzheimer's disease;ko05012 Parkinson's disease;ko05016 Huntington's disease;
Pm_8067	K12385	NPC1	Niemann-Pick C1 protein	--	1	ko04142 Lysosome;
Pm_8068	K20221	IPO4, RANBP4	importin-4	--	0	--
Pm_8072	K17605	PPP2R4, PTPA	serine/threonine-protein phosphatase 2A activator	--	1	ko04931 Insulin resistance;
Pm_8076	K18932	ZDHHC	palmitoyltransferase	EC:2.3.1.225	0	--
Pm_8077	K01940	argG, ASS1	argininosuccinate synthase	EC:6.3.4.5	4	ko00220 Arginine biosynthesis;ko00250 Alanine, aspartate and glutamate metabolism;ko01230 Biosynthesis of amino acids;ko05418 Fluid shear stress and atherosclerosis;
Pm_8078	K12182	HGS, HRS, VPS27	hepatocyte growth factor-regulated tyrosine kinase substrate	--	2	ko04144 Endocytosis;ko04145 Phagosome;
Pm_8083	K17795	TIM17	mitochondrial import inner membrane translocase subunit TIM17	--	0	--
Pm_8088	K03396	gfa	S-(hydroxymethyl)glutathione synthase	EC:4.4.1.22	2	ko00680 Methane metabolism;ko01200 Carbon metabolism;
Pm_808	K13289	CTSA, CPY	cathepsin A (carboxypeptidase C)	EC:3.4.16.5	2	ko04142 Lysosome;ko04614 Renin-angiotensin system;
Pm_8093	K01759	GLO1, gloA	lactoylglutathione lyase	EC:4.4.1.5	1	ko00620 Pyruvate metabolism;
Pm_8096	K00380	cysJ	sulfite reductase (NADPH) flavoprotein alpha-component	EC:1.8.1.2	1	ko00920 Sulfur metabolism;
Pm_810	K16066	ydfG	3-hydroxy acid dehydrogenase / malonic semialdehyde reductase	EC:1.1.1.381	2	ko00240 Pyrimidine metabolism;ko00260 Glycine, serine and threonine metabolism;
Pm_8116	K09497	CCT5	T-complex protein 1 subunit epsilon	--	0	--
Pm_8118	K00387	SUOX	sulfite oxidase	EC:1.8.3.1	1	ko00920 Sulfur metabolism;
Pm_8130	K19069	CDH	cellobiose dehydrogenase (acceptor)	EC:1.1.99.18	0	--
Pm_8134	K11173	ADHFE1	hydroxyacid-oxoacid transhydrogenase	EC:1.1.99.24	0	--
Pm_8138	K04563	CDC28, CDC2	cyclin-dependent kinase	EC:2.7.11.22	3	ko04011 MAPK signaling pathway - yeast;ko04111 Cell cycle - yeast;ko04113 Meiosis - yeast;
Pm_8141	K07870	RHOT1, ARHT1	mitochondrial Rho GTPase 1	EC:3.6.5.-	2	ko04137 Mitophagy - animal;ko04214 Apoptosis - fly;
Pm_8147	K03267	ERF3, GSPT	peptide chain release factor subunit 3	--	1	ko03015 mRNA surveillance pathway;
Pm_8159	K01312	PRSS1_2_3	trypsin	EC:3.4.21.4	4	ko04080 Neuroactive ligand-receptor interaction;ko04972 Pancreatic secretion;ko04974 Protein digestion and absorption;ko05164 Influenza A;
Pm_8160	K01192	E3.2.1.25, MANBA, manB	beta-mannosidase	EC:3.2.1.25	2	ko00511 Other glycan degradation;ko04142 Lysosome;
Pm_8170	K00480	E1.14.13.1	salicylate hydroxylase	EC:1.14.13.1	4	ko00621 Dioxin degradation;ko00624 Polycyclic aromatic hydrocarbon degradation;ko00626 Naphthalene degradation;ko01220 Degradation of aromatic compounds;
Pm_817	K14708	SLC26A11	solute carrier family 26 (sodium-independent sulfate anion transporter), member 11	--	0	--
Pm_8185	K07442	TRM61, GCD14	tRNA (adenine57-N1/adenine58-N1)-methyltransferase catalytic subunit	EC:2.1.1.219 2.1.1.220	0	--
Pm_8186	K01883	CARS, cysS	cysteinyl-tRNA synthetase	EC:6.1.1.16	1	ko00970 Aminoacyl-tRNA biosynthesis;
Pm_8198	K01852	LSS, ERG7	lanosterol synthase	EC:5.4.99.7	1	ko00100 Steroid biosynthesis;
Pm_8205	K03426	E3.6.1.22, NUDT12, nudC	NAD+ diphosphatase	EC:3.6.1.22	2	ko00760 Nicotinate and nicotinamide metabolism;ko04146 Peroxisome;
Pm_8207	K00693	GYS	glycogen synthase	EC:2.4.1.11	6	ko00500 Starch and sucrose metabolism;ko04151 PI3K-Akt signaling pathway;ko04152 AMPK signaling pathway;ko04910 Insulin signaling pathway;ko04922 Glucagon signaling pathway;ko04931 Insulin resistance;
Pm_820	K20347	TMED2, EMP24	p24 family protein beta-1	--	0	--
Pm_8212	K05535	MNN2	alpha 1,2-mannosyltransferase	EC:2.4.1.-	1	ko00513 Various types of N-glycan biosynthesis;
Pm_8214	K01738	cysK	cysteine synthase A	EC:2.5.1.47	4	ko00270 Cysteine and methionine metabolism;ko00920 Sulfur metabolism;ko01200 Carbon metabolism;ko01230 Biosynthesis of amino acids;
Pm_8239	K01495	GCH1, folE	GTP cyclohydrolase I	EC:3.5.4.16	1	ko00790 Folate biosynthesis;
Pm_8252	K03259	EIF4E	translation initiation factor 4E	--	7	ko01521 EGFR tyrosine kinase inhibitor resistance;ko03013 RNA transport;ko04066 HIF-1 signaling pathway;ko04150 mTOR signaling pathway;ko04151 PI3K-Akt signaling pathway;ko04211 Longevity regulating pathway;ko04910 Insulin signaling pathway;
Pm_8253	K16833	PPP1R2, IPP2	protein phosphatase inhibitor 2	--	0	--
Pm_8254	K01268	LAP4	aminopeptidase I	EC:3.4.11.22	0	--
Pm_825	K01182	IMA, malL	oligo-1,6-glucosidase	EC:3.2.1.10	2	ko00052 Galactose metabolism;ko00500 Starch and sucrose metabolism;
Pm_8260	K14558	PWP2, UTP1	periodic tryptophan protein 2	--	1	ko03008 Ribosome biogenesis in eukaryotes;
Pm_8261	K16948	CDC12	cell division control protein 12	--	0	--
Pm_8266	K00787	FDPS	farnesyl diphosphate synthase	EC:2.5.1.1 2.5.1.10	3	ko00900 Terpenoid backbone biosynthesis;ko05164 Influenza A;ko05166 HTLV-I infection;
Pm_8267	K03355	APC8, CDC23	anaphase-promoting complex subunit 8	--	7	ko04110 Cell cycle;ko04111 Cell cycle - yeast;ko04113 Meiosis - yeast;ko04114 Oocyte meiosis;ko04120 Ubiquitin mediated proteolysis;ko04914 Progesterone-mediated oocyte maturation;ko05166 HTLV-I infection;
Pm_8276	K01408	IDE, ide	insulysin	EC:3.4.24.56	1	ko05010 Alzheimer's disease;
Pm_8277	K02145	ATPeV1A, ATP6A	V-type H+-transporting ATPase subunit A	EC:3.6.3.14	8	ko00190 Oxidative phosphorylation;ko04145 Phagosome;ko04150 mTOR signaling pathway;ko04721 Synaptic vesicle cycle;ko04966 Collecting duct acid secretion;ko05110 Vibrio cholerae infection;ko05120 Epithelial cell signaling in Helicobacter pylori infection;ko05323 Rheumatoid arthritis;
Pm_8279	K01796	E5.1.99.4, AMACR, mcr	alpha-methylacyl-CoA racemase	EC:5.1.99.4	2	ko00120 Primary bile acid biosynthesis;ko04146 Peroxisome;
Pm_8286	K12393	AP1M	AP-1 complex subunit mu	--	1	ko04142 Lysosome;
Pm_8290	K18580	RHGA	rhamnogalacturonan hydrolase	EC:3.2.1.171	0	--
Pm_8295	K07953	SAR1	GTP-binding protein SAR1	EC:3.6.5.-	2	ko04141 Protein processing in endoplasmic reticulum;ko05134 Legionellosis;
Pm_8296	K03131	TAF6	transcription initiation factor TFIID subunit 6	--	2	ko03022 Basal transcription factors;ko05168 Herpes simplex infection;
Pm_8298	K00823	puuE	4-aminobutyrate aminotransferase	EC:2.6.1.19	4	ko00250 Alanine, aspartate and glutamate metabolism;ko00410 beta-Alanine metabolism;ko00640 Propanoate metabolism;ko00650 Butanoate metabolism;
Pm_8303	K01209	abfA	alpha-N-arabinofuranosidase	EC:3.2.1.55	1	ko00520 Amino sugar and nucleotide sugar metabolism;
Pm_8311	K11838	USP7, UBP15	ubiquitin carboxyl-terminal hydrolase 7	EC:3.4.19.12	4	ko04068 FoxO signaling pathway;ko05168 Herpes simplex infection;ko05169 Epstein-Barr virus infection;ko05203 Viral carcinogenesis;
Pm_8314	K02209	MCM5, CDC46	DNA replication licensing factor MCM5	EC:3.6.4.12	4	ko03030 DNA replication;ko04110 Cell cycle;ko04111 Cell cycle - yeast;ko04113 Meiosis - yeast;
Pm_8315	K14640	SLC20A, PIT	solute carrier family 20 (sodium-dependent phosphate transporter)	--	0	--
Pm_8318	K00297	metF, MTHFR	methylenetetrahydrofolate reductase (NADPH)	EC:1.5.1.20	4	ko00670 One carbon pool by folate;ko00720 Carbon fixation pathways in prokaryotes;ko01200 Carbon metabolism;ko01523 Antifolate resistance;
Pm_8320	K02731	PSMA7	20S proteasome subunit alpha 4	EC:3.4.25.1	1	ko03050 Proteasome;
Pm_8326	K01885	EARS, gltX	glutamyl-tRNA synthetase	EC:6.1.1.17	2	ko00860 Porphyrin and chlorophyll metabolism;ko00970 Aminoacyl-tRNA biosynthesis;
Pm_8329	K13025	EIF4A3, FAL1	ATP-dependent RNA helicase	EC:3.6.4.13	3	ko03013 RNA transport;ko03015 mRNA surveillance pathway;ko03040 Spliceosome;
Pm_8330	K12827	SF3A3, SAP61, PRP9	splicing factor 3A subunit 3	--	1	ko03040 Spliceosome;
Pm_8346	K03854	KTR	mannosyltransferase	EC:2.4.1.-	0	--
Pm_8349	K01952	purL, PFAS	phosphoribosylformylglycinamidine synthase	EC:6.3.5.3	1	ko00230 Purine metabolism;
Pm_8389	K00387	SUOX	sulfite oxidase	EC:1.8.3.1	1	ko00920 Sulfur metabolism;
Pm_8390	K04555	UBE2G2, UBC7	ubiquitin-conjugating enzyme E2 G2	EC:2.3.2.23	3	ko04120 Ubiquitin mediated proteolysis;ko04141 Protein processing in endoplasmic reticulum;ko05012 Parkinson's disease;
Pm_83	K15565	CTK3	CTD kinase subunit gamma	--	0	--
Pm_8403	K16185	RRAGA_B	Ras-related GTP-binding protein A/B	--	2	ko04140 Autophagy - animal;ko04150 mTOR signaling pathway;
Pm_8411	K15855	csxA	exo-1,4-beta-D-glucosaminidase	EC:3.2.1.165	1	ko00520 Amino sugar and nucleotide sugar metabolism;
Pm_8412	K00859	coaE	dephospho-CoA kinase	EC:2.7.1.24	1	ko00770 Pantothenate and CoA biosynthesis;
Pm_8413	K05542	DUS1	tRNA-dihydrouridine synthase 1	EC:1.3.1.88	0	--
Pm_8414	K10752	RBBP4, HAT2, CAF1, MIS16	histone-binding protein RBBP4	--	0	--
Pm_8415	K12618	XRN1, SEP1, KEM1	5'-3' exoribonuclease 1	EC:3.1.13.-	2	ko03008 Ribosome biogenesis in eukaryotes;ko03018 RNA degradation;
Pm_8422	K01181	E3.2.1.8, xynA	endo-1,4-beta-xylanase	EC:3.2.1.8	0	--
Pm_8434	K03939	NDUFS6	NADH dehydrogenase (ubiquinone) Fe-S protein 6	--	5	ko00190 Oxidative phosphorylation;ko04932 Non-alcoholic fatty liver disease (NAFLD);ko05010 Alzheimer's disease;ko05012 Parkinson's disease;ko05016 Huntington's disease;
Pm_8442	K08874	TRRAP	transformation/transcription domain-associated protein	--	1	ko05166 HTLV-I infection;
Pm_8443	K02264	COX5A	cytochrome c oxidase subunit 5a	--	6	ko00190 Oxidative phosphorylation;ko04260 Cardiac muscle contraction;ko04932 Non-alcoholic fatty liver disease (NAFLD);ko05010 Alzheimer's disease;ko05012 Parkinson's disease;ko05016 Huntington's disease;
Pm_8445	K11584	PPP2R5	serine/threonine-protein phosphatase 2A regulatory subunit B'	--	8	ko03015 mRNA surveillance pathway;ko04071 Sphingolipid signaling pathway;ko04113 Meiosis - yeast;ko04114 Oocyte meiosis;ko04151 PI3K-Akt signaling pathway;ko04152 AMPK signaling pathway;ko04261 Adrenergic signaling in cardiomyocytes;ko04728 Dopaminergic synapse;
Pm_8446	K10246	ELO3	fatty acid elongase 3	EC:2.3.1.199	3	ko00062 Fatty acid elongation;ko01040 Biosynthesis of unsaturated fatty acids;ko01212 Fatty acid metabolism;
Pm_8455	K10843	ERCC3, XPB	DNA excision repair protein ERCC-3	EC:3.6.4.12	2	ko03022 Basal transcription factors;ko03420 Nucleotide excision repair;
Pm_8458	K01611	speD, AMD1	S-adenosylmethionine decarboxylase	EC:4.1.1.50	2	ko00270 Cysteine and methionine metabolism;ko00330 Arginine and proline metabolism;
Pm_8460	K14397	NUDT21, CPSF5, CFIM25	cleavage and polyadenylation specificity factor subunit 5	--	1	ko03015 mRNA surveillance pathway;
Pm_8465	K04348	PPP3C, CNA	serine/threonine-protein phosphatase 2B catalytic subunit	EC:3.1.3.16	24	ko04010 MAPK signaling pathway;ko04020 Calcium signaling pathway;ko04022 cGMP-PKG signaling pathway;ko04114 Oocyte meiosis;ko04310 Wnt signaling pathway;ko04360 Axon guidance;ko04370 VEGF signaling pathway;ko04380 Osteoclast differentiation;ko04650 Natural killer cell mediated cytotoxicity;ko04658 Th1 and Th2 cell differentiation;ko04659 Th17 cell differentiation;ko04660 T cell receptor signaling…
Pm_8474	K11446	KDM5, JARID1	histone demethylase JARID1	EC:1.14.11.-	0	--
Pm_8476	K00943	tmk, DTYMK	dTMP kinase	EC:2.7.4.9	1	ko00240 Pyrimidine metabolism;
Pm_8487	K17742	SOU1	sorbose reductase	EC:1.1.1.289	1	ko00051 Fructose and mannose metabolism;
Pm_84	K02935	RP-L7, MRPL12, rplL	large subunit ribosomal protein L7/L12	--	1	ko03010 Ribosome;
Pm_8505	K11883	NOB1	RNA-binding protein NOB1	--	1	ko03008 Ribosome biogenesis in eukaryotes;
Pm_8509	K01536	E3.6.3.7	Na+-exporting ATPase	EC:3.6.3.7	0	--
Pm_8514	K08838	STK24_25_MST4	serine/threonine-protein kinase 24/25/MST4	EC:2.7.11.1	0	--
Pm_8524	K05546	GANAB	alpha 1,3-glucosidase	EC:3.2.1.84	2	ko00510 N-Glycan biosynthesis;ko04141 Protein processing in endoplasmic reticulum;
Pm_8525	K00940	ndk, NME	nucleoside-diphosphate kinase	EC:2.7.4.6	3	ko00230 Purine metabolism;ko00240 Pyrimidine metabolism;ko04016 MAPK signaling pathway - plant;
Pm_8532	K03106	SRP54, ffh	signal recognition particle subunit SRP54	EC:3.6.5.4	3	ko02024 Quorum sensing;ko03060 Protein export;ko03070 Bacterial secretion system;
Pm_8557	K01824	EBP	cholestenol Delta-isomerase	EC:5.3.3.5	1	ko00100 Steroid biosynthesis;
Pm_8561	K01580	E4.1.1.15, gadB, gadA, GAD	glutamate decarboxylase	EC:4.1.1.15	7	ko00250 Alanine, aspartate and glutamate metabolism;ko00410 beta-Alanine metabolism;ko00430 Taurine and hypotaurine metabolism;ko00650 Butanoate metabolism;ko02024 Quorum sensing;ko04727 GABAergic synapse;ko04940 Type I diabetes mellitus;
Pm_8564	K01649	leuA, IMS	2-isopropylmalate synthase	EC:2.3.3.13	4	ko00290 Valine, leucine and isoleucine biosynthesis;ko00620 Pyruvate metabolism;ko01210 2-Oxocarboxylic acid metabolism;ko01230 Biosynthesis of amino acids;
Pm_8570	K18107	GAAD	L-glyceraldehyde reductase	EC:1.1.1.372	1	ko00040 Pentose and glucuronate interconversions;
Pm_8575	K20456	OSBP	oxysterol-binding protein 1	--	0	--
Pm_8576	K07556	ATPeAF2, ATPAF2, ATP12	ATP synthase mitochondrial F1 complex assembly factor 2	--	0	--
Pm_8578	K01426	E3.5.1.4, amiE	amidase	EC:3.5.1.4	5	ko00330 Arginine and proline metabolism;ko00360 Phenylalanine metabolism;ko00380 Tryptophan metabolism;ko00627 Aminobenzoate degradation;ko00643 Styrene degradation;
Pm_8583	K01176	AMY, amyA, malS	alpha-amylase	EC:3.2.1.1	2	ko00500 Starch and sucrose metabolism;ko04973 Carbohydrate digestion and absorption;
Pm_8584	K15102	SLC25A3, PHC, PIC	solute carrier family 25 (mitochondrial phosphate transporter), member 3	--	0	--
Pm_8590	K14403	CPSF3, YSH1	cleavage and polyadenylation specificity factor subunit 3	EC:3.1.27.-	1	ko03015 mRNA surveillance pathway;
Pm_8596	K14856	SDA1, SDAD1	protein SDA1	--	0	--
Pm_8597	K12830	SF3B3, SAP130, RSE1	splicing factor 3B subunit 3	--	1	ko03040 Spliceosome;
Pm_85	K14572	MDN1, REA1	midasin	--	1	ko03008 Ribosome biogenesis in eukaryotes;
Pm_8606	K11361	SPT20, ADA5	transcription factor SPT20	--	0	--
Pm_8626	K07952	ARFRP1	ADP-ribosylation factor related protein 1	--	0	--
Pm_8627	K21141	ATG27	autophagy-related protein 27	--	1	ko04138 Autophagy - yeast;
Pm_8641	K02996	RP-S9, MRPS9, rpsI	small subunit ribosomal protein S9	--	1	ko03010 Ribosome;
Pm_8642	K03233	EEF1G	elongation factor 1-gamma	--	1	ko05134 Legionellosis;
Pm_8643	K01120	cpdP	3',5'-cyclic-nucleotide phosphodiesterase	EC:3.1.4.17	1	ko00230 Purine metabolism;
Pm_8648	K18726	FAF2, UBXD8	FAS-associated factor 2	--	0	--
Pm_8649	K00856	E2.7.1.20, ADK	adenosine kinase	EC:2.7.1.20	1	ko00230 Purine metabolism;
Pm_8656	K00052	leuB, IMDH	3-isopropylmalate dehydrogenase	EC:1.1.1.85	4	ko00290 Valine, leucine and isoleucine biosynthesis;ko00660 C5-Branched dibasic acid metabolism;ko01210 2-Oxocarboxylic acid metabolism;ko01230 Biosynthesis of amino acids;
Pm_8666	K02964	RP-S18e, RPS18	small subunit ribosomal protein S18e	--	1	ko03010 Ribosome;
Pm_8668	K14574	SDO1, SBDS	ribosome maturation protein SDO1	--	1	ko03008 Ribosome biogenesis in eukaryotes;
Pm_8671	K13289	CTSA, CPY	cathepsin A (carboxypeptidase C)	EC:3.4.16.5	2	ko04142 Lysosome;ko04614 Renin-angiotensin system;
Pm_8673	K10798	PARP	poly ADP-ribose polymerase	EC:2.4.2.30	4	ko03410 Base excision repair;ko04210 Apoptosis;ko04212 Longevity regulating pathway - worm;ko04214 Apoptosis - fly;
Pm_867	K00668	FAS1	fatty acid synthase subunit beta, fungi type	EC:2.3.1.86	2	ko00061 Fatty acid biosynthesis;ko01212 Fatty acid metabolism;
Pm_8683	K03695	clpB	ATP-dependent Clp protease ATP-binding subunit ClpB	--	1	ko04213 Longevity regulating pathway - multiple species;
Pm_8688	K02957	RP-S15Ae, RPS15A	small subunit ribosomal protein S15Ae	--	1	ko03010 Ribosome;
Pm_8695	K01613	psd, PISD	phosphatidylserine decarboxylase	EC:4.1.1.65	1	ko00564 Glycerophospholipid metabolism;
Pm_8708	K14563	NOP1, FBL	rRNA 2'-O-methyltransferase fibrillarin	EC:2.1.1.-	1	ko03008 Ribosome biogenesis in eukaryotes;
Pm_8709	K02880	RP-L17e, RPL17	large subunit ribosomal protein L17e	--	1	ko03010 Ribosome;
Pm_8712	K02989	RP-S5e, RPS5	small subunit ribosomal protein S5e	--	1	ko03010 Ribosome;
Pm_8714	K17842	carT, CAO-2	torulene dioxygenase	EC:1.13.11.59	1	ko00906 Carotenoid biosynthesis;
Pm_8729	K09540	SEC63, DNAJC23	translocation protein SEC63	--	2	ko03060 Protein export;ko04141 Protein processing in endoplasmic reticulum;
Pm_8730	K11227	PBS2	mitogen-activated protein kinase kinase	EC:2.7.12.2	2	ko04011 MAPK signaling pathway - yeast;ko04139 Mitophagy - yeast;
Pm_8731	K00866	CKI1	choline kinase	EC:2.7.1.32	1	ko00564 Glycerophospholipid metabolism;
Pm_8734	K09313	CUTL	homeobox protein cut-like	--	0	--
Pm_8735	K11559	mis12, MTW1	kinetochore protein Mis12/MTW1	--	0	--
Pm_8737	K00505	TYR	tyrosinase	EC:1.14.18.1	4	ko00350 Tyrosine metabolism;ko00950 Isoquinoline alkaloid biosynthesis;ko00965 Betalain biosynthesis;ko04916 Melanogenesis;
Pm_8743	K03857	PIGA, GPI3	phosphatidylinositol glycan, class A	EC:2.4.1.198	1	ko00563 Glycosylphosphatidylinositol (GPI)-anchor biosynthesis;
Pm_8747	K02975	RP-S25e, RPS25	small subunit ribosomal protein S25e	--	1	ko03010 Ribosome;
Pm_8754	K04713	SUR2	sphinganine C4-monooxygenase	EC:1.14.18.5	1	ko00600 Sphingolipid metabolism;
Pm_8763	K12626	LSM7	U6 snRNA-associated Sm-like protein LSm7	--	2	ko03018 RNA degradation;ko03040 Spliceosome;
Pm_8777	K05610	UCHL5, UCH37	ubiquitin carboxyl-terminal hydrolase L5	EC:3.4.19.12	0	--
Pm_8779	K09486	HYOU1	hypoxia up-regulated 1	--	1	ko04141 Protein processing in endoplasmic reticulum;
Pm_8788	K03357	APC10, DOC1	anaphase-promoting complex subunit 10	--	7	ko04110 Cell cycle;ko04111 Cell cycle - yeast;ko04113 Meiosis - yeast;ko04114 Oocyte meiosis;ko04120 Ubiquitin mediated proteolysis;ko04914 Progesterone-mediated oocyte maturation;ko05166 HTLV-I infection;
Pm_8791	K01100	E3.1.3.37	sedoheptulose-bisphosphatase	EC:3.1.3.37	2	ko00710 Carbon fixation in photosynthetic organisms;ko01200 Carbon metabolism;
Pm_8792	K13091	RBM39, RNPC2	RNA-binding protein 39	--	0	--
Pm_8793	K01192	E3.2.1.25, MANBA, manB	beta-mannosidase	EC:3.2.1.25	2	ko00511 Other glycan degradation;ko04142 Lysosome;
Pm_8796	K14293	KPNB1, IPO1	importin subunit beta-1	--	1	ko03013 RNA transport;
[truncated: 226 more rows]
