# Supplementary material for: Genomic and Transcriptomic Survey Provides Insights into Molecular Basis of Pathogenicity of the Sunflower Pathogen Phoma macdonaldii
Source: J Fungi (Basel). 2023 Apr 27;9(5):520. doi: 10.3390/jof9050520 (PMC10218939; doi:10.3390/jof9050520)
Supplement: Supplementary file 1 [file jof-09-00520-s001.zip › Table S6.xlsx]

## Sheet: Table S6
Predicted genes of P. macdonaldii CXJ0811 that mapped to “Increased_Virulence_ (Hypervirulence)” category of PHI database
Gene_ID	Protein_Accession	PHI_Accession	Gene_Name	Tax_ID	Species	Phenotype	Identity	Evalue	Score	Nr_Description	KEGG_Definition	GO_terms	KOG_Description	CAZy_activities
Pm_5410	Q4WPX2	PHI:494	Ppoa	746128	Aspergillus_fumigatus	increased_virulence_(hypervirulence)	50.3	0	1096.3	similar to fatty acid oxygenase [Leptosphaeria maculans JN3]	--	peroxidase activity	KOG2408, KOG2408, KOG2408, Peroxidase/oxygenase [General function prediction only].	--
Pm_5472	A0A290WH42	PHI:7707	Veda_05197	27337	Verticillium_dahliae	reduced_virulence__unaffected_pathogenicity__increased_virulence_(hypervirulence)	30.6	1.4e-29	127.9	actin patch protein [Stemphylium lycopersici]	--	--	KOG1208, KOG1208, KOG1208, Dehydrogenases with different specificities (related to short-chain alcohol dehydrogenases) [Secondary metabolites biosynthesis, transport and catabolism].	--
Pm_5718	E7Q5D7	PHI:5043	Hsp150p	4932	Saccharomyces_cerevisiae	increased_virulence_(hypervirulence)	39.6	6.8e-19	90.1	similar to covalently-linked cell wall protein [Leptosphaeria maculans JN3]	--	structural constituent of cell wall	--	--
Pm_5881	Q2VF46	PHI:2383	Mfcut1	38448	Monilinia_fructicola	increased_virulence_(hypervirulence)	50.9	2.9e-44	174.1	cutinase-domain-containing protein [Pyrenochaeta sp. DS3sAY3a]	--	extracellular region	--	acetyl xylan esterase (EC 3.1.1.72); cutinase (EC 3.1.1.74)
Pm_5892	Q2LK92	PHI:548__PHI:2305	Bcpic5__Bcfkbp12	40559	Botrytis_cinerea	reduced_virulence__unaffected_pathogenicity__increased_virulence_(hypervirulence)	62.4	5.1e-38	153.3	FK506-binding protein 1 [Alternaria alternata]	FK506-binding protein 1	--	KOG0544, KOG0544, KOG0544, FKBP-type peptidyl-prolyl cis-trans isomerase [Posttranslational modification, protein turnover, chaperones].	--
Pm_5949	B0YCA2	PHI:7121	Tsla	746128	Aspergillus_fumigatus	increased_virulence_(hypervirulence)	49.7	1.5e-255	877.9	similar to alpha,alpha-trehalose phosphate synthase subunit [Leptosphaeria maculans JN3]	trehalose 6-phosphate synthase/phosphatase	catalytic activity	KOG1050, KOG1050, KOG1050, Trehalose-6-phosphate synthase component TPS1 and related subunits [Carbohydrate transport and metabolism].	alpha,alpha-trehalose-phosphate synthase [UDP-forming] (EC 2.4.1.15)
Pm_6041	P58662	PHI:3011	Rcsc11	28901	Salmonella_enterica	reduced_virulence__unaffected_pathogenicity__increased_virulence_(hypervirulence)	37.3	3.2e-16	82.8	similar to sensor histidine kinase/response regulator [Leptosphaeria maculans JN3]	--	phosphorelay sensor kinase activity	KOG0519, KOG0519, KOG0519, Sensory transduction histidine kinase [Signal transduction mechanisms].	--
Pm_6209	Q4WQ36	PHI:6751	Fbx23	746128	Aspergillus_fumigatus	increased_virulence_(hypervirulence)	24	1.5e-13	73.9	hypothetical protein [Leptosphaeria maculans JN3]	--	protein binding	KOG0319, KOG0319, KOG0319, WD40-repeat-containing subunit of the 18S rRNA processing complex [RNA processing and modification].	--
Pm_6282	L7N655	PHI:3630	Pepn	1773	Mycobacterium_tuberculosis	increased_virulence_(hypervirulence)	37.3	2.5e-53	206.1	hypothetical protein LEMA_P062650.1 [Leptosphaeria maculans JN3]	aminopeptidase 2	metallopeptidase activity	KOG1046, KOG1046, KOG1046, Puromycin-sensitive aminopeptidase and related aminopeptidases [Amino acid transport and metabolism, Posttranslational modification, protein turnover, chaperones].	--
Pm_6386	I1R980	PHI:2393	(o-methylsterigmatocystin_oxidoreductase)	5518	Fusarium_graminearum	increased_virulence_(hypervirulence)	38.1	7.8e-95	343.2	cytochrome P450 [Corynespora cassiicola Philippines]	--	iron ion binding	KOG0156, KOG0156, KOG0156, Cytochrome P450 CYP2 subfamily [Secondary metabolites biosynthesis, transport and catabolism].	--
Pm_6435	I1R980	PHI:2393	(o-methylsterigmatocystin_oxidoreductase)	5518	Fusarium_graminearum	increased_virulence_(hypervirulence)	27	1.1e-48	189.9	cytochrome P450 [Alternaria alternata]	--	iron ion binding	KOG0156, KOG0156, KOG0156, Cytochrome P450 CYP2 subfamily [Secondary metabolites biosynthesis, transport and catabolism].	--
Pm_6568	O93802	PHI:2312__PHI:2844	Thr__Brm2	5530__5599	Metarhizium_anisopliae__Alternaria_alternata	increased_virulence_(hypervirulence)__unaffected_pathogenicity	95.9	9.5e-150	524.6	similar to 1,3,8-naphthalenetriol reductase [Leptosphaeria maculans JN3]	tetrahydroxynaphthalene reductase	oxidoreductase activity	KOG0725, KOG0725, KOG0725, Reductases with broad range of substrate specificities [General function prediction only].	--
Pm_6569	G3F820	PHI:2506	Amr1	29001	Alternaria_brassicicola	increased_virulence_(hypervirulence)	71.4	0	1452.2	similar to transcription factor Cmr1 [Leptosphaeria maculans JN3]	--	DNA-binding transcription factor activity, RNA polymerase II-specific	KOG3576, KOG3576, KOG3576, Ovo and related transcription factors [Transcription].	--
Pm_6790	F8R4X8	PHI:2313	Scd	5530	Metarhizium_anisopliae	increased_virulence_(hypervirulence)	84.4	5.7e-93	335.5	similar to conidial pigment biosynthesis scytalone dehydratase Arp1 [Leptosphaeria maculans JN3]	scytalone dehydratase	melanin metabolic process	--	--
Pm_6795	Q2VF46	PHI:2383	Mfcut1	38448	Monilinia_fructicola	increased_virulence_(hypervirulence)	50.3	2.6e-40	161	hypothetical protein AG0111_g8266 [Alternaria gaisen]	--	extracellular region	--	acetyl xylan esterase (EC 3.1.1.72); cutinase (EC 3.1.1.74)
Pm_6852	G4XKY9	PHI:2315	Chlae1	5016	Bipolaris_maydis	reduced_virulence__increased_virulence_(hypervirulence)	86.5	1.6e-166	580.5	S-adenosyl-L-methionine-dependent methyltransferase [Pyrenochaeta sp. DS3sAY3a]	--	--	--	--
Pm_6918	Q8Y8N0	PHI:6510__PHI:7620	Csha__Lmo0866	1639	Listeria_monocytogenes	unaffected_pathogenicity__increased_virulence_(hypervirulence)	42.5	3.8e-18	89	similar to ATP-dependent RNA helicase rok1 [Leptosphaeria maculans JN3]	ATP-dependent RNA helicase DDX52/ROK1	nucleic acid binding	KOG0344, KOG0344, KOG0344, ATP-dependent RNA helicase [RNA processing and modification].	--
Pm_7027	Q09JB7	PHI:2482	Alhk1	160389	Alternaria_longipes	increased_virulence_(hypervirulence)	88	0	2225.7	similar to two-component histidine kinase [Leptosphaeria maculans JN3]	osomolarity two-component system, sensor histidine kinase NIK1	phosphorelay sensor kinase activity	KOG1001, KOG1001, KOG1001, Helicase-like transcription factor HLTF/DNA helicase RAD5, DEAD-box superfamily [Transcription, Replication, recombination and repair].	cellulose synthase (EC 2.4.1.12); chitin synthase (EC 2.4.1.16); dolichyl-phosphate beta-D-mannosyltransferase (EC 2.4.1.83); dolichyl-phosphate beta-glucosyltransferase (EC 2.4.1.117); N-acetylglucosaminyltransferase (EC 2.4.1.-); N-acetylgalactosaminyltransferase (EC 2.4.1.-); hyaluronan synthase (EC 2.4.1.212); chitin oligosaccharide synthase (EC 2.4.1.-); beta-1,3-glucan synthase (EC 2.4.1.34…
Pm_7041	E9R863	PHI:5267	Ugeb	162425	Aspergillus_nidulans	increased_virulence_(hypervirulence)	52.6	2.6e-124	442.2	hypothetical protein IQ07DRAFT_333382 [Pyrenochaeta sp. DS3sAY3a]	UDP-glucose 4-epimerase	DNA-binding transcription factor activity, RNA polymerase II-specific	KOG1371, KOG1371, KOG1371, UDP-glucose 4-epimerase/UDP-sulfoquinovose synthase [Cell wall/membrane/envelope biogenesis].	nan
Pm_7075	A0A0R1BRS8	PHI:6090	Kate	106654	Acinetobacter_nosocomialis	increased_virulence_(hypervirulence)	48.4	6.9e-166	579.7	similar to catalase [Leptosphaeria maculans JN3]	catalase	catalase activity	KOG0047, KOG0047, KOG0047, Catalase [Inorganic ion transport and metabolism].	--
Pm_7224	Q4WGK7	PHI:4893	Aspb	746128	Aspergillus_fumigatus	unaffected_pathogenicity__increased_virulence_(hypervirulence)	81.1	2.5e-206	713.4	hypothetical protein LEMA_P083610.1 [Leptosphaeria maculans JN3]	septin 7	GTP binding	KOG2655, KOG2655, KOG2655, Septin family protein (P-loop GTPase) [Cell cycle control, cell division, chromosome partitioning, Nuclear structure, Intracellular trafficking, secretion, and vesicular transport].	--
Pm_7508	O93802	PHI:2312__PHI:2844	Thr__Brm2	5530__5599	Metarhizium_anisopliae__Alternaria_alternata	increased_virulence_(hypervirulence)__unaffected_pathogenicity	29.7	5.7e-13	70.5	similar to short chain dehydrogenase/reductase SDR [Leptosphaeria maculans JN3]	--	--	KOG1201, KOG1201, KOG1201, Hydroxysteroid 17-beta dehydrogenase 11 [Secondary metabolites biosynthesis, transport and catabolism].	--
Pm_7562	A0A290WI18	PHI:7706	Veda_05196	27337	Verticillium_dahliae	reduced_virulence__unaffected_pathogenicity__increased_virulence_(hypervirulence)	49.3	3.9e-135	477.6	major facilitator superfamily transporter [Leptosphaeria maculans]	--	transporter activity	KOG0254, KOG0254, KOG0254, Predicted transporter (major facilitator superfamily) [General function prediction only].	--
Pm_7644	J9VEL8	PHI:7763	Ima1_(cnag_00658)	5207	Cryptococcus_neoformans	increased_virulence_(hypervirulence)	33.1	2.8e-13	72.4	hypothetical protein LEMA_P049000.1 [Leptosphaeria maculans JN3]	--	--	KOG4623, KOG4623, KOG4623, Uncharacterized conserved protein [Function unknown].	--
Pm_7727	F8R4X8	PHI:2313	Scd	5530	Metarhizium_anisopliae	increased_virulence_(hypervirulence)	54.9	7.1e-55	208.8	hypothetical protein COCC4DRAFT_164207 [Bipolaris maydis ATCC 48331]	--	melanin metabolic process	--	--
Pm_7778	J9VQL2	PHI:3529	Vtc4	5207	Cryptococcus_neoformans	increased_virulence_(hypervirulence)	50.4	5.4e-26	112.5	similar to vacuolar transporter chaperone 1 [Leptosphaeria maculans JN3]	--	--	KOG4580, KOG4580, KOG4580, Component of vacuolar transporter chaperone (Vtc) involved in vacuole fusion [Intracellular trafficking, secretion, and vesicular transport, Posttranslational modification, protein turnover, chaperones].	--
Pm_7801	G4XKY9	PHI:2315	Chlae1	5016	Bipolaris_maydis	reduced_virulence__increased_virulence_(hypervirulence)	34.5	9.5e-44	172.9	S-adenosyl-L-methionine-dependent methyltransferase [Pyrenochaeta sp. DS3sAY3a]	--	--	--	--
Pm_7884	A0A0J9WX00	PHI:6957	Gigx5	347	Xanthomonas_oryzae	increased_virulence_(hypervirulence)	27.2	1.7e-11	65.5	putative 3-hydroxyacyl-CoA dehydrogenase [Pyrenochaeta sp. DS3sAY3a]	--	oxidoreductase activity	KOG0725, KOG0725, KOG0725, Reductases with broad range of substrate specificities [General function prediction only].	--
Pm_7937	A0A0F7A0T2	PHI:7697	Bphp1	317	Pseudomonas_syringae	increased_virulence_(hypervirulence)	26.7	9.1e-51	198.4	hypothetical protein LEMA_P112210.1 [Leptosphaeria maculans JN3]	--	phosphorelay sensor kinase activity	KOG0519, KOG0519, KOG0519, Sensory transduction histidine kinase [Signal transduction mechanisms].	cellulose synthase (EC 2.4.1.12); chitin synthase (EC 2.4.1.16); dolichyl-phosphate beta-D-mannosyltransferase (EC 2.4.1.83); dolichyl-phosphate beta-glucosyltransferase (EC 2.4.1.117); N-acetylglucosaminyltransferase (EC 2.4.1.-); N-acetylgalactosaminyltransferase (EC 2.4.1.-); hyaluronan synthase (EC 2.4.1.212); chitin oligosaccharide synthase (EC 2.4.1.-); beta-1,3-glucan synthase (EC 2.4.1.34…
Pm_8055	A0A290WFC9	PHI:7708	Veda_05198	27337	Verticillium_dahliae	reduced_virulence__unaffected_pathogenicity__increased_virulence_(hypervirulence)	40.1	7e-65	243	hypothetical protein AG0111_g2012 [Alternaria gaisen]	--	oxidoreductase activity	KOG1198, KOG1198, KOG1198, Zinc-binding oxidoreductase [Energy production and conversion, General function prediction only].	--
Pm_8261	Q4WEI0	PHI:4894	Aspc	746128	Aspergillus_fumigatus	unaffected_pathogenicity__increased_virulence_(hypervirulence)	88.2	2.8e-195	676.4	similar to cell division control protein 12 [Leptosphaeria maculans JN3]	cell division control protein 12	GTP binding	KOG2655, KOG2655, KOG2655, Septin family protein (P-loop GTPase) [Cell cycle control, cell division, chromosome partitioning, Nuclear structure, Intracellular trafficking, secretion, and vesicular transport].	--
Pm_8329	Q8Y8N0	PHI:6510__PHI:7620	Csha__Lmo0866	1639	Listeria_monocytogenes	unaffected_pathogenicity__increased_virulence_(hypervirulence)	37.6	3.2e-69	257.7	ATP-dependent RNA helicase fal1 [Pyrenophora tritici-repentis Pt-1C-BFP]	ATP-dependent RNA helicase	nucleic acid binding	KOG0328, KOG0328, KOG0328, Predicted ATP-dependent RNA helicase FAL1, involved in rRNA maturation, DEAD-box superfamily [Translation, ribosomal structure and biogenesis].	UDP-3-0-acyl N-acetylglucosamine deacetylase (EC 3.5.1.-).
Pm_8353	A0A290WH42	PHI:7707	Veda_05197	27337	Verticillium_dahliae	reduced_virulence__unaffected_pathogenicity__increased_virulence_(hypervirulence)	27.7	4.2e-22	100.9	hypothetical protein AA0120_g9548 [Alternaria tenuissima]	--	--	KOG1208, KOG1208, KOG1208, Dehydrogenases with different specificities (related to short-chain alcohol dehydrogenases) [Secondary metabolites biosynthesis, transport and catabolism].	--
Pm_8388	A0A290WFC9	PHI:7708	Veda_05198	27337	Verticillium_dahliae	reduced_virulence__unaffected_pathogenicity__increased_virulence_(hypervirulence)	31.2	3.2e-14	74.7	alcohol dehydrogenase GroES-like domain-containing protein [Diaporthe helianthi]	--	zinc ion binding	KOG0023, KOG0023, KOG0023, Alcohol dehydrogenase, class V [Secondary metabolites biosynthesis, transport and catabolism].	--
Pm_8538	V5XZS6	PHI:4194	Akt7	5599	Alternaria_alternata	increased_virulence_(hypervirulence)__reduced_virulence	27.6	1.2e-33	139.4	hypothetical protein AC579_8638 [Pseudocercospora musae]	--	iron ion binding	KOG0156, KOG0156, KOG0156, Cytochrome P450 CYP2 subfamily [Secondary metabolites biosynthesis, transport and catabolism].	--
Pm_8683	D4I229	PHI:7094__PHI:7438	Clpv-2__Eamy__3222	552	Erwinia_amylovora	reduced_virulence__unaffected_pathogenicity__increased_virulence_(hypervirulence)	37.1	1.1e-123	439.9	similar to heat shock protein [Leptosphaeria maculans JN3]	ATP-dependent Clp protease ATP-binding subunit ClpB	ATP binding	KOG1051, KOG1051, KOG1051, Chaperone HSP104 and related ATP-dependent Clp proteases [Posttranslational modification, protein turnover, chaperones].	--
Pm_178	O74238	PHI:3221	Sp1	13684	Parastagonospora_nodorum	increased_virulence_(hypervirulence)	76.5	5.2e-59	222.2	Cerato-platanin [Stagonospora sp. SRC1lsM3a]	--	--	--	--
Pm_209	A0A0J9WWZ9	PHI:6956	Gigx4	347	Xanthomonas_oryzae	increased_virulence_(hypervirulence)	26.1	1.6e-09	58.9	nad(P)-binding protein [Stemphylium lycopersici]	--	--	KOG0725, KOG0725, KOG0725, Reductases with broad range of substrate specificities [General function prediction only].	--
Pm_260	Q5A663	PHI:7048	Oma1	5476	Candida_albicans	increased_virulence_(hypervirulence)	32.8	2.2e-45	178.3	hypothetical protein AG0111_g6004 [Alternaria gaisen]	--	metalloendopeptidase activity	KOG2661, KOG2661, KOG2661, Peptidase family M48 [Posttranslational modification, protein turnover, chaperones].	--
Pm_362	A0A0U5BRC2	PHI:7866	Lon	346	Xanthomonas_citri	increased_virulence_(hypervirulence)__reduced_virulence__unaffected_pathogenicity	50.9	1e-118	423.3	similar to ATP-dependent protease La [Leptosphaeria maculans JN3]	ATP-dependent Lon protease	ATP-dependent peptidase activity	KOG2004, KOG2004, KOG2004, Mitochondrial ATP-dependent protease PIM1/LON [Posttranslational modification, protein turnover, chaperones].	--
Pm_369	G8AA67	PHI:2476	Ccpela	27358	Colletotrichum_coccodes	reduced_virulence__increased_virulence_(hypervirulence)	42.9	5.4e-51	196.8	hypothetical protein LEMA_P033320.1 [Leptosphaeria maculans JN3]	pectate lyase	--	--	pectate lyase (EC 4.2.2.2); exo-pectate lyase (EC 4.2.2.9); pectin lyase (EC 4.2.2.10).
Pm_451	G8AA67	PHI:2476	Ccpela	27358	Colletotrichum_coccodes	reduced_virulence__increased_virulence_(hypervirulence)	53.2	6.8e-89	322.8	similar to pectate lyase [Leptosphaeria maculans JN3]	pectate lyase	--	--	pectate lyase (EC 4.2.2.2); exo-pectate lyase (EC 4.2.2.9); pectin lyase (EC 4.2.2.10).
Pm_707	I1R980	PHI:2393	(o-methylsterigmatocystin_oxidoreductase)	5518	Fusarium_graminearum	increased_virulence_(hypervirulence)	25.3	3.3e-41	164.9	cytochrome P450 [Pyrenochaeta sp. DS3sAY3a]	--	iron ion binding	KOG0156, KOG0156, KOG0156, Cytochrome P450 CYP2 subfamily [Secondary metabolites biosynthesis, transport and catabolism].	--
Pm_719	B0LLU1	PHI:1134	Ipa	5022	Leptosphaeria_maculans	increased_virulence_(hypervirulence)	51.2	1.2e-199	691.8	ipa protein [Corynespora cassiicola Philippines]	--	--	--	--
Pm_810	A0A0J9WWZ9	PHI:6956	Gigx4	347	Xanthomonas_oryzae	increased_virulence_(hypervirulence)	28.6	2.2e-09	58.5	similar to NADP-dependent l-serine/l-allo-threonine dehydrogenase ydfg [Leptosphaeria maculans JN3]	3-hydroxy acid dehydrogenase / malonic semialdehyde reductase	oxidoreductase activity	KOG1205, KOG1205, KOG1205, Predicted dehydrogenase [Secondary metabolites biosynthesis, transport and catabolism].	--
Pm_837	A0A290WH42	PHI:7707	Veda_05197	27337	Verticillium_dahliae	reduced_virulence__unaffected_pathogenicity__increased_virulence_(hypervirulence)	43.1	8.5e-65	242.7	retinol dehydrogenase 12 [Alternaria alternata]	--	--	KOG1208, KOG1208, KOG1208, Dehydrogenases with different specificities (related to short-chain alcohol dehydrogenases) [Secondary metabolites biosynthesis, transport and catabolism].	--
Pm_9236	I1R980	PHI:2393	(o-methylsterigmatocystin_oxidoreductase)	5518	Fusarium_graminearum	increased_virulence_(hypervirulence)	29.5	9.6e-45	178.3	similar to cytochrome P450 [Leptosphaeria maculans JN3]	--	iron ion binding	KOG0156, KOG0156, KOG0156, Cytochrome P450 CYP2 subfamily [Secondary metabolites biosynthesis, transport and catabolism].	--
Pm_9263	Q8Y8N0	PHI:6510__PHI:7620	Csha__Lmo0866	1639	Listeria_monocytogenes	unaffected_pathogenicity__increased_virulence_(hypervirulence)	34	7.6e-57	216.9	similar to ATP-dependent RNA helicase dbp5 [Leptosphaeria maculans JN3]	ATP-dependent RNA helicase DDX19/DBP5	nucleic acid binding	KOG0332, KOG0332, KOG0332, ATP-dependent RNA helicase [RNA processing and modification].	UDP-3-0-acyl N-acetylglucosamine deacetylase (EC 3.5.1.-).
Pm_9512	I1R980	PHI:2393	(o-methylsterigmatocystin_oxidoreductase)	5518	Fusarium_graminearum	increased_virulence_(hypervirulence)	40.9	3.4e-98	354.4	O-methylsterigmatocystin oxidoreductase [Alternaria tenuissima]	--	iron ion binding	KOG0156, KOG0156, KOG0156, Cytochrome P450 CYP2 subfamily [Secondary metabolites biosynthesis, transport and catabolism].	--
Pm_9558	E7Q5D7	PHI:5043	Hsp150p	4932	Saccharomyces_cerevisiae	increased_virulence_(hypervirulence)	40.7	1.2e-22	102.4	hypothetical protein LEMA_P109800.1 [Leptosphaeria maculans JN3]	--	--	--	--
Pm_9766	I1R980	PHI:2393	(o-methylsterigmatocystin_oxidoreductase)	5518	Fusarium_graminearum	increased_virulence_(hypervirulence)	29.1	3.8e-46	182.6	related to O-methylsterigmatocystin oxidoreductase [Phialocephala subalpina]	--	iron ion binding	KOG0156, KOG0156, KOG0156, Cytochrome P450 CYP2 subfamily [Secondary metabolites biosynthesis, transport and catabolism].	--
Pm_9806	A0A290WFC9	PHI:7708	Veda_05198	27337	Verticillium_dahliae	reduced_virulence__unaffected_pathogenicity__increased_virulence_(hypervirulence)	38.8	1.5e-59	225.3	similar to NADPH:quinone reductase Zn-dependent oxidoreductase [Leptosphaeria maculans JN3]	--	zinc ion binding	KOG1198, KOG1198, KOG1198, Zinc-binding oxidoreductase [Energy production and conversion, General function prediction only].	--
Pm_9852	V5XZS6	PHI:4194	Akt7	5599	Alternaria_alternata	increased_virulence_(hypervirulence)__reduced_virulence	29.4	6.7e-48	187.2	Isotrichodermin C-15 hydroxylase [Valsa mali]	--	iron ion binding	KOG0158, KOG0158, KOG0158, Cytochrome P450 CYP3/CYP5/CYP6/CYP9 subfamilies [Secondary metabolites biosynthesis, transport and catabolism].	--
Pm_9915	I1R980	PHI:2393	(o-methylsterigmatocystin_oxidoreductase)	5518	Fusarium_graminearum	increased_virulence_(hypervirulence)	32.6	3.6e-39	158.3	cytochrome P450 [Aspergillus steynii IBT 23096]	--	iron ion binding	KOG0156, KOG0156, KOG0156, Cytochrome P450 CYP2 subfamily [Secondary metabolites biosynthesis, transport and catabolism].	--
Pm_10148	Q8Y8N0	PHI:6510__PHI:7620	Csha__Lmo0866	1639	Listeria_monocytogenes	unaffected_pathogenicity__increased_virulence_(hypervirulence)	34.4	7.4e-57	217.2	hypothetical protein LEMA_P000260.1 [Leptosphaeria maculans JN3]	ATP-dependent RNA helicase DDX18/HAS1	nucleic acid binding	KOG0342, KOG0342, KOG0342, ATP-dependent RNA helicase pitchoune [RNA processing and modification].	--
Pm_10308	Q4WQ36	PHI:6751	Fbx23	746128	Aspergillus_fumigatus	increased_virulence_(hypervirulence)	28.6	2e-16	82.8	similar to sulfur metabolite repression control protein SconB [Leptosphaeria maculans JN3]	F-box and WD-40 domain protein MET30	protein binding	KOG0274, KOG0274, KOG0274, Cdc4 and related F-box and WD-40 proteins [General function prediction only].	alpha-xylosyltransferase (EC 2.4.2.39); alpha-1,3-galactosyltransferase (EC 2.4.1.37); arabinosyltransferase (EC 2.4.2.-)
Pm_10356	A0A0J9WWZ9	PHI:6956	Gigx4	347	Xanthomonas_oryzae	increased_virulence_(hypervirulence)	27.5	1.3e-10	62.8	similar to estradiol 17-beta-dehydrogenase 12-B [Leptosphaeria maculans JN3]	17beta-estradiol 17-dehydrogenase / very-long-chain 3-oxoacyl-CoA reductase	endoplasmic reticulum	KOG1014, KOG1014, KOG1014, 17 beta-hydroxysteroid dehydrogenase type 3, HSD17B3 [Lipid transport and metabolism].	--
Pm_10419	I1R980	PHI:2393	(o-methylsterigmatocystin_oxidoreductase)	5518	Fusarium_graminearum	increased_virulence_(hypervirulence)	28.5	9.2e-40	160.2	putative cytochrome P450 [Corynespora cassiicola Philippines]	--	iron ion binding	KOG0156, KOG0156, KOG0156, Cytochrome P450 CYP2 subfamily [Secondary metabolites biosynthesis, transport and catabolism].	--
Pm_10481	A0A0U5BRC2	PHI:7866	Lon	346	Xanthomonas_citri	increased_virulence_(hypervirulence)__reduced_virulence__unaffected_pathogenicity	39.3	2.5e-135	478.8	hypothetical protein LEMA_P056700.1 [Leptosphaeria maculans JN3]	Lon-like ATP-dependent protease	ATP-dependent peptidase activity	KOG2004, KOG2004, KOG2004, Mitochondrial ATP-dependent protease PIM1/LON [Posttranslational modification, protein turnover, chaperones].	--
Pm_10510	Q2LK92	PHI:548__PHI:2305	Bcpic5__Bcfkbp12	40559	Botrytis_cinerea	reduced_virulence__unaffected_pathogenicity__increased_virulence_(hypervirulence)	51.2	7.3e-28	118.6	similar to FKBP-type peptidyl-prolyl isomerase [Leptosphaeria maculans JN3]	--	--	KOG0544, KOG0544, KOG0544, FKBP-type peptidyl-prolyl cis-trans isomerase [Posttranslational modification, protein turnover, chaperones].	--
Pm_10598	G4XKY9	PHI:2315	Chlae1	5016	Bipolaris_maydis	reduced_virulence__increased_virulence_(hypervirulence)	38.3	7.8e-57	216.5	hypothetical protein LEMA_P031080.1 [Leptosphaeria maculans JN3]	--	--	--	--
Pm_10683	A0A290WH42	PHI:7707	Veda_05197	27337	Verticillium_dahliae	reduced_virulence__unaffected_pathogenicity__increased_virulence_(hypervirulence)	31.2	4.1e-30	127.5	short-chain dehydrogenase [Stemphylium lycopersici]	--	--	KOG1208, KOG1208, KOG1208, Dehydrogenases with different specificities (related to short-chain alcohol dehydrogenases) [Secondary metabolites biosynthesis, transport and catabolism].	--
Pm_866	V5XZS6	PHI:4194	Akt7	5599	Alternaria_alternata	increased_virulence_(hypervirulence)__reduced_virulence	45.3	3.1e-122	434.9	hypothetical protein BP5553_03041 [Phialophora cf. hyalina BP 5553]	--	iron ion binding	KOG0156, KOG0156, KOG0156, Cytochrome P450 CYP2 subfamily [Secondary metabolites biosynthesis, transport and catabolism].	--
Pm_1281	Q8Y8N0	PHI:6510__PHI:7620	Csha__Lmo0866	1639	Listeria_monocytogenes	unaffected_pathogenicity__increased_virulence_(hypervirulence)	28.9	1.3e-45	179.9	similar to ATP-dependent RNA helicase dbp9 [Leptosphaeria maculans JN3]	ATP-dependent RNA helicase DDX56/DBP9	nucleic acid binding	KOG0346, KOG0346, KOG0346, RNA helicase [RNA processing and modification].	--
Pm_1381	O93802	PHI:2312__PHI:2844	Thr__Brm2	5530__5599	Metarhizium_anisopliae__Alternaria_alternata	increased_virulence_(hypervirulence)__unaffected_pathogenicity	27.8	5.2e-15	77	NAD(P)-binding protein [Stagonospora sp. SRC1lsM3a]	--	oxidoreductase activity	KOG0725, KOG0725, KOG0725, Reductases with broad range of substrate specificities [General function prediction only].	--
Pm_1545	Q4WXK4	PHI:2607	Dvra	746128	Aspergillus_fumigatus	increased_virulence_(hypervirulence)	44.3	4.6e-109	391	hypothetical protein LEMA_P009850.1 [Leptosphaeria maculans JN3]	--	nucleic acid binding	KOG2462, KOG2462, KOG2462, C2H2-type Zn-finger protein [Transcription].	--
Pm_1642	Q9X4G0	PHI:5042	Hmga	287	Pseudomonas_aeruginosa	increased_virulence_(hypervirulence)__reduced_virulence	41.9	3.5e-94	340.9	similar to homogentisate 1,2-dioxygenase [Leptosphaeria maculans JN3]	--	homogentisate 1,2-dioxygenase activity	KOG1417, KOG1417, KOG1417, Homogentisate 1,2-dioxygenase [Amino acid transport and metabolism].	--
Pm_1832	J9MHC1	PHI:1103__PHI:2282	Foxg_02277__Meab	5507	Fusarium_oxysporum	unaffected_pathogenicity__increased_virulence_(hypervirulence)	46	2.9e-56	215.7	bZIP transcription factor [Alternaria alternata]	plasminogen activator inhibitor 1 RNA-binding protein	DNA-binding transcription factor activity	--	--
Pm_1847	Q8Y8N0	PHI:6510__PHI:7620	Csha__Lmo0866	1639	Listeria_monocytogenes	unaffected_pathogenicity__increased_virulence_(hypervirulence)	33.6	1.5e-52	203.8	hypothetical protein COCCADRAFT_98952 [Bipolaris zeicola 26-R-13]	--	nucleic acid binding	KOG0340, KOG0340, KOG0340, ATP-dependent RNA helicase [RNA processing and modification].	UDP-3-0-acyl N-acetylglucosamine deacetylase (EC 3.5.1.-).
Pm_2099	I1RA06	PHI:6258	Dhs	5518	Fusarium_graminearum	increased_virulence_(hypervirulence)__unaffected_pathogenicity	78.4	2.6e-158	553.5	similar to deoxyhypusine synthase [Leptosphaeria maculans JN3]	deoxyhypusine synthase	peptidyl-lysine modification to peptidyl-hypusine	KOG2924, KOG2924, KOG2924, Deoxyhypusine synthase [Posttranslational modification, protein turnover, chaperones].	beta-galactosidase (EC 3.2.1.23) ; beta-mannosidase (EC 3.2.1.25); beta-glucuronidase (EC 3.2.1.31); mannosylglycoprotein endo-beta-mannosidase (EC 3.2.1.152); exo-beta-glucosaminidase (EC 3.2.1.165)
Pm_2117	P9WPB5	PHI:4472	Cmaa2	1773	Mycobacterium_tuberculosis	increased_virulence_(hypervirulence)	22.3	1.8e-13	72.4	similar to cyclopropane-fatty-acyl-phospholipid synthase [Leptosphaeria maculans JN3]	--	--	KOG1269, KOG1269, KOG1269, SAM-dependent methyltransferases [Lipid transport and metabolism, General function prediction only].	--
Pm_2233	P42375	PHI:3085	Groel	837	Porphyromonas_gingivalis	increased_virulence_(hypervirulence)	54.4	8.7e-157	550.4	hypothetical protein PTT_07333 [Pyrenophora teres f. teres 0-1]	chaperonin GroEL	ATP binding	KOG0356, KOG0356, KOG0356, Mitochondrial chaperonin, Cpn60/Hsp60p [Posttranslational modification, protein turnover, chaperones].	--
Pm_2294	I6X8R2	PHI:4957__PHI:6617	Zmp1	1773	Mycobacterium_tuberculosis	increased_virulence_(hypervirulence)	27.5	7.7e-64	240.7	endothelin-converting enzyme 1 [Stemphylium lycopersici]	--	metalloendopeptidase activity	KOG3624, KOG3624, KOG3624, M13 family peptidase [Amino acid transport and metabolism].	--
Pm_2322	Q8Y8N0	PHI:6510__PHI:7620	Csha__Lmo0866	1639	Listeria_monocytogenes	unaffected_pathogenicity__increased_virulence_(hypervirulence)	32.5	6.7e-45	179.5	hypothetical protein LEMA_P019360.1 [Leptosphaeria maculans JN3]	--	nucleic acid binding	KOG0342, KOG0342, KOG0342, ATP-dependent RNA helicase pitchoune [RNA processing and modification].	chitinase (EC 3.2.1.14); endo-beta-N-acetylglucosaminidase (EC 3.2.1.96); xylanase inhibitor; concanavalin B; narbonin
Pm_2396	I1R980	PHI:2393	(o-methylsterigmatocystin_oxidoreductase)	5518	Fusarium_graminearum	increased_virulence_(hypervirulence)	28.9	2.8e-47	185.3	hypothetical protein AA0111_g10891 [Alternaria arborescens]	--	iron ion binding	KOG0156, KOG0156, KOG0156, Cytochrome P450 CYP2 subfamily [Secondary metabolites biosynthesis, transport and catabolism].	--
Pm_2484	J5JYY9	PHI:4917	Bbbqra	176275	Beauveria_bassiana	reduced_virulence__increased_virulence_(hypervirulence)__unaffected_pathogenicity	70.7	6.6e-76	279.3	WrbA, Multimeric flavodoxin WrbA [Pyrenophora tritici-repentis]	NAD(P)H dehydrogenase (quinone)	NAD(P)H dehydrogenase (quinone) activity	KOG3135, KOG3135, KOG3135, 1,4-benzoquinone reductase-like; Trp repressor binding protein-like/protoplast-secreted protein [General function prediction only].	nan
Pm_2557	Q8Y8N0	PHI:6510__PHI:7620	Csha__Lmo0866	1639	Listeria_monocytogenes	unaffected_pathogenicity__increased_virulence_(hypervirulence)	40.6	1e-75	279.3	similar to eukaryotic initiation factor 4A-I [Leptosphaeria maculans JN3]	translation initiation factor 4A	nucleic acid binding	KOG0328, KOG0328, KOG0328, Predicted ATP-dependent RNA helicase FAL1, involved in rRNA maturation, DEAD-box superfamily [Translation, ribosomal structure and biogenesis].	UDP-3-0-acyl N-acetylglucosamine deacetylase (EC 3.5.1.-).
Pm_2748	D0ZDL7	PHI:4613	Esan	636	Edwardsiella_tarda	increased_virulence_(hypervirulence)	27.5	3.8e-36	148.3	similar to ATP synthase subunit alpha [Leptosphaeria maculans JN3]	F-type H+-transporting ATPase subunit alpha	ATP binding	KOG1353, KOG1353, KOG1353, F0F1-type ATP synthase, alpha subunit [Energy production and conversion].	--
Pm_2819	A0A290WH42	PHI:7707	Veda_05197	27337	Verticillium_dahliae	reduced_virulence__unaffected_pathogenicity__increased_virulence_(hypervirulence)	30.9	2e-24	108.6	similar to short-chain dehydrogenase/reductase [Leptosphaeria maculans JN3]	--	--	KOG1208, KOG1208, KOG1208, Dehydrogenases with different specificities (related to short-chain alcohol dehydrogenases) [Secondary metabolites biosynthesis, transport and catabolism].	--
Pm_2834	J5K1X2	PHI:7036	Pmt4	176275	Beauveria_bassiana	increased_virulence_(hypervirulence)__reduced_virulence	64.9	3e-305	1042.7	similar to dolichyl-phosphate-mannose-protein mannosyltransferase [Leptosphaeria maculans JN3]	dolichyl-phosphate-mannose-protein mannosyltransferase	mannosyltransferase activity	KOG3359, KOG3359, KOG3359, Dolichyl-phosphate-mannose:protein O-mannosyl transferase [Posttranslational modification, protein turnover, chaperones].	Dol-P-Man: protein alpha-mannosyltransferase (EC 2.4.1.109)
Pm_2879	I1R980	PHI:2393	(o-methylsterigmatocystin_oxidoreductase)	5518	Fusarium_graminearum	increased_virulence_(hypervirulence)	28.2	1.7e-28	122.9	similar to cytochrome P450 [Leptosphaeria maculans JN3]	--	iron ion binding	KOG0156, KOG0156, KOG0156, Cytochrome P450 CYP2 subfamily [Secondary metabolites biosynthesis, transport and catabolism].	--
Pm_2888	Q9X4G0	PHI:5042	Hmga	287	Pseudomonas_aeruginosa	increased_virulence_(hypervirulence)__reduced_virulence	39.7	4.2e-83	305.1	homogentisate 1,2-dioxygenase [Stemphylium lycopersici]	homogentisate 1,2-dioxygenase	catalytic activity	KOG1417, KOG1417, KOG1417, Homogentisate 1,2-dioxygenase [Amino acid transport and metabolism].	--
Pm_3004	I1R980	PHI:2393	(o-methylsterigmatocystin_oxidoreductase)	5518	Fusarium_graminearum	increased_virulence_(hypervirulence)	30	2.5e-51	198.7	similar to cytochrome P450 [Leptosphaeria maculans JN3]	--	iron ion binding	KOG0156, KOG0156, KOG0156, Cytochrome P450 CYP2 subfamily [Secondary metabolites biosynthesis, transport and catabolism].	--
Pm_3024	A0A290WFC9	PHI:7708	Veda_05198	27337	Verticillium_dahliae	reduced_virulence__unaffected_pathogenicity__increased_virulence_(hypervirulence)	33.5	1.4e-18	89.4	GroES-like protein [Pyrenochaeta sp. DS3sAY3a]	--	oxidoreductase activity	KOG1198, KOG1198, KOG1198, Zinc-binding oxidoreductase [Energy production and conversion, General function prediction only].	--
Pm_3051	Q63KU5	PHI:7014	Glbc	28450	Burkholderia_pseudomallei	increased_virulence_(hypervirulence)	25	2e-13	73.2	similar to acyl-CoA synthetase/AMP-acid ligase [Leptosphaeria maculans JN3]	--	catalytic activity	KOG1175, KOG1175, KOG1175, Acyl-CoA synthetase [Lipid transport and metabolism].	--
Pm_3069	Q8Y8N0	PHI:6510__PHI:7620	Csha__Lmo0866	1639	Listeria_monocytogenes	unaffected_pathogenicity__increased_virulence_(hypervirulence)	41.5	1.3e-64	243	hypothetical protein LEMA_P007230.1 [Leptosphaeria maculans JN3]	ATP-dependent RNA helicase DBP3	nucleic acid binding	KOG0331, KOG0331, KOG0331, ATP-dependent RNA helicase [RNA processing and modification].	UDP-3-0-acyl N-acetylglucosamine deacetylase (EC 3.5.1.-).
Pm_3116	Q6FM27	PHI:3793	Anp1	5478	Candida_glabrata	increased_virulence_(hypervirulence)	42.6	1.1e-76	282.7	hypothetical protein LEMA_P006590.1 [Leptosphaeria maculans JN3]	--	DNA binding	KOG3997, KOG3997, KOG3997, Major apurinic/apyrimidinic endonuclease/3'-repair diesterase APN1 [Replication, recombination and repair].	--
Pm_3426	I1R980	PHI:2393	(o-methylsterigmatocystin_oxidoreductase)	5518	Fusarium_graminearum	increased_virulence_(hypervirulence)	26.3	7e-40	160.6	cytochrome P450 [Pyrenochaeta sp. DS3sAY3a]	--	iron ion binding	KOG0156, KOG0156, KOG0156, Cytochrome P450 CYP2 subfamily [Secondary metabolites biosynthesis, transport and catabolism].	--
Pm_3429	O93802	PHI:2312__PHI:2844	Thr__Brm2	5530__5599	Metarhizium_anisopliae__Alternaria_alternata	increased_virulence_(hypervirulence)__unaffected_pathogenicity	31.8	1.5e-30	128.6	short chain type dehydrogenase [Pyrenochaeta sp. DS3sAY3a]	--	--	KOG0725, KOG0725, KOG0725, Reductases with broad range of substrate specificities [General function prediction only].	--
Pm_3667	G4XKY9	PHI:2315	Chlae1	5016	Bipolaris_maydis	reduced_virulence__increased_virulence_(hypervirulence)	39.7	2.8e-57	218	hypothetical protein LEMA_P076640.1 [Leptosphaeria maculans JN3]	--	--	--	--
Pm_4138	Q8Y8N0	PHI:6510__PHI:7620	Csha__Lmo0866	1639	Listeria_monocytogenes	unaffected_pathogenicity__increased_virulence_(hypervirulence)	29.8	1.4e-42	169.9	similar to ATP-dependent rRNA helicase spb4 [Leptosphaeria maculans JN3]	ATP-dependent RNA helicase DDX55/SPB4	nucleic acid binding	KOG0345, KOG0345, KOG0345, ATP-dependent RNA helicase [RNA processing and modification].	UDP-3-0-acyl N-acetylglucosamine deacetylase (EC 3.5.1.-).
Pm_4237	Q6D5N3	PHI:7690	Eca2008	29471	Pectobacterium_atrosepticum	increased_virulence_(hypervirulence)	40.6	5.6e-14	75.9	similar to sensor histidine kinase/response regulator [Leptosphaeria maculans JN3]	--	phosphorelay sensor kinase activity	KOG0519, KOG0519, KOG0519, Sensory transduction histidine kinase [Signal transduction mechanisms].	cellulose synthase (EC 2.4.1.12); chitin synthase (EC 2.4.1.16); dolichyl-phosphate beta-D-mannosyltransferase (EC 2.4.1.83); dolichyl-phosphate beta-glucosyltransferase (EC 2.4.1.117); N-acetylglucosaminyltransferase (EC 2.4.1.-); N-acetylgalactosaminyltransferase (EC 2.4.1.-); hyaluronan synthase (EC 2.4.1.212); chitin oligosaccharide synthase (EC 2.4.1.-); beta-1,3-glucan synthase (EC 2.4.1.34…
Pm_4260	Q4WQ36	PHI:6751	Fbx23	746128	Aspergillus_fumigatus	increased_virulence_(hypervirulence)	47.2	1.5e-204	708.4	hypothetical protein LEMA_P014750.1 [Leptosphaeria maculans JN3]	--	protein binding	KOG0281, KOG0281, KOG0281, Beta-TrCP (transducin repeats containing)/Slimb proteins [Function unknown].	--
Pm_4345	A0A0F6UGK4	PHI:6941	Feob	287	Pseudomonas_aeruginosa	increased_virulence_(hypervirulence)__loss_of_pathogenicity	50	4.1e-06	48.5	similar to GTP-binding protein Obg [Leptosphaeria maculans JN3]	--	GTP binding	KOG1489, KOG1489, KOG1489, Predicted GTP-binding protein (ODN superfamily) [General function prediction only].	--
Pm_4381	Q8Y755	PHI:7619	Lmo1450	1639	Listeria_monocytogenes	increased_virulence_(hypervirulence)	30.1	4.4e-37	151.8	ATP-dependent RNA helicase [Alternaria tenuissima]	ATP-dependent RNA helicase MSS116, mitochondrial	nucleic acid binding	KOG0342, KOG0342, KOG0342, ATP-dependent RNA helicase pitchoune [RNA processing and modification].	--
Pm_4550	J4KNV2	PHI:6644	Cia30	176275	Beauveria_bassiana	increased_virulence_(hypervirulence)	52.5	2.2e-44	174.5	hypothetical protein LEMA_P054890.1 [Leptosphaeria maculans JN3]	--	--	--	--
Pm_4555	Q8Y8N0	PHI:6510__PHI:7620	Csha__Lmo0866	1639	Listeria_monocytogenes	unaffected_pathogenicity__increased_virulence_(hypervirulence)	34.9	2.7e-54	209.1	hypothetical protein LEMA_P054780.1 [Leptosphaeria maculans JN3]	ATP-dependent RNA helicase DDX10/DBP4	nucleic acid binding	KOG0343, KOG0343, KOG0343, RNA Helicase [RNA processing and modification].	--
Pm_4584	Q9X4G0	PHI:5042	Hmga	287	Pseudomonas_aeruginosa	increased_virulence_(hypervirulence)__reduced_virulence	51.4	2.9e-117	417.5	similar to homogentisate 1,2-dioxygenase [Leptosphaeria maculans JN3]	homogentisate 1,2-dioxygenase	homogentisate 1,2-dioxygenase activity	KOG1417, KOG1417, KOG1417, Homogentisate 1,2-dioxygenase [Amino acid transport and metabolism].	--
Pm_4644	Q8Y8N0	PHI:6510__PHI:7620	Csha__Lmo0866	1639	Listeria_monocytogenes	unaffected_pathogenicity__increased_virulence_(hypervirulence)	37.4	4.4e-58	222.2	hypothetical protein LEMA_P053600.1 [Leptosphaeria maculans JN3]	--	nucleic acid binding	KOG0334, KOG0334, KOG0334, RNA helicase [RNA processing and modification].	--
Pm_4736	A0A0J9WX00	PHI:6957	Gigx5	347	Xanthomonas_oryzae	increased_virulence_(hypervirulence)	26	7.3e-07	50.4	similar to 3-ketosphinganine reductase (Tsc10) [Leptosphaeria maculans JN3]	--	--	KOG1210, KOG1210, KOG1210, Predicted 3-ketosphinganine reductase [Secondary metabolites biosynthesis, transport and catabolism].	--
Pm_4784	B2SI02	PHI:1139	Raxq	347	Xanthomonas_oryzae	increased_virulence_(hypervirulence)	51.3	1.4e-51	199.5	hypothetical protein LEMA_P051700.1 [Leptosphaeria maculans JN3]	adenylylsulfate kinase	sulfate assimilation	KOG0635, KOG0635, KOG0635, Adenosine 5'-phosphosulfate kinase [Inorganic ion transport and metabolism].	--
Pm_4850	Q4WQ36	PHI:6751	Fbx23	746128	Aspergillus_fumigatus	increased_virulence_(hypervirulence)	28.5	5.8e-29	124.8	WD40 repeat-like protein [Alternaria alternata]	--	protein binding	KOG0281, KOG0281, KOG0281, Beta-TrCP (transducin repeats containing)/Slimb proteins [Function unknown].	--
Pm_4881	J9VNH2	PHI:4211	Fre3	5207	Cryptococcus_neoformans	increased_virulence_(hypervirulence)	24.1	2.5e-23	105.9	similar to metalloreductase Fre8 [Leptosphaeria maculans JN3]	--	oxidoreductase activity	KOG0039, KOG0039, KOG0039, Ferric reductase, NADH/NADPH oxidase and related proteins [Inorganic ion transport and metabolism, Secondary metabolites biosynthesis, transport and catabolism].	--
Pm_5120	A0A290WH42	PHI:7707	Veda_05197	27337	Verticillium_dahliae	reduced_virulence__unaffected_pathogenicity__increased_virulence_(hypervirulence)	24	5.5e-06	47.4	short-chain dehydrogenase [Stemphylium lycopersici]	--	--	KOG1208, KOG1208, KOG1208, Dehydrogenases with different specificities (related to short-chain alcohol dehydrogenases) [Secondary metabolites biosynthesis, transport and catabolism].	--
Pm_5130	G4XKY8	PHI:2316	Chvel1	5016	Bipolaris_maydis	reduced_virulence__increased_virulence_(hypervirulence)	70.3	6.7e-220	758.8	hypothetical protein LEMA_P101140.1 [Leptosphaeria maculans JN3]	--	--	--	--
Pm_5162	L7N655	PHI:3630	Pepn	1773	Mycobacterium_tuberculosis	increased_virulence_(hypervirulence)	38.3	4.3e-57	218.8	similar to aminopeptidase [Leptosphaeria maculans JN3]	aminopeptidase 2	metallopeptidase activity	KOG1046, KOG1046, KOG1046, Puromycin-sensitive aminopeptidase and related aminopeptidases [Amino acid transport and metabolism, Posttranslational modification, protein turnover, chaperones].	--
Pm_5204	C8V0N8	PHI:5268	Uge3	162425	Aspergillus_nidulans	increased_virulence_(hypervirulence)	25.4	1.1e-21	99.4	similar to NAD-dependent epimerase/dehydratase [Leptosphaeria maculans JN3]	--	catalytic activity	KOG1371, KOG1371, KOG1371, UDP-glucose 4-epimerase/UDP-sulfoquinovose synthase [Cell wall/membrane/envelope biogenesis].	--
