# Supplementary material for: Genomic and Transcriptomic Survey Provides Insights into Molecular Basis of Pathogenicity of the Sunflower Pathogen Phoma macdonaldii
Source: J Fungi (Basel). 2023 Apr 27;9(5):520. doi: 10.3390/jof9050520 (PMC10218939; doi:10.3390/jof9050520)
Supplement: Supplementary file 1 [file jof-09-00520-s001.zip › Table S7.xlsx]

## Sheet: Table S7
Predicted fungal virulence factors of P. macdonaldii CXJ0811 involved in plant diseases
Gene_ID	Organism	Description	Disease-Host	Disease-Hostkey	Disease	DiseaseKey	PHI Phenotype	Nr_Description	KEGG_Definition	GO_terms	KOG_Description	CAZy_activities
Pm_1	Fusarium oxysporum	SIMILARITY: Contains 1 Zn(2)-C6 fungal-type DNA-binding domain.	ID:PF00172; Description: Fungal_trans	Multiple genera in multiple families	plants	Blights, wilts, rots of various sorts	unaffected_pathogenicity	hypothetical protein BCIN_02g00030 [Botrytis cinerea B05.10]	--	DNA-binding transcription factor activity, RNA polymerase II-specific	--	polygalacturonase (EC 3.2.1.15); exo-polygalacturonase (EC 3.2.1.67); exo-polygalacturonosidase (EC 3.2.1.82); rhamnogalacturonase (EC 3.2.1.-); endo-xylogalacturonan hydrolase (EC 3.2.1.-); rhamnogalacturonan alpha-L-rhamnopyranohydrolase (EC 3.2.1.40)
Pm_10013	Mycosphaerella graminicola	Unknown	Triticum and possibly a few other grasses	herb	Leaf spot or speckled leaf blotch of wheat	Leaf Spot	loss_of_pathogenicity	hypothetical protein COCMIDRAFT_100322 [Bipolaris oryzae ATCC 44560]	mitogen-activated protein kinase kinase	protein kinase activity	KOG0581, KOG0581, KOG0581, Mitogen-activated protein kinase kinase (MAP2K) [Signal transduction mechanisms].	Modules of approx. 100 residues and which are found in a large number of bacterial enzymes. The cellulose-binding function has been demonstrated in many cases. Several of these modules have been shown to also bind chitin or xylan.
Pm_10030	Nectria haematococca	Unknown	Trees of various plant families	xyloid	Fruit rot, stem rot	Fruit Rot	reduced_virulence	polysaccharide lyase family 3 protein [Stemphylium lycopersici]	pectate lyase	extracellular region	--	pectate lyase (EC 4.2.2.2).
Pm_10055	Ustilago maydis	Unknown	ID:PF07250; Description: DUF1929	Euchlaena spp., Zea spp. (Poaceae)	herb	Smut. Corn smut	loss_of_pathogenicity	galactose oxidase precursor [Colletotrichum fructicola Nara gc5]	galactose oxidase	protein binding	KOG4441, KOG4441, KOG4441, Proteins containing BTB/POZ and Kelch domains, involved in regulatory/signal transduction processes [Signal transduction mechanisms, General function prediction only].	nan
Pm_10056	Magnaporthe oryzae	SIMILARITY: Belongs to the small GTPase superfamily. Rho family.	Poaceae, especially important on Oryzae	herb	Rice blast	Rice Blast	--	hypothetical protein LEMA_P001410.1 [Leptosphaeria maculans JN3]	--	GTPase activity	KOG0393, KOG0393, KOG0393, Ras-related small GTPase, Rho type [General function prediction only].	--
Pm_10074	Leptosphaeria maculans	Unknown	ID:PF07492; Description: Trehalase	Brassica spp. and other Brassicaceae	herb	Black leg, canker, dry rot, leaf spot	unaffected_pathogenicity	neutral trehalase long isoform [Leptosphaeria maculans]	alpha,alpha-trehalase	catalytic activity	KOG0602, KOG0602, KOG0602, Neutral trehalase [Carbohydrate transport and metabolism].	alpha,alpha-trehalase (EC 3.2.1.28).
Pm_10077	Fusarium oxysporum	Unknown	Multiple genera in multiple families	plants	Blights, wilts, rots of various sorts	Blight	reduced_virulence	similar to eukaryotic translation initiation factor 3 subunit [Leptosphaeria maculans JN3]	translation initiation factor 3 subunit I	translation initiation factor activity	KOG0643, KOG0643, KOG0643, Translation initiation factor 3, subunit i (eIF-3i)/TGF-beta receptor-interacting protein (TRIP-1) [Translation, ribosomal structure and biogenesis, Signal transduction mechanisms].	--
Pm_10083	Mycosphaerella graminicola	Unknown	Triticum and possibly a few other grasses	herb	Leaf spot or speckled leaf blotch of wheat	Leaf Spot	reduced_virulence	hypothetical protein LEMA_P001080.1 [Leptosphaeria maculans JN3]	--	protein kinase activity	KOG0984, KOG0984, KOG0984, Mitogen-activated protein kinase (MAPK) kinase MKK3/MKK6 [Signal transduction mechanisms].	--
Pm_10093	Magnaporthe oryzae	COFACTOR: Zinc (By similarity).	ID:PF00107; Description: ADH_N	Poaceae, especially important on Oryzae	herb	Rice blast	unaffected_pathogenicity	similar to Alcohol dehydrogenase zinc-binding domain protein [Leptosphaeria maculans JN3]	--	zinc ion binding	KOG0023, KOG0023, KOG0023, Alcohol dehydrogenase, class V [Secondary metabolites biosynthesis, transport and catabolism].	exo-alpha-L-1,5-arabinanase (EC 3.2.1.-)
Pm_10098	Alternaria alternata	SIMILARITY: Belongs to the short-chain dehydrogenases/reductases (SDR) family.	Plant	plants	Leaf spot, rots	Leaf Spot	reduced_virulence	similar to short-chain dehydrogenase/reductase SDR [Leptosphaeria maculans JN3]	--	oxidoreductase activity	KOG0725, KOG0725, KOG0725, Reductases with broad range of substrate specificities [General function prediction only].	--
Pm_101	Botryotinia fuckeliana	Unknown	Various plant families	plants	Grey mould. Parasite or saprophyte	Gray Mould	--	MFS general substrate transporter [Pyrenochaeta sp. DS3sAY3a]	--	integral component of membrane	KOG0254, KOG0254, KOG0254, Predicted transporter (major facilitator superfamily) [General function prediction only].	--
Pm_10107	Magnaporthe oryzae	Unknown	ID:Pfam-B_281; Description: PB000281	Poaceae, especially important on Oryzae	herb	Rice blast	reduced_virulence	hypothetical protein EPUS_09309 [Endocarpon pusillum Z07020]	--	--	--	--
Pm_10108	Phaeosphaeria nodorum	SIMILARITY: Contains 1 protein kinase domain.	Multiple genera of Poaceae and Blysmus compressus (Cyperaceae)	herb	Glume blotch of wheat and other grasses	Glume Blotch	unaffected_pathogenicity	hypothetical protein EPUS_08790 [Endocarpon pusillum Z07020]	--	protein kinase activity	KOG0192, KOG0192, KOG0192, Tyrosine kinase specific for activated (GTP-bound) p21cdc42Hs [Signal transduction mechanisms].	Modules of approx. 100 residues and which are found in a large number of bacterial enzymes. The cellulose-binding function has been demonstrated in many cases. Several of these modules have been shown to also bind chitin or xylan.
Pm_10116	Mycosphaerella graminicola	COFACTOR: Heme group (By similarity).	ID:PF00067; Description: p450	Triticum and possibly a few other grasses	herb	Leaf spot or speckled leaf blotch of wheat	reduced_virulence	hypothetical protein CDV36_002782 [Fusarium sp. AF-12]	--	iron ion binding	KOG0157, KOG0157, KOG0157, Cytochrome P450 CYP4/CYP19/CYP26 subfamilies [Secondary metabolites biosynthesis, transport and catabolism, Lipid transport and metabolism].	UDP-Gal: galactomannan alpha-1,6-galactosyltransferase (EC 2.4.1.-); UDP-Xyl: xyloglucan alpha-1,6-xylosyltransferase (EC 2.4.2.39); alpha-1,2-galactosyltransferase (EC 2.4.1.-)
Pm_10132	Magnaporthe grisea	SIMILARITY: Belongs to the ABC transporter superfamily.	ID:PF00005; Description: ABC_membrane	Digitaria (Poaceae)	herb	Leaf spot	loss_of_pathogenicity	similar to multidrug resistance protein 1 [Leptosphaeria maculans JN3]	ATP-binding cassette, subfamily B (MDR/TAP), member 1	ATP binding	KOG0055, KOG0055, KOG0055, Multidrug/pheromone exporter, ABC superfamily [Secondary metabolites biosynthesis, transport and catabolism].	sucrose synthase (EC 2.4.1.13); sucrose-phosphate synthase (EC 2.4.1.14); alpha-glucosyltransferase (EC 2.4.1.52); lipopolysaccharide N-acetylglucosaminyltransferase (EC 2.4.1.56); GDP-Man alpha-mannosyltransferase (EC 2.4.1.-); 1,2-diacylglycerol 3-glucosyltransferase (EC 2.4.1.157); diglucosyl diacylglycerol synthase (EC 2.4.1.208); digalactosyldiacylglycerol synthase (EC 2.4.1.141); trehalose …
Pm_10142	Cercospora nicotianae	Unknown	ID:PF00891; Description: FAD_binding_3	Numerous taxa in Solanaceae	xyloid	Leaf spot	--	hypothetical protein LEMA_P000190.1 [Leptosphaeria maculans JN3]	--	O-methyltransferase activity	--	--
Pm_10145	Magnaporthe oryzae	Unknown	Poaceae, especially important on Oryzae	herb	Rice blast	Rice Blast	--	acid protease [Pyrenochaeta sp. DS3sAY3a]	--	aspartic-type endopeptidase activity	KOG1339, KOG1339, KOG1339, Aspartyl protease [Posttranslational modification, protein turnover, chaperones].	--
Pm_10146	Botryotinia fuckeliana	CATALYTIC ACTIVITY: ATP + a protein = ADP + a phosphoprotein.	ID:PF00069; Description: Pkinase	Various plant families	plants	Grey mould. Parasite or saprophyte	reduced_virulence	hypothetical protein LEMA_P000250.1 [Leptosphaeria maculans JN3]	mitogen-activated protein kinase 7	protein kinase activity	KOG0660, KOG0660, KOG0660, Mitogen-activated protein kinase [Signal transduction mechanisms].	chitinase (EC 3.2.1.14); endo-beta-N-acetylglucosaminidase (EC 3.2.1.96); xylanase inhibitor; concanavalin B; narbonin
Pm_10181	Magnaporthe oryzae	SIMILARITY: Contains 1 reverse transcriptase domain.	ID:PF00665; Description: Chromo	ID:PF00078; Description: rve	Poaceae, especially important on Oryzae	herb	--	hypothetical protein SETTUDRAFT_111999 [Exserohilum turcica Et28A]	--	nucleic acid binding	--	heparan beta-glucuronyltransferase (EC 2.4.1.225); xyloglucan beta-galactosyltransferase (EC 2.4.1.-); heparan synthase (EC 2.4.1.-); arabinan alphalpha-L-arabinosyltransferase (EC 2.4.2.-).
Pm_10189	Cercospora nicotianae	Unknown	ID:PF00891; Description: FAD_binding_3	Numerous taxa in Solanaceae	xyloid	Leaf spot	--	hypothetical protein LEMA_P000710.1 [Leptosphaeria maculans JN3]	--	iron ion binding	KOG2614, KOG2614, KOG2614, Kynurenine 3-monooxygenase and related flavoprotein monooxygenases [Energy production and conversion, General function prediction only].	--
Pm_10193	Cochliobolus carbonum	Unknown	ID:PF08587; Description: Pkinase	Corn, Zea mays, sometimes on Sorghum (Poaceae) and various other plant families	plants	Northern corn leaf spot, ear and kernel rot	loss_of_pathogenicity	similar to gi|5442424|gb|AAD43341.1|AF159253_1 serine threonine protein kinase SNF1p [Leptosphaeria maculans JN3]	carbon catabolite-derepressing protein kinase	protein kinase activity	KOG0583, KOG0583, KOG0583, Serine/threonine protein kinase [Signal transduction mechanisms].	The granular starch-binding function has been demonstrated in several cases. Interact strongly with cyclodextrins. Often designated as starch-binding domains (SBD).
Pm_10197	Colletotrichum lindemuthianum	SIMILARITY: Belongs to the cation transport ATPase (P-type) family.	ID:PF00403; Description: E1-E2_ATPase	ID:PF00702; Description: HMA	Multiple genera of Fabaceae. Rare reports on other taxa	herb	loss_of_pathogenicity	hypothetical protein CEP54_010517 [Fusarium sp. AF-8]	--	nucleotide binding	KOG0207, KOG0207, KOG0207, Cation transport ATPase [Inorganic ion transport and metabolism].	--
Pm_ 10220	Mycosphaerella graminicola	Unknown	Triticum and possibly a few other grasses	herb	Leaf spot or speckled leaf blotch of wheat	Leaf Spot	reduced_virulence	kinase-like domain-containing protein [Clohesyomyces aquaticus]	--	protein kinase activity	KOG0198, KOG0198, KOG0198, MEKK and related serine/threonine protein kinases [Signal transduction mechanisms].	--
Pm_10237	Fusarium oxysporum	SIMILARITY: Contains 1 Zn(2)-C6 fungal-type DNA-binding domain.	ID:PF00172; Description: Fungal_trans	Multiple genera in multiple families	plants	Blights, wilts, rots of various sorts	unaffected_pathogenicity	hypothetical protein LEMA_P031570.1 [Leptosphaeria maculans JN3]	--	DNA binding	KOG4628, KOG4628, KOG4628, Predicted E3 ubiquitin ligase [Posttranslational modification, protein turnover, chaperones].	--
Pm_10240	Alternaria iridicola	SIMILARITY: Belongs to the short-chain dehydrogenases/reductases (SDR) family.	Belamcanda chinensis: Korea,Gladiolus ?gandavensis: Korea,Iris japonica: China,Iris missouriensis (Leaf spot.): Idaho; Montana; Oregon; Washington,Iris sp. (Leaf spot.): China; Texas; Washing	herb	Leaf spot	Leaf Spot	--	short chain dehydrogenase reductase [Clohesyomyces aquaticus]	--	--	KOG1611, KOG1611, KOG1611, Predicted short chain-type dehydrogenase [General function prediction only].	--
Pm_10243	Cercospora nicotianae	Unknown	Numerous taxa in Solanaceae	xyloid	Leaf spot	Leaf Spot	--	Sterigmatocystin 8-O-methyltransferase [Madurella mycetomatis]	--	methyltransferase activity	KOG3178, KOG3178, KOG3178, Hydroxyindole-O-methyltransferase and related SAM-dependent methyltransferases [General function prediction only].	--
Pm_10245	Mycosphaerella graminicola	COFACTOR: Heme group (By similarity).	ID:PF00067; Description: p450	Triticum and possibly a few other grasses	herb	Leaf spot or speckled leaf blotch of wheat	--	putative cytochrome P450 12c1, mitochondrial [Madurella mycetomatis]	--	iron ion binding	KOG0157, KOG0157, KOG0157, Cytochrome P450 CYP4/CYP19/CYP26 subfamilies [Secondary metabolites biosynthesis, transport and catabolism, Lipid transport and metabolism].	--
Pm_10246	Gibberella zeae	Unknown	ID:PF01565; Description: BBE	Principal hosts: Poaceae, including Zea mays (corn), Triticum aestivum (wheat), and Oryza sativa (rice). Additional hosts: various plant families	herb	Seedling blight, pre- and post-emergence blight, root and foot rot, brown rot, culm decay, head or kernel blight (scab or ear scab) of cereals. Leaf	--	6-hydroxy-D-nicotine oxidase [Madurella mycetomatis]	--	oxidoreductase activity	--	--
Pm_10249	Botryotinia fuckeliana	Unknown	Various plant families	plants	Grey mould. Parasite or saprophyte	Gray Mould	unaffected_pathogenicity	major facilitator superfamily transporter toxin efflux pump [Grosmannia clavigera kw1407]	--	integral component of membrane	KOG0254, KOG0254, KOG0254, Predicted transporter (major facilitator superfamily) [General function prediction only].	--
Pm_10255	Glomerella cingulata	Unknown	ID:PF00201; Description: Glyco_transf_28	Multiple genera in multiple families	plants	'Anthracnose of stems and leaves, dieback, root rot, leaf spot, blossom rot, fruit rot (dieback and ripe rot), seedling blight.' (Mordue 1971)	reduced_virulence	hypothetical protein B5807_09269 [Epicoccum nigrum]	--	carbohydrate metabolic process	KOG1192, KOG1192, KOG1192, UDP-glucuronosyl and UDP-glucosyl transferase [Carbohydrate transport and metabolism, Energy production and conversion].	UDP-glucuronosyltransferase (EC 2.4.1.17); 2-hydroxyacylsphingosine 1-beta-galactosyltransferase (EC 2.4.1.45); N-acylsphingosine galactosyltransferase (EC 2.4.1.47); flavonol 3-O-glucosyltransferase (EC 2.4.1.91); indole-3-acetate beta-glucosyltransferase (EC 2.4.1.121); sterol glucosyltransferase (EC 2.4.1.173); ecdysteroid UDP-glucosyltransferase (EC 2.4.1.-); zeaxanthin glucosyltransferase (E…
Pm_10276	Glomerella lagenarium	CATALYTIC ACTIVITY: ATP + a protein = ADP + a phosphoprotein.	ID:PF00069; Description: Pkinase	melons,cucumber	herb	anthracnose fruit rot	unaffected_pathogenicity__reduced_virulence	hypothetical protein LEMA_P032380.1 [Leptosphaeria maculans JN3]	--	protein kinase activity	KOG0616, KOG0616, KOG0616, cAMP-dependent protein kinase catalytic subunit (PKA) [Signal transduction mechanisms].	Modules of approx. 50 residues found attached to various enzymes from families GH18, GH19, GH23, GH24, GH25 and GH73, i.e. enzymes cleaving either chitin or peptidoglycan. Binding to chitopentaose demonstrated in the case of Pteris ryukyuensis chitinase A [Ohnuma T et al. (2008) J. Biol. Chem. 283:5178-87 (PMID: 18083709)]. CBM50 modules are also found in a multitude of other enzymes targeting th…
Pm_10293	Magnaporthe oryzae	Unknown	ID:Pfam-B_94; Description: PB000094	Poaceae, especially important on Oryzae	herb	Rice blast	--	similar to endo-beta-1,3-glucanase [Leptosphaeria maculans JN3]	--	--	--	glucan endo-1,3-beta-glucosidase (EC 3.2.1.39); glucan 1,3-beta-glucosidase (EC 3.2.1.58); licheninase (EC 3.2.1.73); beta-1,3-glucanosyltransglycosylase (EC 2.4.1.-).
Pm_103	Fusarium oxysporum	SIMILARITY: Contains 1 Zn(2)-C6 fungal-type DNA-binding domain.	ID:PF00172; Description: Fungal_trans	Multiple genera in multiple families	plants	Blights, wilts, rots of various sorts	unaffected_pathogenicity	hypothetical protein IQ07DRAFT_600671 [Pyrenochaeta sp. DS3sAY3a]	--	DNA-binding transcription factor activity, RNA polymerase II-specific	--	--
Pm_10321	Colletotrichum gloeosporioides	FUNCTION: Catalyzes the hydrolysis of cutin, a polyester that forms the structure of plant cuticle. Allows pathogenic fungi to penetrate through the cuticular barrier into the host plant during the initial stage of the fungal infection.	INDUCTION: By contact with cutin.	PTM: The 2 disulfide bonds play a critical role in holding the catalytic residues in juxta-position; reduction of the disulfide bridges results in the complete inactivation of the enzyme.	PTM: The N-terminus is blocked.	MISCELLANEOUS: On the 2D-gel the determined MW is: 20.8 kDa.	unaffected_pathogenicity	similar to gi|157830726|pdb|1CUA|A Chain A [Leptosphaeria maculans JN3]	--	extracellular region	--	acetyl xylan esterase (EC 3.1.1.72); cutinase (EC 3.1.1.74)
Pm_10323	Mycosphaerella graminicola	COFACTOR: Heme group (By similarity).	ID:PF00067; Description: p450	Triticum and possibly a few other grasses	herb	Leaf spot or speckled leaf blotch of wheat	loss_of_pathogenicity	cytochrome P450 [Pyrenochaeta sp. DS3sAY3a]	--	iron ion binding	KOG0156, KOG0156, KOG0156, Cytochrome P450 CYP2 subfamily [Secondary metabolites biosynthesis, transport and catabolism].	--
Pm_10324	Magnaporthe oryzae	SIMILARITY: Contains 1 reverse transcriptase domain.	ID:PF00665; Description: Chromo	ID:PF00078; Description: rve	Poaceae, especially important on Oryzae	herb	--	hypothetical protein ASPCAL14587 [Aspergillus calidoustus]	--	nucleic acid binding	--	--
Pm_10328	Botryotinia fuckeliana	CATALYTIC ACTIVITY: Pectin + n H(2)O = n methanol + pectate.	ID:PF01095; Description: Pectinesterase	Various plant families	plants	Grey mould. Parasite or saprophyte	unaffected_pathogenicity__reduced_virulence	Pectinesterase [Alternaria gaisen]	pectinesterase	pectinesterase activity	--	pectin methylesterase (EC 3.1.1.11).
Pm_10344	Botryotinia fuckeliana	Unknown	Various plant families	plants	Grey mould. Parasite or saprophyte	Gray Mould	--	hypothetical protein DDE82_007313 [Stemphylium lycopersici]	--	cholinesterase activity	KOG4389, KOG4389, KOG4389, Acetylcholinesterase/Butyrylcholinesterase [Signal transduction mechanisms].	acetyl xylan esterase (EC 3.1.1.72).
Pm_10346	Alternaria alternata	Unknown	Plant	plants	Leaf spot, rots	Leaf Spot	loss_of_pathogenicity	similar to long-chain-fatty-acid-CoA ligase [Leptosphaeria maculans JN3]	long-chain acyl-CoA synthetase	catalytic activity	KOG1180, KOG1180, KOG1180, Acyl-CoA synthetase [Lipid transport and metabolism].	--
Pm_10359	Septoria lycopersici	Unknown	ID:PF01915; Description: Glyco_hydro_3	Primarily tomato, Lycopersicon esculentum, also Solanum spp. and other Solanaceae	herb	Leaf spot	unaffected_pathogenicity__loss_of_pathogenicity	similar to beta-glucosidase [Leptosphaeria maculans JN3]	beta-glucosidase	hydrolase activity, hydrolyzing O-glycosyl compounds	--	beta-glucosidase (EC 3.2.1.21); xylan 1,4-beta-xylosidase (EC 3.2.1.37); beta-N-acetylhexosaminidase (EC 3.2.1.52); glucan 1,3-beta-glucosidase (EC 3.2.1.58); glucan 1,4-beta-glucosidase (EC 3.2.1.74); exo-1,3-1,4-glucanase (EC 3.2.1.-); alphalpha-L-arabinofuranosidase (EC 3.2.1.55).
Pm_10362	Magnaporthe grisea	CATALYTIC ACTIVITY: ATP + a protein = ADP + a phosphoprotein.	ID:PF00069; Description: Pkinase	Digitaria (Poaceae)	herb	Leaf spot	lethal	similar to serine/threonine-protein kinase [Leptosphaeria maculans JN3]	aurora kinase, other	protein kinase activity	KOG0580, KOG0580, KOG0580, Serine/threonine protein kinase [Cell cycle control, cell division, chromosome partitioning].	Modules of approx. 120 residues. The cellulose-binding function has been demonstrated in one case on amorphous cellulose and beta-1,4-xylan. Some of these modules also bind beta-1,3-glucan, beta-1,3-1,4-glucan, and beta-1,4-glucan.
Pm_10364	Mycosphaerella graminicola	SIMILARITY: Belongs to the ABC transporter superfamily.	ID:PF00005; Description: ABC2_membrane	ID:PF06422; Description: ABC_tran	Triticum and possibly a few other grasses	herb	reduced_virulence	similar to ABC multidrug transporter [Leptosphaeria maculans JN3]	--	ATP binding	KOG0065, KOG0065, KOG0065, Pleiotropic drug resistance proteins (PDR1-15), ABC superfamily [Secondary metabolites biosynthesis, transport and catabolism].	--
Pm_10366	Magnaporthe oryzae	SIMILARITY: Contains 1 reverse transcriptase domain.	ID:PF00665; Description: Chromo	ID:PF00078; Description: rve	Poaceae, especially important on Oryzae	herb	--	hypothetical protein SETTUDRAFT_111999 [Exserohilum turcica Et28A]	--	nucleic acid binding	--	heparan beta-glucuronyltransferase (EC 2.4.1.225); xyloglucan beta-galactosyltransferase (EC 2.4.1.-); heparan synthase (EC 2.4.1.-); arabinan alphalpha-L-arabinosyltransferase (EC 2.4.2.-).
Pm_10371	Phaeosphaeria nodorum	SIMILARITY: Contains 1 protein kinase domain.	Multiple genera of Poaceae and Blysmus compressus (Cyperaceae)	herb	Glume blotch of wheat and other grasses	Glume Blotch	unaffected_pathogenicity	kinase-like protein [Stagonospora sp. SRC1lsM3a]	--	protein kinase activity	KOG0198, KOG0198, KOG0198, MEKK and related serine/threonine protein kinases [Signal transduction mechanisms].	--
Pm_10389	Botryotinia fuckeliana	Unknown	Various plant families	plants	Grey mould. Parasite or saprophyte	Gray Mould	unaffected_pathogenicity	hypothetical protein LEMA_P059640.1 [Leptosphaeria maculans JN3]	structural maintenance of chromosome 2	protein binding	KOG0933, KOG0933, KOG0933, Structural maintenance of chromosome protein 2 (chromosome condensation complex Condensin, subunit E) [Chromatin structure and dynamics, Cell cycle control, cell division, chromosome partitioning].	--
Pm_10390	Gibberella zeae	Unknown	ID:PF01565; Description: BBE	Principal hosts: Poaceae, including Zea mays (corn), Triticum aestivum (wheat), and Oryza sativa (rice). Additional hosts: various plant families	herb	Seedling blight, pre- and post-emergence blight, root and foot rot, brown rot, culm decay, head or kernel blight (scab or ear scab) of cereals. Leaf	unaffected_pathogenicity	similar to FAD/FMN-containing isoamyl alcohol oxidase MreA [Leptosphaeria maculans JN3]	--	oxidoreductase activity	KOG1231, KOG1231, KOG1231, Proteins containing the FAD binding domain [Energy production and conversion].	nan
Pm_10398	Nectria haematococca	Unknown	ID:PF01494; Description: DAO	Trees of various plant families	xyloid	Fruit rot, stem rot	reduced_virulence	hypothetical protein LEMA_P059510.1 [Leptosphaeria maculans JN3]	--	FAD binding	KOG2614, KOG2614, KOG2614, Kynurenine 3-monooxygenase and related flavoprotein monooxygenases [Energy production and conversion, General function prediction only].	--
Pm_1041	Magnaporthe oryzae	SIMILARITY: Belongs to the small GTPase superfamily. Rho family.	Poaceae, especially important on Oryzae	herb	Rice blast	Rice Blast	loss_of_pathogenicity	ubx domain-containing protein [Stemphylium lycopersici]	Ras-related C3 botulinum toxin substrate 1	GTPase activity	KOG0393, KOG0393, KOG0393, Ras-related small GTPase, Rho type [General function prediction only].	sucrose synthase (EC 2.4.1.13); sucrose-phosphate synthase (EC 2.4.1.14); alpha-glucosyltransferase (EC 2.4.1.52); lipopolysaccharide N-acetylglucosaminyltransferase (EC 2.4.1.56); GDP-Man alpha-mannosyltransferase (EC 2.4.1.-); 1,2-diacylglycerol 3-glucosyltransferase (EC 2.4.1.157); diglucosyl diacylglycerol synthase (EC 2.4.1.208); digalactosyldiacylglycerol synthase (EC 2.4.1.141); trehalose …
Pm_10411	Mycosphaerella graminicola	COFACTOR: Heme group (By similarity).	ID:PF00067; Description: p450	Triticum and possibly a few other grasses	herb	Leaf spot or speckled leaf blotch of wheat	reduced_virulence	cytochrome protein [Pyrenochaeta sp. DS3sAY3a]	--	iron ion binding	KOG0157, KOG0157, KOG0157, Cytochrome P450 CYP4/CYP19/CYP26 subfamilies [Secondary metabolites biosynthesis, transport and catabolism, Lipid transport and metabolism].	--
Pm_10419	Mycosphaerella graminicola	COFACTOR: Heme group (By similarity).	ID:PF00067; Description: p450	Triticum and possibly a few other grasses	herb	Leaf spot or speckled leaf blotch of wheat	increased_virulence_(hypervirulence)	putative cytochrome P450 [Corynespora cassiicola Philippines]	--	iron ion binding	KOG0156, KOG0156, KOG0156, Cytochrome P450 CYP2 subfamily [Secondary metabolites biosynthesis, transport and catabolism].	--
Pm_10429	Botryotinia fuckeliana	Unknown	Various plant families	plants	Grey mould. Parasite or saprophyte	Gray Mould	loss_of_pathogenicity	Uncharacterized protein BP5553_00112 [Phialophora cf. hyalina BP 5553]	--	integral component of membrane	KOG0254, KOG0254, KOG0254, Predicted transporter (major facilitator superfamily) [General function prediction only].	--
Pm_10445	Botryotinia fuckeliana	Unknown	Various plant families	plants	Grey mould. Parasite or saprophyte	Gray Mould	unaffected_pathogenicity__reduced_virulence	predicted protein [Leptosphaeria maculans JN3]	--	--	--	--
Pm_10453	Cercospora nicotianae	Unknown	Numerous taxa in Solanaceae	xyloid	Leaf spot	Leaf Spot	--	hypothetical protein IQ07DRAFT_578468 [Pyrenochaeta sp. DS3sAY3a]	--	FAD binding	--	--
Pm_10462	Cladosporium fulvum	COFACTOR: FAD (By similarity).	ID:PF05199; Description: GMC_oxred_C	ID:PF00732; Description: GMC_oxred_C	Lycopersicon esculentum (Solanaceae)	xyloid	reduced_virulence	similar to alcohol oxidase [Leptosphaeria maculans JN3]	alcohol oxidase	oxidoreductase activity, acting on CH-OH group of donors	KOG1238, KOG1238, KOG1238, Glucose dehydrogenase/choline dehydrogenase/mandelonitrile lyase (GMC oxidoreductase family) [General function prediction only].	nan
Pm_1047	Cercospora nicotianae	Unknown	Numerous taxa in Solanaceae	xyloid	Leaf spot	Leaf Spot	--	FAD-binding domain-containing protein [Pyrenochaeta sp. DS3sAY3a]	--	catalytic activity	--	nan
Pm_10472	Mycosphaerella graminicola	COFACTOR: Heme group (By similarity).	ID:PF00067; Description: p450	Triticum and possibly a few other grasses	herb	Leaf spot or speckled leaf blotch of wheat	--	hypothetical protein AA0112_g5136 [Alternaria arborescens]	--	monooxygenase activity	KOG0157, KOG0157, KOG0157, Cytochrome P450 CYP4/CYP19/CYP26 subfamilies [Secondary metabolites biosynthesis, transport and catabolism, Lipid transport and metabolism].	--
Pm_10474	Cercospora nicotianae	Unknown	ID:PF00891; Description: FAD_binding_3	Numerous taxa in Solanaceae	xyloid	Leaf spot	reduced_virulence__unaffected_pathogenicity	FAD/NAD(P)-binding domain-containing protein [Corynespora cassiicola Philippines]	--	FAD binding	KOG2614, KOG2614, KOG2614, Kynurenine 3-monooxygenase and related flavoprotein monooxygenases [Energy production and conversion, General function prediction only].	--
Pm_10486	Cochliobolus heterostrophus	SIMILARITY: Belongs to the bZIP family.	ID:PF08601; Description: bZIP_1	Zea mays	herb	Southern leaf blight of maize	unaffected_pathogenicity	hypothetical protein IQ06DRAFT_374480 [Stagonospora sp. SRC1lsM3a]	--	DNA-binding transcription factor activity	--	--
Pm_1049	Cochliobolus heterostrophus	SIMILARITY: Belongs to the bZIP family.	ID:PF08601; Description: bZIP_1	Zea mays	herb	Southern leaf blight of maize	unaffected_pathogenicity	hypothetical protein IQ07DRAFT_582381 [Pyrenochaeta sp. DS3sAY3a]	--	DNA-binding transcription factor activity	--	--
Pm_10495	Magnaporthe oryzae	Unknown	Poaceae, especially important on Oryzae	herb	Rice blast	Rice Blast	reduced_virulence	hypothetical protein LEMA_P056840.1 [Leptosphaeria maculans JN3]	--	--	--	--
Pm_10498	Fusarium oxysporum	Unknown	ID:PF08407; Description: Chitin_synth_1	Multiple genera in multiple families	plants	Blights, wilts, rots of various sorts	reduced_virulence	chitin synthase 2 [Pyrenophora seminiperda CCB06]	chitin synthase	chitin synthase activity	KOG2571, KOG2571, KOG2571, Chitin synthase/hyaluronan synthase (glycosyltransferases) [Cell wall/membrane/envelope biogenesis].	cellulose synthase (EC 2.4.1.12); chitin synthase (EC 2.4.1.16); dolichyl-phosphate beta-D-mannosyltransferase (EC 2.4.1.83); dolichyl-phosphate beta-glucosyltransferase (EC 2.4.1.117); N-acetylglucosaminyltransferase (EC 2.4.1.-); N-acetylgalactosaminyltransferase (EC 2.4.1.-); hyaluronan synthase (EC 2.4.1.212); chitin oligosaccharide synthase (EC 2.4.1.-); beta-1,3-glucan synthase (EC 2.4.1.34…
Pm_10510	Botryotinia fuckeliana	SIMILARITY: Belongs to the FKBP-type PPIase family.	Various plant families	plants	Grey mould. Parasite or saprophyte	Gray Mould	reduced_virulence__unaffected_pathogenicity__increased_virulence_(hypervirulence)	similar to FKBP-type peptidyl-prolyl isomerase [Leptosphaeria maculans JN3]	--	--	KOG0544, KOG0544, KOG0544, FKBP-type peptidyl-prolyl cis-trans isomerase [Posttranslational modification, protein turnover, chaperones].	--
Pm_10514	Cochliobolus heterostrophus	Unknown	Zea mays	herb	Southern leaf blight of maize	Leaf Blight	lethal	Coatomer subunit beta' [Alternaria tenuissima]	coatomer subunit beta'	structural molecule activity	KOG0276, KOG0276, KOG0276, Vesicle coat complex COPI, beta' subunit [Intracellular trafficking, secretion, and vesicular transport].	--
Pm_10516	Magnaporthe grisea	SIMILARITY: Belongs to the AAA ATPase family.	Digitaria (Poaceae)	herb	Leaf spot	Leaf Spot	reduced_virulence	similar to ATPase family AAA domain-containing protein 1 [Leptosphaeria maculans JN3]	vesicle-fusing ATPase	ATP binding	KOG0737, KOG0737, KOG0737, AAA+-type ATPase [Posttranslational modification, protein turnover, chaperones].	--
Pm_10526	Botryotinia fuckeliana	Unknown	Various plant families	plants	Grey mould. Parasite or saprophyte	Gray Mould	--	predicted protein [Leptosphaeria maculans JN3]	--	--	--	--
Pm_10550	Magnaporthe oryzae	Unknown	Poaceae, especially important on Oryzae	herb	Rice blast	Rice Blast	--	hypothetical protein TW65_00635 [Stemphylium lycopersici]	--	integral component of membrane	KOG2504, KOG2504, KOG2504, Monocarboxylate transporter [Carbohydrate transport and metabolism].	--
Pm_10564	Colletotrichum gloeosporioides	Unknown	Multiple genera in multiple families	plants	'Anthracnose of stems and leaves, dieback, root rot, leaf spot, blossom rot, fruit rot (dieback and ripe rot), seedling blight.' (Mordue 1971)	Anthracnose	--	similar to acyltransferase [Leptosphaeria maculans JN3]	--	transferase activity, transferring acyl groups other than amino-acyl groups	--	--
Pm_10569	Fusarium oxysporum	SIMILARITY: Contains 1 Zn(2)-C6 fungal-type DNA-binding domain.	ID:PF00172; Description: Fungal_trans	Multiple genera in multiple families	plants	Blights, wilts, rots of various sorts	--	hypothetical protein IQ07DRAFT_685317 [Pyrenochaeta sp. DS3sAY3a]	--	DNA binding	KOG1535, KOG1535, KOG1535, Predicted fumarylacetoacetate hydralase [General function prediction only].	--
Pm_10579	Phaeosphaeria nodorum	Unknown	Multiple genera of Poaceae and Blysmus compressus (Cyperaceae)	herb	Glume blotch of wheat and other grasses	Glume Blotch	unaffected_pathogenicity	hypothetical protein IQ07DRAFT_531823 [Pyrenochaeta sp. DS3sAY3a]	--	DNA binding	KOG2614, KOG2614, KOG2614, Kynurenine 3-monooxygenase and related flavoprotein monooxygenases [Energy production and conversion, General function prediction only].	--
Pm_10582	Botryotinia fuckeliana	Unknown	Various plant families	plants	Grey mould. Parasite or saprophyte	Gray Mould	--	hypothetical protein AALT_g2638 [Alternaria alternata]	--	--	--	--
Pm_10583	Cercospora nicotianae	Unknown	Numerous taxa in Solanaceae	xyloid	Leaf spot	Leaf Spot	reduced_virulence	hypothetical protein AA0112_g10595 [Alternaria arborescens]	--	oxidoreductase activity	--	nan
Pm_10584	Phytophthora infestans	Unknown	Principal hosts are Solanaceae including Solanum spp. (potato) and Lycopersicon esculentum (tomato). Also occurs on hosts in 15 other genera and in ten other families (Erwin & Ribeiro 1996)	herb	Late blight of potato and tomato. Overwinters in tubers. Several races occur. Also causes leaf blights and, rarely, damping off, flower, and fruit b	Blight	--	predicted protein [Leptosphaeria maculans JN3]	--	chitin binding	--	murein polymerase (EC 2.4.1.129).
Pm_10585	Magnaporthe oryzae	Unknown	ID:Pfam-B_281; Description: PB000281	Poaceae, especially important on Oryzae	herb	Rice blast	reduced_virulence	hypothetical protein LEMA_P032080.1 [Leptosphaeria maculans JN3]	--	protein kinase activity	--	--
Pm_10597	Magnaporthe oryzae	SIMILARITY: Belongs to the short-chain dehydrogenases/reductases (SDR) family.	Poaceae, especially important on Oryzae	herb	Rice blast	Rice Blast	reduced_virulence	hypothetical protein COCMIDRAFT_98805 [Bipolaris oryzae ATCC 44560]	--	oxidoreductase activity	KOG0725, KOG0725, KOG0725, Reductases with broad range of substrate specificities [General function prediction only].	--
Pm_10610	Magnaporthe oryzae	SIMILARITY: Contains 1 SH3 domain.	Poaceae, especially important on Oryzae	herb	Rice blast	Rice Blast	reduced_virulence	hypothetical protein IQ06DRAFT_268987 [Stagonospora sp. SRC1lsM3a]	--	protein binding	KOG1118, KOG1118, KOG1118, Lysophosphatidic acid acyltransferase endophilin/SH3GL, involved in synaptic vesicle formation [Lipid transport and metabolism, Signal transduction mechanisms].	--
Pm_10625	Glomerella cingulata	Unknown	Multiple genera in multiple families	plants	Anthracnose of stems and leaves, dieback, root rot, leaf spot, blossom rot, fruit rot (dieback and ripe rot), seedling blight.' (Mordue 1971)	Anthracnose	--	hypothetical protein LEMA_P058060.1 [Leptosphaeria maculans JN3]	--	--	KOG0161, KOG0161, KOG0161, Myosin class II heavy chain [Cytoskeleton].	--
Pm_10642	Fusarium oxysporum	SIMILARITY: Contains 1 Zn(2)-C6 fungal-type DNA-binding domain.	ID:PF00172; Description: Fungal_trans	Multiple genera in multiple families	plants	Blights, wilts, rots of various sorts	unaffected_pathogenicity__reduced_virulence	cutinase transcription factor 1 alpha [Stemphylium lycopersici]	--	DNA-binding transcription factor activity, RNA polymerase II-specific	--	xyloglucan:xyloglucosyltransferase (EC 2.4.1.207); keratan-sulfate endo-1,4-beta-galactosidase (EC 3.2.1.103); endo-1,3-beta-glucanase (EC 3.2.1.39); endo-1,3(4)-beta-glucanase (EC 3.2.1.6); licheninase (EC 3.2.1.73); beta-agarase (EC 3.2.1.81); kappa;-carrageenase (EC 3.2.1.83); xyloglucanase (EC 3.2.1.151)
Pm_10647	Magnaporthe oryzae	Unknown	Poaceae, especially important on Oryzae	herb	Rice blast	Rice Blast	reduced_virulence	hypothetical protein SNOG_12755 [Parastagonospora nodorum SN15]	--	--	--	--
Pm_10675	Botryotinia fuckeliana	SIMILARITY: Belongs to the FKBP-type PPIase family.	Various plant families	plants	Grey mould. Parasite or saprophyte	Gray Mould	--	fk506-binding protein 3 [Stemphylium lycopersici]	FK506-binding nuclear protein	ornithine decarboxylase inhibitor activity	KOG0552, KOG0552, KOG0552, FKBP-type peptidyl-prolyl cis-trans isomerase [Posttranslational modification, protein turnover, chaperones].	--
Pm_10680	Ustilago maydis	CATALYTIC ACTIVITY: ATP + a protein = ADP + a phosphoprotein.	ID:PF00069; Description: Pkinase	Euchlaena spp., Zea spp. (Poaceae)	herb	Smut. Corn smut	unaffected_pathogenicity	serine threonine-protein kinase cbk1 [Stemphylium lycopersici]	--	protein kinase activity	KOG0605, KOG0605, KOG0605, NDR and related serine/threonine kinases [General function prediction only].	Modules of approx. 100 residues and which are found in a large number of bacterial enzymes. The cellulose-binding function has been demonstrated in many cases. Several of these modules have been shown to also bind chitin or xylan.
Pm_10683	Phaeosphaeria nodorum	Unknown	Multiple genera of Poaceae and Blysmus compressus (Cyperaceae)	herb	Glume blotch of wheat and other grasses	Glume Blotch	reduced_virulence__unaffected_pathogenicity__increased_virulence_(hypervirulence)	short-chain dehydrogenase [Stemphylium lycopersici]	--	--	KOG1208, KOG1208, KOG1208, Dehydrogenases with different specificities (related to short-chain alcohol dehydrogenases) [Secondary metabolites biosynthesis, transport and catabolism].	--
Pm_10704	Mycosphaerella graminicola	COFACTOR: Heme group (By similarity).	ID:PF00067; Description: p450	Triticum and possibly a few other grasses	herb	Leaf spot or speckled leaf blotch of wheat	reduced_virulence	similar to cytochrome P450 alkane hydroxylase [Leptosphaeria maculans JN3]	--	iron ion binding	KOG0157, KOG0157, KOG0157, Cytochrome P450 CYP4/CYP19/CYP26 subfamilies [Secondary metabolites biosynthesis, transport and catabolism, Lipid transport and metabolism].	UDP-Gal: galactomannan alpha-1,6-galactosyltransferase (EC 2.4.1.-); UDP-Xyl: xyloglucan alpha-1,6-xylosyltransferase (EC 2.4.2.39); alpha-1,2-galactosyltransferase (EC 2.4.1.-)
Pm_10713	Mycosphaerella graminicola	SIMILARITY: Contains 1 SAM (sterile alpha motif) domain.	ID:PF00069; Description: Pkinase	ID:PF00536; Description: Pkinase	Triticum and possibly a few other grasses	herb	--	hypothetical protein IQ06DRAFT_235217 [Stagonospora sp. SRC1lsM3a]	--	--	KOG3087, KOG3087, KOG3087, Serine/threonine protein kinase [General function prediction only].	--
Pm_10716	Magnaporthe grisea	Unknown	Digitaria (Poaceae)	herb	Leaf spot	Leaf Spot	reduced_virulence	similar to alpha,alpha-trehalose-phosphate synthase subunit [Leptosphaeria maculans JN3]	trehalose 6-phosphate synthase	catalytic activity	KOG1050, KOG1050, KOG1050, Trehalose-6-phosphate synthase component TPS1 and related subunits [Carbohydrate transport and metabolism].	alpha,alpha-trehalose-phosphate synthase [UDP-forming] (EC 2.4.1.15)
Pm_10759	Septoria lycopersici	Unknown	ID:PF01915; Description: Glyco_hydro_3	Primarily tomato, Lycopersicon esculentum, also Solanum spp. and other Solanaceae	herb	Leaf spot	--	hypothetical protein LEMA_P044180.1 [Leptosphaeria maculans JN3]	--	hydrolase activity, hydrolyzing O-glycosyl compounds	--	beta-glucosidase (EC 3.2.1.21); xylan 1,4-beta-xylosidase (EC 3.2.1.37); beta-N-acetylhexosaminidase (EC 3.2.1.52); glucan 1,3-beta-glucosidase (EC 3.2.1.58); glucan 1,4-beta-glucosidase (EC 3.2.1.74); exo-1,3-1,4-glucanase (EC 3.2.1.-); alphalpha-L-arabinofuranosidase (EC 3.2.1.55).
Pm_10760	Fusarium venenatum	SUBUNIT: The nucleosome is a histone octamer containing two molecules each of H2A, H2B, H3 and H4 assembled in one H3-H4 heterotetramer and two H2A-H2B heterodimers. The octamer wraps approximately 147 bp of DNA (By similarity).	ID:PF00125; Description: Histone	plants	plants	allergy	--	hypothetical protein AOQ84DRAFT_86231, partial [Glonium stellatum]	--	nucleosome	KOG1745, KOG1745, KOG1745, Histones H3 and H4 [Chromatin structure and dynamics].	--
Pm_1078	Alternaria alternata	Unknown	Plant	plants	Leaf spot, rots	Leaf Spot	reduced_virulence	similar to enoyl-CoA hydratase [Leptosphaeria maculans JN3]	--	catalytic activity	KOG1680, KOG1680, KOG1680, Enoyl-CoA hydratase [Lipid transport and metabolism].	--
Pm_10833	Alternaria alternata	Unknown	ID:PF00668; Description: AMP-binding	ID:PF00550; Description: Condensation	Plant	plants	loss_of_pathogenicity	hypothetical protein SBOR_10028 [Sclerotinia borealis F-4128]	--	--	KOG1652, KOG1652, KOG1652, Mitochondrial import inner membrane translocase, subunit TIM17 [Intracellular trafficking, secretion, and vesicular transport].	--
Pm_10836	Magnaporthe oryzae	SIMILARITY: Contains 1 reverse transcriptase domain.	ID:PF00665; Description: Chromo	ID:PF00078; Description: rve	Poaceae, especially important on Oryzae	herb	--	gag-pol poly protein [Stemphylium lycopersici]	--	nucleic acid binding	--	--
Pm_10838	Magnaporthe oryzae	SIMILARITY: Contains 1 reverse transcriptase domain.	ID:PF00665; Description: Chromo	ID:PF00078; Description: rve	Poaceae, especially important on Oryzae	herb	--	gag-pol poly protein [Stemphylium lycopersici]	--	nucleic acid binding	--	--
Pm_10840	Magnaporthe oryzae	SIMILARITY: Contains 1 reverse transcriptase domain.	ID:PF00665; Description: Chromo	ID:PF00078; Description: rve	Poaceae, especially important on Oryzae	herb	--	gag-pol poly protein [Stemphylium lycopersici]	--	nucleic acid binding	--	--
Pm_10843	Mycosphaerella graminicola	SIMILARITY: Contains 1 SAM (sterile alpha motif) domain.	ID:PF00069; Description: Pkinase	ID:PF00536; Description: Pkinase	Triticum and possibly a few other grasses	herb	--	hypothetical protein AA0119_g13275 [Alternaria tenuissima]	--	protein kinase activity	KOG0594, KOG0594, KOG0594, Protein kinase PCTAIRE and related kinases [General function prediction only].	--
Pm_1086	Cercospora zeae-maydis	Unknown	ID:PF03441; Description: DNA_photolyase	Zea mays (Poaceae)	herb	Gray leaf spot of corn	reduced_virulence	hypothetical protein LEMA_P113370.1 [Leptosphaeria maculans JN3]	--	--	KOG0133, KOG0133, KOG0133, Deoxyribodipyrimidine photolyase/cryptochrome [Replication, recombination and repair, Signal transduction mechanisms].	--
Pm_10882	Magnaporthe oryzae	SIMILARITY: Belongs to the RNase T2 family.	Poaceae, especially important on Oryzae	herb	Rice blast	Rice Blast	reduced_virulence	hypothetical protein LEMA_P098660.1 [Leptosphaeria maculans JN3]	--	RNA binding	KOG1642, KOG1642, KOG1642, Ribonuclease, T2 family [RNA processing and modification].	--
Pm_109	Phaeosphaeria nodorum	Unknown	Multiple genera of Poaceae and Blysmus compressus (Cyperaceae)	herb	Glume blotch of wheat and other grasses	Glume Blotch	unaffected_pathogenicity	MFS general substrate transporter [Pyrenochaeta sp. DS3sAY3a]	proton-dependent oligopeptide transporter, POT family	membrane	KOG1237, KOG1237, KOG1237, H+/oligopeptide symporter [Amino acid transport and metabolism].	--
Pm_10914	Botryotinia fuckeliana	Unknown	Various plant families	plants	Grey mould. Parasite or saprophyte	Gray Mould	--	MFS general substrate transporter [Periconia macrospinosa]	--	integral component of membrane	KOG0254, KOG0254, KOG0254, Predicted transporter (major facilitator superfamily) [General function prediction only].	--
Pm_1094	Botryotinia fuckeliana	Unknown	Various plant families	plants	Grey mould. Parasite or saprophyte	Gray Mould	unaffected_pathogenicity	similar to fungal specific transcription factor [Leptosphaeria maculans JN3]	--	DNA-binding transcription factor activity, RNA polymerase II-specific	--	--
Pm_1095	Gibberella zeae	Unknown	ID:PF01565; Description: BBE	Principal hosts: Poaceae, including Zea mays (corn), Triticum aestivum (wheat), and Oryza sativa (rice). Additional hosts: various plant families	herb	Seedling blight, pre- and post-emergence blight, root and foot rot, brown rot, culm decay, head or kernel blight (scab or ear scab) of cereals. Leaf	unaffected_pathogenicity	hypothetical protein CC77DRAFT_14547 [Alternaria alternata]	--	oxidoreductase activity	KOG1231, KOG1231, KOG1231, Proteins containing the FAD binding domain [Energy production and conversion].	nan
Pm_1096	Ustilago maydis	CAUTION: The sequence shown here is derived from an EMBL/GenBank/DDBJ whole genome shotgun (WGS) entry which is preliminary data.	Euchlaena spp., Zea spp. (Poaceae)	herb	Smut. Corn smut	Smut	--	similar to phosphoesterase [Leptosphaeria maculans JN3]	--	hydrolase activity	KOG1432, KOG1432, KOG1432, Predicted DNA repair exonuclease SIA1 [General function prediction only].	--
Pm_1102	Botryotinia fuckeliana	SIMILARITY: Belongs to the major facilitator superfamily. Sugar transporter (TC 2.A.1.1) family.	Various plant families	plants	Grey mould. Parasite or saprophyte	Gray Mould	unaffected_pathogenicity	general substrate transporter [Alternaria alternata]	--	transporter activity	KOG0254, KOG0254, KOG0254, Predicted transporter (major facilitator superfamily) [General function prediction only].	--
Pm_1103	Botryotinia fuckeliana	Unknown	Various plant families	plants	Grey mould. Parasite or saprophyte	Gray Mould	--	predicted protein [Leptosphaeria maculans JN3]	--	--	--	--
Pm_1108	Botryotinia fuckeliana	SIMILARITY: Belongs to the FKBP-type PPIase family.	Various plant families	plants	Grey mould. Parasite or saprophyte	Gray Mould	reduced_virulence	hypothetical protein IQ07DRAFT_581837 [Pyrenochaeta sp. DS3sAY3a]	FK506-binding protein 2	--	KOG0549, KOG0549, KOG0549, FKBP-type peptidyl-prolyl cis-trans isomerase [Posttranslational modification, protein turnover, chaperones].	--
Pm_1118	Alternaria alternata	Unknown	Plant	plants	Leaf spot, rots	Leaf Spot	--	similar to peroxisomal D3,D2-enoyl-CoA isomerase [Leptosphaeria maculans JN3]	peroxisomal 3,2-trans-enoyl-CoA isomerase	catalytic activity	KOG0016, KOG0016, KOG0016, Enoyl-CoA hydratase/isomerase [Lipid transport and metabolism].	--
Pm_1126	Gibberella zeae	Unknown	Principal hosts: Poaceae, including Zea mays (corn), Triticum aestivum (wheat), and Oryza sativa (rice). Additional hosts: various plant families	herb	Seedling blight, pre- and post-emergence blight, root and foot rot, brown rot, culm decay, head or kernel blight (scab or ear scab) of cereals. Leaf	Seedling Blight	reduced_virulence	hypothetical protein AA0111_g6879 [Alternaria arborescens]	--	lipid metabolic process	KOG4569, KOG4569, KOG4569, Predicted lipase [Lipid transport and metabolism].	--
Pm_1142	Botryotinia fuckeliana	Unknown	Various plant families	plants	Grey mould. Parasite or saprophyte	Gray Mould	--	hypothetical protein AA0118_g8377 [Alternaria tenuissima]	--	--	KOG4389, KOG4389, KOG4389, Acetylcholinesterase/Butyrylcholinesterase [Signal transduction mechanisms].	acetyl xylan esterase (EC 3.1.1.72).
Pm_1164	Magnaporthe oryzae	Unknown	Poaceae, especially important on Oryzae	herb	Rice blast	Rice Blast	reduced_virulence	hypothetical protein AA0112_g3535 [Alternaria arborescens]	--	integral component of membrane	KOG2504, KOG2504, KOG2504, Monocarboxylate transporter [Carbohydrate transport and metabolism].	--
Pm_117	Cochliobolus carbonum	CATALYTIC ACTIVITY: Endohydrolysis of (1->4)-beta-D-xylosidic linkages in xylans.	Unknown	ID:PF00457; Description: Glyco_hydro_11	Corn, Zea mays, sometimes on Sorghum (Poaceae) and various other plant families	plants	reduced_virulence	Endo-1,4-beta-xylanase A [Alternaria arborescens]	endo-1,4-beta-xylanase	hydrolase activity, hydrolyzing O-glycosyl compounds	--	xylanase (EC 3.2.1.8)
Pm_1180	Septoria lycopersici	Unknown	ID:PF01915; Description: Glyco_hydro_3	Primarily tomato, Lycopersicon esculentum, also Solanum spp. and other Solanaceae	herb	Leaf spot	unaffected_pathogenicity	similar to beta-glucosidase [Leptosphaeria maculans JN3]	--	hydrolase activity, hydrolyzing O-glycosyl compounds	--	beta-glucosidase (EC 3.2.1.21); xylan 1,4-beta-xylosidase (EC 3.2.1.37); beta-N-acetylhexosaminidase (EC 3.2.1.52); glucan 1,3-beta-glucosidase (EC 3.2.1.58); glucan 1,4-beta-glucosidase (EC 3.2.1.74); exo-1,3-1,4-glucanase (EC 3.2.1.-); alphalpha-L-arabinofuranosidase (EC 3.2.1.55).
Pm_1191	Magnaporthe grisea	SIMILARITY: Belongs to the ABC transporter superfamily.	ID:PF00005; Description: ABC_membrane	Digitaria (Poaceae)	herb	Leaf spot	loss_of_pathogenicity	similar to multidrug resistance protein 2 [Leptosphaeria maculans JN3]	--	ATP binding	KOG0055, KOG0055, KOG0055, Multidrug/pheromone exporter, ABC superfamily [Secondary metabolites biosynthesis, transport and catabolism].	sucrose synthase (EC 2.4.1.13); sucrose-phosphate synthase (EC 2.4.1.14); alpha-glucosyltransferase (EC 2.4.1.52); lipopolysaccharide N-acetylglucosaminyltransferase (EC 2.4.1.56); GDP-Man alpha-mannosyltransferase (EC 2.4.1.-); 1,2-diacylglycerol 3-glucosyltransferase (EC 2.4.1.157); diglucosyl diacylglycerol synthase (EC 2.4.1.208); digalactosyldiacylglycerol synthase (EC 2.4.1.141); trehalose …
Pm_12	Magnaporthe oryzae	COFACTOR: Zinc (By similarity).	ID:PF00107; Description: ADH_N	Poaceae, especially important on Oryzae	herb	Rice blast	--	alcohol dehydrogenase [Stagonospora sp. SRC1lsM3a]	--	oxidoreductase activity	KOG1198, KOG1198, KOG1198, Zinc-binding oxidoreductase [Energy production and conversion, General function prediction only].	--
Pm_121	Cercospora nicotianae	Unknown	Numerous taxa in Solanaceae	xyloid	Leaf spot	Leaf Spot	unaffected_pathogenicity	MFS general substrate transporter [Alternaria alternata]	--	integral component of membrane	KOG0255, KOG0255, KOG0255, Synaptic vesicle transporter SVOP and related transporters (major facilitator superfamily) [General function prediction only].	Modules of approx. 150 residues which always appear as a threefold internal repeat. The only apparent exception to this, xylanase II of Actinomadura sp. FC7 (GenBank U08894), is in fact not completely sequenced. These modules were first identified in several plant lectins such as ricin or agglutinin of Ricinus communis which bind galactose residues. The three-dimensional structure of a plant lect…
Pm_1217	Botryotinia fuckeliana	Unknown	Various plant families	plants	Grey mould. Parasite or saprophyte	Gray Mould	reduced_virulence	hypothetical protein LEMA_P118890.1 [Leptosphaeria maculans JN3]	--	--	KOG4389, KOG4389, KOG4389, Acetylcholinesterase/Butyrylcholinesterase [Signal transduction mechanisms].	--
Pm_1219	Botryotinia fuckeliana	Unknown	Various plant families	plants	Grey mould. Parasite or saprophyte	Gray Mould	--	hypothetical protein LEMA_P118910.1 [Leptosphaeria maculans JN3]	--	integral component of membrane	KOG0254, KOG0254, KOG0254, Predicted transporter (major facilitator superfamily) [General function prediction only].	--
Pm_1223	Fusarium oxysporum	SIMILARITY: Contains 1 Zn(2)-C6 fungal-type DNA-binding domain.	ID:PF00172; Description: Fungal_trans	Multiple genera in multiple families	plants	Blights, wilts, rots of various sorts	--	hypothetical protein IQ07DRAFT_21386 [Pyrenochaeta sp. DS3sAY3a]	--	DNA-binding transcription factor activity, RNA polymerase II-specific	--	--
Pm_1227	Ustilago maydis	Unknown	ID:PF07250; Description: DUF1929	Euchlaena spp., Zea spp. (Poaceae)	herb	Smut. Corn smut	reduced_virulence	hypothetical protein AG0111_g6584 [Alternaria gaisen]	glyoxal/methylglyoxal oxidase	chitin binding	--	Modules of approx. 40 residues. The chitin-binding function has been demonstrated in many cases. These modules are found attached to a number of chitinase catalytic domains, but also in non-catalytic proteins either in isolation or as multiple repeats.
Pm_1239	Magnaporthe oryzae	CATALYTIC ACTIVITY: Deoxynucleoside triphosphate + DNA(n) = diphosphate + DNA(n+1).	ID:PF00136; Description: DNA_pol_B	ID:PF03104; Description: DNA_pol_B	Poaceae, especially important on Oryzae	herb	reduced_virulence	similar to DNA polymerase zeta catalytic subunit [Leptosphaeria maculans JN3]	DNA polymerase zeta	nucleotide binding	KOG0968, KOG0968, KOG0968, DNA polymerase zeta, catalytic subunit [Replication, recombination and repair].	--
Pm_1252	Botryotinia fuckeliana	Unknown	Various plant families	plants	Grey mould. Parasite or saprophyte	Gray Mould	--	similar to siderophore iron transporter mirB [Leptosphaeria maculans JN3]	--	integral component of membrane	KOG0254, KOG0254, KOG0254, Predicted transporter (major facilitator superfamily) [General function prediction only].	--
Pm_1272	Botryotinia fuckeliana	SIMILARITY: Belongs to the major facilitator superfamily. Sugar transporter (TC 2.A.1.1) family.	Various plant families	plants	Grey mould. Parasite or saprophyte	Gray Mould	--	hypothetical protein LEMA_P012130.1 [Leptosphaeria maculans JN3]	--	transporter activity	KOG0254, KOG0254, KOG0254, Predicted transporter (major facilitator superfamily) [General function prediction only].	--
Pm_1277	Magnaporthe oryzae	SIMILARITY: Contains 1 reverse transcriptase domain.	ID:PF00665; Description: Chromo	ID:PF00078; Description: rve	Poaceae, especially important on Oryzae	herb	--	gag-pol poly protein [Stemphylium lycopersici]	--	nucleic acid binding	--	--
Pm_1288	Magnaporthe oryzae	Unknown	Poaceae, especially important on Oryzae	herb	Rice blast	Rice Blast	loss_of_pathogenicity	similar to APSES transcription factor StuA [Leptosphaeria maculans JN3]	--	DNA binding	--	--
Pm_1315	Magnaporthe grisea	Unknown	Digitaria (Poaceae)	herb	Leaf spot	Leaf Spot	--	hypothetical protein LEMA_P086350.1 [Leptosphaeria maculans JN3]	--	--	--	--
Pm_1316	Botryotinia fuckeliana	Unknown	Various plant families	plants	Grey mould. Parasite or saprophyte	Gray Mould	reduced_virulence	similar to carboxylesterase [Leptosphaeria maculans JN3]	--	--	KOG4389, KOG4389, KOG4389, Acetylcholinesterase/Butyrylcholinesterase [Signal transduction mechanisms].	acetyl xylan esterase (EC 3.1.1.72).
Pm_1319	Botryotinia fuckeliana	Unknown	Various plant families	plants	Grey mould. Parasite or saprophyte	Gray Mould	--	hypothetical protein LEMA_P116270.1 [Leptosphaeria maculans JN3]	--	--	--	--
Pm_1328	Magnaporthe oryzae	SIMILARITY: Contains 1 reverse transcriptase domain.	ID:PF00665; Description: Chromo	ID:PF00078; Description: rve	Poaceae, especially important on Oryzae	herb	--	unnamed protein product [Zymoseptoria tritici ST99CH_1A5]	--	--	--	--
Pm_1331	Ustilago maydis	Unknown	Euchlaena spp., Zea spp. (Poaceae)	herb	Smut. Corn smut	Smut	reduced_virulence	WD40 repeat-like protein [Stagonospora sp. SRC1lsM3a]	--	protein binding	KOG0305, KOG0305, KOG0305, Anaphase promoting complex, Cdc20, Cdh1, and Ama1 subunits [Cell cycle control, cell division, chromosome partitioning, Posttranslational modification, protein turnover, chaperones].	--
Pm_1355	Alternaria alternata	SIMILARITY: Belongs to the short-chain dehydrogenases/reductases (SDR) family.	Plant	plants	Leaf spot, rots	Leaf Spot	--	--	--	gnl|CDD|228672	--	--
Pm_1367	Glomerella acutata	Unknown	Multiple genera in multiple families	plants	Anthracnose, canker, leaf spot, shepherd's crook, fruit rot, etc	Anthracnose	--	predicted protein [Leptosphaeria maculans JN3]	--	--	--	--
Pm_1371	Cochliobolus heterostrophus	Unknown	Zea mays	herb	Southern leaf blight of maize	Leaf Blight	--	similar to WD repeat protein [Leptosphaeria maculans JN3]	pre-rRNA-processing protein IPI3	protein binding	KOG0646, KOG0646, KOG0646, WD40 repeat protein [General function prediction only].	--
Pm_1373	Magnaporthe grisea	SIMILARITY: Belongs to the small GTPase superfamily. Rho family.	Digitaria (Poaceae)	herb	Leaf spot	Leaf Spot	loss_of_pathogenicity	similar to rho3 protein [Leptosphaeria maculans JN3]	--	GTPase activity	KOG0393, KOG0393, KOG0393, Ras-related small GTPase, Rho type [General function prediction only].	sucrose synthase (EC 2.4.1.13); sucrose-phosphate synthase (EC 2.4.1.14); alpha-glucosyltransferase (EC 2.4.1.52); lipopolysaccharide N-acetylglucosaminyltransferase (EC 2.4.1.56); GDP-Man alpha-mannosyltransferase (EC 2.4.1.-); 1,2-diacylglycerol 3-glucosyltransferase (EC 2.4.1.157); diglucosyl diacylglycerol synthase (EC 2.4.1.208); digalactosyldiacylglycerol synthase (EC 2.4.1.141); trehalose …
Pm_1381	Phaeosphaeria nodorum	Unknown	Multiple genera of Poaceae and Blysmus compressus (Cyperaceae)	herb	Glume blotch of wheat and other grasses	Glume Blotch	increased_virulence_(hypervirulence)__unaffected_pathogenicity	NAD(P)-binding protein [Stagonospora sp. SRC1lsM3a]	--	oxidoreductase activity	KOG0725, KOG0725, KOG0725, Reductases with broad range of substrate specificities [General function prediction only].	--
Pm_1396	Colletotrichum lindemuthianum	SIMILARITY: Belongs to the cation transport ATPase (P-type) family.	ID:PF00403; Description: E1-E2_ATPase	ID:PF00702; Description: HMA	Multiple genera of Fabaceae. Rare reports on other taxa	herb	unaffected_pathogenicity__reduced_virulence	hypothetical protein AG0111_g6633 [Alternaria gaisen]	--	nucleotide binding	KOG0207, KOG0207, KOG0207, Cation transport ATPase [Inorganic ion transport and metabolism].	--
Pm_1413	Magnaporthe oryzae	SIMILARITY: Belongs to the short-chain dehydrogenases/reductases (SDR) family.	Poaceae, especially important on Oryzae	herb	Rice blast	Rice Blast	reduced_virulence	hypothetical protein A1O3_04527 [Capronia epimyces CBS 606.96]	--	oxidoreductase activity	KOG0725, KOG0725, KOG0725, Reductases with broad range of substrate specificities [General function prediction only].	--
Pm_1416	Fusarium oxysporum	SIMILARITY: Contains 1 Zn(2)-C6 fungal-type DNA-binding domain.	ID:PF00172; Description: Fungal_trans	Multiple genera in multiple families	plants	Blights, wilts, rots of various sorts	--	hypothetical protein HMPREF1541_04541 [Cyphellophora europaea CBS 101466]	--	DNA binding	--	--
Pm_1419	Phaeosphaeria nodorum	Unknown	Multiple genera of Poaceae and Blysmus compressus (Cyperaceae)	herb	Glume blotch of wheat and other grasses	Glume Blotch	--	hypothetical protein LEMA_P120090.1 [Leptosphaeria maculans JN3]	--	FAD binding	KOG2614, KOG2614, KOG2614, Kynurenine 3-monooxygenase and related flavoprotein monooxygenases [Energy production and conversion, General function prediction only].	--
Pm_144	Botryotinia fuckeliana	Unknown	Various plant families	plants	Grey mould. Parasite or saprophyte	Gray Mould	--	hypothetical protein LEMA_P104530.1 [Leptosphaeria maculans JN3]	--	--	--	--
Pm_1451	Magnaporthe grisea	SIMILARITY: Belongs to the AAA ATPase family.	Digitaria (Poaceae)	herb	Leaf spot	Leaf Spot	lethal	hypothetical protein LEMA_P120540.1 [Leptosphaeria maculans JN3]	--	protein binding	KOG0732, KOG0732, KOG0732, AAA+-type ATPase containing the bromodomain [Posttranslational modification, protein turnover, chaperones].	--
Pm_1472	Alternaria alternata	Unknown	ID:PF00668; Description: AMP-binding	ID:PF00550; Description: Condensation	Plant	plants	reduced_virulence	similar to nonribosomal peptide synthase [Leptosphaeria maculans JN3]	--	catalytic activity	KOG1176, KOG1176, KOG1176, Acyl-CoA synthetase [Lipid transport and metabolism].	cellulose synthase (EC 2.4.1.12); chitin synthase (EC 2.4.1.16); dolichyl-phosphate beta-D-mannosyltransferase (EC 2.4.1.83); dolichyl-phosphate beta-glucosyltransferase (EC 2.4.1.117); N-acetylglucosaminyltransferase (EC 2.4.1.-); N-acetylgalactosaminyltransferase (EC 2.4.1.-); hyaluronan synthase (EC 2.4.1.212); chitin oligosaccharide synthase (EC 2.4.1.-); beta-1,3-glucan synthase (EC 2.4.1.34…
Pm_1478	Mycosphaerella graminicola	COFACTOR: Heme group (By similarity).	ID:PF00067; Description: p450	Triticum and possibly a few other grasses	herb	Leaf spot or speckled leaf blotch of wheat	--	similar to cytochrome P450 [Leptosphaeria maculans JN3]	--	monooxygenase activity	KOG0684, KOG0684, KOG0684, Cytochrome P450 [Secondary metabolites biosynthesis, transport and catabolism].	--
Pm_148	Botryotinia fuckeliana	SIMILARITY: Belongs to the ABC transporter superfamily.	ID:PF00005; Description: ABC2_membrane	ID:PF06422; Description: ABC_tran	Various plant families	plants	unaffected_pathogenicity__reduced_virulence__chemistry_target:_sensitivity_to_chemical	hypothetical protein PENARI_c016G04694 [Penicillium arizonense]	--	ATP binding	KOG0065, KOG0065, KOG0065, Pleiotropic drug resistance proteins (PDR1-15), ABC superfamily [Secondary metabolites biosynthesis, transport and catabolism].	--
Pm_1493	Fusarium oxysporum	SIMILARITY: Contains 1 Zn(2)-C6 fungal-type DNA-binding domain.	ID:PF00172; Description: Fungal_trans	Multiple genera in multiple families	plants	Blights, wilts, rots of various sorts	unaffected_pathogenicity	hypothetical protein AA0114_g12930 [Alternaria tenuissima]	--	DNA binding	--	d-4,5 unsaturated beta-glucuronyl hydrolase (EC 3.2.1.-)
Pm_1498	Fusarium oxysporum	SIMILARITY: Contains 1 Zn(2)-C6 fungal-type DNA-binding domain.	ID:PF00172; Description: Fungal_trans	Multiple genera in multiple families	plants	Blights, wilts, rots of various sorts	unaffected_pathogenicity	hypothetical protein LEMA_P008840.1 [Leptosphaeria maculans JN3]	--	DNA-binding transcription factor activity, RNA polymerase II-specific	--	--
Pm_15	Botryotinia fuckeliana	Unknown	Various plant families	plants	Grey mould. Parasite or saprophyte	Gray Mould	--	hypothetical protein IQ07DRAFT_292546 [Pyrenochaeta sp. DS3sAY3a]	--	--	--	--
Pm_1509	Alternaria alternata	Unknown	Plant	plants	Leaf spot, rots	Leaf Spot	reduced_virulence__unaffected_pathogenicity	acetyl-CoA synthetase-like protein [Stagonospora sp. SRC1lsM3a]	--	catalytic activity	KOG1176, KOG1176, KOG1176, Acyl-CoA synthetase [Lipid transport and metabolism].	--
Pm_1513	Alternaria alternata	Unknown	Plant	plants	Leaf spot, rots	Leaf Spot	loss_of_pathogenicity	similar to phenylacetyl-CoA ligase [Leptosphaeria maculans JN3]	--	catalytic activity	KOG1176, KOG1176, KOG1176, Acyl-CoA synthetase [Lipid transport and metabolism].	--
Pm_1534	Colletotrichum gloeosporioides	Unknown	Multiple genera in multiple families	plants	'Anthracnose of stems and leaves, dieback, root rot, leaf spot, blossom rot, fruit rot (dieback and ripe rot), seedling blight.' (Mordue 1971)	Anthracnose	--	hypothetical protein LEMA_P010090.1 [Leptosphaeria maculans JN3]	--	transferase activity, transferring acyl groups other than amino-acyl groups	--	--
Pm_1536	Ustilago maydis	CAUTION: The sequence shown here is derived from an EMBL/GenBank/DDBJ whole genome shotgun (WGS) entry which is preliminary data.	ID:PF04115; Description: Allantoicase	Euchlaena spp., Zea spp. (Poaceae)	herb	Smut. Corn smut	--	hypothetical protein LEMA_P010020.1 [Leptosphaeria maculans JN3]	--	allantoin catabolic process	KOG4145, KOG4145, KOG4145, Allantoicase [Nucleotide transport and metabolism].	--
Pm_1543	Botryotinia fuckeliana	FUNCTION: Occurs in almost all aerobically respiring organisms and serves to protect cells from the toxic effects of hydrogen peroxide (By similarity).	Unknown	ID:PF00199; Description: Catalase	ID:PF06628; Description: Catalase	Various plant families	unaffected_pathogenicity	similar to catalase [Leptosphaeria maculans JN3]	--	catalase activity	KOG0047, KOG0047, KOG0047, Catalase [Inorganic ion transport and metabolism].	--
Pm_1545	Magnaporthe oryzae	Unknown	Poaceae, especially important on Oryzae	herb	Rice blast	Rice Blast	increased_virulence_(hypervirulence)	hypothetical protein LEMA_P009850.1 [Leptosphaeria maculans JN3]	--	nucleic acid binding	KOG2462, KOG2462, KOG2462, C2H2-type Zn-finger protein [Transcription].	--
Pm_1549	Magnaporthe oryzae	Unknown	ID:PF04212.12; Description: MIT	Poaceae, especially important on Oryzae	herb	Rice blast	reduced_virulence	hypothetical protein LEMA_P009790.1 [Leptosphaeria maculans JN3]	--	--	KOG4462, KOG4462, KOG4462, WASP-interacting protein VRP1/WIP, contains WH2 domain [Cytoskeleton].	--
Pm_1570	Magnaporthe grisea	Unknown	Digitaria (Poaceae)	herb	Leaf spot	Leaf Spot	reduced_virulence	hypothetical protein LEMA_P009520.1 [Leptosphaeria maculans JN3]	transcriptional activator SPT8	protein binding	KOG0266, KOG0266, KOG0266, WD40 repeat-containing protein [General function prediction only].	--
Pm_1571	Botryotinia fuckeliana	Unknown	Various plant families	plants	Grey mould. Parasite or saprophyte	Gray Mould	lethal	hypothetical protein BHE90_008629 [Fusarium euwallaceae]	--	integral component of membrane	KOG0254, KOG0254, KOG0254, Predicted transporter (major facilitator superfamily) [General function prediction only].	--
Pm_1584	Magnaporthe grisea	Unknown	Digitaria (Poaceae)	herb	Leaf spot	Leaf Spot	unaffected_pathogenicity__reduced_virulence	woronin body major protein [Pyrenophora tritici-repentis Pt-1C-BFP]	--	--	KOG3271, KOG3271, KOG3271, Translation initiation factor 5A (eIF-5A) [Translation, ribosomal structure and biogenesis].	--
Pm_1603	Alternaria iridicola	SIMILARITY: Belongs to the short-chain dehydrogenases/reductases (SDR) family.	Belamcanda chinensis: Korea,Gladiolus ?gandavensis: Korea,Iris japonica: China,Iris missouriensis (Leaf spot.): Idaho; Montana; Oregon; Washington,Iris sp. (Leaf spot.): China; Texas; Washing	herb	Leaf spot	Leaf Spot	reduced_virulence	hypothetical protein PV06_09485 [Exophiala oligosperma]	--	--	KOG0725, KOG0725, KOG0725, Reductases with broad range of substrate specificities [General function prediction only].	--
Pm_1616	Fusarium oxysporum	SIMILARITY: Contains 1 Zn(2)-C6 fungal-type DNA-binding domain.	ID:PF00172; Description: Fungal_trans	Multiple genera in multiple families	plants	Blights, wilts, rots of various sorts	unaffected_pathogenicity	similar to beige/BEACH domain-containing protein [Leptosphaeria maculans JN3]	WD repeat and FYVE domain-containing protein 3	DNA-binding transcription factor activity, RNA polymerase II-specific	KOG1787, KOG1787, KOG1787, Kinase A-anchor protein Neurobeachin and related BEACH and WD40 repeat proteins [Intracellular trafficking, secretion, and vesicular transport].	chitinase (EC 3.2.1.14); endo-beta-N-acetylglucosaminidase (EC 3.2.1.96); xylanase inhibitor; concanavalin B; narbonin
Pm_1623	Magnaporthe oryzae	SIMILARITY: Contains 1 reverse transcriptase domain.	ID:PF00665; Description: Chromo	ID:PF00078; Description: rve	Poaceae, especially important on Oryzae	herb	--	gag-pol poly protein [Stemphylium lycopersici]	--	nucleic acid binding	--	--
Pm_1638	Mycosphaerella graminicola	COFACTOR: Heme group (By similarity).	ID:PF00067; Description: p450	Triticum and possibly a few other grasses	herb	Leaf spot or speckled leaf blotch of wheat	--	similar to NADPH-cytochrome P450 reductase [Leptosphaeria maculans JN3]	cytochrome P450 / NADPH-cytochrome P450 reductase	NADPH-hemoprotein reductase activity	KOG1158, KOG1158, KOG1158, NADP/FAD dependent oxidoreductase [Energy production and conversion].	sucrose synthase (EC 2.4.1.13); sucrose-phosphate synthase (EC 2.4.1.14); alpha-glucosyltransferase (EC 2.4.1.52); lipopolysaccharide N-acetylglucosaminyltransferase (EC 2.4.1.56); GDP-Man alpha-mannosyltransferase (EC 2.4.1.-); 1,2-diacylglycerol 3-glucosyltransferase (EC 2.4.1.157); diglucosyl diacylglycerol synthase (EC 2.4.1.208); digalactosyldiacylglycerol synthase (EC 2.4.1.141); trehalose …
Pm_1644	Phaeosphaeria nodorum	Unknown	Multiple genera of Poaceae and Blysmus compressus (Cyperaceae)	herb	Glume blotch of wheat and other grasses	Glume Blotch	--	hypothetical protein LEMA_P050140.1 [Leptosphaeria maculans JN3]	--	oxidoreductase activity	KOG0725, KOG0725, KOG0725, Reductases with broad range of substrate specificities [General function prediction only].	--
Pm_1664	Septoria lycopersici	Unknown	ID:PF01915; Description: Glyco_hydro_3	Primarily tomato, Lycopersicon esculentum, also Solanum spp. and other Solanaceae	herb	Leaf spot	unaffected_pathogenicity	similar to beta-glucosidase [Leptosphaeria maculans JN3]	--	hydrolase activity, hydrolyzing O-glycosyl compounds	--	beta-glucosidase (EC 3.2.1.21); xylan 1,4-beta-xylosidase (EC 3.2.1.37); beta-N-acetylhexosaminidase (EC 3.2.1.52); glucan 1,3-beta-glucosidase (EC 3.2.1.58); glucan 1,4-beta-glucosidase (EC 3.2.1.74); exo-1,3-1,4-glucanase (EC 3.2.1.-); alphalpha-L-arabinofuranosidase (EC 3.2.1.55).
Pm_1695	Magnaporthe oryzae	Unknown	Poaceae, especially important on Oryzae	herb	Rice blast	Rice Blast	--	hypothetical protein LEMA_P050780.1 [Leptosphaeria maculans JN3]	--	--	KOG2504, KOG2504, KOG2504, Monocarboxylate transporter [Carbohydrate transport and metabolism].	--
Pm_1699	Ustilago maydis	CATALYTIC ACTIVITY: ATP + a protein = ADP + a phosphoprotein.	ID:PF00069; Description: Pkinase	Euchlaena spp., Zea spp. (Poaceae)	herb	Smut. Corn smut	reduced_virulence	similar to serine/threonine-protein kinase nrc-2 [Leptosphaeria maculans JN3]	protein-serine/threonine kinase	protein kinase activity	KOG0610, KOG0610, KOG0610, Putative serine/threonine protein kinase [General function prediction only].	Binding to galactose and lactose has been demonstrated for the module of Micromonospora viridifaciens sialidase (PMID: 16239725). Binding to polygalacturonic acid has been shown for a Yersinia member (PMID: 17292916). Binding to LacNAc (beta-D-galactosyl-1,4-beta-D-N-acetylglucosamine) has been shown for an N-acetylglucosaminidase from Clostridium perfingens (PMID: 16990278).
Pm_17	Magnaporthe grisea	SIMILARITY: Contains 3 chitin-binding type-1 domains.	Digitaria (Poaceae)	herb	Leaf spot	Leaf Spot	unaffected_pathogenicity	hypothetical protein LEMA_P103570.1 [Leptosphaeria maculans JN3]	--	catalytic activity	--	acetyl xylan esterase (EC 3.1.1.72); chitin deacetylase (EC 3.5.1.41); chitooligosaccharide deacetylase (EC 3.5.1.-); peptidoglycan GlcNAc deacetylase (EC 3.5.1.-); peptidoglycan N-acetylmuramic acid deacetylase (EC 3.5.1.-).
Pm_1719	Glomerella lagenarium	Unknown	melons,cucumber	herb	anthracnose fruit rot	Anthracnose	loss_of_pathogenicity	Exosome complex exonuclease [Alternaria tenuissima]	exosome complex exonuclease DIS3/RRP44	RNA binding	KOG2102, KOG2102, KOG2102, Exosomal 3'-5' exoribonuclease complex, subunit Rrp44/Dis3 [Translation, ribosomal structure and biogenesis].	--
Pm_1745	Botryotinia fuckeliana	Unknown	Various plant families	plants	Grey mould. Parasite or saprophyte	Gray Mould	--	hypothetical protein LEMA_P053280.1 [Leptosphaeria maculans JN3]	--	--	--	--
Pm_1746	Mycosphaerella graminicola	COFACTOR: Heme group (By similarity).	ID:PF00067; Description: p450	Triticum and possibly a few other grasses	herb	Leaf spot or speckled leaf blotch of wheat	reduced_virulence	hypothetical protein LEMA_P053290.1 [Leptosphaeria maculans JN3]	--	iron ion binding	KOG0157, KOG0157, KOG0157, Cytochrome P450 CYP4/CYP19/CYP26 subfamilies [Secondary metabolites biosynthesis, transport and catabolism, Lipid transport and metabolism].	--
Pm_1752	Fusarium oxysporum	SIMILARITY: Belongs to the glycosyl hydrolase 28 family.	Multiple genera in multiple families	plants	Blights, wilts, rots of various sorts	Blight	unaffected_pathogenicity__reduced_virulence	hypothetical protein LEMA_P051060.1 [Leptosphaeria maculans JN3]	--	nucleosome	KOG2566, KOG2566, KOG2566, Beta-glucocerebrosidase [Carbohydrate transport and metabolism].	glucosylceramidase (EC 3.2.1.45); beta-1,6-glucanase (EC 3.2.1.75); beta-xylosidase (EC 3.2.1.37); beta-fucosidase (EC 3.2.1.38); beta-glucosidase (3.2.1.21); endo-beta-1,6-galactanase (EC:3.2.1.164)
Pm_1757	Glomerella lagenarium	Unknown	ID:PF00096; Description: STE	melons,cucumber	herb	anthracnose fruit rot	unaffected_pathogenicity	hypothetical protein LEMA_P051020.1 [Leptosphaeria maculans JN3]	--	nucleic acid binding	KOG2462, KOG2462, KOG2462, C2H2-type Zn-finger protein [Transcription].	--
Pm_176	Mycosphaerella graminicola	COFACTOR: Heme group (By similarity).	ID:PF00067; Description: p450	Triticum and possibly a few other grasses	herb	Leaf spot or speckled leaf blotch of wheat	--	similar to 50S ribosomal subunit L30 [Leptosphaeria maculans JN3]	large subunit ribosomal protein L46	iron ion binding	KOG0157, KOG0157, KOG0157, Cytochrome P450 CYP4/CYP19/CYP26 subfamilies [Secondary metabolites biosynthesis, transport and catabolism, Lipid transport and metabolism].	--
Pm_1768	Cercospora zeae-maydis	Unknown	Zea mays (Poaceae)	herb	Gray leaf spot of corn	Gray Leaf Spot	reduced_virulence	similar to MAP kinase [Leptosphaeria maculans JN3]	mitogen-activated protein kinase kinase kinase	protein kinase activity	KOG4645, KOG4645, KOG4645, MAPKKK (MAP kinase kinase kinase) SSK2 and related serine/threonine protein kinases [Signal transduction mechanisms].	chitinase (EC 3.2.1.14); endo-beta-N-acetylglucosaminidase (EC 3.2.1.96); xylanase inhibitor; concanavalin B; narbonin
Pm_1771	Magnaporthe grisea	CATALYTIC ACTIVITY: ATP + a protein = ADP + a phosphoprotein.	ID:PF00069; Description: Pkinase	Digitaria (Poaceae)	herb	Leaf spot	--	kinase-like protein [Glonium stellatum]	--	protein kinase activity	KOG0032, KOG0032, KOG0032, Ca2+/calmodulin-dependent protein kinase, EF-Hand protein superfamily [Signal transduction mechanisms].	--
Pm_1776	Epichloe festucae	SIMILARITY: Contains 1 FAD-binding FR-type domain.	ID:PF08022; Description: FAD_binding_8	ID:PF01794; Description: FAD_binding_8	ID:PF08030; Description: Ferric_reduct	plants	reduced_virulence	ferric reductase [Alternaria alternata]	--	oxidoreductase activity	KOG0039, KOG0039, KOG0039, Ferric reductase, NADH/NADPH oxidase and related proteins [Inorganic ion transport and metabolism, Secondary metabolites biosynthesis, transport and catabolism].	--
Pm_178	Leptosphaeria maculans	Unknown	Brassica spp. and other Brassicaceae	herb	Black leg, canker, dry rot, leaf spot	Canker	increased_virulence_(hypervirulence)	Cerato-platanin [Stagonospora sp. SRC1lsM3a]	--	--	--	--
Pm_1780	Gibberella zeae	Unknown	ID:PF01565; Description: BBE	Principal hosts: Poaceae, including Zea mays (corn), Triticum aestivum (wheat), and Oryza sativa (rice). Additional hosts: various plant families	herb	Seedling blight, pre- and post-emergence blight, root and foot rot, brown rot, culm decay, head or kernel blight (scab or ear scab) of cereals. Leaf	unaffected_pathogenicity	similar to FAD/FMN-containing isoamyl alcohol oxidase MreA [Leptosphaeria maculans JN3]	--	oxidoreductase activity	--	nan
Pm_1781	Magnaporthe grisea	Unknown	Digitaria (Poaceae)	herb	Leaf spot	Leaf Spot	--	hypothetical protein CC77DRAFT_1058833 [Alternaria alternata]	--	--	--	--
Pm_1787	Botryotinia fuckeliana	SIMILARITY: Belongs to the glycosyl hydrolase 28 family.	Various plant families	plants	Grey mould. Parasite or saprophyte	Gray Mould	unaffected_pathogenicity	Polygalacturonase [Alternaria arborescens]	galacturan 1,4-alpha-galacturonidase	polygalacturonase activity	--	polygalacturonase (EC 3.2.1.15); exo-polygalacturonase (EC 3.2.1.67); exo-polygalacturonosidase (EC 3.2.1.82); rhamnogalacturonase (EC 3.2.1.-); endo-xylogalacturonan hydrolase (EC 3.2.1.-); rhamnogalacturonan alpha-L-rhamnopyranohydrolase (EC 3.2.1.40)
Pm_1810	Colletotrichum lindemuthianum	SIMILARITY: Contains 1 Zn(2)-C6 fungal-type DNA-binding domain.	ID:PF00172; Description: Fungal_trans	Multiple genera of Fabaceae. Rare reports on other taxa	herb	Leaf, stem and pod anthracnose	reduced_virulence	similar to fungal specific transcription factor domain containing protein [Leptosphaeria maculans JN3]	--	DNA-binding transcription factor activity, RNA polymerase II-specific	--	--
Pm_183	Magnaporthe oryzae	Unknown	Poaceae, especially important on Oryzae	herb	Rice blast	Rice Blast	--	similar to RNA binding protein Jsn1 [Leptosphaeria maculans JN3]	--	nucleic acid binding	KOG4574, KOG4574, KOG4574, RNA-binding protein (contains RRM and Pumilio-like repeats) [General function prediction only].	--
Pm_1830	Septoria lycopersici	Unknown	ID:PF01915; Description: Glyco_hydro_3	Primarily tomato, Lycopersicon esculentum, also Solanum spp. and other Solanaceae	herb	Leaf spot	unaffected_pathogenicity__loss_of_pathogenicity	beta-glucosidase-like protein [Pyrenochaeta sp. DS3sAY3a]	beta-glucosidase	hydrolase activity, hydrolyzing O-glycosyl compounds	--	beta-glucosidase (EC 3.2.1.21); xylan 1,4-beta-xylosidase (EC 3.2.1.37); beta-N-acetylhexosaminidase (EC 3.2.1.52); glucan 1,3-beta-glucosidase (EC 3.2.1.58); glucan 1,4-beta-glucosidase (EC 3.2.1.74); exo-1,3-1,4-glucanase (EC 3.2.1.-); alphalpha-L-arabinofuranosidase (EC 3.2.1.55).
Pm_1835	Ustilago maydis	COFACTOR: FAD (By similarity).	ID:PF05199; Description: GMC_oxred_C	ID:PF00732; Description: GMC_oxred_C	Euchlaena spp., Zea spp. (Poaceae)	herb	reduced_virulence	hypothetical protein B5807_10890 [Epicoccum nigrum]	--	oxidoreductase activity, acting on CH-OH group of donors	KOG1238, KOG1238, KOG1238, Glucose dehydrogenase/choline dehydrogenase/mandelonitrile lyase (GMC oxidoreductase family) [General function prediction only].	nan
Pm_1836	Ustilago maydis	COFACTOR: FAD (By similarity).	ID:PF05199; Description: GMC_oxred_C	ID:PF00732; Description: GMC_oxred_C	Euchlaena spp., Zea spp. (Poaceae)	herb	reduced_virulence	choline dehydrogenase-like protein [Stagonospora sp. SRC1lsM3a]	--	oxidoreductase activity, acting on CH-OH group of donors	KOG1238, KOG1238, KOG1238, Glucose dehydrogenase/choline dehydrogenase/mandelonitrile lyase (GMC oxidoreductase family) [General function prediction only].	nan
Pm_1843	Alternaria alternata	Unknown	Plant	plants	Leaf spot, rots	Leaf Spot	--	voltage-gated potassium channel subunit beta-2 [Stemphylium lycopersici]	--	--	KOG1575, KOG1575, KOG1575, Voltage-gated shaker-like K+ channel, subunit beta/KCNAB [Energy production and conversion].	--
Pm_1848	Mycosphaerella graminicola	COFACTOR: Heme group (By similarity).	ID:PF00067; Description: p450	Triticum and possibly a few other grasses	herb	Leaf spot or speckled leaf blotch of wheat	unaffected_pathogenicity__reduced_virulence	pisatin demethylase [Pyrenochaeta sp. DS3sAY3a]	--	iron ion binding	KOG0157, KOG0157, KOG0157, Cytochrome P450 CYP4/CYP19/CYP26 subfamilies [Secondary metabolites biosynthesis, transport and catabolism, Lipid transport and metabolism].	--
Pm_1851	Phaeosphaeria nodorum	Unknown	Multiple genera of Poaceae and Blysmus compressus (Cyperaceae)	herb	Glume blotch of wheat and other grasses	Glume Blotch	--	short-chain dehydrogenase reductase sdr [Pyrenophora seminiperda CCB06]	--	oxidoreductase activity	KOG0725, KOG0725, KOG0725, Reductases with broad range of substrate specificities [General function prediction only].	--
Pm_1860	Alternaria alternata	Unknown	Plant	plants	Leaf spot, rots	Leaf Spot	unaffected_pathogenicity	conserved hypothetical protein [Pyrenophora tritici-repentis Pt-1C-BFP]	--	catalytic activity	KOG1176, KOG1176, KOG1176, Acyl-CoA synthetase [Lipid transport and metabolism].	chitinase (EC 3.2.1.14); endo-beta-N-acetylglucosaminidase (EC 3.2.1.96); xylanase inhibitor; concanavalin B; narbonin
Pm_1862	Cercospora nicotianae	Unknown	Numerous taxa in Solanaceae	xyloid	Leaf spot	Leaf Spot	reduced_virulence	O-methyltransferase A [Pyrenophora tritici-repentis Pt-1C-BFP]	--	methyltransferase activity	KOG3178, KOG3178, KOG3178, Hydroxyindole-O-methyltransferase and related SAM-dependent methyltransferases [General function prediction only].	--
Pm_1863	Magnaporthe oryzae	SIMILARITY: Belongs to the short-chain dehydrogenases/reductases (SDR) family.	Poaceae, especially important on Oryzae	herb	Rice blast	Rice Blast	--	3-oxoacyl-(acyl-carrier-protein) reductase [Pyrenophora tritici-repentis Pt-1C-BFP]	--	--	KOG1205, KOG1205, KOG1205, Predicted dehydrogenase [Secondary metabolites biosynthesis, transport and catabolism].	--
Pm_1864	Botryotinia fuckeliana	Unknown	Various plant families	plants	Grey mould. Parasite or saprophyte	Gray Mould	reduced_virulence__unaffected_pathogenicity	ProP, Permease major facilitator superfamily [Pyrenophora tritici-repentis]	--	integral component of membrane	KOG0254, KOG0254, KOG0254, Predicted transporter (major facilitator superfamily) [General function prediction only].	--
Pm_1865	Cercospora nicotianae	Unknown	Numerous taxa in Solanaceae	xyloid	Leaf spot	Leaf Spot	--	FAD binding domain containing protein [Pyrenophora tritici-repentis Pt-1C-BFP]	--	oxidoreductase activity	KOG1231, KOG1231, KOG1231, Proteins containing the FAD binding domain [Energy production and conversion].	nan
Pm_1880	Mycosphaerella graminicola	Unknown	Triticum and possibly a few other grasses	herb	Leaf spot or speckled leaf blotch of wheat	Leaf Spot	reduced_virulence	similar to MAP kinase kinase (Mkk2) [Leptosphaeria maculans JN3]	mitogen-activated protein kinase kinase	protein kinase activity	KOG0581, KOG0581, KOG0581, Mitogen-activated protein kinase kinase (MAP2K) [Signal transduction mechanisms].	Modules of approx. 120 residues. The cellulose-binding function has been demonstrated in one case on amorphous cellulose and beta-1,4-xylan. Some of these modules also bind beta-1,3-glucan, beta-1,3-1,4-glucan, and beta-1,4-glucan.
Pm_1901	Glomerella cingulata	Unknown	ID:PF00201; Description: Glyco_transf_28	Multiple genera in multiple families	plants	'Anthracnose of stems and leaves, dieback, root rot, leaf spot, blossom rot, fruit rot (dieback and ripe rot), seedling blight.' (Mordue 1971)	reduced_virulence	similar to glycosyltransferase family 28 N-terminal domain protein [Leptosphaeria maculans JN3]	alpha-L-rhamnosidase	carbohydrate metabolic process	KOG1192, KOG1192, KOG1192, UDP-glucuronosyl and UDP-glucosyl transferase [Carbohydrate transport and metabolism, Energy production and conversion].	UDP-glucuronosyltransferase (EC 2.4.1.17); 2-hydroxyacylsphingosine 1-beta-galactosyltransferase (EC 2.4.1.45); N-acylsphingosine galactosyltransferase (EC 2.4.1.47); flavonol 3-O-glucosyltransferase (EC 2.4.1.91); indole-3-acetate beta-glucosyltransferase (EC 2.4.1.121); sterol glucosyltransferase (EC 2.4.1.173); ecdysteroid UDP-glucosyltransferase (EC 2.4.1.-); zeaxanthin glucosyltransferase (E…
Pm_1951	Alternaria alternata	Unknown	Plant	plants	Leaf spot, rots	Leaf Spot	reduced_virulence__unaffected_pathogenicity	similar to acyl CoA synthetase [Leptosphaeria maculans JN3]	--	catalytic activity	KOG1176, KOG1176, KOG1176, Acyl-CoA synthetase [Lipid transport and metabolism].	--
Pm_1953	Fusarium oxysporum	SIMILARITY: Contains 1 Zn(2)-C6 fungal-type DNA-binding domain.	ID:PF00172; Description: Fungal_trans	Multiple genera in multiple families	plants	Blights, wilts, rots of various sorts	unaffected_pathogenicity	hypothetical protein LEMA_P018460.1 [Leptosphaeria maculans JN3]	--	DNA-binding transcription factor activity, RNA polymerase II-specific	--	--
Pm_1968	Alternaria alternata	SIMILARITY: Belongs to the short-chain dehydrogenases/reductases (SDR) family.	Plant	plants	Leaf spot, rots	Leaf Spot	--	similar to short chain dehydrogenase/reductase family protein [Leptosphaeria maculans JN3]	--	--	KOG1205, KOG1205, KOG1205, Predicted dehydrogenase [Secondary metabolites biosynthesis, transport and catabolism].	--
Pm_1983	Ustilago maydis	Unknown	Euchlaena spp., Zea spp. (Poaceae)	herb	Smut. Corn smut	Smut	--	alpha-xylosidase [Pyrenochaeta sp. DS3sAY3a]	--	hydrolase activity, hydrolyzing O-glycosyl compounds	KOG1066, KOG1066, KOG1066, Glucosidase II catalytic (alpha) subunit and related enzymes, glycosyl hydrolase family 31 [Carbohydrate transport and metabolism, Cell wall/membrane/envelope biogenesis, Posttranslational modification, protein turnover, chaperones].	alpha-glucosidase (EC 3.2.1.20); alpha-1,3-glucosidase (EC 3.2.1.84); sucrase-isomaltase (EC 3.2.1.48) (EC 3.2.1.10); alpha-xylosidase (EC 3.2.1.-); alpha-glucan lyase (EC 4.2.2.13); isomaltosyltransferase (EC 2.4.1.-).
Pm_2001	Botryotinia fuckeliana	Unknown	Various plant families	plants	Grey mould. Parasite or saprophyte	Gray Mould	--	predicted protein [Leptosphaeria maculans JN3]	--	--	--	--
Pm_2015	Magnaporthe grisea	SIMILARITY: Belongs to the ABC transporter superfamily.	ID:PF00005; Description: ABC_membrane	Digitaria (Poaceae)	herb	Leaf spot	unaffected_pathogenicity	similar to ATP-binding cassette sub-family F member 2 [Leptosphaeria maculans JN3]	ATP-binding cassette, subfamily F, member 2	ATP binding	KOG0927, KOG0927, KOG0927, Predicted transporter (ABC superfamily) [General function prediction only].	--
Pm_2027	Fusarium oxysporum	SIMILARITY: Contains 1 Zn(2)-C6 fungal-type DNA-binding domain.	ID:PF00172; Description: Fungal_trans	Multiple genera in multiple families	plants	Blights, wilts, rots of various sorts	unaffected_pathogenicity	hypothetical protein LEMA_P019330.1 [Leptosphaeria maculans JN3]	--	DNA binding	--	--
Pm_203	Magnaporthe oryzae	Unknown	Poaceae, especially important on Oryzae	herb	Rice blast	Rice Blast	--	similar to pinin/SDK/memA domain containing protein [Leptosphaeria maculans JN3]	--	--	--	--
Pm_2061	Botryotinia fuckeliana	FUNCTION: Mitogen-activated protein kinase involved in a signal transduction pathway that is activated by changes in the osmolarity of the extracellular environment. Controls osmotic regulation of transcription of target genes (By similarity). Involved in vegetative and pathogenic development like conidia formation, sclerotial development, and in penetration into unwounded plant tissue.	SUBCELLULAR LOCATION: Cytoplasm (By similarity). Nucleus (By similarity).	DOMAIN: The TXY motif contains the threonine and tyrosine residues whose phosphorylation activates the MAP kinases.	PTM: Dually phosphorylated on Thr-171 and Tyr-173, which activates the enzyme (By similarity). Phosphorylated under osmotic stress, specific fungicides, and oxidative stress mediated by H(2)O(2) and menadione.	SIMILARITY: Belongs to the protein kinase superfamily. Ser/Thr protein kinase family. MAP kinase subfamily. HOG1 sub-subfamily.	loss_of_pathogenicity	similar to glycogen synthase kinase-3 beta [Leptosphaeria maculans JN3]	glycogen synthase kinase 3 beta	protein kinase activity	KOG0658, KOG0658, KOG0658, Glycogen synthase kinase-3 [Carbohydrate transport and metabolism].	chitinase (EC 3.2.1.14); endo-beta-N-acetylglucosaminidase (EC 3.2.1.96); xylanase inhibitor; concanavalin B; narbonin
Pm_2069	Magnaporthe oryzae	SIMILARITY: Contains 1 reverse transcriptase domain.	ID:PF00665; Description: Chromo	ID:PF00078; Description: rve	Poaceae, especially important on Oryzae	herb	--	gag-pol poly protein [Stemphylium lycopersici]	--	nucleic acid binding	--	--
Pm_2071	Magnaporthe grisea	Unknown	ID:PF10355; Description: DUF2427	Digitaria (Poaceae)	herb	Leaf spot	loss_of_pathogenicity	similar to integral membrane protein (Ytp1) [Leptosphaeria maculans JN3]	--	--	--	--
Pm_209	Alternaria alternata	SIMILARITY: Belongs to the short-chain dehydrogenases/reductases (SDR) family.	Plant	plants	Leaf spot, rots	Leaf Spot	increased_virulence_(hypervirulence)	nad(P)-binding protein [Stemphylium lycopersici]	--	--	KOG0725, KOG0725, KOG0725, Reductases with broad range of substrate specificities [General function prediction only].	--
Pm_2104	Magnaporthe oryzae	SIMILARITY: Contains 1 reverse transcriptase domain.	ID:PF00665; Description: Chromo	ID:PF00078; Description: rve	Poaceae, especially important on Oryzae	herb	--	gag-pol poly protein [Stemphylium lycopersici]	--	nucleic acid binding	--	--
Pm_2129	Mycosphaerella graminicola	Unknown	ID:PF00096; Description: STE	Triticum and possibly a few other grasses	herb	Leaf spot or speckled leaf blotch of wheat	reduced_virulence	similar to transcription factor steA [Leptosphaeria maculans JN3]	transcription factor STE12	nucleic acid binding	KOG2462, KOG2462, KOG2462, C2H2-type Zn-finger protein [Transcription].	--
Pm_2134	Cochliobolus heterostrophus	Unknown	Zea mays	herb	Southern leaf blight of maize	Leaf Blight	--	hypothetical protein LEMA_P022930.1 [Leptosphaeria maculans JN3]	--	protein binding	KOG0772, KOG0772, KOG0772, Uncharacterized conserved protein, contains WD40 repeat [Function unknown].	--
Pm_2151	Gibberella moniliformis	Unknown	ID:PF00400; Description: Striatin	Chrysanthemum sp.: Brazil ,Gossypium sp.: China,Saccharum officinarum: Taiwan,Litchi chinensis: China,Musa nana: China,Phyllostachys sp.: China,Sansevieria trifasciata: Hong Kong	xyloid	Disease Note: Bakanae disease of rice; fig endosepsis; ear rot of maize	reduced_virulence	hypothetical protein LEMA_P023130.1 [Leptosphaeria maculans JN3]	striatin 1/3/4	protein binding	KOG0266, KOG0266, KOG0266, WD40 repeat-containing protein [General function prediction only].	--
Pm_2163	Ustilago maydis	COFACTOR: FAD (By similarity).	ID:PF05199; Description: GMC_oxred_C	ID:PF00732; Description: GMC_oxred_C	Euchlaena spp., Zea spp. (Poaceae)	herb	reduced_virulence__unaffected_pathogenicity	hypothetical protein LEMA_P021380.1 [Leptosphaeria maculans JN3]	--	oxidoreductase activity, acting on CH-OH group of donors	KOG1238, KOG1238, KOG1238, Glucose dehydrogenase/choline dehydrogenase/mandelonitrile lyase (GMC oxidoreductase family) [General function prediction only].	nan
Pm_2187	Botryotinia fuckeliana	SIMILARITY: Belongs to the ABC transporter superfamily.	ID:PF00005; Description: ABC2_membrane	ID:PF06422; Description: ABC_tran	Various plant families	plants	unaffected_pathogenicity	similar to ATP-binding cassette transporter [Leptosphaeria maculans JN3]	--	ATP binding	KOG0061, KOG0061, KOG0061, Transporter, ABC superfamily (Breast cancer resistance protein) [Secondary metabolites biosynthesis, transport and catabolism].	sucrose synthase (EC 2.4.1.13); sucrose-phosphate synthase (EC 2.4.1.14); alpha-glucosyltransferase (EC 2.4.1.52); lipopolysaccharide N-acetylglucosaminyltransferase (EC 2.4.1.56); GDP-Man alpha-mannosyltransferase (EC 2.4.1.-); 1,2-diacylglycerol 3-glucosyltransferase (EC 2.4.1.157); diglucosyl diacylglycerol synthase (EC 2.4.1.208); digalactosyldiacylglycerol synthase (EC 2.4.1.141); trehalose …
Pm_2211	Botryotinia fuckeliana	Unknown	Various plant families	plants	Grey mould. Parasite or saprophyte	Gray Mould	--	mitochondrial ribosomal small subunit component protein [Pyrenophora tritici-repentis]	--	integral component of membrane	KOG0254, KOG0254, KOG0254, Predicted transporter (major facilitator superfamily) [General function prediction only].	--
Pm_2212	Ustilago maydis	Unknown	ID:PF07250; Description: DUF1929	Euchlaena spp., Zea spp. (Poaceae)	herb	Smut. Corn smut	--	similar to ricin-type beta-trefoil lectin domain/galactose oxidase domain protein [Leptosphaeria maculans JN3]	--	protein binding	KOG4441, KOG4441, KOG4441, Proteins containing BTB/POZ and Kelch domains, involved in regulatory/signal transduction processes [Signal transduction mechanisms, General function prediction only].	nan
Pm_2240	Botryotinia fuckeliana	Unknown	Various plant families	plants	Grey mould. Parasite or saprophyte	Gray Mould	--	hypothetical protein B0A52_02364 [Exophiala mesophila]	--	hydrolase activity	KOG1515, KOG1515, KOG1515, Arylacetamide deacetylase [Defense mechanisms].	alpha-1,2-L-fucosidase (EC 3.2.1.63); alpha-L-fucosidase (EC 3.2.1.51)
Pm_2244	Fusarium venenatum	SUBUNIT: The nucleosome is a histone octamer containing two molecules each of H2A, H2B, H3 and H4 assembled in one H3-H4 heterotetramer and two H2A-H2B heterodimers. The octamer wraps approximately 147 bp of DNA (By similarity).	ID:PF00125; Description: Histone	plants	plants	allergy	--	histone-fold-containing protein [Stagonospora sp. SRC1lsM3a]	histone H3	nucleosome	KOG1745, KOG1745, KOG1745, Histones H3 and H4 [Chromatin structure and dynamics].	--
Pm_2249	Magnaporthe grisea	Unknown	Digitaria (Poaceae)	herb	Leaf spot	Leaf Spot	--	hypothetical protein IQ07DRAFT_679479 [Pyrenochaeta sp. DS3sAY3a]	--	--	--	--
Pm_2255	Phaeosphaeria nodorum	COFACTOR: Pyridoxal phosphate (By similarity).	ID:PF00155; Description: Aminotran_1_2	Multiple genera of Poaceae and Blysmus compressus (Cyperaceae)	herb	Glume blotch of wheat and other grasses	reduced_virulence__loss_of_pathogenicity	similar to 5-aminolevulinate synthase [Leptosphaeria maculans JN3]	5-aminolevulinate synthase	catalytic activity	KOG1360, KOG1360, KOG1360, 5-aminolevulinate synthase [Coenzyme transport and metabolism].	--
Pm_227	Botryotinia fuckeliana	Unknown	Various plant families	plants	Grey mould. Parasite or saprophyte	Gray Mould	--	hypothetical protein AA0120_g6731 [Alternaria tenuissima]	--	--	--	--
Pm_2278	Fusarium oxysporum	SIMILARITY: Belongs to the mitochondrial carrier family.	Multiple genera in multiple families	plants	Blights, wilts, rots of various sorts	Blight	unaffected_pathogenicity__reduced_virulence	similar to mitochondrial folate carrier protein Flx1 [Leptosphaeria maculans JN3]	primary-amine oxidase	mitochondrial transport	KOG0764, KOG0764, KOG0764, Mitochondrial FAD carrier protein [Energy production and conversion].	--
Pm_2296	Magnaporthe oryzae	SIMILARITY: Belongs to the short-chain dehydrogenases/reductases (SDR) family.	Poaceae, especially important on Oryzae	herb	Rice blast	Rice Blast	reduced_virulence	similar to short-chain dehydrogenase/reductase SDR [Leptosphaeria maculans JN3]	--	oxidoreductase activity	KOG0725, KOG0725, KOG0725, Reductases with broad range of substrate specificities [General function prediction only].	--
Pm_2297	Magnaporthe oryzae	COFACTOR: Zinc (By similarity).	ID:PF00107; Description: ADH_N	Poaceae, especially important on Oryzae	herb	Rice blast	--	FAD/NAD(P)-binding domain-containing protein [Pyrenochaeta sp. DS3sAY3a]	--	N,N-dimethylaniline monooxygenase activity	KOG0023, KOG0023, KOG0023, Alcohol dehydrogenase, class V [Secondary metabolites biosynthesis, transport and catabolism].	--
Pm_23	Ustilago maydis	SIMILARITY: Belongs to the kinesin-like protein family.	ID:PF04325; Description: DUF465	ID:PF00225; Description: DUF465	Euchlaena spp., Zea spp. (Poaceae)	herb	reduced_virulence	hypothetical protein LEMA_P103500.1 [Leptosphaeria maculans JN3]	kinesin family member C1	microtubule motor activity	KOG0239, KOG0239, KOG0239, Kinesin (KAR3 subfamily) [Cytoskeleton].	Created from reading Schallus et al (2008) Mol Biol Cell. 19:3404-3414 [PMID: 18524852] and finding related domains attached to various glycosidases.
Pm_230	Magnaporthe grisea	Unknown	ID:PF08587; Description: Pkinase	Digitaria (Poaceae)	herb	Leaf spot	unaffected_pathogenicity	hypothetical protein LEMA_P105640.1 [Leptosphaeria maculans JN3]	--	protein kinase activity	KOG0583, KOG0583, KOG0583, Serine/threonine protein kinase [Signal transduction mechanisms].	--
Pm_2303	Phaeosphaeria nodorum	Unknown	Multiple genera of Poaceae and Blysmus compressus (Cyperaceae)	herb	Glume blotch of wheat and other grasses	Glume Blotch	--	similar to alpha/beta hydrolase fold-3 domain containing protein [Leptosphaeria maculans JN3]	--	oxidoreductase activity	KOG1515, KOG1515, KOG1515, Arylacetamide deacetylase [Defense mechanisms].	--
Pm_2307	Cochliobolus heterostrophus	SIMILARITY: Belongs to the bZIP family.	ID:PF08601; Description: bZIP_1	Zea mays	herb	Southern leaf blight of maize	loss_of_pathogenicity	hypothetical protein COCSADRAFT_250469 [Bipolaris sorokiniana ND90Pr]	--	--	--	--
Pm_2317	Phaeosphaeria nodorum	COFACTOR: Pyridoxal phosphate (By similarity).	ID:PF00155; Description: Aminotran_1_2	Multiple genera of Poaceae and Blysmus compressus (Cyperaceae)	herb	Glume blotch of wheat and other grasses	--	hypothetical protein PV11_03276 [Exophiala sideris]	--	catalytic activity	KOG1357, KOG1357, KOG1357, Serine palmitoyltransferase [Posttranslational modification, protein turnover, chaperones].	--
Pm_2319	Magnaporthe grisea	Unknown	Digitaria (Poaceae)	herb	Leaf spot	Leaf Spot	reduced_virulence	hypothetical protein IQ07DRAFT_537378 [Pyrenochaeta sp. DS3sAY3a]	--	DNA-binding transcription factor activity, RNA polymerase II-specific	KOG0381, KOG0381, KOG0381, HMG box-containing protein [General function prediction only].	--
Pm_232	Claviceps purpurea	SIMILARITY: Belongs to the small GTPase superfamily. Rho family.	outcrossing species	plants	ergotism	Ergotism	reduced_virulence	hypothetical protein SETTUDRAFT_164660 [Exserohilum turcica Et28A]	cell division control protein 42	GTPase activity	KOG0393, KOG0393, KOG0393, Ras-related small GTPase, Rho type [General function prediction only].	sucrose synthase (EC 2.4.1.13); sucrose-phosphate synthase (EC 2.4.1.14); alpha-glucosyltransferase (EC 2.4.1.52); lipopolysaccharide N-acetylglucosaminyltransferase (EC 2.4.1.56); GDP-Man alpha-mannosyltransferase (EC 2.4.1.-); 1,2-diacylglycerol 3-glucosyltransferase (EC 2.4.1.157); diglucosyl diacylglycerol synthase (EC 2.4.1.208); digalactosyldiacylglycerol synthase (EC 2.4.1.141); trehalose …
Pm_2333	Phaeosphaeria nodorum	Unknown	Multiple genera of Poaceae and Blysmus compressus (Cyperaceae)	herb	Glume blotch of wheat and other grasses	Glume Blotch	unaffected_pathogenicity	hypothetical protein PTT_19031 [Pyrenophora teres f. teres 0-1]	--	protein kinase activity	KOG0032, KOG0032, KOG0032, Ca2+/calmodulin-dependent protein kinase, EF-Hand protein superfamily [Signal transduction mechanisms].	The granular starch-binding function has been demonstrated in several cases. Interact strongly with cyclodextrins. Often designated as starch-binding domains (SBD).
Pm_2341	Magnaporthe oryzae	SIMILARITY: Belongs to the short-chain dehydrogenases/reductases (SDR) family.	Poaceae, especially important on Oryzae	herb	Rice blast	Rice Blast	reduced_virulence	hypothetical protein AA0119_g5187 [Alternaria tenuissima]	--	oxidoreductase activity	KOG0725, KOG0725, KOG0725, Reductases with broad range of substrate specificities [General function prediction only].	lipopolysaccharide N-acetylglucosaminyltransferase (EC 2.4.1.56); heptosyltransferase (EC 2.4.-.-).
Pm_2346	Magnaporthe grisea	SIMILARITY: Belongs to the AAA ATPase family.	Digitaria (Poaceae)	herb	Leaf spot	Leaf Spot	lethal	similar to 26S protease regulatory subunit 4 [Leptosphaeria maculans JN3]	26S proteasome regulatory subunit T2	ATP binding	KOG0726, KOG0726, KOG0726, 26S proteasome regulatory complex, ATPase RPT2 [Posttranslational modification, protein turnover, chaperones].	--
Pm_2354	Magnaporthe oryzae	SIMILARITY: Contains 1 reverse transcriptase domain.	ID:PF00665; Description: Chromo	ID:PF00078; Description: rve	Poaceae, especially important on Oryzae	herb	--	hypothetical protein SETTUDRAFT_111999 [Exserohilum turcica Et28A]	--	nucleic acid binding	--	heparan beta-glucuronyltransferase (EC 2.4.1.225); xyloglucan beta-galactosyltransferase (EC 2.4.1.-); heparan synthase (EC 2.4.1.-); arabinan alphalpha-L-arabinosyltransferase (EC 2.4.2.-).
Pm_2372	Phaeosphaeria nodorum	Unknown	Multiple genera of Poaceae and Blysmus compressus (Cyperaceae)	herb	Glume blotch of wheat and other grasses	Glume Blotch	unaffected_pathogenicity	peptide transporter PTR2-A [Pyrenophora tritici-repentis Pt-1C-BFP]	proton-dependent oligopeptide transporter, POT family	transporter activity	KOG1237, KOG1237, KOG1237, H+/oligopeptide symporter [Amino acid transport and metabolism].	--
Pm_2376	Magnaporthe oryzae	Unknown	Poaceae, especially important on Oryzae	herb	Rice blast	Rice Blast	unaffected_pathogenicity	dynamin family protein [Pyrenophora tritici-repentis]	--	GTPase activity	KOG0446, KOG0446, KOG0446, Vacuolar sorting protein VPS1, dynamin, and related proteins [Intracellular trafficking, secretion, and vesicular transport, General function prediction only].	--
Pm_238	Colletotrichum lindemuthianum	SIMILARITY: Contains 1 Zn(2)-C6 fungal-type DNA-binding domain.	ID:PF00172; Description: Fungal_trans	Multiple genera of Fabaceae. Rare reports on other taxa	herb	Leaf, stem and pod anthracnose	--	similar to GAL4-like transcription factor [Leptosphaeria maculans JN3]	--	DNA-binding transcription factor activity, RNA polymerase II-specific	--	--
Pm_2399	Mycosphaerella graminicola	Unknown	Triticum and possibly a few other grasses	herb	Leaf spot or speckled leaf blotch of wheat	Leaf Spot	unaffected_pathogenicity	serine threonine protein kinase [Stemphylium lycopersici]	serine/threonine kinase 16	protein kinase activity	KOG2345, KOG2345, KOG2345, Serine/threonine protein kinase/TGF-beta stimulated factor [Transcription, Lipid transport and metabolism, Signal transduction mechanisms].	--
Pm_2402	Magnaporthe oryzae	Unknown	ID:PF02668; Description: DUF971	Poaceae, especially important on Oryzae	herb	Rice blast	loss_of_pathogenicity__reduced_virulence	hypothetical protein LEMA_P024680.1 [Leptosphaeria maculans JN3]	--	oxidoreductase activity	KOG3888, KOG3888, KOG3888, Gamma-butyrobetaine,2-oxoglutarate dioxygenase [Lipid transport and metabolism].	--
Pm_2409	Septoria lycopersici	Unknown	ID:PF01915; Description: Glyco_hydro_3	Primarily tomato, Lycopersicon esculentum, also Solanum spp. and other Solanaceae	herb	Leaf spot	unaffected_pathogenicity	BglX, Beta-glucosidase-related glycosidase [Pyrenophora tritici-repentis]	--	hydrolase activity, hydrolyzing O-glycosyl compounds	--	beta-glucosidase (EC 3.2.1.21); xylan 1,4-beta-xylosidase (EC 3.2.1.37); beta-N-acetylhexosaminidase (EC 3.2.1.52); glucan 1,3-beta-glucosidase (EC 3.2.1.58); glucan 1,4-beta-glucosidase (EC 3.2.1.74); exo-1,3-1,4-glucanase (EC 3.2.1.-); alphalpha-L-arabinofuranosidase (EC 3.2.1.55).
Pm_2410	Cochliobolus carbonum	Unknown	ID:PF08587; Description: Pkinase	Corn, Zea mays, sometimes on Sorghum (Poaceae) and various other plant families	plants	Northern corn leaf spot, ear and kernel rot	reduced_virulence	hypothetical protein CC77DRAFT_1039824 [Alternaria alternata]	myosin I	motor activity	KOG0162, KOG0162, KOG0162, Myosin class I heavy chain [Cytoskeleton].	cellulose synthase (EC 2.4.1.12); chitin synthase (EC 2.4.1.16); dolichyl-phosphate beta-D-mannosyltransferase (EC 2.4.1.83); dolichyl-phosphate beta-glucosyltransferase (EC 2.4.1.117); N-acetylglucosaminyltransferase (EC 2.4.1.-); N-acetylgalactosaminyltransferase (EC 2.4.1.-); hyaluronan synthase (EC 2.4.1.212); chitin oligosaccharide synthase (EC 2.4.1.-); beta-1,3-glucan synthase (EC 2.4.1.34…
Pm_2453	Botryotinia fuckeliana	Unknown	Various plant families	plants	Grey mould. Parasite or saprophyte	Gray Mould	--	hypothetical protein IQ07DRAFT_639487 [Pyrenochaeta sp. DS3sAY3a]	--	--	--	--
Pm_2465	Magnaporthe grisea	SIMILARITY: Belongs to the AAA ATPase family.	Digitaria (Poaceae)	herb	Leaf spot	Leaf Spot	loss_of_pathogenicity	similar to peroxisomal biogenesis factor 6 [Leptosphaeria maculans JN3]	--	ATP binding	KOG0736, KOG0736, KOG0736, Peroxisome assembly factor 2 containing the AAA+-type ATPase domain [Posttranslational modification, protein turnover, chaperones].	--
Pm_2468	Mycosphaerella graminicola	COFACTOR: Heme group (By similarity).	ID:PF00067; Description: p450	Triticum and possibly a few other grasses	herb	Leaf spot or speckled leaf blotch of wheat	reduced_virulence	cytochrome P450 [Pyrenochaeta sp. DS3sAY3a]	benzoate 4-monooxygenase	iron ion binding	KOG0157, KOG0157, KOG0157, Cytochrome P450 CYP4/CYP19/CYP26 subfamilies [Secondary metabolites biosynthesis, transport and catabolism, Lipid transport and metabolism].	UDP-Gal: galactomannan alpha-1,6-galactosyltransferase (EC 2.4.1.-); UDP-Xyl: xyloglucan alpha-1,6-xylosyltransferase (EC 2.4.2.39); alpha-1,2-galactosyltransferase (EC 2.4.1.-)
Pm_2473	Magnaporthe oryzae	Unknown	Poaceae, especially important on Oryzae	herb	Rice blast	Rice Blast	--	hypothetical protein LEMA_P024070.1 [Leptosphaeria maculans JN3]	--	protein binding	KOG1550, KOG1550, KOG1550, Extracellular protein SEL-1 and related proteins [Cell wall/membrane/envelope biogenesis, Posttranslational modification, protein turnover, chaperones, Signal transduction mechanisms].	--
Pm_2482	Phaeosphaeria nodorum	Unknown	Multiple genera of Poaceae and Blysmus compressus (Cyperaceae)	herb	Glume blotch of wheat and other grasses	Glume Blotch	loss_of_pathogenicity	hypothetical protein LEMA_P023970.1 [Leptosphaeria maculans JN3]	--	--	KOG2751, KOG2751, KOG2751, Beclin-like protein [Signal transduction mechanisms].	--
Pm_2492	Botryotinia fuckeliana	Unknown	Various plant families	plants	Grey mould. Parasite or saprophyte	Gray Mould	--	MFS general substrate transporter [Pyrenochaeta sp. DS3sAY3a]	--	--	--	--
Pm_2502	Magnaporthe grisea	Unknown	Digitaria (Poaceae)	herb	Leaf spot	Leaf Spot	--	similar to CFEM domain-containing protein [Leptosphaeria maculans JN3]	--	--	--	--
Pm_2504	Alternaria alternata	Unknown	Plant	plants	Leaf spot, rots	Leaf Spot	loss_of_pathogenicity	similar to 4-coumarate-CoA ligase [Leptosphaeria maculans JN3]	--	catalytic activity	KOG1176, KOG1176, KOG1176, Acyl-CoA synthetase [Lipid transport and metabolism].	--
Pm_2510	Botryotinia fuckeliana	Unknown	Various plant families	plants	Grey mould. Parasite or saprophyte	Gray Mould	--	hypothetical protein IQ06DRAFT_323837 [Stagonospora sp. SRC1lsM3a]	--	--	--	--
Pm_252	Magnaporthe oryzae	COFACTOR: Zinc (By similarity).	ID:PF00107; Description: ADH_N	Poaceae, especially important on Oryzae	herb	Rice blast	--	NADP-dependent alcohol dehydrogenase C [Pyrenophora tritici-repentis Pt-1C-BFP]	--	zinc ion binding	KOG0023, KOG0023, KOG0023, Alcohol dehydrogenase, class V [Secondary metabolites biosynthesis, transport and catabolism].	--
Pm_2525	Magnaporthe oryzae	SIMILARITY: Contains 1 reverse transcriptase domain.	ID:PF00665; Description: Chromo	ID:PF00078; Description: rve	Poaceae, especially important on Oryzae	herb	--	hypothetical protein SI65_01726 [Aspergillus cristatus]	--	nucleic acid binding	--	--
Pm_2536	Botryotinia fuckeliana	Unknown	Various plant families	plants	Grey mould. Parasite or saprophyte	Gray Mould	--	para-nitrobenzyl esterase [Pyrenochaeta sp. DS3sAY3a]	--	--	KOG1516, KOG1516, KOG1516, Carboxylesterase and related proteins [General function prediction only].	--
Pm_2546	Blumeria graminis	Unknown	Poaceae	herb	Powdery mildew	Powdery Mildew	--	predicted protein [Leptosphaeria maculans JN3]	--	--	KOG0161, KOG0161, KOG0161, Myosin class II heavy chain [Cytoskeleton].	--
Pm_2582	Colletotrichum lindemuthianum	SIMILARITY: Belongs to the cation transport ATPase (P-type) family.	ID:PF00403; Description: E1-E2_ATPase	ID:PF00702; Description: HMA	Multiple genera of Fabaceae. Rare reports on other taxa	herb	reduced_virulence	putative copper-transporting ATPase [Alternaria arborescens]	--	nucleotide binding	KOG0207, KOG0207, KOG0207, Cation transport ATPase [Inorganic ion transport and metabolism].	--
Pm_2589	Botryotinia fuckeliana	Unknown	Various plant families	plants	Grey mould. Parasite or saprophyte	Gray Mould	unaffected_pathogenicity	MFS general substrate transporter [Stagonospora sp. SRC1lsM3a]	--	integral component of membrane	KOG0254, KOG0254, KOG0254, Predicted transporter (major facilitator superfamily) [General function prediction only].	--
Pm_26	Botryotinia fuckeliana	Unknown	Various plant families	plants	Grey mould. Parasite or saprophyte	Gray Mould	unaffected_pathogenicity	alpha/beta-hydrolase [Pyrenochaeta sp. DS3sAY3a]	--	--	KOG4389, KOG4389, KOG4389, Acetylcholinesterase/Butyrylcholinesterase [Signal transduction mechanisms].	acetyl xylan esterase (EC 3.1.1.72).
Pm_2606	Botryotinia fuckeliana	Unknown	Various plant families	plants	Grey mould. Parasite or saprophyte	Gray Mould	unaffected_pathogenicity	Efflux pump [Alternaria gaisen]	--	integral component of membrane	KOG0254, KOG0254, KOG0254, Predicted transporter (major facilitator superfamily) [General function prediction only].	--
Pm_261	Magnaporthe grisea	Unknown	Digitaria (Poaceae)	herb	Leaf spot	Leaf Spot	--	hypothetical protein CC77DRAFT_1014986 [Alternaria alternata]	--	--	--	--
Pm_2610	Magnaporthe grisea	Unknown	Digitaria (Poaceae)	herb	Leaf spot	Leaf Spot	--	fad binding domain-containing protein [Stemphylium lycopersici]	--	--	--	--
Pm_2620	Ustilago maydis	SIMILARITY: Belongs to the kinesin-like protein family.	ID:PF04325; Description: DUF465	ID:PF00225; Description: DUF465	Euchlaena spp., Zea spp. (Poaceae)	herb	reduced_virulence	similar to kinesin family protein [Leptosphaeria maculans JN3]	kinesin family member 1	microtubule motor activity	KOG0245, KOG0245, KOG0245, Kinesin-like protein [Cytoskeleton].	Created from reading Schallus et al (2008) Mol Biol Cell. 19:3404-3414 [PMID: 18524852] and finding related domains attached to various glycosidases.
Pm_2623	Phaeosphaeria nodorum	SIMILARITY: Contains 1 protein kinase domain.	Multiple genera of Poaceae and Blysmus compressus (Cyperaceae)	herb	Glume blotch of wheat and other grasses	Glume Blotch	reduced_virulence__unaffected_pathogenicity	similar to calcium/calmodulin-dependent protein kinase [Leptosphaeria maculans JN3]	calcium/calmodulin-dependent protein kinase I	protein kinase activity	KOG0032, KOG0032, KOG0032, Ca2+/calmodulin-dependent protein kinase, EF-Hand protein superfamily [Signal transduction mechanisms].	The granular starch-binding function has been demonstrated in several cases. Interact strongly with cyclodextrins. Often designated as starch-binding domains (SBD).
Pm_2626	Magnaporthe oryzae	Unknown	ID:Pfam-B_94; Description: PB000094	Poaceae, especially important on Oryzae	herb	Rice blast	reduced_virulence	hypothetical protein LEMA_P027450.1 [Leptosphaeria maculans JN3]	--	--	KOG4726, KOG4726, KOG4726, Ultrahigh sulfur keratin-associated protein [Extracellular structures].	glucan endo-1,3-beta-glucosidase (EC 3.2.1.39); glucan 1,3-beta-glucosidase (EC 3.2.1.58); licheninase (EC 3.2.1.73); beta-1,3-glucanosyltransglycosylase (EC 2.4.1.-).
Pm_2639	Cochliobolus heterostrophus	Unknown	Zea mays	herb	Southern leaf blight of maize	Leaf Blight	--	similar to periodic tryptophan protein [Leptosphaeria maculans JN3]	periodic tryptophan protein 1	protein binding	KOG0270, KOG0270, KOG0270, WD40 repeat-containing protein [Function unknown].	--
Pm_2641	Ustilago maydis	Unknown	Euchlaena spp., Zea spp. (Poaceae)	herb	Smut. Corn smut	Smut	unaffected_pathogenicity	hypothetical protein LEMA_P027480.1 [Leptosphaeria maculans JN3]	--	protein kinase activity	KOG0032, KOG0032, KOG0032, Ca2+/calmodulin-dependent protein kinase, EF-Hand protein superfamily [Signal transduction mechanisms].	--
Pm_2654	Magnaporthe grisea	Unknown	Digitaria (Poaceae)	herb	Leaf spot	Leaf Spot	--	predicted protein [Leptosphaeria maculans JN3]	--	--	--	--
Pm_2655	Mycosphaerella graminicola	COFACTOR: Heme group (By similarity).	ID:PF00067; Description: p450	Triticum and possibly a few other grasses	herb	Leaf spot or speckled leaf blotch of wheat	unaffected_pathogenicity__reduced_virulence	similar to cytochrome P450 monooxygenase [Leptosphaeria maculans JN3]	--	iron ion binding	KOG0157, KOG0157, KOG0157, Cytochrome P450 CYP4/CYP19/CYP26 subfamilies [Secondary metabolites biosynthesis, transport and catabolism, Lipid transport and metabolism].	UDP-Gal: galactomannan alpha-1,6-galactosyltransferase (EC 2.4.1.-); UDP-Xyl: xyloglucan alpha-1,6-xylosyltransferase (EC 2.4.2.39); alpha-1,2-galactosyltransferase (EC 2.4.1.-)
Pm_2706	Glomerella acutata	Unknown	Multiple genera in multiple families	plants	Anthracnose, canker, leaf spot, shepherd's crook, fruit rot, etc	Anthracnose	unaffected_pathogenicity__loss_of_pathogenicity	hypothetical protein LEMA_P027760.1 [Leptosphaeria maculans JN3]	--	--	--	--
Pm_2720	Cercospora nicotianae	Unknown	Numerous taxa in Solanaceae	xyloid	Leaf spot	Leaf Spot	--	hypothetical protein FOMG_19510 [Fusarium oxysporum f. sp. melonis 26406]	--	oxidoreductase activity	--	nan
Pm_2732	Fusarium oxysporum	SIMILARITY: Contains 1 Zn(2)-C6 fungal-type DNA-binding domain.	ID:PF00172; Description: Fungal_trans	Multiple genera in multiple families	plants	Blights, wilts, rots of various sorts	unaffected_pathogenicity	hypothetical protein LEMA_P026340.1 [Leptosphaeria maculans JN3]	--	DNA-binding transcription factor activity, RNA polymerase II-specific	--	--
Pm_2761	Fusarium oxysporum	SIMILARITY: Contains 1 Zn(2)-C6 fungal-type DNA-binding domain.	ID:PF00172; Description: Fungal_trans	Multiple genera in multiple families	plants	Blights, wilts, rots of various sorts	unaffected_pathogenicity	transcription factor cys6 [Stemphylium lycopersici]	--	DNA-binding transcription factor activity, RNA polymerase II-specific	--	--
Pm_2768	Magnaporthe oryzae	SIMILARITY: Belongs to the RNase T2 family.	Poaceae, especially important on Oryzae	herb	Rice blast	Rice Blast	reduced_virulence	hypothetical protein LEMA_P028180.1 [Leptosphaeria maculans JN3]	--	RNA binding	KOG1642, KOG1642, KOG1642, Ribonuclease, T2 family [RNA processing and modification].	--
Pm_2775	Phaeosphaeria nodorum	Unknown	Multiple genera of Poaceae and Blysmus compressus (Cyperaceae)	herb	Glume blotch of wheat and other grasses	Glume Blotch	unaffected_pathogenicity	hypothetical protein LEMA_P028260.1 [Leptosphaeria maculans JN3]	--	protein kinase activity	KOG0615, KOG0615, KOG0615, Serine/threonine protein kinase Chk2 and related proteins [Cell cycle control, cell division, chromosome partitioning].	The granular starch-binding function has been demonstrated in several cases. Interact strongly with cyclodextrins. Often designated as starch-binding domains (SBD).
Pm_2777	Ustilago maydis	CATALYTIC ACTIVITY: ATP + a protein = ADP + a phosphoprotein.	ID:PF00069; Description: Pkinase	Euchlaena spp., Zea spp. (Poaceae)	herb	Smut. Corn smut	reduced_virulence	similar to serine threonine protein kinase [Leptosphaeria maculans JN3]	serine/threonine-protein kinase RIM15	phosphorelay signal transduction system	KOG0605, KOG0605, KOG0605, NDR and related serine/threonine kinases [General function prediction only].	chitinase (EC 3.2.1.14); endo-beta-N-acetylglucosaminidase (EC 3.2.1.96); xylanase inhibitor; concanavalin B; narbonin
Pm_2786	Magnaporthe oryzae	SIMILARITY: Contains 1 SH3 domain.	ID:PF00018; Description: FCH	Poaceae, especially important on Oryzae	herb	Rice blast	--	hypothetical protein CUC08_Gglean008640 [Alternaria sp. MG1]	actin cytoskeleton-regulatory complex protein SLA1	protein binding	KOG1029, KOG1029, KOG1029, Endocytic adaptor protein intersectin [Signal transduction mechanisms, Intracellular trafficking, secretion, and vesicular transport].	--
Pm_2787	Moniliophthora perniciosa	CAUTION: The sequence shown here is derived from an EMBL/GenBank/DDBJ whole genome shotgun (WGS) entry which is preliminary data.	Theobroma spp. including Theobroma cacao (cacao), Herrania spp. (Malvaceae, sometimes also placed in Sterculiaceae)	plants	The APS common names are Crinipellis pod rot and witches broom. This fungal disease may destroy up to 75 percent of the crop	Crinipellis Pod Rot	--	killer toxin [Stagonospora sp. SRC1lsM3a]	--	extracellular region	--	--
Pm_2788	Colletotrichum graminicola	Unknown	Poaceae especially Zea mays	herb	Leaf spot, stalk rot, etc	Leaf Spot	--	hypothetical protein AJ79_03798 [Helicocarpus griseus UAMH5409]	--	extracellular region	--	--
Pm_2796	Botryotinia fuckeliana	Unknown	Various plant families	plants	Grey mould. Parasite or saprophyte	Gray Mould	--	similar to lipase [Leptosphaeria maculans JN3]	--	--	KOG4389, KOG4389, KOG4389, Acetylcholinesterase/Butyrylcholinesterase [Signal transduction mechanisms].	acetyl xylan esterase (EC 3.1.1.72).
Pm_2799	Magnaporthe grisea	Unknown	herb	Leaf spot	Leaf Spot	--	--	hypothetical protein AA0117_g3031 [Alternaria alternata]	--	--	--	--
Pm_28	Botryotinia fuckeliana	Unknown	Various plant families	plants	Grey mould. Parasite or saprophyte	Gray Mould	--	hypothetical protein LEMA_P103360.1 [Leptosphaeria maculans JN3]	--	--	--	--
Pm_2808	Magnaporthe grisea	SUBCELLULAR LOCATION: Nucleus (By similarity).	Unknown	ID:PF00319; Description: SRF-TF	Digitaria (Poaceae)	herb	loss_of_pathogenicity	hypothetical protein AA0112_g8230 [Alternaria arborescens]	transcription factor RLM1	RNA polymerase II regulatory region sequence-specific DNA binding	KOG0014, KOG0014, KOG0014, MADS box transcription factor [Transcription].	beta-xylosidase (EC 3.2.1.37); beta-1,3-xylosidase (EC 3.2.1.-); alpha-L-arabinofuranosidase (EC 3.2.1.55); arabinanase (EC 3.2.1.99); xylanase (EC 3.2.1.8); galactan 1,3-beta-galactosidase (EC 3.2.1.145)
Pm_2822	Magnaporthe grisea	Unknown	Digitaria (Poaceae)	herb	Leaf spot	Leaf Spot	reduced_virulence	similar to CFEM domain-containing protein [Leptosphaeria maculans JN3]	--	--	--	--
Pm_2828	Magnaporthe oryzae	COFACTOR: Zinc (By similarity).	ID:PF00107; Description: ADH_N	Poaceae, especially important on Oryzae	herb	Rice blast	unaffected_pathogenicity	GroES-like protein [Pyrenochaeta sp. DS3sAY3a]	--	zinc ion binding	KOG0023, KOG0023, KOG0023, Alcohol dehydrogenase, class V [Secondary metabolites biosynthesis, transport and catabolism].	--
Pm_2851	Fusarium oxysporum	SIMILARITY: Contains 1 Zn(2)-C6 fungal-type DNA-binding domain.	ID:PF00172; Description: Fungal_trans	Multiple genera in multiple families	plants	Blights, wilts, rots of various sorts	unaffected_pathogenicity	hypothetical protein LEMA_P029230.1 [Leptosphaeria maculans JN3]	--	DNA-binding transcription factor activity, RNA polymerase II-specific	--	--
Pm_2868	Phaeosphaeria nodorum	Unknown	Multiple genera of Poaceae and Blysmus compressus (Cyperaceae)	herb	Glume blotch of wheat and other grasses	Glume Blotch	--	major facilitator superfamily transporter [Stemphylium lycopersici]	--	integral component of membrane	KOG2533, KOG2533, KOG2533, Permease of the major facilitator superfamily [Carbohydrate transport and metabolism].	--
Pm_2876	Alternaria alternata	SIMILARITY: Belongs to the short-chain dehydrogenases/reductases (SDR) family.	Plant	plants	Leaf spot, rots	Leaf Spot	lethal	conserved hypothetical protein [Pyrenophora tritici-repentis Pt-1C-BFP]	--	--	KOG0725, KOG0725, KOG0725, Reductases with broad range of substrate specificities [General function prediction only].	--
Pm_2882	Botryotinia fuckeliana	Unknown	Various plant families	plants	Grey mould. Parasite or saprophyte	Gray Mould	reduced_virulence	similar to carboxylesterase [Leptosphaeria maculans JN3]	--	--	KOG1516, KOG1516, KOG1516, Carboxylesterase and related proteins [General function prediction only].	--
Pm_2886	Leptosphaeria maculans	SIMILARITY: Belongs to the thiolase family.	ID:PF00108; Description: Thiolase_C	Brassica spp. and other Brassicaceae	herb	Black leg, canker, dry rot, leaf spot	reduced_virulence	similar to 3-ketoacyl-CoA thiolase B [Leptosphaeria maculans JN3]	--	catalytic activity	KOG1389, KOG1389, KOG1389, 3-oxoacyl CoA thiolase [Lipid transport and metabolism].	--
Pm_2887	Fusarium oxysporum	Unknown	Multiple genera in multiple families	plants	Blights, wilts, rots of various sorts	Blight	--	similar to 3-carboxy-cis,cis-muconate cycloisomerase [Leptosphaeria maculans JN3]	--	catalytic activity	KOG2700, KOG2700, KOG2700, Adenylosuccinate lyase [Nucleotide transport and metabolism].	--
Pm_2889	Septoria lycopersici	Unknown	ID:PF01915; Description: Glyco_hydro_3	Primarily tomato, Lycopersicon esculentum, also Solanum spp. and other Solanaceae	herb	Leaf spot	unaffected_pathogenicity	C2H2 type zinc finger domain containing protein [Pyrenophora tritici-repentis]	solute carrier family 25 (mitochondrial 2-oxodicarboxylate transporter), member 21	nucleic acid binding	KOG0754, KOG0754, KOG0754, Mitochondrial oxodicarboxylate carrier protein [Energy production and conversion].	beta-glucosidase (EC 3.2.1.21); xylan 1,4-beta-xylosidase (EC 3.2.1.37); beta-N-acetylhexosaminidase (EC 3.2.1.52); glucan 1,3-beta-glucosidase (EC 3.2.1.58); glucan 1,4-beta-glucosidase (EC 3.2.1.74); exo-1,3-1,4-glucanase (EC 3.2.1.-); alphalpha-L-arabinofuranosidase (EC 3.2.1.55).
Pm_2907	Cercospora nicotianae	Unknown	ID:PF00891; Description: FAD_binding_3	Numerous taxa in Solanaceae	xyloid	Leaf spot	reduced_virulence	hypothetical protein AA0114_g8422 [Alternaria tenuissima]	--	FAD binding	KOG2614, KOG2614, KOG2614, Kynurenine 3-monooxygenase and related flavoprotein monooxygenases [Energy production and conversion, General function prediction only].	--
Pm_2910	Magnaporthe oryzae	COFACTOR: Zinc (By similarity).	ID:PF00107; Description: ADH_N	Poaceae, especially important on Oryzae	herb	Rice blast	unaffected_pathogenicity	similar to alcohol dehydrogenase [Leptosphaeria maculans JN3]	--	zinc ion binding	KOG0023, KOG0023, KOG0023, Alcohol dehydrogenase, class V [Secondary metabolites biosynthesis, transport and catabolism].	--
Pm_2918	Magnaporthe oryzae	SIMILARITY: Contains 1 reverse transcriptase domain.	ID:PF00665; Description: Chromo	ID:PF00078; Description: rve	Poaceae, especially important on Oryzae	herb	--	gag-pol poly protein [Stemphylium lycopersici]	--	nucleic acid binding	--	--
Pm_2921	Ustilago maydis	COFACTOR: FAD (By similarity).	ID:PF05199; Description: GMC_oxred_C	ID:PF00732; Description: GMC_oxred_C	Euchlaena spp., Zea spp. (Poaceae)	herb	lethal	hypothetical protein SETTUDRAFT_47328 [Exserohilum turcica Et28A]	--	oxidoreductase activity, acting on CH-OH group of donors	KOG1238, KOG1238, KOG1238, Glucose dehydrogenase/choline dehydrogenase/mandelonitrile lyase (GMC oxidoreductase family) [General function prediction only].	nan
Pm_2932	Phaeosphaeria nodorum	Unknown	Multiple genera of Poaceae and Blysmus compressus (Cyperaceae)	herb	Glume blotch of wheat and other grasses	Glume Blotch	unaffected_pathogenicity	similar to peptide transporter PTR2 [Leptosphaeria maculans JN3]	proton-dependent oligopeptide transporter, POT family	transporter activity	KOG1287, KOG1287, KOG1287, Amino acid transporters [Amino acid transport and metabolism].	--
Pm_2938	Cladosporium fulvum	COFACTOR: FAD (By similarity).	ID:PF05199; Description: GMC_oxred_C	ID:PF00732; Description: GMC_oxred_C	Lycopersicon esculentum (Solanaceae)	xyloid	reduced_virulence	similar to alcohol oxidase [Leptosphaeria maculans JN3]	alcohol oxidase	oxidoreductase activity, acting on CH-OH group of donors	KOG1238, KOG1238, KOG1238, Glucose dehydrogenase/choline dehydrogenase/mandelonitrile lyase (GMC oxidoreductase family) [General function prediction only].	nan
Pm_2942	Botryotinia fuckeliana	Unknown	Various plant families	plants	Grey mould. Parasite or saprophyte	Gray Mould	loss_of_pathogenicity	hypothetical protein SETTUDRAFT_169188 [Exserohilum turcica Et28A]	--	integral component of membrane	KOG0254, KOG0254, KOG0254, Predicted transporter (major facilitator superfamily) [General function prediction only].	--
Pm_295	Cercospora nicotianae	Unknown	Numerous taxa in Solanaceae	xyloid	Leaf spot	Leaf Spot	--	hypothetical protein CUC08_Gglean012668 [Alternaria sp. MG1]	--	catalytic activity	KOG1502, KOG1502, KOG1502, Flavonol reductase/cinnamoyl-CoA reductase [Defense mechanisms].	--
Pm_2953	Botryotinia fuckeliana	FUNCTION: Mitogen-activated protein kinase involved in a signal transduction pathway that is activated by changes in the osmolarity of the extracellular environment. Controls osmotic regulation of transcription of target genes (By similarity). Involved in vegetative and pathogenic development like conidia formation, sclerotial development, and in penetration into unwounded plant tissue.	SUBCELLULAR LOCATION: Cytoplasm (By similarity). Nucleus (By similarity).	DOMAIN: The TXY motif contains the threonine and tyrosine residues whose phosphorylation activates the MAP kinases.	PTM: Dually phosphorylated on Thr-171 and Tyr-173, which activates the enzyme (By similarity). Phosphorylated under osmotic stress, specific fungicides, and oxidative stress mediated by H(2)O(2) and menadione.	SIMILARITY: Belongs to the protein kinase superfamily. Ser/Thr protein kinase family. MAP kinase subfamily. HOG1 sub-subfamily.	--	hypothetical protein LEMA_P122870.1 [Leptosphaeria maculans JN3]	--	protein kinase activity	KOG0658, KOG0658, KOG0658, Glycogen synthase kinase-3 [Carbohydrate transport and metabolism].	--
Pm_2954	Alternaria alternata	SIMILARITY: Belongs to the short-chain dehydrogenases/reductases (SDR) family.	Plant	plants	Leaf spot, rots	Leaf Spot	reduced_virulence	hypothetical protein LEMA_P122870.1 [Leptosphaeria maculans JN3]	--	--	KOG0725, KOG0725, KOG0725, Reductases with broad range of substrate specificities [General function prediction only].	--
Pm_2962	Phaeosphaeria nodorum	Unknown	Multiple genera of Poaceae and Blysmus compressus (Cyperaceae)	herb	Glume blotch of wheat and other grasses	Glume Blotch	unaffected_pathogenicity	kinase-like protein [Pyrenochaeta sp. DS3sAY3a]	--	protein kinase activity	KOG0032, KOG0032, KOG0032, Ca2+/calmodulin-dependent protein kinase, EF-Hand protein superfamily [Signal transduction mechanisms].	Created from reading Schallus et al (2008) Mol Biol Cell. 19:3404-3414 [PMID: 18524852] and finding related domains attached to various glycosidases.
Pm_2967	Mycosphaerella graminicola	COFACTOR: Heme group (By similarity).	ID:PF00067; Description: p450	Triticum and possibly a few other grasses	herb	Leaf spot or speckled leaf blotch of wheat	reduced_virulence	similar to cytochrome P450 monooxygenase [Leptosphaeria maculans JN3]	--	iron ion binding	KOG0157, KOG0157, KOG0157, Cytochrome P450 CYP4/CYP19/CYP26 subfamilies [Secondary metabolites biosynthesis, transport and catabolism, Lipid transport and metabolism].	UDP-Gal: galactomannan alpha-1,6-galactosyltransferase (EC 2.4.1.-); UDP-Xyl: xyloglucan alpha-1,6-xylosyltransferase (EC 2.4.2.39); alpha-1,2-galactosyltransferase (EC 2.4.1.-)
Pm_2971	Magnaporthe oryzae	Unknown	Poaceae, especially important on Oryzae	herb	Rice blast	Rice Blast	loss_of_pathogenicity	hypothetical protein LEMA_P122900.1 [Leptosphaeria maculans JN3]	--	--	--	--
Pm_2993	Botryotinia fuckeliana	Unknown	Various plant families	plants	Grey mould. Parasite or saprophyte	Gray Mould	--	MFS general substrate transporter [Pyrenochaeta sp. DS3sAY3a]	--	integral component of membrane	KOG0255, KOG0255, KOG0255, Synaptic vesicle transporter SVOP and related transporters (major facilitator superfamily) [General function prediction only].	--
Pm_3003	Ustilago maydis	CAUTION: The sequence shown here is derived from an EMBL/GenBank/DDBJ whole genome shotgun (WGS) entry which is preliminary data.	Euchlaena spp., Zea spp. (Poaceae)	herb	Smut. Corn smut	Smut	--	serine carboxypeptidase-like protein [Pyrenochaeta sp. DS3sAY3a]	carboxypeptidase D	serine-type carboxypeptidase activity	KOG1282, KOG1282, KOG1282, Serine carboxypeptidases (lysosomal cathepsin A) [Amino acid transport and metabolism, Posttranslational modification, protein turnover, chaperones].	--
Pm_3007	Phaeosphaeria nodorum	Unknown	Multiple genera of Poaceae and Blysmus compressus (Cyperaceae)	herb	Glume blotch of wheat and other grasses	Glume Blotch	reduced_virulence	putative GTPase-activating protein [Alternaria arborescens]	TBC1 domain family member 8/9	catalytic activity	KOG4347, KOG4347, KOG4347, GTPase-activating protein VRP [General function prediction only].	--
Pm_301	Ustilago maydis	Unknown	Euchlaena spp., Zea spp. (Poaceae)	herb	Smut. Corn smut	Smut	--	similar to alpha-glucosidase [Leptosphaeria maculans JN3]	--	catalytic activity	KOG1066, KOG1066, KOG1066, Glucosidase II catalytic (alpha) subunit and related enzymes, glycosyl hydrolase family 31 [Carbohydrate transport and metabolism, Cell wall/membrane/envelope biogenesis, Posttranslational modification, protein turnover, chaperones].	alpha-glucosidase (EC 3.2.1.20); alpha-1,3-glucosidase (EC 3.2.1.84); sucrase-isomaltase (EC 3.2.1.48) (EC 3.2.1.10); alpha-xylosidase (EC 3.2.1.-); alpha-glucan lyase (EC 4.2.2.13); isomaltosyltransferase (EC 2.4.1.-).
Pm_3011	Fusarium oxysporum	SIMILARITY: Contains 1 Zn(2)-C6 fungal-type DNA-binding domain.	ID:PF00172; Description: Fungal_trans	Multiple genera in multiple families	plants	Blights, wilts, rots of various sorts	unaffected_pathogenicity	hypothetical protein LEMA_P008550.1 [Leptosphaeria maculans JN3]	--	DNA-binding transcription factor activity, RNA polymerase II-specific	--	--
Pm_3012	Botryotinia fuckeliana	Unknown	Various plant families	plants	Grey mould. Parasite or saprophyte	Gray Mould	reduced_virulence	Carboxylesterase type B [Macrophomina phaseolina MS6]	--	--	KOG4389, KOG4389, KOG4389, Acetylcholinesterase/Butyrylcholinesterase [Signal transduction mechanisms].	--
Pm_3019	Glomerella cingulata	Unknown	Multiple genera in multiple families	plants	'Anthracnose of stems and leaves, dieback, root rot, leaf spot, blossom rot, fruit rot (dieback and ripe rot), seedling blight.' (Mordue 1971)	Anthracnose	loss_of_pathogenicity	predicted protein [Leptosphaeria maculans JN3]	--	--	--	--
Pm_3021	Cochliobolus heterostrophus	Unknown	Zea mays	herb	Southern leaf blight of maize	Leaf Blight	reduced_virulence	similar to U3 small nucleolar RNA associated protein [Leptosphaeria maculans JN3]	WD repeat and SOF domain-containing protein 1	protein binding	KOG0268, KOG0268, KOG0268, Sof1-like rRNA processing protein (contains WD40 repeats) [RNA processing and modification].	--
Pm_303	Cercospora nicotianae	Unknown	ID:PF00891; Description: FAD_binding_3	Numerous taxa in Solanaceae	xyloid	Leaf spot	reduced_virulence	c6 zinc finger domain-containing protein [Stemphylium lycopersici]	--	protein binding	KOG2614, KOG2614, KOG2614, Kynurenine 3-monooxygenase and related flavoprotein monooxygenases [Energy production and conversion, General function prediction only].	--
Pm_3048	Fusarium venenatum	SUBUNIT: The nucleosome is a histone octamer containing two molecules each of H2A, H2B, H3 and H4 assembled in one H3-H4 heterotetramer and two H2A-H2B heterodimers. The octamer wraps approximately 147 bp of DNA (By similarity).	ID:PF00125; Description: Histone	plants	plants	allergy	--	hypothetical protein DV735_g736, partial [Chaetothyriales sp. CBS 134920]	histone H3	nucleosome	KOG1745, KOG1745, KOG1745, Histones H3 and H4 [Chromatin structure and dynamics].	--
Pm_3051	Alternaria alternata	Unknown	Plant	plants	Leaf spot, rots	Leaf Spot	increased_virulence_(hypervirulence)	similar to acyl-CoA synthetase/AMP-acid ligase [Leptosphaeria maculans JN3]	--	catalytic activity	KOG1175, KOG1175, KOG1175, Acyl-CoA synthetase [Lipid transport and metabolism].	--
Pm_3052	Ustilago maydis	Unknown	Euchlaena spp., Zea spp. (Poaceae)	herb	Smut. Corn smut	Smut	reduced_virulence	ras small monomeric gtpase-like protein [Stemphylium lycopersici]	GTPase Kras	GTPase activity	KOG0395, KOG0395, KOG0395, Ras-related GTPase [General function prediction only].	alpha-mannosidase (EC 3.2.1.113)
Pm_3060	Leptosphaeria maculans	SIMILARITY: Belongs to the peptidase A1 family.	Brassica spp. and other Brassicaceae	herb	Black leg, canker, dry rot, leaf spot	Canker	unaffected_pathogenicity	similar to Vacuolar aspartyl protease (proteinase A) [Leptosphaeria maculans JN3]	saccharopepsin	aspartic-type endopeptidase activity	KOG1339, KOG1339, KOG1339, Aspartyl protease [Posttranslational modification, protein turnover, chaperones].	--
Pm_3061	Glomerella cingulata	Unknown	ID:PF00201; Description: Glyco_transf_28	Multiple genera in multiple families	plants	'Anthracnose of stems and leaves, dieback, root rot, leaf spot, blossom rot, fruit rot (dieback and ripe rot), seedling blight.' (Mordue 1971)	unaffected_pathogenicity	RecName: Full=Sterol 3-beta-glucosyltransferase; AltName: Full=Autophagy-related protein 26; AltName: Full=UDP-glycosyltransferase 51	sterol 3beta-glucosyltransferase	carbohydrate metabolic process	KOG1192, KOG1192, KOG1192, UDP-glucuronosyl and UDP-glucosyl transferase [Carbohydrate transport and metabolism, Energy production and conversion].	UDP-glucuronosyltransferase (EC 2.4.1.17); 2-hydroxyacylsphingosine 1-beta-galactosyltransferase (EC 2.4.1.45); N-acylsphingosine galactosyltransferase (EC 2.4.1.47); flavonol 3-O-glucosyltransferase (EC 2.4.1.91); indole-3-acetate beta-glucosyltransferase (EC 2.4.1.121); sterol glucosyltransferase (EC 2.4.1.173); ecdysteroid UDP-glucosyltransferase (EC 2.4.1.-); zeaxanthin glucosyltransferase (E…
Pm_3064	Alternaria alternata	Unknown	Plant	plants	Leaf spot, rots	Leaf Spot	lethal	hypothetical protein AA0115_g10794 [Alternaria tenuissima]	--	DNA-binding transcription factor activity, RNA polymerase II-specific	--	--
Pm_3070	Pyrenophora teres	CATALYTIC ACTIVITY: ATP + a protein = ADP + a phosphoprotein.	ID:PF00069; Description: Pkinase	Poaceae, especially Hordeum spp	herb	Net blotch	loss_of_pathogenicity	MAP kinase [Parastagonospora nodorum SN15]	mitogen-activated protein kinase 1/3	protein kinase activity	KOG0660, KOG0660, KOG0660, Mitogen-activated protein kinase [Signal transduction mechanisms].	chitinase (EC 3.2.1.14); endo-beta-N-acetylglucosaminidase (EC 3.2.1.96); xylanase inhibitor; concanavalin B; narbonin
Pm_3076	Magnaporthe oryzae	Unknown	Poaceae, especially important on Oryzae	herb	Rice blast	Rice Blast	unaffected_pathogenicity	similar to C6 finger domain protein [Leptosphaeria maculans JN3]	--	DNA-binding transcription factor activity, RNA polymerase II-specific	--	--
Pm_3091	Mycosphaerella graminicola	COFACTOR: Heme group (By similarity).	ID:PF00067; Description: p450	Triticum and possibly a few other grasses	herb	Leaf spot or speckled leaf blotch of wheat	--	Dit2 protein [Pyrenochaeta sp. DS3sAY3a]	--	iron ion binding	KOG0157, KOG0157, KOG0157, Cytochrome P450 CYP4/CYP19/CYP26 subfamilies [Secondary metabolites biosynthesis, transport and catabolism, Lipid transport and metabolism].	--
Pm_3108	Magnaporthe oryzae	Unknown	Poaceae, especially important on Oryzae	herb	Rice blast	Rice Blast	loss_of_pathogenicity	similar to peroxisomal targeting signal 2 receptor [Leptosphaeria maculans JN3]	peroxin-7	protein binding	KOG0277, KOG0277, KOG0277, Peroxisomal targeting signal type 2 receptor [Intracellular trafficking, secretion, and vesicular transport].	--
Pm_311	Ustilago maydis	SIMILARITY: Belongs to the bZIP family.	ID:PF10297; Description: bZIP_1	Euchlaena spp., Zea spp. (Poaceae)	herb	Smut. Corn smut	--	hypothetical protein LEMA_P033180.1 [Leptosphaeria maculans JN3]	--	--	--	--
Pm_3112	Magnaporthe grisea	SIMILARITY: Belongs to the ABC transporter superfamily.	ID:PF00005; Description: ABC_membrane	Digitaria (Poaceae)	herb	Leaf spot	loss_of_pathogenicity	similar to ABC multidrug transporter [Leptosphaeria maculans JN3]	--	ATP binding	KOG0055, KOG0055, KOG0055, Multidrug/pheromone exporter, ABC superfamily [Secondary metabolites biosynthesis, transport and catabolism].	cellulose synthase (EC 2.4.1.12); chitin synthase (EC 2.4.1.16); dolichyl-phosphate beta-D-mannosyltransferase (EC 2.4.1.83); dolichyl-phosphate beta-glucosyltransferase (EC 2.4.1.117); N-acetylglucosaminyltransferase (EC 2.4.1.-); N-acetylgalactosaminyltransferase (EC 2.4.1.-); hyaluronan synthase (EC 2.4.1.212); chitin oligosaccharide synthase (EC 2.4.1.-); beta-1,3-glucan synthase (EC 2.4.1.34…
Pm_3129	Magnaporthe grisea	SIMILARITY: Belongs to the ABC transporter superfamily.	ID:PF00005; Description: ABC_membrane	Digitaria (Poaceae)	herb	Leaf spot	reduced_virulence	similar to iron-sulfur clusters transporter atm1 [Leptosphaeria maculans JN3]	mitochondrial ABC transporter ATM	ATP binding	KOG0057, KOG0057, KOG0057, Mitochondrial Fe/S cluster exporter, ABC superfamily [Intracellular trafficking, secretion, and vesicular transport].	Modules of approx. 70 residues. The chitin-binding function has been demonstrated in several cases. These modules are found attached to a number of chitinase catalytic domains, but also in non-catalytic proteins either in isolation or as multiple repeats.
Pm_3145	Botryotinia fuckeliana	SIMILARITY: Belongs to the major facilitator superfamily. Sugar transporter (TC 2.A.1.1) family.	Various plant families	plants	Grey mould. Parasite or saprophyte	Gray Mould	--	similar to MFS sugar transporter [Leptosphaeria maculans JN3]	--	copper ion binding	KOG0254, KOG0254, KOG0254, Predicted transporter (major facilitator superfamily) [General function prediction only].	--
Pm_3158	Magnaporthe oryzae	Unknown	Poaceae, especially important on Oryzae	herb	Rice blast	Rice Blast	reduced_virulence	hypothetical protein LEMA_P006030.1 [Leptosphaeria maculans JN3]	--	DNA-binding transcription factor activity, RNA polymerase II-specific	--	--
Pm_3159	Mycosphaerella graminicola	COFACTOR: Heme group (By similarity).	ID:PF00067; Description: p450	Triticum and possibly a few other grasses	herb	Leaf spot or speckled leaf blotch of wheat	loss_of_pathogenicity	similar to cytochrome P450 monooxygenase [Leptosphaeria maculans JN3]	--	iron ion binding	KOG0157, KOG0157, KOG0157, Cytochrome P450 CYP4/CYP19/CYP26 subfamilies [Secondary metabolites biosynthesis, transport and catabolism, Lipid transport and metabolism].	--
Pm_3223	Magnaporthe grisea	SIMILARITY: Belongs to the ABC transporter superfamily.	ID:PF00005; Description: ABC_membrane	Digitaria (Poaceae)	herb	Leaf spot	reduced_virulence	hypothetical protein LEMA_P007920.1 [Leptosphaeria maculans JN3]	--	ATP binding	KOG0058, KOG0058, KOG0058, Peptide exporter, ABC superfamily [Intracellular trafficking, secretion, and vesicular transport].	sucrose synthase (EC 2.4.1.13); sucrose-phosphate synthase (EC 2.4.1.14); alpha-glucosyltransferase (EC 2.4.1.52); lipopolysaccharide N-acetylglucosaminyltransferase (EC 2.4.1.56); GDP-Man alpha-mannosyltransferase (EC 2.4.1.-); 1,2-diacylglycerol 3-glucosyltransferase (EC 2.4.1.157); diglucosyl diacylglycerol synthase (EC 2.4.1.208); digalactosyldiacylglycerol synthase (EC 2.4.1.141); trehalose …
Pm_3239	Magnaporthe oryzae	Unknown	Poaceae, especially important on Oryzae	herb	Rice blast	Rice Blast	reduced_virulence	similar to DUF1237 domain-containing protein [Leptosphaeria maculans JN3]	--	catalytic activity	--	exo-alpha-1,6-mannosidase (EC 3.2.1.-)
Pm_3241	Gibberella zeae	Unknown	ID:PF01565; Description: BBE	Principal hosts: Poaceae, including Zea mays (corn), Triticum aestivum (wheat), and Oryza sativa (rice). Additional hosts: various plant families	herb	Seedling blight, pre- and post-emergence blight, root and foot rot, brown rot, culm decay, head or kernel blight (scab or ear scab) of cereals. Leaf	unaffected_pathogenicity	hypothetical protein CUC08_Gglean001959 [Alternaria sp. MG1]	--	oxidoreductase activity	--	nan
Pm_3260	Botryotinia fuckeliana	SIMILARITY: Contains 1 histidine kinase domain.	ID:PF02518; Description: HAMP	ID:PF00512; Description: HATPase_c	ID:PF00072; Description: HisKA	Various plant families	loss_of_pathogenicity	similar to autoinducer 2 sensor kinase/phosphatase luxQ [Leptosphaeria maculans JN3]	--	phosphorelay sensor kinase activity	KOG0519, KOG0519, KOG0519, Sensory transduction histidine kinase [Signal transduction mechanisms].	cellulose synthase (EC 2.4.1.12); chitin synthase (EC 2.4.1.16); dolichyl-phosphate beta-D-mannosyltransferase (EC 2.4.1.83); dolichyl-phosphate beta-glucosyltransferase (EC 2.4.1.117); N-acetylglucosaminyltransferase (EC 2.4.1.-); N-acetylgalactosaminyltransferase (EC 2.4.1.-); hyaluronan synthase (EC 2.4.1.212); chitin oligosaccharide synthase (EC 2.4.1.-); beta-1,3-glucan synthase (EC 2.4.1.34…
Pm_3272	Alternaria alternata	Unknown	Plant	plants	Leaf spot, rots	Leaf Spot	reduced_virulence__unaffected_pathogenicity	similar to 4-coumarate-coa ligase [Leptosphaeria maculans JN3]	--	catalytic activity	KOG1176, KOG1176, KOG1176, Acyl-CoA synthetase [Lipid transport and metabolism].	--
Pm_3273	Botryotinia fuckeliana	Unknown	Various plant families	plants	Grey mould. Parasite or saprophyte	Gray Mould	--	hypothetical protein LEMA_P010920.1 [Leptosphaeria maculans JN3]	--	--	--	--
Pm_3288	Alternaria alternata	Unknown	Plant	plants	Leaf spot, rots	Leaf Spot	loss_of_pathogenicity	hypothetical protein CUC08_Gglean001946 [Alternaria sp. MG1]	--	catalytic activity	KOG1176, KOG1176, KOG1176, Acyl-CoA synthetase [Lipid transport and metabolism].	--
Pm_3295	Magnaporthe grisea	SIMILARITY: Belongs to the AAA ATPase family.	Digitaria (Poaceae)	herb	Leaf spot	Leaf Spot	lethal	hypothetical protein LEMA_P010680.1 [Leptosphaeria maculans JN3]	--	ATP binding	KOG0741, KOG0741, KOG0741, AAA+-type ATPase [Posttranslational modification, protein turnover, chaperones].	--
Pm_3315	Ustilago maydis	SIMILARITY: Belongs to the kinesin-like protein family.	ID:PF04325; Description: DUF465	ID:PF00225; Description: DUF465	Euchlaena spp., Zea spp. (Poaceae)	herb	unaffected_pathogenicity	similar to kinesin family protein [Leptosphaeria maculans JN3]	--	microtubule motor activity	KOG0242, KOG0242, KOG0242, Kinesin-like protein [Cytoskeleton].	--
Pm_3321	Magnaporthe grisea	SIMILARITY: Belongs to the ABC transporter superfamily.	ID:PF00005; Description: ABC2_membrane	ID:PF06422; Description: ABC_tran	Digitaria (Poaceae)	herb	unaffected_pathogenicity__chemistry_target:_sensitivity_to_chemical	similar to ABC transporter [Leptosphaeria maculans JN3]	--	ATP binding	KOG0065, KOG0065, KOG0065, Pleiotropic drug resistance proteins (PDR1-15), ABC superfamily [Secondary metabolites biosynthesis, transport and catabolism].	sucrose synthase (EC 2.4.1.13); sucrose-phosphate synthase (EC 2.4.1.14); alpha-glucosyltransferase (EC 2.4.1.52); lipopolysaccharide N-acetylglucosaminyltransferase (EC 2.4.1.56); GDP-Man alpha-mannosyltransferase (EC 2.4.1.-); 1,2-diacylglycerol 3-glucosyltransferase (EC 2.4.1.157); diglucosyl diacylglycerol synthase (EC 2.4.1.208); digalactosyldiacylglycerol synthase (EC 2.4.1.141); trehalose …
Pm_3329	Fusarium oxysporum	SIMILARITY: Contains 1 Zn(2)-C6 fungal-type DNA-binding domain.	ID:PF00172; Description: Fungal_trans	Multiple genera in multiple families	plants	Blights, wilts, rots of various sorts	unaffected_pathogenicity	hypothetical protein COCCADRAFT_1185 [Bipolaris zeicola 26-R-13]	--	DNA-binding transcription factor activity, RNA polymerase II-specific	--	--
Pm_3367	Glomerella lagenarium	Unknown	ID:PF00096; Description: STE	melons,cucumber	herb	anthracnose fruit rot	unaffected_pathogenicity	hypothetical protein COCVIDRAFT_25849 [Bipolaris victoriae FI3]	--	nucleic acid binding	KOG2462, KOG2462, KOG2462, C2H2-type Zn-finger protein [Transcription].	--
Pm_3371	Cercospora nicotianae	Unknown	Numerous taxa in Solanaceae	xyloid	Leaf spot	Leaf Spot	--	similar to FAD binding domain containing protein [Leptosphaeria maculans JN3]	--	oxidoreductase activity	KOG1262, KOG1262, KOG1262, FAD-binding protein DIMINUTO [General function prediction only].	nan
Pm_3378	Magnaporthe oryzae	Unknown	Poaceae, especially important on Oryzae	herb	Rice blast	Rice Blast	--	hypothetical protein AA0119_g7366 [Alternaria tenuissima]	--	integral component of membrane	KOG2504, KOG2504, KOG2504, Monocarboxylate transporter [Carbohydrate transport and metabolism].	--
Pm_3388	Alternaria alternata	Unknown	Plant	plants	Leaf spot, rots	Leaf Spot	reduced_virulence__unaffected_pathogenicity	similar to peroxisomal AMP binding enzyme [Leptosphaeria maculans JN3]	--	catalytic activity	KOG1176, KOG1176, KOG1176, Acyl-CoA synthetase [Lipid transport and metabolism].	--
Pm_3389	Magnaporthe grisea	SIMILARITY: Belongs to the AAA ATPase family.	Digitaria (Poaceae)	herb	Leaf spot	Leaf Spot	lethal	similar to ATP-dependent Zn protease [Leptosphaeria maculans JN3]	--	ATP binding	KOG0730, KOG0730, KOG0730, AAA+-type ATPase [Posttranslational modification, protein turnover, chaperones].	--
Pm_34	Magnaporthe oryzae	Unknown	Poaceae, especially important on Oryzae	herb	Rice blast	Rice Blast	reduced_virulence	predicted protein [Leptosphaeria maculans JN3]	--	--	--	--
Pm_3407	Botryotinia fuckeliana	Unknown	Various plant families	plants	Grey mould. Parasite or saprophyte	Gray Mould	unaffected_pathogenicity	hypothetical protein ST47_g184 [Ascochyta rabiei]	--	--	KOG4389, KOG4389, KOG4389, Acetylcholinesterase/Butyrylcholinesterase [Signal transduction mechanisms].	beta-xylosidase (EC 3.2.1.37); beta-1,3-xylosidase (EC 3.2.1.-); alpha-L-arabinofuranosidase (EC 3.2.1.55); arabinanase (EC 3.2.1.99); xylanase (EC 3.2.1.8); galactan 1,3-beta-galactosidase (EC 3.2.1.145)
Pm_3408	Botryotinia fuckeliana	Unknown	Various plant families	plants	Grey mould. Parasite or saprophyte	Gray Mould	--	hypothetical protein ST47_g183 [Ascochyta rabiei]	--	--	--	--
Pm_3409	Magnaporthe oryzae	Unknown	Poaceae, especially important on Oryzae	herb	Rice blast	Rice Blast	--	acid protease [Alternaria alternata]	--	--	--	--
Pm_341	Mycosphaerella graminicola	COFACTOR: Heme group (By similarity).	ID:PF00067; Description: p450	Triticum and possibly a few other grasses	herb	Leaf spot or speckled leaf blotch of wheat	--	similar to cytochrome P450 phenylacetate hydroxylase [Leptosphaeria maculans JN3]	--	iron ion binding	KOG0156, KOG0156, KOG0156, Cytochrome P450 CYP2 subfamily [Secondary metabolites biosynthesis, transport and catabolism].	--
Pm_3410	Cercospora nicotianae	Unknown	ID:PF00891; Description: FAD_binding_3	Numerous taxa in Solanaceae	xyloid	Leaf spot	unaffected_pathogenicity	hypothetical protein AA0117_g10193 [Alternaria alternata]	--	methyltransferase activity	KOG3178, KOG3178, KOG3178, Hydroxyindole-O-methyltransferase and related SAM-dependent methyltransferases [General function prediction only].	--
Pm_3423	Phaeosphaeria nodorum	Unknown	Multiple genera of Poaceae and Blysmus compressus (Cyperaceae)	herb	Glume blotch of wheat and other grasses	Glume Blotch	--	Glyoxalase/Bleomycin resistance protein/Dihydroxybiphenyl dioxygenase [Pyrenochaeta sp. DS3sAY3a]	--	lactoylglutathione lyase activity	KOG2944, KOG2944, KOG2944, Glyoxalase [Carbohydrate transport and metabolism].	--
Pm_3429	Alternaria alternata	SIMILARITY: Belongs to the short-chain dehydrogenases/reductases (SDR) family.	Plant	plants	Leaf spot, rots	Leaf Spot	increased_virulence_(hypervirulence)__unaffected_pathogenicity	short chain type dehydrogenase [Pyrenochaeta sp. DS3sAY3a]	--	--	KOG0725, KOG0725, KOG0725, Reductases with broad range of substrate specificities [General function prediction only].	--
Pm_3430	Magnaporthe grisea	SIMILARITY: Belongs to the ABC transporter superfamily.	ID:PF00005; Description: ABC_membrane	Digitaria (Poaceae)	herb	Leaf spot	loss_of_pathogenicity	leptomycin B resistance protein pmd1 [Aspergillus udagawae]	--	ATP binding	KOG0055, KOG0055, KOG0055, Multidrug/pheromone exporter, ABC superfamily [Secondary metabolites biosynthesis, transport and catabolism].	--
Pm_3431	Botryotinia fuckeliana	Unknown	Various plant families	plants	Grey mould. Parasite or saprophyte	Gray Mould	loss_of_pathogenicity	hypothetical protein Vi05172_g3989 [Venturia inaequalis]	--	ATP binding	KOG0055, KOG0055, KOG0055, Multidrug/pheromone exporter, ABC superfamily [Secondary metabolites biosynthesis, transport and catabolism].	--
Pm_3432	Cercospora nicotianae	Unknown	Numerous taxa in Solanaceae	xyloid	Leaf spot	Leaf Spot	--	hypothetical protein AA0115_g3871 [Alternaria tenuissima]	--	--	--	--
Pm_3437	Cochliobolus carbonum	Unknown	ID:PF08587; Description: Pkinase	Corn, Zea mays, sometimes on Sorghum (Poaceae) and various other plant families	plants	Northern corn leaf spot, ear and kernel rot	reduced_virulence	similar to viral A-type inclusion protein repeat protein [Leptosphaeria maculans JN3]	serine/threonine-protein kinase SRPK3	protein kinase activity	KOG1290, KOG1290, KOG1290, Serine/threonine protein kinase [Signal transduction mechanisms].	nan
Pm_3455	Ustilago maydis	COFACTOR: FAD (By similarity).	ID:PF05199; Description: GMC_oxred_C	ID:PF00732; Description: GMC_oxred_C	Euchlaena spp., Zea spp. (Poaceae)	herb	reduced_virulence	similar to glucose-methanol-choline oxidoreductase [Leptosphaeria maculans JN3]	--	oxidoreductase activity, acting on CH-OH group of donors	KOG1238, KOG1238, KOG1238, Glucose dehydrogenase/choline dehydrogenase/mandelonitrile lyase (GMC oxidoreductase family) [General function prediction only].	nan
Pm_3468	Mycosphaerella graminicola	COFACTOR: Heme group (By similarity).	ID:PF00067; Description: p450	Triticum and possibly a few other grasses	herb	Leaf spot or speckled leaf blotch of wheat	reduced_virulence	similar to cytochrome P450 monooxygenase [Leptosphaeria maculans JN3]	--	iron ion binding	KOG0158, KOG0158, KOG0158, Cytochrome P450 CYP3/CYP5/CYP6/CYP9 subfamilies [Secondary metabolites biosynthesis, transport and catabolism].	UDP-Gal: galactomannan alpha-1,6-galactosyltransferase (EC 2.4.1.-); UDP-Xyl: xyloglucan alpha-1,6-xylosyltransferase (EC 2.4.2.39); alpha-1,2-galactosyltransferase (EC 2.4.1.-)
Pm_3491	Magnaporthe oryzae	Unknown	Poaceae, especially important on Oryzae	herb	Rice blast	Rice Blast	--	hypothetical protein CUC08_Gglean005833 [Alternaria sp. MG1]	--	protein binding	KOG2504, KOG2504, KOG2504, Monocarboxylate transporter [Carbohydrate transport and metabolism].	--
Pm_3501	Phaeosphaeria nodorum	Unknown	Multiple genera of Poaceae and Blysmus compressus (Cyperaceae)	herb	Glume blotch of wheat and other grasses	Glume Blotch	--	similar to monooxygenase FAD-binding [Leptosphaeria maculans JN3]	--	FAD binding	KOG2614, KOG2614, KOG2614, Kynurenine 3-monooxygenase and related flavoprotein monooxygenases [Energy production and conversion, General function prediction only].	--
Pm_3530	Magnaporthe oryzae	Unknown	Poaceae, especially important on Oryzae	herb	Rice blast	Rice Blast	reduced_virulence	hypothetical protein IQ07DRAFT_600554 [Pyrenochaeta sp. DS3sAY3a]	--	protein binding	--	--
Pm_3537	Cochliobolus carbonum	Unknown	ID:PF08587; Description: Pkinase	Corn, Zea mays, sometimes on Sorghum (Poaceae) and various other plant families	plants	Northern corn leaf spot, ear and kernel rot	lethal	hypothetical protein LEMA_P061360.1 [Leptosphaeria maculans JN3]	--	protein kinase activity	KOG0583, KOG0583, KOG0583, Serine/threonine protein kinase [Signal transduction mechanisms].	Modules of approx. 100 residues and which are found in a large number of bacterial enzymes. The cellulose-binding function has been demonstrated in many cases. Several of these modules have been shown to also bind chitin or xylan.
Pm_3540	Magnaporthe oryzae	SIMILARITY: Contains 1 SH3 domain.	ID:PF00018; Description: FCH	Poaceae, especially important on Oryzae	herb	Rice blast	reduced_virulence__loss_of_pathogenicity	sh3 domain-containing protein [Stemphylium lycopersici]	--	protein binding	KOG2398, KOG2398, KOG2398, Predicted proline-serine-threonine phosphatase-interacting protein (PSTPIP) [Cell cycle control, cell division, chromosome partitioning].	--
Pm_3570	Magnaporthe oryzae	Unknown	ID:PF02668; Description: DUF971	Poaceae, especially important on Oryzae	herb	Rice blast	--	hypothetical protein LEMA_P061760.1 [Leptosphaeria maculans JN3]	trimethyllysine dioxygenase	iron ion binding	KOG3889, KOG3889, KOG3889, Predicted gamma-butyrobetaine,2-oxoglutarate dioxygenase [Lipid transport and metabolism].	--
Pm_3584	Alternaria alternata	Unknown	Plant	plants	Leaf spot, rots	Leaf Spot	reduced_virulence	similar to enoyl-CoA hydratase [Leptosphaeria maculans JN3]	enoyl-CoA hydratase	catalytic activity	KOG1680, KOG1680, KOG1680, Enoyl-CoA hydratase [Lipid transport and metabolism].	--
Pm_3586	Ustilago maydis	COFACTOR: FAD (By similarity).	ID:PF05199; Description: GMC_oxred_C	ID:PF00732; Description: GMC_oxred_C	Euchlaena spp., Zea spp. (Poaceae)	herb	reduced_virulence	similar to glucose-methanol-choline oxidoreductase:GMC oxidoreductase [Leptosphaeria maculans JN3]	choline dehydrogenase	nucleic acid binding	KOG1238, KOG1238, KOG1238, Glucose dehydrogenase/choline dehydrogenase/mandelonitrile lyase (GMC oxidoreductase family) [General function prediction only].	nan
Pm_3588	Cercospora nicotianae	Unknown	Numerous taxa in Solanaceae	xyloid	Leaf spot	Leaf Spot	--	similar to NADPH-dependent methylglyoxal reductase GRE2 [Leptosphaeria maculans JN3]	--	catalytic activity	KOG1502, KOG1502, KOG1502, Flavonol reductase/cinnamoyl-CoA reductase [Defense mechanisms].	--
Pm_3590	Leptosphaeria maculans	SIMILARITY: Belongs to the thiolase family.	ID:PF00108; Description: Thiolase_C	Brassica spp. and other Brassicaceae	herb	Black leg, canker, dry rot, leaf spot	reduced_virulence	similar to 3-ketoacyl-CoA thiolase [Leptosphaeria maculans JN3]	acetyl-CoA acyltransferase 1	catalytic activity	KOG1389, KOG1389, KOG1389, 3-oxoacyl CoA thiolase [Lipid transport and metabolism].	--
Pm_3608	Fusarium oxysporum	SIMILARITY: Contains 1 Zn(2)-C6 fungal-type DNA-binding domain.	ID:PF00172; Description: Fungal_trans	Multiple genera in multiple families	plants	Blights, wilts, rots of various sorts	unaffected_pathogenicity	hypothetical protein LEMA_P062270.1 [Leptosphaeria maculans JN3]	--	DNA-binding transcription factor activity, RNA polymerase II-specific	--	--
Pm_3611	Magnaporthe oryzae	Unknown	Poaceae, especially important on Oryzae	herb	Rice blast	Rice Blast	unaffected_pathogenicity	hypothetical protein LEMA_P062310.1 [Leptosphaeria maculans JN3]	--	DNA-binding transcription factor activity, RNA polymerase II-specific	--	--
Pm_3612	Ustilago maydis	CATALYTIC ACTIVITY: ATP + a protein = ADP + a phosphoprotein.	ID:PF00069; Description: Pkinase	Euchlaena spp., Zea spp. (Poaceae)	herb	Smut. Corn smut	reduced_virulence	similar to dual specificity protein kinase pom1 [Leptosphaeria maculans JN3]	serine/threonine-protein kinase PRP4	protein kinase activity	KOG0670, KOG0670, KOG0670, U4/U6-associated splicing factor PRP4 [RNA processing and modification].	--
Pm_3634	Alternaria alternata	SIMILARITY: Belongs to the short-chain dehydrogenases/reductases (SDR) family.	Plant	plants	Leaf spot, rots	Leaf Spot	unaffected_pathogenicity	hypothetical protein PV06_09485 [Exophiala oligosperma]	--	oxidoreductase activity	KOG1201, KOG1201, KOG1201, Hydroxysteroid 17-beta dehydrogenase 11 [Secondary metabolites biosynthesis, transport and catabolism].	--
Pm_3651	Magnaporthe grisea	Unknown	Digitaria (Poaceae)	herb	Leaf spot	Leaf Spot	--	hypothetical protein LEMA_P076880.1 [Leptosphaeria maculans JN3]	--	--	--	--
Pm_3668	Mycosphaerella graminicola	COFACTOR: Heme group (By similarity).	ID:PF00067; Description: p450	Triticum and possibly a few other grasses	herb	Leaf spot or speckled leaf blotch of wheat	--	similar to cytochrome P450 monooxygenase [Leptosphaeria maculans JN3]	--	iron ion binding	KOG0157, KOG0157, KOG0157, Cytochrome P450 CYP4/CYP19/CYP26 subfamilies [Secondary metabolites biosynthesis, transport and catabolism, Lipid transport and metabolism].	--
Pm_367	Magnaporthe oryzae	Unknown	Poaceae, especially important on Oryzae	herb	Rice blast	Rice Blast	--	MFS general substrate transporter [Alternaria alternata]	--	integral component of membrane	KOG2504, KOG2504, KOG2504, Monocarboxylate transporter [Carbohydrate transport and metabolism].	--
Pm_3674	Magnaporthe grisea	SIMILARITY: Belongs to the AAA ATPase family.	Digitaria (Poaceae)	herb	Leaf spot	Leaf Spot	lethal	similar to 26S protease regulatory subunit 8 [Leptosphaeria maculans JN3]	26S proteasome regulatory subunit T6	ATP binding	KOG0728, KOG0728, KOG0728, 26S proteasome regulatory complex, ATPase RPT6 [Posttranslational modification, protein turnover, chaperones].	--
Pm_3677	Colletotrichum lindemuthianum	SIMILARITY: Belongs to the small GTPase superfamily. Rab family.	Multiple genera of Fabaceae. Rare reports on other taxa	herb	Leaf, stem and pod anthracnose	Leaf Spot	reduced_virulence	similar to GTP-binding protein [Leptosphaeria maculans JN3]	Ras-related protein Rab-8A	GTPase activity	KOG0078, KOG0078, KOG0078, GTP-binding protein SEC4, small G protein superfamily, and related Ras family GTP-binding proteins [Signal transduction mechanisms, Intracellular trafficking, secretion, and vesicular transport].	--
Pm_368	Fusarium oxysporum	SIMILARITY: Contains 1 Zn(2)-C6 fungal-type DNA-binding domain.	ID:PF00172; Description: Fungal_trans	Multiple genera in multiple families	plants	Blights, wilts, rots of various sorts	unaffected_pathogenicity	hypothetical protein AA0116_g1079 [Alternaria tenuissima]	--	DNA binding	--	--
Pm_3682	Botryotinia fuckeliana	Unknown	Various plant families	plants	Grey mould. Parasite or saprophyte	Gray Mould	reduced_virulence	similar to carboxylesterase family protein [Leptosphaeria maculans JN3]	--	--	KOG4389, KOG4389, KOG4389, Acetylcholinesterase/Butyrylcholinesterase [Signal transduction mechanisms].	acetyl xylan esterase (EC 3.1.1.72).
Pm_369	Colletotrichum gloeosporioides	FUNCTION: Acts as a virulence factor active in plant tissue maceration.	SUBCELLULAR LOCATION: Secreted (Potential).	SIMILARITY: Belongs to the polysaccharide lyase 1 family.	Unknown	Unknown	reduced_virulence__increased_virulence_(hypervirulence)	hypothetical protein LEMA_P033320.1 [Leptosphaeria maculans JN3]	pectate lyase	--	--	pectate lyase (EC 4.2.2.2); exo-pectate lyase (EC 4.2.2.9); pectin lyase (EC 4.2.2.10).
Pm_3700	Magnaporthe oryzae	Unknown	Poaceae, especially important on Oryzae	herb	Rice blast	Rice Blast	reduced_virulence	hypothetical protein AA0113_g67 [Alternaria arborescens]	--	integral component of membrane	KOG2504, KOG2504, KOG2504, Monocarboxylate transporter [Carbohydrate transport and metabolism].	--
Pm_3704	Cercospora nicotianae	Unknown	Numerous taxa in Solanaceae	xyloid	Leaf spot	Leaf Spot	--	dihydroflavonol-4-reductase [Pyrenophora tritici-repentis Pt-1C-BFP]	--	catalytic activity	KOG1502, KOG1502, KOG1502, Flavonol reductase/cinnamoyl-CoA reductase [Defense mechanisms].	--
Pm_371	Botryotinia fuckeliana	Unknown	Various plant families	plants	Grey mould. Parasite or saprophyte	Gray Mould	unaffected_pathogenicity	efflux pump protein [Pyrenochaeta sp. DS3sAY3a]	--	integral component of membrane	KOG0254, KOG0254, KOG0254, Predicted transporter (major facilitator superfamily) [General function prediction only].	--
Pm_3713	Magnaporthe grisea	SIMILARITY: Contains 3 chitin-binding type-1 domains.	Digitaria (Poaceae)	herb	Leaf spot	Leaf Spot	--	predicted protein [Leptosphaeria maculans JN3]	--	chitin binding	--	Modules of approx. 50 residues found attached to various enzymes from families GH18, GH19, GH23, GH24, GH25 and GH73, i.e. enzymes cleaving either chitin or peptidoglycan. Binding to chitopentaose demonstrated in the case of Pteris ryukyuensis chitinase A [Ohnuma T et al. (2008) J. Biol. Chem. 283:5178-87 (PMID: 18083709)]. CBM50 modules are also found in a multitude of other enzymes targeting th…
Pm_3719	Magnaporthe grisea	SIMILARITY: Belongs to the AAA ATPase family.	Digitaria (Poaceae)	herb	Leaf spot	Leaf Spot	reduced_virulence	hypothetical protein LEMA_P075680.1 [Leptosphaeria maculans JN3]	mitochondrial chaperone BCS1	ATP binding	KOG2262, KOG2262, KOG2262, Sexual differentiation process protein ISP4 [Signal transduction mechanisms].	--
Pm_373	Botryotinia fuckeliana	Unknown	Various plant families	plants	Grey mould. Parasite or saprophyte	Gray Mould	--	hypothetical protein LEMA_P033340.1 [Leptosphaeria maculans JN3]	--	--	--	--
Pm_3731	Cochliobolus heterostrophus	SIMILARITY: Belongs to the bZIP family.	ID:PF08601; Description: bZIP_1	Zea mays	herb	Southern leaf blight of maize	reduced_virulence	hypothetical protein IQ07DRAFT_511609 [Pyrenochaeta sp. DS3sAY3a]	--	DNA-binding transcription factor activity	--	--
Pm_374	Cercospora nicotianae	Unknown	ID:PF00891; Description: FAD_binding_3	Numerous taxa in Solanaceae	xyloid	Leaf spot	--	monooxygenase, FAD binding domain cpaO [Cochliobolus pallescens]	--	FAD binding	KOG2614, KOG2614, KOG2614, Kynurenine 3-monooxygenase and related flavoprotein monooxygenases [Energy production and conversion, General function prediction only].	--
Pm_3740	Magnaporthe oryzae	CATALYTIC ACTIVITY: Deoxynucleoside triphosphate + DNA(n) = diphosphate + DNA(n+1).	ID:PF00136; Description: DNA_pol_B	ID:PF03104; Description: DNA_pol_B	Poaceae, especially important on Oryzae	herb	reduced_virulence	similar to DNA polymerase alpha catalytic subunit [Leptosphaeria maculans JN3]	DNA polymerase alpha subunit A	nucleotide binding	KOG0970, KOG0970, KOG0970, DNA polymerase alpha, catalytic subunit [Replication, recombination and repair].	--
Pm_3748	Botryotinia fuckeliana	Unknown	ID:PF00515; Description: PB1	Various plant families	plants	Grey mould. Parasite or saprophyte	reduced_virulence	Cu,Zn superoxide dismutase-like protein [Alternaria alternata]	--	protein binding	KOG4656, KOG4656, KOG4656, Copper chaperone for superoxide dismutase [Inorganic ion transport and metabolism].	--
Pm_377	Gibberella zeae	Unknown	ID:PF01565; Description: BBE	Principal hosts: Poaceae, including Zea mays (corn), Triticum aestivum (wheat), and Oryza sativa (rice). Additional hosts: various plant families	herb	Seedling blight, pre- and post-emergence blight, root and foot rot, brown rot, culm decay, head or kernel blight (scab or ear scab) of cereals. Leaf	unaffected_pathogenicity	oxidereductase, FAD binding domain cpaB [Cochliobolus pallescens]	--	oxidoreductase activity	--	nan
Pm_3776	Botryotinia fuckeliana	Unknown	Various plant families	plants	Grey mould. Parasite or saprophyte	Gray Mould	reduced_virulence	predicted protein [Leptosphaeria maculans JN3]	--	--	--	--
Pm_3784	Cercospora nicotianae	Unknown	ID:PF00891; Description: FAD_binding_3	Numerous taxa in Solanaceae	xyloid	Leaf spot	reduced_virulence	Demethylsterigmatocystin 6-O-methyltransferase [Alternaria tenuissima]	--	methyltransferase activity	KOG3178, KOG3178, KOG3178, Hydroxyindole-O-methyltransferase and related SAM-dependent methyltransferases [General function prediction only].	--
Pm_3786	Alternaria citri	SIMILARITY: Belongs to the glycosyl hydrolase 28 family.	Multiple genera in multiple families especially Carica papaya (Caricaceae), Citrus spp	herb	Blossom end rot, leaf and fruit spot, fruit rot, etc	Blosson-end-rot	unaffected_pathogenicity	similar to polygalacturonase 1 [Leptosphaeria maculans JN3]	galacturan 1,4-alpha-galacturonidase	polygalacturonase activity	--	polygalacturonase (EC 3.2.1.15); exo-polygalacturonase (EC 3.2.1.67); exo-polygalacturonosidase (EC 3.2.1.82); rhamnogalacturonase (EC 3.2.1.-); endo-xylogalacturonan hydrolase (EC 3.2.1.-); rhamnogalacturonan alpha-L-rhamnopyranohydrolase (EC 3.2.1.40)
Pm_3798	Magnaporthe grisea	SIMILARITY: Belongs to the small GTPase superfamily. Rho family.	Digitaria (Poaceae)	herb	Leaf spot	Leaf Spot	reduced_virulence	similar to GTP-binding protein RHO-1 protein [Leptosphaeria maculans JN3]	Rho family, other	GTPase activity	KOG0393, KOG0393, KOG0393, Ras-related small GTPase, Rho type [General function prediction only].	sucrose synthase (EC 2.4.1.13); sucrose-phosphate synthase (EC 2.4.1.14); alpha-glucosyltransferase (EC 2.4.1.52); lipopolysaccharide N-acetylglucosaminyltransferase (EC 2.4.1.56); GDP-Man alpha-mannosyltransferase (EC 2.4.1.-); 1,2-diacylglycerol 3-glucosyltransferase (EC 2.4.1.157); diglucosyl diacylglycerol synthase (EC 2.4.1.208); digalactosyldiacylglycerol synthase (EC 2.4.1.141); trehalose …
Pm_380	Gibberella zeae	Unknown	ID:PF01565; Description: BBE	Principal hosts: Poaceae, including Zea mays (corn), Triticum aestivum (wheat), and Oryza sativa (rice). Additional hosts: various plant families	herb	Seedling blight, pre- and post-emergence blight, root and foot rot, brown rot, culm decay, head or kernel blight (scab or ear scab) of cereals. Leaf	reduced_virulence	isoamyl alcohol oxidase, FAD binding domain cpaF [Cochliobolus pallescens]	--	oxidoreductase activity	--	nan
Pm_3802	Magnaporthe oryzae	SIMILARITY: Contains 1 reverse transcriptase domain.	ID:PF00665; Description: Chromo	ID:PF00078; Description: rve	Poaceae, especially important on Oryzae	herb	--	hypothetical protein SETTUDRAFT_111999 [Exserohilum turcica Et28A]	--	nucleic acid binding	--	heparan beta-glucuronyltransferase (EC 2.4.1.225); xyloglucan beta-galactosyltransferase (EC 2.4.1.-); heparan synthase (EC 2.4.1.-); arabinan alphalpha-L-arabinosyltransferase (EC 2.4.2.-).
Pm_3812	Fusarium solani	Unknown	Multiple plant families. Some strains may cause infections in humans	plants	Saprobe, facultative pathogen	Rot	reduced_virulence	hypothetical protein LEMA_P074890.1 [Leptosphaeria maculans JN3]	pectate lyase	extracellular region	--	pectate lyase (EC 4.2.2.2).
Pm_3824	Phaeosphaeria nodorum	Unknown	Multiple genera of Poaceae and Blysmus compressus (Cyperaceae)	herb	Glume blotch of wheat and other grasses	Glume Blotch	lethal	similar to short-chain dehydrogenase/reductase SDR [Leptosphaeria maculans JN3]	3-oxoacyl-acyl-carrier protein reductase	--	KOG0725, KOG0725, KOG0725, Reductases with broad range of substrate specificities [General function prediction only].	murein polymerase (EC 2.4.1.129).
Pm_3826	Magnaporthe grisea	Unknown	Digitaria (Poaceae)	herb	Leaf spot	Leaf Spot	reduced_virulence	hypothetical protein CC77DRAFT_1017286 [Alternaria alternata]	high mobility group protein B3	--	KOG0381, KOG0381, KOG0381, HMG box-containing protein [General function prediction only].	--
Pm_383	Botryotinia fuckeliana	Unknown	Various plant families	plants	Grey mould. Parasite or saprophyte	Gray Mould	loss_of_pathogenicity	MFS transporter cpaI [Cochliobolus pallescens]	--	integral component of membrane	KOG0254, KOG0254, KOG0254, Predicted transporter (major facilitator superfamily) [General function prediction only].	--
Pm_3834	Magnaporthe grisea	Unknown	Digitaria (Poaceae)	herb	Leaf spot	Leaf Spot	reduced_virulence	hypothetical protein IQ07DRAFT_600439 [Pyrenochaeta sp. DS3sAY3a]	transcription factor CON7	nucleic acid binding	KOG0527, KOG0527, KOG0527, HMG-box transcription factor [Transcription].	--
Pm_3847	Septoria lycopersici	Unknown	ID:PF01915; Description: Glyco_hydro_3	Primarily tomato, Lycopersicon esculentum, also Solanum spp. and other Solanaceae	herb	Leaf spot	unaffected_pathogenicity	hypothetical protein B0A48_03828 [Rachicladosporium antarcticum]	beta-N-acetylhexosaminidase	DNA binding	--	beta-glucosidase (EC 3.2.1.21); xylan 1,4-beta-xylosidase (EC 3.2.1.37); beta-N-acetylhexosaminidase (EC 3.2.1.52); glucan 1,3-beta-glucosidase (EC 3.2.1.58); glucan 1,4-beta-glucosidase (EC 3.2.1.74); exo-1,3-1,4-glucanase (EC 3.2.1.-); alphalpha-L-arabinofuranosidase (EC 3.2.1.55).
Pm_385	Cercospora nicotianae	Unknown	ID:PF00891; Description: FAD_binding_3	Numerous taxa in Solanaceae	xyloid	Leaf spot	reduced_virulence	o-methyltransferase cpaK [Cochliobolus pallescens]	--	methyltransferase activity	KOG3178, KOG3178, KOG3178, Hydroxyindole-O-methyltransferase and related SAM-dependent methyltransferases [General function prediction only].	--
Pm_3859	Mycosphaerella graminicola	COFACTOR: Heme group (By similarity).	ID:PF00067; Description: p450	Triticum and possibly a few other grasses	herb	Leaf spot or speckled leaf blotch of wheat	loss_of_pathogenicity	similar to cytochrome P450 monooxygenase [Leptosphaeria maculans JN3]	--	monooxygenase activity	KOG0157, KOG0157, KOG0157, Cytochrome P450 CYP4/CYP19/CYP26 subfamilies [Secondary metabolites biosynthesis, transport and catabolism, Lipid transport and metabolism].	--
Pm_386	Gibberella zeae	Unknown	ID:PF01565; Description: BBE	Principal hosts: Poaceae, including Zea mays (corn), Triticum aestivum (wheat), and Oryza sativa (rice). Additional hosts: various plant families	herb	Seedling blight, pre- and post-emergence blight, root and foot rot, brown rot, culm decay, head or kernel blight (scab or ear scab) of cereals. Leaf	unaffected_pathogenicity	FAD/FMN-containing dehydrogenase cpaL [Cochliobolus pallescens]	--	oxidoreductase activity	--	nan
Pm_3861	Ustilago maydis	SIMILARITY: Belongs to the kinesin-like protein family.	ID:PF04325; Description: DUF465	ID:PF00225; Description: DUF465	Euchlaena spp., Zea spp. (Poaceae)	herb	--	similar to kinesin family protein [Leptosphaeria maculans JN3]	--	microtubule motor activity	KOG0247, KOG0247, KOG0247, Kinesin-like protein [Cytoskeleton].	--
Pm_3870	Magnaporthe grisea	SIMILARITY: Contains 3 chitin-binding type-1 domains.	Digitaria (Poaceae)	herb	Leaf spot	Leaf Spot	unaffected_pathogenicity	hypothetical protein AG0111_g3384 [Alternaria gaisen]	--	catalytic activity	--	Modules of approx. 40 residues. The chitin-binding function has been demonstrated in many cases. These modules are found attached to a number of chitinase catalytic domains, but also in non-catalytic proteins either in isolation or as multiple repeats.
Pm_3900	Magnaporthe oryzae	Unknown	ID:Pfam-B_281; Description: PB000281	Poaceae, especially important on Oryzae	herb	Rice blast	--	hypothetical protein AA0120_g978 [Alternaria tenuissima]	--	protein kinase activity	--	--
Pm_3916	Magnaporthe grisea	SIMILARITY: Belongs to the AAA ATPase family.	Digitaria (Poaceae)	herb	Leaf spot	Leaf Spot	reduced_virulence	similar to ATPase [Leptosphaeria maculans JN3]	--	ATP binding	KOG0730, KOG0730, KOG0730, AAA+-type ATPase [Posttranslational modification, protein turnover, chaperones].	--
Pm_3925	Magnaporthe grisea	SIMILARITY: Belongs to the ABC transporter superfamily.	ID:PF00005; Description: ABC_membrane	Digitaria (Poaceae)	herb	Leaf spot	loss_of_pathogenicity	similar to multidrug resistance protein 1 [Leptosphaeria maculans JN3]	--	ATP binding	KOG0055, KOG0055, KOG0055, Multidrug/pheromone exporter, ABC superfamily [Secondary metabolites biosynthesis, transport and catabolism].	sucrose synthase (EC 2.4.1.13); sucrose-phosphate synthase (EC 2.4.1.14); alpha-glucosyltransferase (EC 2.4.1.52); lipopolysaccharide N-acetylglucosaminyltransferase (EC 2.4.1.56); GDP-Man alpha-mannosyltransferase (EC 2.4.1.-); 1,2-diacylglycerol 3-glucosyltransferase (EC 2.4.1.157); diglucosyl diacylglycerol synthase (EC 2.4.1.208); digalactosyldiacylglycerol synthase (EC 2.4.1.141); trehalose …
Pm_3926	Alternaria alternata	Unknown	ID:PF00668; Description: AMP-binding	ID:PF00550; Description: Condensation	Plant	plants	reduced_virulence	similar to nonribosomal peptide synthetase 2 [Leptosphaeria maculans JN3]	ferricrocin synthase	catalytic activity	KOG1178, KOG1178, KOG1178, Non-ribosomal peptide synthetase/alpha-aminoadipate reductase and related enzymes [Secondary metabolites biosynthesis, transport and catabolism].	maltose-6-phosphate glucosidase (EC 3.2.1.122); alpha-glucosidase (EC 3.2.1.20); alpha-galactosidase (EC 3.2.1.22); 6-phospho-beta-glucosidase (EC 3.2.1.86); alpha-glucuronidase (EC 3.2.1.139).
Pm_3942	Mycosphaerella graminicola	COFACTOR: Heme group (By similarity).	ID:PF00067; Description: p450	Triticum and possibly a few other grasses	herb	Leaf spot or speckled leaf blotch of wheat	reduced_virulence	similar to cytochrome P450 alkane hydroxylase [Leptosphaeria maculans JN3]	--	monooxygenase activity	KOG0157, KOG0157, KOG0157, Cytochrome P450 CYP4/CYP19/CYP26 subfamilies [Secondary metabolites biosynthesis, transport and catabolism, Lipid transport and metabolism].	--
Pm_3946	Phaeosphaeria nodorum	Unknown	Multiple genera of Poaceae and Blysmus compressus (Cyperaceae)	herb	Glume blotch of wheat and other grasses	Glume Blotch	unaffected_pathogenicity	mannitol 1-phosphate dehydrogenase [Pyrenochaeta sp. DS3sAY3a]	--	FAD binding	KOG2614, KOG2614, KOG2614, Kynurenine 3-monooxygenase and related flavoprotein monooxygenases [Energy production and conversion, General function prediction only].	--
Pm_3956	Magnaporthe oryzae	COFACTOR: Zinc (By similarity).	ID:PF00107; Description: ADH_N	Poaceae, especially important on Oryzae	herb	Rice blast	--	hypothetical protein SNOG_04865 [Parastagonospora nodorum SN15]	--	oxidoreductase activity	KOG1198, KOG1198, KOG1198, Zinc-binding oxidoreductase [Energy production and conversion, General function prediction only].	--
Pm_3958	Alternaria alternata	Unknown	ID:PF00668; Description: AMP-binding	ID:PF00550; Description: Condensation	Plant	plants	loss_of_pathogenicity	hypothetical protein PTT_16992 [Pyrenophora teres f. teres 0-1]	--	catalytic activity	KOG1176, KOG1176, KOG1176, Acyl-CoA synthetase [Lipid transport and metabolism].	--
Pm_396	Mycosphaerella graminicola	COFACTOR: Heme group (By similarity).	ID:PF00067; Description: p450	Triticum and possibly a few other grasses	herb	Leaf spot or speckled leaf blotch of wheat	--	cytochrome P450 [Pyrenochaeta sp. DS3sAY3a]	--	monooxygenase activity	KOG0684, KOG0684, KOG0684, Cytochrome P450 [Secondary metabolites biosynthesis, transport and catabolism].	--
Pm_3966	Botryotinia fuckeliana	Unknown	Various plant families	plants	Grey mould. Parasite or saprophyte	Gray Mould	--	hypothetical protein CC84DRAFT_1208661 [Paraphaeosphaeria sporulosa]	--	--	--	--
Pm_3969	Magnaporthe grisea	Unknown	Digitaria (Poaceae)	herb	Leaf spot	Leaf Spot	reduced_virulence	hypothetical protein CUC08_Gglean007372 [Alternaria sp. MG1]	--	--	--	--
Pm_3970	Gibberella zeae	Unknown	ID:PF01565; Description: BBE	Principal hosts: Poaceae, including Zea mays (corn), Triticum aestivum (wheat), and Oryza sativa (rice). Additional hosts: various plant families	herb	Seedling blight, pre- and post-emergence blight, root and foot rot, brown rot, culm decay, head or kernel blight (scab or ear scab) of cereals. Leaf	unaffected_pathogenicity	FAD binding domain-containing protein [Stagonospora sp. SRC1lsM3a]	--	oxidoreductase activity	--	nan
Pm_3975	Botryotinia fuckeliana	Unknown	Various plant families	plants	Grey mould. Parasite or saprophyte	Gray Mould	--	hypothetical protein EPUS_06733 [Endocarpon pusillum Z07020]	--	--	--	--
Pm_3976	Gibberella zeae	Unknown	ID:PF01565; Description: BBE	Principal hosts: Poaceae, including Zea mays (corn), Triticum aestivum (wheat), and Oryza sativa (rice). Additional hosts: various plant families	herb	Seedling blight, pre- and post-emergence blight, root and foot rot, brown rot, culm decay, head or kernel blight (scab or ear scab) of cereals. Leaf	unaffected_pathogenicity	FAD-binding domain-containing protein [Periconia macrospinosa]	--	oxidoreductase activity	--	nan
Pm_3977	Gibberella zeae	Unknown	ID:PF01565; Description: BBE	Principal hosts: Poaceae, including Zea mays (corn), Triticum aestivum (wheat), and Oryza sativa (rice). Additional hosts: various plant families	herb	Seedling blight, pre- and post-emergence blight, root and foot rot, brown rot, culm decay, head or kernel blight (scab or ear scab) of cereals. Leaf	unaffected_pathogenicity	FAD-binding domain-containing protein [Corynespora cassiicola Philippines]	--	integral component of membrane	--	nan
Pm_3980	Mycosphaerella graminicola	COFACTOR: Heme group (By similarity).	ID:PF00067; Description: p450	Triticum and possibly a few other grasses	herb	Leaf spot or speckled leaf blotch of wheat	--	MFS multidrug transporter [Colletotrichum fructicola Nara gc5]	--	iron ion binding	KOG0157, KOG0157, KOG0157, Cytochrome P450 CYP4/CYP19/CYP26 subfamilies [Secondary metabolites biosynthesis, transport and catabolism, Lipid transport and metabolism].	--
Pm_3982	Mycosphaerella graminicola	COFACTOR: Heme group (By similarity).	ID:PF00067; Description: p450	Triticum and possibly a few other grasses	herb	Leaf spot or speckled leaf blotch of wheat	reduced_virulence	cytochrome P450 [Colletotrichum orchidophilum]	--	iron ion binding	KOG0157, KOG0157, KOG0157, Cytochrome P450 CYP4/CYP19/CYP26 subfamilies [Secondary metabolites biosynthesis, transport and catabolism, Lipid transport and metabolism].	--
Pm_3998	Magnaporthe oryzae	Unknown	Poaceae, especially important on Oryzae	herb	Rice blast	Rice Blast	reduced_virulence	predicted protein [Leptosphaeria maculans JN3]	--	--	KOG0260, KOG0260, KOG0260, RNA polymerase II, large subunit [Transcription].	--
Pm_3999	Mycosphaerella graminicola	COFACTOR: Heme group (By similarity).	ID:PF00067; Description: p450	Triticum and possibly a few other grasses	herb	Leaf spot or speckled leaf blotch of wheat	loss_of_pathogenicity	similar to cytochrome P450 monooxygenase [Leptosphaeria maculans JN3]	--	monooxygenase activity	KOG0157, KOG0157, KOG0157, Cytochrome P450 CYP4/CYP19/CYP26 subfamilies [Secondary metabolites biosynthesis, transport and catabolism, Lipid transport and metabolism].	--
Pm_4012	Botryotinia fuckeliana	Unknown	Various plant families	plants	Grey mould. Parasite or saprophyte	Gray Mould	--	hypothetical protein ST47_g6996 [Ascochyta rabiei]	--	--	--	--
Pm_4034	Botryotinia fuckeliana	Unknown	ID:PF08407; Description: Chitin_synth_1	Various plant families	plants	Grey mould. Parasite or saprophyte	reduced_virulence__unaffected_pathogenicity	similar to chitin synthase [Leptosphaeria maculans JN3]	chitin synthase	chitin synthase activity	KOG2571, KOG2571, KOG2571, Chitin synthase/hyaluronan synthase (glycosyltransferases) [Cell wall/membrane/envelope biogenesis].	cellulose synthase (EC 2.4.1.12); chitin synthase (EC 2.4.1.16); dolichyl-phosphate beta-D-mannosyltransferase (EC 2.4.1.83); dolichyl-phosphate beta-glucosyltransferase (EC 2.4.1.117); N-acetylglucosaminyltransferase (EC 2.4.1.-); N-acetylgalactosaminyltransferase (EC 2.4.1.-); hyaluronan synthase (EC 2.4.1.212); chitin oligosaccharide synthase (EC 2.4.1.-); beta-1,3-glucan synthase (EC 2.4.1.34…
Pm_4035	Botryotinia fuckeliana	SIMILARITY: Belongs to the major facilitator superfamily. Sugar transporter (TC 2.A.1.1) family.	Various plant families	plants	Grey mould. Parasite or saprophyte	Gray Mould	--	similar to hexose transporter [Leptosphaeria maculans JN3]	--	transporter activity	KOG0254, KOG0254, KOG0254, Predicted transporter (major facilitator superfamily) [General function prediction only].	--
Pm_4038	Phaeosphaeria nodorum	Unknown	Multiple genera of Poaceae and Blysmus compressus (Cyperaceae)	herb	Glume blotch of wheat and other grasses	Glume Blotch	unaffected_pathogenicity__reduced_virulence	hypothetical protein LEMA_P015920.1 [Leptosphaeria maculans JN3]	--	oxidoreductase activity	KOG1691, KOG1691, KOG1691, emp24/gp25L/p24 family of membrane trafficking proteins [Intracellular trafficking, secretion, and vesicular transport].	--
Pm_4062	Fusarium oxysporum	SIMILARITY: Contains 1 Zn(2)-C6 fungal-type DNA-binding domain.	ID:PF00172; Description: Fungal_trans	Multiple genera in multiple families	plants	Blights, wilts, rots of various sorts	unaffected_pathogenicity	hypothetical protein IQ07DRAFT_370020 [Pyrenochaeta sp. DS3sAY3a]	--	DNA binding	--	--
Pm_4065	Botryotinia fuckeliana	Unknown	Various plant families	plants	Grey mould. Parasite or saprophyte	Gray Mould	unaffected_pathogenicity	alpha/beta-hydrolase [Pyrenochaeta sp. DS3sAY3a]	--	--	KOG4389, KOG4389, KOG4389, Acetylcholinesterase/Butyrylcholinesterase [Signal transduction mechanisms].	acetyl xylan esterase (EC 3.1.1.72).
Pm_4075	Glomerella lagenarium	CATALYTIC ACTIVITY: ATP + a protein = ADP + a phosphoprotein.	ID:PF00069; Description: Pkinase	melons,cucumber	herb	anthracnose fruit rot	unaffected_pathogenicity	kinase-like protein [Pyrenochaeta sp. DS3sAY3a]	serine/threonine kinase 32	protein kinase activity	KOG0598, KOG0598, KOG0598, Ribosomal protein S6 kinase and related proteins [General function prediction only, Signal transduction mechanisms].	The granular starch-binding function has been demonstrated in several cases. Interact strongly with cyclodextrins. Often designated as starch-binding domains (SBD).
Pm_4112	Leptosphaeria maculans	SIMILARITY: Belongs to the thiolase family.	ID:PF00108; Description: Thiolase_C	Brassica spp. and other Brassicaceae	herb	Black leg, canker, dry rot, leaf spot	unaffected_pathogenicity	3-ketoacyl-CoA thiolase, peroxisomal [Alternaria arborescens]	acetyl-CoA acyltransferase 1	catalytic activity	KOG1389, KOG1389, KOG1389, 3-oxoacyl CoA thiolase [Lipid transport and metabolism].	--
Pm_4113	Magnaporthe oryzae	Unknown	Poaceae, especially important on Oryzae	herb	Rice blast	Rice Blast	--	MFS general substrate transporter [Stagonospora sp. SRC1lsM3a]	--	integral component of membrane	KOG2504, KOG2504, KOG2504, Monocarboxylate transporter [Carbohydrate transport and metabolism].	--
Pm_4117	Cercospora nicotianae	Unknown	Numerous taxa in Solanaceae	xyloid	Leaf spot	Leaf Spot	reduced_virulence	similar to FAD binding domain containing protein [Leptosphaeria maculans JN3]	--	oxidoreductase activity	KOG1231, KOG1231, KOG1231, Proteins containing the FAD binding domain [Energy production and conversion].	nan
Pm_4128	Colletotrichum lindemuthianum	SIMILARITY: Belongs to the cation transport ATPase (P-type) family.	ID:PF00403; Description: E1-E2_ATPase	ID:PF00702; Description: HMA	Multiple genera of Fabaceae. Rare reports on other taxa	herb	--	hypothetical protein LEMA_P005380.1 [Leptosphaeria maculans JN3]	--	--	KOG0207, KOG0207, KOG0207, Cation transport ATPase [Inorganic ion transport and metabolism].	--
Pm_4163	Magnaporthe grisea	CATALYTIC ACTIVITY: ATP + a protein = ADP + a phosphoprotein.	ID:PF00069; Description: Pkinase	Digitaria (Poaceae)	herb	Leaf spot	lethal	similar to serine/threonine protein kinase [Leptosphaeria maculans JN3]	3-phosphoinositide dependent protein kinase-1	protein kinase activity	KOG0592, KOG0592, KOG0592, 3-phosphoinositide-dependent protein kinase (PDK1) [Signal transduction mechanisms].	Modules of approx. 100 residues and which are found in a large number of bacterial enzymes. The cellulose-binding function has been demonstrated in many cases. Several of these modules have been shown to also bind chitin or xylan.
Pm_417	Fusarium oxysporum	SIMILARITY: Contains 1 Zn(2)-C6 fungal-type DNA-binding domain.	ID:PF00172; Description: Fungal_trans	Multiple genera in multiple families	plants	Blights, wilts, rots of various sorts	unaffected_pathogenicity	hypothetical protein IQ07DRAFT_591643 [Pyrenochaeta sp. DS3sAY3a]	--	DNA-binding transcription factor activity, RNA polymerase II-specific	--	--
Pm_4195	Magnaporthe grisea	Unknown	Digitaria (Poaceae)	herb	Leaf spot	Leaf Spot	--	hypothetical protein LEMA_P005840.1 [Leptosphaeria maculans JN3]	--	--	--	--
Pm_4199	Alternaria alternata	SIMILARITY: Belongs to the short-chain dehydrogenases/reductases (SDR) family.	Plant	plants	Leaf spot, rots	Leaf Spot	--	hypothetical protein LEMA_P005250.1 [Leptosphaeria maculans JN3]	--	oxidoreductase activity	KOG1201, KOG1201, KOG1201, Hydroxysteroid 17-beta dehydrogenase 11 [Secondary metabolites biosynthesis, transport and catabolism].	--
Pm_4209	Ustilago maydis	Unknown	Euchlaena spp., Zea spp. (Poaceae)	herb	Smut. Corn smut	Smut	--	similar to alpha-glucosidase [Leptosphaeria maculans JN3]	alpha-glucosidase	catalytic activity	KOG1065, KOG1065, KOG1065, Maltase glucoamylase and related hydrolases, glycosyl hydrolase family 31 [Carbohydrate transport and metabolism].	alpha-glucosidase (EC 3.2.1.20); alpha-1,3-glucosidase (EC 3.2.1.84); sucrase-isomaltase (EC 3.2.1.48) (EC 3.2.1.10); alpha-xylosidase (EC 3.2.1.-); alpha-glucan lyase (EC 4.2.2.13); isomaltosyltransferase (EC 2.4.1.-).
Pm_4214	Mycosphaerella graminicola	SIMILARITY: Contains 1 SAM (sterile alpha motif) domain.	ID:PF00069; Description: Pkinase	ID:PF00536; Description: Pkinase	Triticum and possibly a few other grasses	herb	unaffected_pathogenicity	iks kinase [Pyrenophora seminiperda CCB06]	--	protein kinase activity	KOG0192, KOG0192, KOG0192, Tyrosine kinase specific for activated (GTP-bound) p21cdc42Hs [Signal transduction mechanisms].	--
Pm_4231	Botryotinia fuckeliana	SIMILARITY: Belongs to the ABC transporter superfamily.	ID:PF00005; Description: ABC2_membrane	ID:PF06422; Description: ABC_tran	Various plant families	plants	unaffected_pathogenicity__reduced_virulence__chemistry_target:_sensitivity_to_chemical	similar to ABC multidrug transporter [Leptosphaeria maculans JN3]	--	ATP binding	KOG0065, KOG0065, KOG0065, Pleiotropic drug resistance proteins (PDR1-15), ABC superfamily [Secondary metabolites biosynthesis, transport and catabolism].	--
Pm_4234	Botryotinia fuckeliana	Unknown	Various plant families	plants	Grey mould. Parasite or saprophyte	Gray Mould	--	predicted protein [Leptosphaeria maculans JN3]	--	--	--	--
Pm_4249	Fusarium oxysporum	SIMILARITY: Contains 1 Zn(2)-C6 fungal-type DNA-binding domain.	ID:PF00172; Description: Fungal_trans	Multiple genera in multiple families	plants	Blights, wilts, rots of various sorts	unaffected_pathogenicity	hypothetical protein LEMA_P014880.1 [Leptosphaeria maculans JN3]	--	DNA-binding transcription factor activity, RNA polymerase II-specific	--	--
Pm_4257	Phaeosphaeria nodorum	Unknown	Multiple genera of Poaceae and Blysmus compressus (Cyperaceae)	herb	Glume blotch of wheat and other grasses	Glume Blotch	--	hypothetical protein LEMA_P014790.1 [Leptosphaeria maculans JN3]	--	oxidoreductase activity	KOG0725, KOG0725, KOG0725, Reductases with broad range of substrate specificities [General function prediction only].	--
Pm_4261	Gibberella pulicaris	SIMILARITY: Belongs to the ABC transporter superfamily.	ID:PF00005; Description: ABC2_membrane	ID:PF06422; Description: ABC_tran	Various plant families	plants	reduced_virulence	hypothetical protein LEMA_P014740.1 [Leptosphaeria maculans JN3]	--	ATP binding	KOG0065, KOG0065, KOG0065, Pleiotropic drug resistance proteins (PDR1-15), ABC superfamily [Secondary metabolites biosynthesis, transport and catabolism].	--
Pm_4267	Alternaria alternata	Unknown	Plant	plants	Leaf spot, rots	Leaf Spot	reduced_virulence	Aldo/keto reductase [Pyrenochaeta sp. DS3sAY3a]	--	--	KOG1575, KOG1575, KOG1575, Voltage-gated shaker-like K+ channel, subunit beta/KCNAB [Energy production and conversion].	--
Pm_4296	Ustilago maydis	COFACTOR: FAD (By similarity).	ID:PF05199; Description: GMC_oxred_C	ID:PF00732; Description: GMC_oxred_C	Euchlaena spp., Zea spp. (Poaceae)	herb	reduced_virulence	similar to choline dehydrogenase [Leptosphaeria maculans JN3]	--	oxidoreductase activity, acting on CH-OH group of donors	KOG1238, KOG1238, KOG1238, Glucose dehydrogenase/choline dehydrogenase/mandelonitrile lyase (GMC oxidoreductase family) [General function prediction only].	nan
Pm_4297	Botryotinia fuckeliana	Unknown	Various plant families	plants	Grey mould. Parasite or saprophyte	Gray Mould	--	hypothetical protein LEMA_P015260.1 [Leptosphaeria maculans JN3]	--	--	--	--
Pm_4298	Botryotinia fuckeliana	Unknown	Various plant families	plants	Grey mould. Parasite or saprophyte	Gray Mould	--	hypothetical protein LEMA_P015260.1 [Leptosphaeria maculans JN3]	--	--	KOG1516, KOG1516, KOG1516, Carboxylesterase and related proteins [General function prediction only].	beta-xylosidase (EC 3.2.1.37); beta-1,3-xylosidase (EC 3.2.1.-); alpha-L-arabinofuranosidase (EC 3.2.1.55); arabinanase (EC 3.2.1.99); xylanase (EC 3.2.1.8); galactan 1,3-beta-galactosidase (EC 3.2.1.145)
Pm_43	Cochliobolus carbonum	CATALYTIC ACTIVITY: Endohydrolysis of (1->4)-beta-D-xylosidic linkages in xylans.	Unknown	ID:PF00457; Description: Glyco_hydro_11	Corn, Zea mays, sometimes on Sorghum (Poaceae) and various other plant families	plants	reduced_virulence	hypothetical protein LEMA_P103310.1 [Leptosphaeria maculans JN3]	--	hydrolase activity, hydrolyzing O-glycosyl compounds	--	xylanase (EC 3.2.1.8)
Pm_4319	Botryotinia fuckeliana	Unknown	Various plant families	plants	Grey mould. Parasite or saprophyte	Gray Mould	reduced_virulence	similar to guanine nucleotide-binding protein alpha-3 subunit [Leptosphaeria maculans JN3]	--	GTPase activity	KOG0082, KOG0082, KOG0082, G-protein alpha subunit (small G protein superfamily) [Cell cycle control, cell division, chromosome partitioning, Signal transduction mechanisms].	--
Pm_4322	Fusarium solani	Unknown	Multiple plant families. Some strains may cause infections in humans	plants	Saprobe, facultative pathogen	Rot	reduced_virulence	hypothetical protein LEMA_P015030.1 [Leptosphaeria maculans JN3]	--	extracellular region	KOG2966, KOG2966, KOG2966, Uncharacterized conserved protein [General function prediction only].	pectate lyase (EC 4.2.2.2).
Pm_4344	Magnaporthe oryzae	SIMILARITY: Belongs to the short-chain dehydrogenases/reductases (SDR) family.	Poaceae, especially important on Oryzae	herb	Rice blast	Rice Blast	reduced_virulence	hypothetical protein PTT_10840 [Pyrenophora teres f. teres 0-1]	--	--	KOG1201, KOG1201, KOG1201, Hydroxysteroid 17-beta dehydrogenase 11 [Secondary metabolites biosynthesis, transport and catabolism].	--
Pm_4347	Botryotinia fuckeliana	Unknown	Various plant families	plants	Grey mould. Parasite or saprophyte	Gray Mould	unaffected_pathogenicity	hypothetical protein LEMA_P071600.1 [Leptosphaeria maculans JN3]	--	--	KOG1516, KOG1516, KOG1516, Carboxylesterase and related proteins [General function prediction only].	--
Pm_4359	Magnaporthe grisea	Unknown	Digitaria (Poaceae)	herb	Leaf spot	Leaf Spot	--	similar to MFS nicotinic acid transporter Tna1 [Leptosphaeria maculans JN3]	--	integral component of membrane	KOG2533, KOG2533, KOG2533, Permease of the major facilitator superfamily [Carbohydrate transport and metabolism].	--
Pm_4363	Gibberella zeae	Unknown	Principal hosts: Poaceae, including Zea mays (corn), Triticum aestivum (wheat), and Oryza sativa (rice). Additional hosts: various plant families	herb	Seedling blight, pre- and post-emergence blight, root and foot rot, brown rot, culm decay, head or kernel blight (scab or ear scab) of cereals. Leaf	Seedling Blight	reduced_virulence	alpha/beta-hydrolase [Pyrenochaeta sp. DS3sAY3a]	--	lipid metabolic process	KOG4569, KOG4569, KOG4569, Predicted lipase [Lipid transport and metabolism].	--
Pm_4368	Magnaporthe grisea	Unknown	Digitaria (Poaceae)	herb	Leaf spot	Leaf Spot	--	hypothetical protein LEMA_P071200.1 [Leptosphaeria maculans JN3]	--	--	--	--
Pm_4380	Colletotrichum lindemuthianum	SIMILARITY: Contains 1 Zn(2)-C6 fungal-type DNA-binding domain.	ID:PF00172; Description: Fungal_trans	Multiple genera of Fabaceae. Rare reports on other taxa	herb	Leaf, stem and pod anthracnose	unaffected_pathogenicity	hypothetical protein IQ07DRAFT_324306 [Pyrenochaeta sp. DS3sAY3a]	--	DNA-binding transcription factor activity, RNA polymerase II-specific	--	--
Pm_4385	Ustilago maydis	SIMILARITY: Belongs to the kinesin-like protein family.	ID:PF04325; Description: DUF465	ID:PF00225; Description: DUF465	Euchlaena spp., Zea spp. (Poaceae)	herb	reduced_virulence	kinesin-domain-containing protein [Pyrenochaeta sp. DS3sAY3a]	kinesin family member 5	microtubule motor activity	KOG0240, KOG0240, KOG0240, Kinesin (SMY1 subfamily) [Cytoskeleton].	Created from reading Schallus et al (2008) Mol Biol Cell. 19:3404-3414 [PMID: 18524852] and finding related domains attached to various glycosidases.
Pm_4386	Gibberella zeae	Unknown	Principal hosts: Poaceae, including Zea mays (corn), Triticum aestivum (wheat), and Oryza sativa (rice). Additional hosts: various plant families	herb	Seedling blight, pre- and post-emergence blight, root and foot rot, brown rot, culm decay, head or kernel blight (scab or ear scab) of cereals. Leaf	Seedling Blight	reduced_virulence	alpha/beta-hydrolase [Alternaria alternata]	--	lipid metabolic process	KOG4569, KOG4569, KOG4569, Predicted lipase [Lipid transport and metabolism].	--
Pm_4388	Alternaria alternata	Unknown	Plant	plants	Leaf spot, rots	Leaf Spot	reduced_virulence	acetyl-CoA synthetase-like protein [Pyrenochaeta sp. DS3sAY3a]	--	catalytic activity	KOG1177, KOG1177, KOG1177, Long chain fatty acid acyl-CoA ligase [Lipid transport and metabolism].	--
Pm_4391	Magnaporthe grisea	SIMILARITY: Belongs to the ABC transporter superfamily.	ID:PF00005; Description: ABC_membrane	Digitaria (Poaceae)	herb	Leaf spot	loss_of_pathogenicity	hypothetical protein COCC4DRAFT_209248 [Bipolaris maydis ATCC 48331]	--	ATP binding	KOG0055, KOG0055, KOG0055, Multidrug/pheromone exporter, ABC superfamily [Secondary metabolites biosynthesis, transport and catabolism].	sucrose synthase (EC 2.4.1.13); sucrose-phosphate synthase (EC 2.4.1.14); alpha-glucosyltransferase (EC 2.4.1.52); lipopolysaccharide N-acetylglucosaminyltransferase (EC 2.4.1.56); GDP-Man alpha-mannosyltransferase (EC 2.4.1.-); 1,2-diacylglycerol 3-glucosyltransferase (EC 2.4.1.157); diglucosyl diacylglycerol synthase (EC 2.4.1.208); digalactosyldiacylglycerol synthase (EC 2.4.1.141); trehalose …
Pm_4393	Cochliobolus miyabeanus	Unknown	ID:PF00668; Description: AMP-binding	ID:PF00550; Description: Condensation	Principal hosts: cultivated Oryza sativa (rice) and Zizania aquatica (wild rice). Less common on non-cultivated Oryza spp. and other Poaceae under natural conditions. Able to infect a wide ra	herb	reduced_virulence	similar to nonribosomal peptide synthetase [Leptosphaeria maculans JN3]	fusarinine C synthase	catalytic activity	KOG1178, KOG1178, KOG1178, Non-ribosomal peptide synthetase/alpha-aminoadipate reductase and related enzymes [Secondary metabolites biosynthesis, transport and catabolism].	maltose-6-phosphate glucosidase (EC 3.2.1.122); alpha-glucosidase (EC 3.2.1.20); alpha-galactosidase (EC 3.2.1.22); 6-phospho-beta-glucosidase (EC 3.2.1.86); alpha-glucuronidase (EC 3.2.1.139).
Pm_4395	Botryotinia fuckeliana	Unknown	Various plant families	plants	Grey mould. Parasite or saprophyte	Gray Mould	--	MFS general substrate transporter [Pyrenochaeta sp. DS3sAY3a]	--	integral component of membrane	KOG0254, KOG0254, KOG0254, Predicted transporter (major facilitator superfamily) [General function prediction only].	--
Pm_4408	Cochliobolus heterostrophus	SIMILARITY: Belongs to the bZIP family.	ID:PF08601; Description: bZIP_1	Zea mays	herb	Southern leaf blight of maize	loss_of_pathogenicity	similar to AP1-like transcription factor [Leptosphaeria maculans JN3]	--	DNA-binding transcription factor activity	--	--
Pm_4420	Magnaporthe grisea	Unknown	Digitaria (Poaceae)	herb	Leaf spot	Leaf Spot	--	hypothetical protein PTT_04702 [Pyrenophora teres f. teres 0-1]	--	--	--	--
Pm_4421	Cercospora kikuchii	Unknown	Fabaceae	herb	Leaf spot, seed stain, etc	Leaf Spot	--	similar to siderophore iron transporter mirB [Leptosphaeria maculans JN3]	--	integral component of membrane	KOG0254, KOG0254, KOG0254, Predicted transporter (major facilitator superfamily) [General function prediction only].	--
Pm_4423	Magnaporthe grisea	SIMILARITY: Belongs to the AAA ATPase family.	Digitaria (Poaceae)	herb	Leaf spot	Leaf Spot	unaffected_pathogenicity	ribosome biogenesis ATPase RIX7 [Pyrenochaeta sp. DS3sAY3a]	--	ATP binding	KOG0733, KOG0733, KOG0733, Nuclear AAA ATPase (VCP subfamily) [Posttranslational modification, protein turnover, chaperones].	--
Pm_4426	Cladosporium fulvum	Unknown	Lycopersicon esculentum (Solanaceae)	xyloid	Leaf mold of tomato	Leaf Mold	effector_(plant_avirulence_determinant)	hypothetical protein ST47_g8722 [Ascochyta rabiei]	--	--	--	Modules of approx. 50 residues found attached to various enzymes from families GH18, GH19, GH23, GH24, GH25 and GH73, i.e. enzymes cleaving either chitin or peptidoglycan. Binding to chitopentaose demonstrated in the case of Pteris ryukyuensis chitinase A [Ohnuma T et al. (2008) J. Biol. Chem. 283:5178-87 (PMID: 18083709)]. CBM50 modules are also found in a multitude of other enzymes targeting th…
Pm_4431	Phaeosphaeria nodorum	Unknown	Multiple genera of Poaceae and Blysmus compressus (Cyperaceae)	herb	Glume blotch of wheat and other grasses	Glume Blotch	--	hypothetical protein FOC4_g10001760 [Fusarium oxysporum f. sp. cubense race 4]	--	FAD binding	--	--
Pm_4433	Nectria haematococca	Unknown	Trees of various plant families	xyloid	Fruit rot, stem rot	Fruit Rot	--	hypothetical protein COCC4DRAFT_29020 [Bipolaris maydis ATCC 48331]	--	transmembrane transporter activity	KOG0254, KOG0254, KOG0254, Predicted transporter (major facilitator superfamily) [General function prediction only].	--
Pm_4439	Botryotinia fuckeliana	Unknown	Various plant families	plants	Grey mould. Parasite or saprophyte	Gray Mould	unaffected_pathogenicity	hydrolase [Ascochyta rabiei]	--	--	KOG4389, KOG4389, KOG4389, Acetylcholinesterase/Butyrylcholinesterase [Signal transduction mechanisms].	--
Pm_4451	Gibberella zeae	Unknown	ID:PF01565; Description: BBE	Principal hosts: Poaceae, including Zea mays (corn), Triticum aestivum (wheat), and Oryza sativa (rice). Additional hosts: various plant families	herb	Seedling blight, pre- and post-emergence blight, root and foot rot, brown rot, culm decay, head or kernel blight (scab or ear scab) of cereals. Leaf	unaffected_pathogenicity	FAD-binding domain-containing protein [Pyrenochaeta sp. DS3sAY3a]	--	oxidoreductase activity	KOG1231, KOG1231, KOG1231, Proteins containing the FAD binding domain [Energy production and conversion].	nan
Pm_4452	Magnaporthe oryzae	SIMILARITY: Belongs to the short-chain dehydrogenases/reductases (SDR) family.	Poaceae, especially important on Oryzae	herb	Rice blast	Rice Blast	reduced_virulence	hypothetical protein LEMA_P056190.1 [Leptosphaeria maculans JN3]	--	oxidoreductase activity	KOG1200, KOG1200, KOG1200, Mitochondrial/plastidial beta-ketoacyl-ACP reductase [Lipid transport and metabolism].	--
Pm_4486	Claviceps purpurea	CATALYTIC ACTIVITY: ATP + a protein = ADP + a phosphoprotein.	ID:PF00069; Description: Pkinase	ID:PF00433; Description: Pkinase	outcrossing species	plants	loss_of_pathogenicity	hypothetical protein LEMA_P055740.1 [Leptosphaeria maculans JN3]	--	protein kinase activity	KOG0605, KOG0605, KOG0605, NDR and related serine/threonine kinases [General function prediction only].	Modules of approx. 150 residues which always appear as a threefold internal repeat. The only apparent exception to this, xylanase II of Actinomadura sp. FC7 (GenBank U08894), is in fact not completely sequenced. These modules were first identified in several plant lectins such as ricin or agglutinin of Ricinus communis which bind galactose residues. The three-dimensional structure of a plant lect…
Pm_4500	Botryotinia fuckeliana	Unknown	Various plant families	plants	Grey mould. Parasite or saprophyte	Gray Mould	unaffected_pathogenicity__reduced_virulence	predicted protein [Leptosphaeria maculans JN3]	--	--	--	--
Pm_451	Colletotrichum gloeosporioides	FUNCTION: Acts as a virulence factor active in plant tissue maceration.	SUBCELLULAR LOCATION: Secreted (Potential).	SIMILARITY: Belongs to the polysaccharide lyase 1 family.	Unknown	Unknown	reduced_virulence__increased_virulence_(hypervirulence)	similar to pectate lyase [Leptosphaeria maculans JN3]	pectate lyase	--	--	pectate lyase (EC 4.2.2.2); exo-pectate lyase (EC 4.2.2.9); pectin lyase (EC 4.2.2.10).
Pm_4518	Alternaria alternata	Unknown	Plant	plants	Leaf spot, rots	Leaf Spot	loss_of_pathogenicity	similar to toxin biosynthesis protein [Leptosphaeria maculans JN3]	--	--	--	--
Pm_4522	Glomerella lagenarium	Unknown	melons,cucumber	herb	anthracnose fruit rot	Anthracnose	loss_of_pathogenicity	hypothetical protein LEMA_P055260.1 [Leptosphaeria maculans JN3]	protein SSD1	RNA binding	KOG2102, KOG2102, KOG2102, Exosomal 3'-5' exoribonuclease complex, subunit Rrp44/Dis3 [Translation, ribosomal structure and biogenesis].	--
Pm_453	Botryotinia fuckeliana	Unknown	Various plant families	plants	Grey mould. Parasite or saprophyte	Gray Mould	unaffected_pathogenicity	similar to sulfite reductase subunit beta [Leptosphaeria maculans JN3]	sulfite reductase (NADPH) hemoprotein beta-component	catalytic activity	KOG0560, KOG0560, KOG0560, Sulfite reductase (ferredoxin) [Inorganic ion transport and metabolism].	--
Pm_4539	Ustilago maydis	SIMILARITY: Belongs to the cyclin family.	ID:PF00134; Description: Cyclin_C	Euchlaena spp., Zea spp. (Poaceae)	herb	Smut. Corn smut	reduced_virulence	similar to G2/mitotic-specific cyclin-B [Leptosphaeria maculans JN3]	G2/mitotic-specific cyclin 1/2	nucleus	KOG0653, KOG0653, KOG0653, Cyclin B and related kinase-activating proteins [Cell cycle control, cell division, chromosome partitioning].	xyloglucan:xyloglucosyltransferase (EC 2.4.1.207); keratan-sulfate endo-1,4-beta-galactosidase (EC 3.2.1.103); endo-1,3-beta-glucanase (EC 3.2.1.39); endo-1,3(4)-beta-glucanase (EC 3.2.1.6); licheninase (EC 3.2.1.73); beta-agarase (EC 3.2.1.81); kappa;-carrageenase (EC 3.2.1.83); xyloglucanase (EC 3.2.1.151)
Pm_4541	Fusarium oxysporum	SIMILARITY: Contains 1 Zn(2)-C6 fungal-type DNA-binding domain.	ID:PF00172; Description: Fungal_trans	Multiple genera in multiple families	plants	Blights, wilts, rots of various sorts	unaffected_pathogenicity	binuclear zinc transcription factor [Pyrenochaeta sp. DS3sAY3a]	--	DNA-binding transcription factor activity, RNA polymerase II-specific	--	--
Pm_4559	Cercospora nicotianae	Unknown	Numerous taxa in Solanaceae	xyloid	Leaf spot	Leaf Spot	unaffected_pathogenicity	similar to MFS multidrug transporter [Leptosphaeria maculans JN3]	--	integral component of membrane	KOG0255, KOG0255, KOG0255, Synaptic vesicle transporter SVOP and related transporters (major facilitator superfamily) [General function prediction only].	--
Pm_4586	Magnaporthe grisea	SIMILARITY: Belongs to the ABC transporter superfamily.	ID:PF00005; Description: ABC_membrane	Digitaria (Poaceae)	herb	Leaf spot	unaffected_pathogenicity	P-loop containing nucleoside triphosphate hydrolase protein [Alternaria alternata]	ATP-binding cassette, subfamily F, member 3	ATP binding	KOG0062, KOG0062, KOG0062, ATPase component of ABC transporters with duplicated ATPase domains/Translation elongation factor EF-3b [Amino acid transport and metabolism, Translation, ribosomal structure and biogenesis].	nan
Pm_4599	Magnaporthe oryzae	Unknown	Poaceae, especially important on Oryzae	herb	Rice blast	Rice Blast	loss_of_pathogenicity	predicted protein [Leptosphaeria maculans JN3]	mediator of RNA polymerase II transcription subunit 16, fungi type	mediator complex	--	--
Pm_4649	Mycosphaerella graminicola	Unknown	ID:PF00096; Description: STE	Triticum and possibly a few other grasses	herb	Leaf spot or speckled leaf blotch of wheat	reduced_virulence	hypothetical protein LEMA_P053500.1 [Leptosphaeria maculans JN3]	--	nucleic acid binding	KOG3608, KOG3608, KOG3608, Zn finger proteins [General function prediction only].	--
Pm_465	Magnaporthe oryzae	COFACTOR: Zinc (By similarity).	ID:PF00107; Description: ADH_N	Poaceae, especially important on Oryzae	herb	Rice blast	unaffected_pathogenicity	similar to zinc-binding alcohol dehydrogenase [Leptosphaeria maculans JN3]	--	oxidoreductase activity	KOG1198, KOG1198, KOG1198, Zinc-binding oxidoreductase [Energy production and conversion, General function prediction only].	--
Pm_4654	Gibberella pulicaris	SIMILARITY: Belongs to the ABC transporter superfamily.	ID:PF00005; Description: ABC2_membrane	ID:PF06422; Description: ABC_tran	Various plant families	plants	reduced_virulence	ABC transporter [Alternaria arborescens]	--	ATP binding	KOG0065, KOG0065, KOG0065, Pleiotropic drug resistance proteins (PDR1-15), ABC superfamily [Secondary metabolites biosynthesis, transport and catabolism].	--
Pm_4675	Mycosphaerella graminicola	COFACTOR: Heme group (By similarity).	ID:PF00067; Description: p450	Triticum and possibly a few other grasses	herb	Leaf spot or speckled leaf blotch of wheat	--	Uncharacterized protein DSM5745_02082 [Aspergillus mulundensis]	--	iron ion binding	KOG0157, KOG0157, KOG0157, Cytochrome P450 CYP4/CYP19/CYP26 subfamilies [Secondary metabolites biosynthesis, transport and catabolism, Lipid transport and metabolism].	UDP-glucuronosyltransferase (EC 2.4.1.17); 2-hydroxyacylsphingosine 1-beta-galactosyltransferase (EC 2.4.1.45); N-acylsphingosine galactosyltransferase (EC 2.4.1.47); flavonol 3-O-glucosyltransferase (EC 2.4.1.91); indole-3-acetate beta-glucosyltransferase (EC 2.4.1.121); sterol glucosyltransferase (EC 2.4.1.173); ecdysteroid UDP-glucosyltransferase (EC 2.4.1.-); zeaxanthin glucosyltransferase (E…
Pm_4681	Magnaporthe oryzae	SIMILARITY: Belongs to the short-chain dehydrogenases/reductases (SDR) family.	Poaceae, especially important on Oryzae	herb	Rice blast	Rice Blast	--	hypothetical protein AA0112_g4832 [Alternaria arborescens]	--	--	KOG1611, KOG1611, KOG1611, Predicted short chain-type dehydrogenase [General function prediction only].	--
Pm_4682	Fusarium solani	Unknown	Multiple plant families. Some strains may cause infections in humans	plants	Saprobe, facultative pathogen	Rot	reduced_virulence	Pectate lyase H [Alternaria arborescens]	--	extracellular region	--	pectate lyase (EC 4.2.2.2).
Pm_4683	Magnaporthe oryzae	SIMILARITY: Belongs to the short-chain dehydrogenases/reductases (SDR) family.	Poaceae, especially important on Oryzae	herb	Rice blast	Rice Blast	reduced_virulence	similar to 3-oxoacyl-(acyl-carrier-protein) reductase [Leptosphaeria maculans JN3]	--	--	KOG0725, KOG0725, KOG0725, Reductases with broad range of substrate specificities [General function prediction only].	--
Pm_4734	Cercospora nicotianae	Unknown	Numerous taxa in Solanaceae	xyloid	Leaf spot	Leaf Spot	reduced_virulence	hypothetical protein CUC08_Gglean007818 [Alternaria sp. MG1]	--	FAD binding	--	--
Pm_4737	Gibberella zeae	Unknown	ID:PF01565; Description: BBE	Principal hosts: Poaceae, including Zea mays (corn), Triticum aestivum (wheat), and Oryza sativa (rice). Additional hosts: various plant families	herb	Seedling blight, pre- and post-emergence blight, root and foot rot, brown rot, culm decay, head or kernel blight (scab or ear scab) of cereals. Leaf	unaffected_pathogenicity	similar to FAD/FMN-containing isoamyl alcohol oxidase MreA [Leptosphaeria maculans JN3]	--	oxidoreductase activity	--	nan
Pm_4739	Alternaria alternata	Unknown	Plant	plants	Leaf spot, rots	Leaf Spot	--	Zn-II 2Cys6 regulatory protein [Leptosphaeria maculans]	--	DNA-binding transcription factor activity, RNA polymerase II-specific	--	--
Pm_4743	Cercospora nicotianae	Unknown	Numerous taxa in Solanaceae	xyloid	Leaf spot	Leaf Spot	reduced_virulence	similar to MFS multidrug transporter [Leptosphaeria maculans JN3]	--	integral component of membrane	KOG0255, KOG0255, KOG0255, Synaptic vesicle transporter SVOP and related transporters (major facilitator superfamily) [General function prediction only].	--
Pm_4747	Ustilago maydis	Unknown	Euchlaena spp., Zea spp. (Poaceae)	herb	Smut. Corn smut	Smut	--	similar to histone transcription regulator Hir1 [Leptosphaeria maculans JN3]	protein HIRA/HIR1	protein binding	KOG0973, KOG0973, KOG0973, Histone transcription regulator HIRA, WD repeat superfamily [Cell cycle control, cell division, chromosome partitioning, Transcription].	glycolipid 2-alpha-mannosyltransferase (EC 2.4.1.131); GDP-Man: alpha-1,2-mannosyltransferase (EC 2.4.1.-).
Pm_4758	Colletotrichum lindemuthianum	SIMILARITY: Contains 1 Zn(2)-C6 fungal-type DNA-binding domain.	ID:PF00172; Description: Fungal_trans	Multiple genera of Fabaceae. Rare reports on other taxa	herb	Leaf, stem and pod anthracnose	lethal	similar to fungal specific transcription factor [Leptosphaeria maculans JN3]	--	DNA-binding transcription factor activity, RNA polymerase II-specific	--	--
Pm_4768	Fusarium oxysporum	SIMILARITY: Contains 1 Zn(2)-C6 fungal-type DNA-binding domain.	ID:PF00172; Description: Fungal_trans	Multiple genera in multiple families	plants	Blights, wilts, rots of various sorts	unaffected_pathogenicity	hypothetical protein IQ06DRAFT_295186 [Stagonospora sp. SRC1lsM3a]	--	DNA binding	--	--
Pm_4779	Ustilago maydis	Unknown	Euchlaena spp., Zea spp. (Poaceae)	herb	Smut. Corn smut	Smut	unaffected_pathogenicity	similar to meiosis induction protein kinase [Leptosphaeria maculans JN3]	meiosis induction protein kinase IME2/SME1	protein kinase activity	KOG0661, KOG0661, KOG0661, MAPK related serine/threonine protein kinase [Signal transduction mechanisms].	--
Pm_4780	Ustilago maydis	SIMILARITY: Belongs to the kinesin-like protein family.	ID:PF04325; Description: DUF465	ID:PF00225; Description: DUF465	Euchlaena spp., Zea spp. (Poaceae)	herb	reduced_virulence	similar to kinesin family protein [Leptosphaeria maculans JN3]	kinesin family member 4/21/27	microtubule motor activity	KOG0242, KOG0242, KOG0242, Kinesin-like protein [Cytoskeleton].	Created from reading Schallus et al (2008) Mol Biol Cell. 19:3404-3414 [PMID: 18524852] and finding related domains attached to various glycosidases.
Pm_4788	Cercospora nicotianae	Unknown	Numerous taxa in Solanaceae	xyloid	Leaf spot	Leaf Spot	unaffected_pathogenicity	MFS transporter-like protein [Alternaria alternata]	--	integral component of membrane	KOG0255, KOG0255, KOG0255, Synaptic vesicle transporter SVOP and related transporters (major facilitator superfamily) [General function prediction only].	--
Pm_479	Botryotinia fuckeliana	Unknown	Various plant families	plants	Grey mould. Parasite or saprophyte	Gray Mould	--	hypothetical protein LEMA_P034300.1 [Leptosphaeria maculans JN3]	--	integral component of membrane	KOG0254, KOG0254, KOG0254, Predicted transporter (major facilitator superfamily) [General function prediction only].	--
Pm_4796	Phaeosphaeria nodorum	COFACTOR: Pyridoxal phosphate (By similarity).	ID:PF00155; Description: Aminotran_1_2	Multiple genera of Poaceae and Blysmus compressus (Cyperaceae)	herb	Glume blotch of wheat and other grasses	reduced_virulence	hypothetical protein Z520_03708 [Fonsecaea multimorphosa CBS 102226]	--	catalytic activity	KOG1357, KOG1357, KOG1357, Serine palmitoyltransferase [Posttranslational modification, protein turnover, chaperones].	--
Pm_4812	Magnaporthe oryzae	SIMILARITY: Belongs to the short-chain dehydrogenases/reductases (SDR) family.	Poaceae, especially important on Oryzae	herb	Rice blast	Rice Blast	--	similar to short-chain dehydrogenase/reductase SDR [Leptosphaeria maculans JN3]	--	--	KOG0725, KOG0725, KOG0725, Reductases with broad range of substrate specificities [General function prediction only].	--
Pm_4813	Fusarium oxysporum	SIMILARITY: Belongs to the glycosyl hydrolase 10 (cellulase F) family.	ID:PF00331; Description: CBM_1	Multiple genera in multiple families	plants	Blights, wilts, rots of various sorts	unaffected_pathogenicity	hypothetical protein LEMA_P071750.1 [Leptosphaeria maculans JN3]	cellulase	extracellular region	--	nan
Pm_4815	Magnaporthe oryzae	SIMILARITY: Belongs to the short-chain dehydrogenases/reductases (SDR) family.	Poaceae, especially important on Oryzae	herb	Rice blast	Rice Blast	--	bacilysin biosynthesis oxidoreductase bacC [Pyrenochaeta sp. DS3sAY3a]	--	oxidoreductase activity	KOG0725, KOG0725, KOG0725, Reductases with broad range of substrate specificities [General function prediction only].	--
Pm_4816	Glomerella cingulata	Unknown	ID:PF00201; Description: Glyco_transf_28	Multiple genera in multiple families	plants	'Anthracnose of stems and leaves, dieback, root rot, leaf spot, blossom rot, fruit rot (dieback and ripe rot), seedling blight.' (Mordue 1971)	reduced_virulence	similar to UDP-glucose,sterol transferase [Leptosphaeria maculans JN3]	--	carbohydrate metabolic process	KOG1192, KOG1192, KOG1192, UDP-glucuronosyl and UDP-glucosyl transferase [Carbohydrate transport and metabolism, Energy production and conversion].	UDP-glucuronosyltransferase (EC 2.4.1.17); 2-hydroxyacylsphingosine 1-beta-galactosyltransferase (EC 2.4.1.45); N-acylsphingosine galactosyltransferase (EC 2.4.1.47); flavonol 3-O-glucosyltransferase (EC 2.4.1.91); indole-3-acetate beta-glucosyltransferase (EC 2.4.1.121); sterol glucosyltransferase (EC 2.4.1.173); ecdysteroid UDP-glucosyltransferase (EC 2.4.1.-); zeaxanthin glucosyltransferase (E…
Pm_483	Magnaporthe oryzae	Unknown	Poaceae, especially important on Oryzae	herb	Rice blast	Rice Blast	reduced_virulence	hypothetical protein LEMA_P034230.1 [Leptosphaeria maculans JN3]	--	--	--	--
Pm_4842	Magnaporthe oryzae	SIMILARITY: Contains 1 reverse transcriptase domain.	ID:PF00665; Description: Chromo	ID:PF00078; Description: rve	Poaceae, especially important on Oryzae	herb	--	hypothetical protein SETTUDRAFT_111999 [Exserohilum turcica Et28A]	--	nucleic acid binding	--	heparan beta-glucuronyltransferase (EC 2.4.1.225); xyloglucan beta-galactosyltransferase (EC 2.4.1.-); heparan synthase (EC 2.4.1.-); arabinan alphalpha-L-arabinosyltransferase (EC 2.4.2.-).
Pm_4850	Magnaporthe grisea	Unknown	Digitaria (Poaceae)	herb	Leaf spot	Leaf Spot	increased_virulence_(hypervirulence)	WD40 repeat-like protein [Alternaria alternata]	--	protein binding	KOG0281, KOG0281, KOG0281, Beta-TrCP (transducin repeats containing)/Slimb proteins [Function unknown].	--
Pm_4854	Cercospora zeae-maydis	Unknown	ID:PF03441; Description: DNA_photolyase	Zea mays (Poaceae)	herb	Gray leaf spot of corn	unaffected_pathogenicity	hypothetical protein LEMA_P072250.1 [Leptosphaeria maculans JN3]	cryptochrome	--	KOG0133, KOG0133, KOG0133, Deoxyribodipyrimidine photolyase/cryptochrome [Replication, recombination and repair, Signal transduction mechanisms].	--
Pm_488	Magnaporthe grisea	Unknown	ID:PF08587; Description: Pkinase	Digitaria (Poaceae)	herb	Leaf spot	lethal	hypothetical protein LEMA_P034190.1 [Leptosphaeria maculans JN3]	--	protein kinase activity	KOG1240, KOG1240, KOG1240, Protein kinase containing WD40 repeats [Signal transduction mechanisms].	--
Pm_4895	Fusarium oxysporum	SIMILARITY: Contains 1 Zn(2)-C6 fungal-type DNA-binding domain.	ID:PF00172; Description: Fungal_trans	Multiple genera in multiple families	plants	Blights, wilts, rots of various sorts	unaffected_pathogenicity	hypothetical protein LEMA_P072630.1 [Leptosphaeria maculans JN3]	--	DNA binding	--	--
Pm_49	Phaeosphaeria nodorum	Unknown	Multiple genera of Poaceae and Blysmus compressus (Cyperaceae)	herb	Glume blotch of wheat and other grasses	Glume Blotch	--	hypothetical protein AA0112_g11775 [Alternaria arborescens]	--	oxidoreductase activity	KOG0725, KOG0725, KOG0725, Reductases with broad range of substrate specificities [General function prediction only].	--
Pm_4900	Fusarium oxysporum	SIMILARITY: Contains 1 Zn(2)-C6 fungal-type DNA-binding domain.	ID:PF00172; Description: Fungal_trans	Multiple genera in multiple families	plants	Blights, wilts, rots of various sorts	unaffected_pathogenicity	hypothetical protein LEMA_P072690.1 [Leptosphaeria maculans JN3]	--	DNA binding	--	--
Pm_4908	Cochliobolus carbonum	Unknown	ID:PF08587; Description: Pkinase	Corn, Zea mays, sometimes on Sorghum (Poaceae) and various other plant families	plants	Northern corn leaf spot, ear and kernel rot	unaffected_pathogenicity	serine threonine-protein kinase ppk6 [Stemphylium lycopersici]	protein-serine/threonine kinase	protein kinase activity	KOG1152, KOG1152, KOG1152, Signal transduction serine/threonine kinase with PAS/PAC sensor domain [Signal transduction mechanisms].	Modules of approx. 100 residues and which are found in a large number of bacterial enzymes. The cellulose-binding function has been demonstrated in many cases. Several of these modules have been shown to also bind chitin or xylan.
Pm_491	Magnaporthe oryzae	COFACTOR: Zinc (By similarity).	ID:PF00107; Description: ADH_N	Poaceae, especially important on Oryzae	herb	Rice blast	reduced_virulence	hypothetical protein LEMA_P034140.1 [Leptosphaeria maculans JN3]	--	oxidoreductase activity	KOG0023, KOG0023, KOG0023, Alcohol dehydrogenase, class V [Secondary metabolites biosynthesis, transport and catabolism].	--
Pm_4910	Magnaporthe oryzae	SIMILARITY: Belongs to the short-chain dehydrogenases/reductases (SDR) family.	Poaceae, especially important on Oryzae	herb	Rice blast	Rice Blast	unaffected_pathogenicity	NAD(P)-binding protein [Pyrenochaeta sp. DS3sAY3a]	--	--	KOG0725, KOG0725, KOG0725, Reductases with broad range of substrate specificities [General function prediction only].	--
Pm_4914	Mycosphaerella graminicola	COFACTOR: Heme group (By similarity).	ID:PF00067; Description: p450	Triticum and possibly a few other grasses	herb	Leaf spot or speckled leaf blotch of wheat	--	heme binding [Ascochyta rabiei]	--	iron ion binding	KOG0157, KOG0157, KOG0157, Cytochrome P450 CYP4/CYP19/CYP26 subfamilies [Secondary metabolites biosynthesis, transport and catabolism, Lipid transport and metabolism].	sucrose synthase (EC 2.4.1.13); sucrose-phosphate synthase (EC 2.4.1.14); alpha-glucosyltransferase (EC 2.4.1.52); lipopolysaccharide N-acetylglucosaminyltransferase (EC 2.4.1.56); GDP-Man alpha-mannosyltransferase (EC 2.4.1.-); 1,2-diacylglycerol 3-glucosyltransferase (EC 2.4.1.157); diglucosyl diacylglycerol synthase (EC 2.4.1.208); digalactosyldiacylglycerol synthase (EC 2.4.1.141); trehalose …
Pm_4917	Magnaporthe grisea	SIMILARITY: Contains 3 chitin-binding type-1 domains.	Digitaria (Poaceae)	herb	Leaf spot	Leaf Spot	unaffected_pathogenicity	similar to chitin deacetylase [Leptosphaeria maculans JN3]	--	catalytic activity	--	acetyl xylan esterase (EC 3.1.1.72); chitin deacetylase (EC 3.5.1.41); chitooligosaccharide deacetylase (EC 3.5.1.-); peptidoglycan GlcNAc deacetylase (EC 3.5.1.-); peptidoglycan N-acetylmuramic acid deacetylase (EC 3.5.1.-).
Pm_4922	Magnaporthe grisea	SIMILARITY: Belongs to the AAA ATPase family.	Digitaria (Poaceae)	herb	Leaf spot	Leaf Spot	loss_of_pathogenicity	similar to mitochondrial inner membrane AAA protease Yta12 [Leptosphaeria maculans JN3]	AFG3 family protein	metalloendopeptidase activity	KOG0731, KOG0731, KOG0731, AAA+-type ATPase containing the peptidase M41 domain [Posttranslational modification, protein turnover, chaperones].	--
Pm_4927	Botryotinia fuckeliana	Unknown	Various plant families	plants	Grey mould. Parasite or saprophyte	Gray Mould	--	uncharacterized protein PAC_01019 [Phialocephala subalpina]	--	--	--	--
Pm_4928	Mycosphaerella graminicola	COFACTOR: Heme group (By similarity).	ID:PF00067; Description: p450	Triticum and possibly a few other grasses	herb	Leaf spot or speckled leaf blotch of wheat	--	hypothetical protein M426DRAFT_145735 [Hypoxylon sp. CI-4A]	--	iron ion binding	KOG0157, KOG0157, KOG0157, Cytochrome P450 CYP4/CYP19/CYP26 subfamilies [Secondary metabolites biosynthesis, transport and catabolism, Lipid transport and metabolism].	--
Pm_493	Magnaporthe oryzae	SIMILARITY: Belongs to the short-chain dehydrogenases/reductases (SDR) family.	Poaceae, especially important on Oryzae	herb	Rice blast	Rice Blast	reduced_virulence	similar to short-chain dehydrogenase/reductase SDR [Leptosphaeria maculans JN3]	--	--	KOG0725, KOG0725, KOG0725, Reductases with broad range of substrate specificities [General function prediction only].	--
Pm_4934	Magnaporthe grisea	Unknown	Digitaria (Poaceae)	herb	Leaf spot	Leaf Spot	--	hypothetical protein CC84DRAFT_1090194 [Paraphaeosphaeria sporulosa]	--	--	--	--
Pm_4935	Magnaporthe oryzae	SIMILARITY: Belongs to the short-chain dehydrogenases/reductases (SDR) family.	Poaceae, especially important on Oryzae	herb	Rice blast	Rice Blast	reduced_virulence	amino acid transmembrane transporter [Ascochyta rabiei]	--	membrane	KOG1289, KOG1289, KOG1289, Amino acid transporters [Amino acid transport and metabolism].	--
Pm_495	Fusarium oxysporum	SIMILARITY: Belongs to the glycosyl hydrolase 28 family.	Multiple genera in multiple families	plants	Blights, wilts, rots of various sorts	Blight	unaffected_pathogenicity	Polygalacturonase [Alternaria alternata]	--	polygalacturonase activity	--	polygalacturonase (EC 3.2.1.15); exo-polygalacturonase (EC 3.2.1.67); exo-polygalacturonosidase (EC 3.2.1.82); rhamnogalacturonase (EC 3.2.1.-); endo-xylogalacturonan hydrolase (EC 3.2.1.-); rhamnogalacturonan alpha-L-rhamnopyranohydrolase (EC 3.2.1.40)
Pm_4958	Botryotinia fuckeliana	Unknown	Various plant families	plants	Grey mould. Parasite or saprophyte	Gray Mould	unaffected_pathogenicity	multiple ankyrin repeat protein single kh domain protein, partial [Pyrenophora tritici-repentis]	--	protein binding	KOG4177, KOG4177, KOG4177, Ankyrin [Cell wall/membrane/envelope biogenesis].	GDP-Man: mannosyl-3-phosphoglycerate synthase (EC 2.4.1.217)
Pm_4963	Fusarium oxysporum	SIMILARITY: Belongs to the glycosyl hydrolase 10 (cellulase F) family.	ID:PF00331; Description: CBM_1	Multiple genera in multiple families	plants	Blights, wilts, rots of various sorts	reduced_virulence	similar to endo-1,4-beta-xylanase [Leptosphaeria maculans JN3]	--	hydrolase activity, hydrolyzing O-glycosyl compounds	--	endo-1,4-beta-xylanase (EC 3.2.1.8); endo-1,3-beta-xylanase (EC 3.2.1.32)
Pm_4964	Ustilago maydis	COFACTOR: FAD (By similarity).	ID:PF05199; Description: GMC_oxred_C	ID:PF00732; Description: GMC_oxred_C	Euchlaena spp., Zea spp. (Poaceae)	herb	reduced_virulence	similar to glucose-methanol-choline oxidoreductase:GMC oxidoreductase [Leptosphaeria maculans JN3]	--	oxidoreductase activity, acting on CH-OH group of donors	KOG1238, KOG1238, KOG1238, Glucose dehydrogenase/choline dehydrogenase/mandelonitrile lyase (GMC oxidoreductase family) [General function prediction only].	nan
Pm_4965	Botryotinia fuckeliana	Unknown	Various plant families	plants	Grey mould. Parasite or saprophyte	Gray Mould	--	hypothetical protein AA0117_g8176 [Alternaria alternata]	--	--	--	--
Pm_4975	Magnaporthe grisea	Unknown	Digitaria (Poaceae)	herb	Leaf spot	Leaf Spot	reduced_virulence	hypothetical protein IQ06DRAFT_246849 [Stagonospora sp. SRC1lsM3a]	--	--	--	--
Pm_4984	Magnaporthe grisea	SIMILARITY: Belongs to the AAA ATPase family.	Digitaria (Poaceae)	herb	Leaf spot	Leaf Spot	reduced_virulence	hypothetical protein LEMA_P066700.1 [Leptosphaeria maculans JN3]	ATP-dependent Clp protease ATP-binding subunit ClpX	ATP binding	KOG0745, KOG0745, KOG0745, Putative ATP-dependent Clp-type protease (AAA+ ATPase superfamily) [Posttranslational modification, protein turnover, chaperones].	--
Pm_4998	Magnaporthe oryzae	Unknown	Poaceae, especially important on Oryzae	herb	Rice blast	Rice Blast	reduced_virulence	similar to mRNA binding protein Pumilio 2 [Leptosphaeria maculans JN3]	--	RNA binding	KOG2049, KOG2049, KOG2049, Translational repressor MPT5/PUF4 and related RNA-binding proteins (Puf superfamily) [Translation, ribosomal structure and biogenesis].	--
Pm_50	Botryotinia fuckeliana	Unknown	Various plant families	plants	Grey mould. Parasite or saprophyte	Gray Mould	--	similar to lipase [Leptosphaeria maculans JN3]	--	--	KOG4389, KOG4389, KOG4389, Acetylcholinesterase/Butyrylcholinesterase [Signal transduction mechanisms].	acetyl xylan esterase (EC 3.1.1.72).
Pm_5029	Magnaporthe grisea	SIMILARITY: Belongs to the carnitine/choline acetyltransferase family.	Digitaria (Poaceae)	herb	Leaf spot	Leaf Spot	loss_of_pathogenicity	putative mitochondrial carnitine [Alternaria tenuissima]	--	transferase activity, transferring acyl groups	KOG3719, KOG3719, KOG3719, Carnitine O-acyltransferase CPT2/YAT1 [Lipid transport and metabolism].	--
Pm_5030	Magnaporthe oryzae	SIMILARITY: Belongs to the short-chain dehydrogenases/reductases (SDR) family.	Poaceae, especially important on Oryzae	herb	Rice blast	Rice Blast	--	short chain dehydrogenase/reductase family protein-like protein [Pyrenochaeta sp. DS3sAY3a]	--	--	KOG1205, KOG1205, KOG1205, Predicted dehydrogenase [Secondary metabolites biosynthesis, transport and catabolism].	--
Pm_5038	Magnaporthe oryzae	SIMILARITY: Belongs to the short-chain dehydrogenases/reductases (SDR) family.	Poaceae, especially important on Oryzae	herb	Rice blast	Rice Blast	reduced_virulence	dehydrogenase/reductase SDR family member 8 precursor [Pyrenochaeta sp. DS3sAY3a]	--	--	KOG1201, KOG1201, KOG1201, Hydroxysteroid 17-beta dehydrogenase 11 [Secondary metabolites biosynthesis, transport and catabolism].	--
Pm_5058	Fusarium oxysporum	SIMILARITY: Belongs to the glycosyl hydrolase 10 (cellulase F) family.	ID:PF00331; Description: CBM_1	Multiple genera in multiple families	plants	Blights, wilts, rots of various sorts	reduced_virulence	hypothetical protein LEMA_P101880.1 [Leptosphaeria maculans JN3]	--	extracellular region	--	pectate lyase (EC 4.2.2.2); exo-pectate lyase (EC 4.2.2.9); pectin lyase (EC 4.2.2.10).
Pm_5091	Phaeosphaeria nodorum	Unknown	Multiple genera of Poaceae and Blysmus compressus (Cyperaceae)	herb	Glume blotch of wheat and other grasses	Glume Blotch	--	putative salicylate hydroxylase [Paraphaeosphaeria sporulosa]	--	--	--	--
Pm_5094	Phaeosphaeria nodorum	Unknown	Multiple genera of Poaceae and Blysmus compressus (Cyperaceae)	herb	Glume blotch of wheat and other grasses	Glume Blotch	lethal	FAD/NAD(P)-binding domain-containing protein [Paraphaeosphaeria sporulosa]	--	oxidoreductase activity	KOG0725, KOG0725, KOG0725, Reductases with broad range of substrate specificities [General function prediction only].	--
Pm_5099	Magnaporthe oryzae	Unknown	Poaceae, especially important on Oryzae	herb	Rice blast	Rice Blast	--	hypothetical protein A1O9_03924 [Exophiala aquamarina CBS 119918]	--	integral component of membrane	KOG2504, KOG2504, KOG2504, Monocarboxylate transporter [Carbohydrate transport and metabolism].	--
Pm_5105	Alternaria alternata	Unknown	Plant	plants	Leaf spot, rots	Leaf Spot	--	similar to LACS7 (LONG-CHAIN ACYL-COA SYNTHETASE 7); long-chain-fatty-acid-CoA ligase/ protein binding [Leptosphaeria maculans JN3]	long-chain acyl-CoA synthetase	catalytic activity	KOG1256, KOG1256, KOG1256, Long-chain acyl-CoA synthetases (AMP-forming) [Lipid transport and metabolism].	--
Pm_5112	Fusarium oxysporum	SIMILARITY: Belongs to the mitochondrial carrier family.	Multiple genera in multiple families	plants	Blights, wilts, rots of various sorts	Blight	reduced_virulence	hypothetical protein LEMA_P101270.1 [Leptosphaeria maculans JN3]	--	--	KOG0756, KOG0756, KOG0756, Mitochondrial tricarboxylate/dicarboxylate carrier proteins [Energy production and conversion].	Dol-P-Man: dolichol pyrophosphate-mannose alpha-1,3-mannosyltransferase (EC 2.4.1.130); Dol-P-Man: dolichol pyrophosphate-Man5GlcNAc2 alpha-1,2-mannosyltransferase (EC 2.4.1.130)
Pm_5130	Magnaporthe oryzae	Unknown	Poaceae, especially important on Oryzae	herb	Rice blast	Rice Blast	reduced_virulence__increased_virulence_(hypervirulence)	hypothetical protein LEMA_P101140.1 [Leptosphaeria maculans JN3]	--	--	--	--
Pm_5150	Phaeosphaeria nodorum	SIMILARITY: Contains 1 protein kinase domain.	Multiple genera of Poaceae and Blysmus compressus (Cyperaceae)	herb	Glume blotch of wheat and other grasses	Glume Blotch	--	kinase-like protein, partial [Coccomyxa subellipsoidea C-169]	--	protein kinase activity	KOG0192, KOG0192, KOG0192, Tyrosine kinase specific for activated (GTP-bound) p21cdc42Hs [Signal transduction mechanisms].	--
Pm_516	Colletotrichum gloeosporioides	FUNCTION: Acts as a virulence factor active in plant tissue maceration.	SUBCELLULAR LOCATION: Secreted (Potential).	SIMILARITY: Belongs to the polysaccharide lyase 1 family.	Unknown	Unknown	reduced_virulence	hypothetical protein B5807_03774 [Epicoccum nigrum]	pectin lyase	--	--	pectate lyase (EC 4.2.2.2); exo-pectate lyase (EC 4.2.2.9); pectin lyase (EC 4.2.2.10).
Pm_5161	Magnaporthe oryzae	FUNCTION: Required for the retention of luminal endoplasmic reticulum proteins. Determines the specificity of the luminal ER protein retention system. Also required for normal vesicular traffic through the Golgi (By similarity).	XP_365721.2, XM_365721.2	ID:PF00810; Description: ER_lumen_recept	Poaceae, especially important on Oryzae	herb	reduced_virulence	similar to er lumen protein retaining receptor [Leptosphaeria maculans JN3]	ER lumen protein retaining receptor	protein retention in ER lumen	KOG3106, KOG3106, KOG3106, ER lumen protein retaining receptor [Intracellular trafficking, secretion, and vesicular transport].	--
Pm_5164	Magnaporthe grisea	SIMILARITY: Contains 3 chitin-binding type-1 domains.	Digitaria (Poaceae)	herb	Leaf spot	Leaf Spot	unaffected_pathogenicity	hypothetical protein LEMA_P100660.1 [Leptosphaeria maculans JN3]	--	catalytic activity	--	acetyl xylan esterase (EC 3.1.1.72); chitin deacetylase (EC 3.5.1.41); chitooligosaccharide deacetylase (EC 3.5.1.-); peptidoglycan GlcNAc deacetylase (EC 3.5.1.-); peptidoglycan N-acetylmuramic acid deacetylase (EC 3.5.1.-).
Pm_5165	Fusarium oxysporum	SIMILARITY: Contains 1 Zn(2)-C6 fungal-type DNA-binding domain.	ID:PF00172; Description: Fungal_trans	Multiple genera in multiple families	plants	Blights, wilts, rots of various sorts	unaffected_pathogenicity	DNA binding [Ascochyta rabiei]	--	DNA-binding transcription factor activity, RNA polymerase II-specific	--	--
Pm_5167	Gibberella zeae	Unknown	ID:PF01565; Description: BBE	Principal hosts: Poaceae, including Zea mays (corn), Triticum aestivum (wheat), and Oryza sativa (rice). Additional hosts: various plant families	herb	Seedling blight, pre- and post-emergence blight, root and foot rot, brown rot, culm decay, head or kernel blight (scab or ear scab) of cereals. Leaf	unaffected_pathogenicity	hypothetical protein LEMA_P100640.1 [Leptosphaeria maculans JN3]	--	chitin binding	KOG1231, KOG1231, KOG1231, Proteins containing the FAD binding domain [Energy production and conversion].	Modules of approx. 40 residues. The chitin-binding function has been demonstrated in many cases. These modules are found attached to a number of chitinase catalytic domains, but also in non-catalytic proteins either in isolation or as multiple repeats.
Pm_5182	Fusarium oxysporum	SIMILARITY: Contains 1 Zn(2)-C6 fungal-type DNA-binding domain.	ID:PF00172; Description: Fungal_trans	Multiple genera in multiple families	plants	Blights, wilts, rots of various sorts	reduced_virulence__unaffected_pathogenicity	hypothetical protein AA0113_g6464 [Alternaria arborescens]	--	DNA-binding transcription factor activity, RNA polymerase II-specific	--	--
Pm_5208	Magnaporthe grisea	CATALYTIC ACTIVITY: ATP + H(2)O + phospholipid(In) = ADP + phosphate + phospholipid(Out).	ID:PF00702; Description: E1-E2_ATPase	Digitaria (Poaceae)	herb	Leaf spot	loss_of_pathogenicity	similar to phospholipid-translocating P-type ATPase [Leptosphaeria maculans JN3]	phospholipid-translocating ATPase	nucleotide binding	KOG0210, KOG0210, KOG0210, P-type ATPase [Inorganic ion transport and metabolism].	--
Pm_522	Magnaporthe oryzae	SIMILARITY: Contains 1 reverse transcriptase domain.	ID:PF00665; Description: Chromo	ID:PF00078; Description: rve	Poaceae, especially important on Oryzae	herb	--	gag-pol poly protein [Stemphylium lycopersici]	--	nucleic acid binding	--	--
Pm_5242	Botryotinia fuckeliana	Unknown	Various plant families	plants	Grey mould. Parasite or saprophyte	Gray Mould	reduced_virulence	alpha/beta-hydrolase [Pyrenochaeta sp. DS3sAY3a]	--	--	KOG4389, KOG4389, KOG4389, Acetylcholinesterase/Butyrylcholinesterase [Signal transduction mechanisms].	--
Pm_5243	Magnaporthe grisea	Unknown	Digitaria (Poaceae)	herb	Leaf spot	Leaf Spot	--	hypothetical protein IQ07DRAFT_172946 [Pyrenochaeta sp. DS3sAY3a]	--	--	--	--
Pm_5253	Cochliobolus carbonum	Unknown	ID:PF08587; Description: Pkinase	Corn, Zea mays, sometimes on Sorghum (Poaceae) and various other plant families	plants	Northern corn leaf spot, ear and kernel rot	unaffected_pathogenicity	serine threonine protein kinase [Stemphylium lycopersici]	--	protein kinase activity	KOG0583, KOG0583, KOG0583, Serine/threonine protein kinase [Signal transduction mechanisms].	Modules of approx. 100 residues and which are found in a large number of bacterial enzymes. The cellulose-binding function has been demonstrated in many cases. Several of these modules have been shown to also bind chitin or xylan.
Pm_5261	Magnaporthe oryzae	Unknown	Poaceae, especially important on Oryzae	herb	Rice blast	Rice Blast	--	hypothetical protein LEMA_P099490.1 [Leptosphaeria maculans JN3]	--	RNA binding	KOG1488, KOG1488, KOG1488, Translational repressor Pumilio/PUF3 and related RNA-binding proteins (Puf superfamily) [Translation, ribosomal structure and biogenesis].	--
Pm_5276	Magnaporthe oryzae	SIMILARITY: Contains 1 reverse transcriptase domain.	ID:PF00665; Description: Chromo	ID:PF00078; Description: rve	Poaceae, especially important on Oryzae	herb	--	hypothetical protein SETTUDRAFT_111999 [Exserohilum turcica Et28A]	--	nucleic acid binding	--	heparan beta-glucuronyltransferase (EC 2.4.1.225); xyloglucan beta-galactosyltransferase (EC 2.4.1.-); heparan synthase (EC 2.4.1.-); arabinan alphalpha-L-arabinosyltransferase (EC 2.4.2.-).
Pm_5279	Magnaporthe oryzae	SIMILARITY: Contains 1 reverse transcriptase domain.	ID:PF00665; Description: Chromo	ID:PF00078; Description: rve	Poaceae, especially important on Oryzae	herb	--	hypothetical protein SETTUDRAFT_111999 [Exserohilum turcica Et28A]	--	nucleic acid binding	--	heparan beta-glucuronyltransferase (EC 2.4.1.225); xyloglucan beta-galactosyltransferase (EC 2.4.1.-); heparan synthase (EC 2.4.1.-); arabinan alphalpha-L-arabinosyltransferase (EC 2.4.2.-).
Pm_528	Fusarium oxysporum	SIMILARITY: Contains 1 Zn(2)-C6 fungal-type DNA-binding domain.	ID:PF00172; Description: Fungal_trans	Multiple genera in multiple families	plants	Blights, wilts, rots of various sorts	unaffected_pathogenicity	similar to xylanolytic transcriptional activator [Leptosphaeria maculans JN3]	xylanolytic transcriptional activator XlnR	DNA-binding transcription factor activity, RNA polymerase II-specific	--	--
Pm_5299	Magnaporthe oryzae	Unknown	Poaceae, especially important on Oryzae	herb	Rice blast	Rice Blast	reduced_virulence	ARM repeat-containing protein [Pyrenochaeta sp. DS3sAY3a]	pumilio RNA-binding family	RNA binding	KOG1488, KOG1488, KOG1488, Translational repressor Pumilio/PUF3 and related RNA-binding proteins (Puf superfamily) [Translation, ribosomal structure and biogenesis].	--
Pm_530	Botryotinia fuckeliana	Pm_9175	Various plant families	plants	Grey mould. Parasite or saprophyte	Gray Mould	--	predicted protein [Leptosphaeria maculans JN3]	--	--	--	--
Pm_5312	Magnaporthe grisea	Unknown	Digitaria (Poaceae)	herb	Leaf spot	Leaf Spot	--	uncharacterized protein FVRRES_07806 [Fusarium venenatum]	--	--	--	--
Pm_5313	Mycosphaerella graminicola	COFACTOR: Heme group (By similarity).	ID:PF00067; Description: p450	Triticum and possibly a few other grasses	herb	Leaf spot or speckled leaf blotch of wheat	loss_of_pathogenicity	cytochrome P450 [Alternaria alternata]	--	iron ion binding	KOG0157, KOG0157, KOG0157, Cytochrome P450 CYP4/CYP19/CYP26 subfamilies [Secondary metabolites biosynthesis, transport and catabolism, Lipid transport and metabolism].	--
Pm_5316	Colletotrichum gloeosporioides	FUNCTION: Acts as a virulence factor active in plant tissue maceration.	SUBCELLULAR LOCATION: Secreted (Potential).	SIMILARITY: Belongs to the polysaccharide lyase 1 family.	Unknown	Unknown	reduced_virulence	similar to pectate lyase [Leptosphaeria maculans JN3]	--	--	--	pectate lyase (EC 4.2.2.2); exo-pectate lyase (EC 4.2.2.9); pectin lyase (EC 4.2.2.10).
Pm_5318	Alternaria alternata	Unknown	Plant	plants	Leaf spot, rots	Leaf Spot	reduced_virulence	aldolase [Stagonospora sp. SRC1lsM3a]	--	catalytic activity	KOG2368, KOG2368, KOG2368, Hydroxymethylglutaryl-CoA lyase [Energy production and conversion, Amino acid transport and metabolism].	--
Pm_532	Magnaporthe oryzae	COFACTOR: Zinc (By similarity).	ID:PF00107; Description: ADH_N	Poaceae, especially important on Oryzae	herb	Rice blast	unaffected_pathogenicity	alcohol dehydrogenase 1 [Pyrenophora tritici-repentis Pt-1C-BFP]	alcohol dehydrogenase, propanol-preferring	zinc ion binding	KOG0023, KOG0023, KOG0023, Alcohol dehydrogenase, class V [Secondary metabolites biosynthesis, transport and catabolism].	alpha-1,6-mannanase (EC 3.2.1.101)
Pm_533	Magnaporthe oryzae	SIMILARITY: Contains 1 CTLH domain.	ID:PF08513; Description: LisH	ID:PF10607; Description: LisH	Poaceae, especially important on Oryzae	herb	reduced_virulence	similar to CTLH domain containing protein [Leptosphaeria maculans JN3]	--	protein binding	KOG2659, KOG2659, KOG2659, LisH motif-containing protein [Cytoskeleton].	--
Pm_5359	Nectria haematococca	Unknown	Trees of various plant families	xyloid	Fruit rot, stem rot	Fruit Rot	--	similar to MFS drug efflux pump [Leptosphaeria maculans JN3]	--	integral component of membrane	KOG0254, KOG0254, KOG0254, Predicted transporter (major facilitator superfamily) [General function prediction only].	--
Pm_5368	Botryotinia fuckeliana	Unknown	Various plant families	plants	Grey mould. Parasite or saprophyte	Gray Mould	--	predicted protein [Leptosphaeria maculans JN3]	--	--	--	--
Pm_5369	Mycosphaerella graminicola	COFACTOR: Heme group (By similarity).	ID:PF00067; Description: p450	Triticum and possibly a few other grasses	herb	Leaf spot or speckled leaf blotch of wheat	--	hypothetical protein AA0112_g2797 [Alternaria arborescens]	--	monooxygenase activity	KOG0157, KOG0157, KOG0157, Cytochrome P450 CYP4/CYP19/CYP26 subfamilies [Secondary metabolites biosynthesis, transport and catabolism, Lipid transport and metabolism].	--
Pm_5375	Botryotinia fuckeliana	Unknown	Various plant families	plants	Grey mould. Parasite or saprophyte	Gray Mould	--	hypothetical protein COCC4DRAFT_199117 [Bipolaris maydis ATCC 48331]	--	--	--	--
Pm_5376	Botryotinia fuckeliana	Unknown	Various plant families	plants	Grey mould. Parasite or saprophyte	Gray Mould	--	hypothetical protein B5807_01642 [Epicoccum nigrum]	--	--	--	--
Pm_5402	Magnaporthe oryzae	SIMILARITY: Belongs to the short-chain dehydrogenases/reductases (SDR) family.	Poaceae, especially important on Oryzae	herb	Rice blast	Rice Blast	reduced_virulence	similar to short-chain dehydrogenase [Leptosphaeria maculans JN3]	--	oxidoreductase activity	KOG0725, KOG0725, KOG0725, Reductases with broad range of substrate specificities [General function prediction only].	--
Pm_5414	Magnaporthe oryzae	SIMILARITY: Belongs to the short-chain dehydrogenases/reductases (SDR) family.	Poaceae, especially important on Oryzae	herb	Rice blast	Rice Blast	--	2 iron, 2 sulfur cluster binding [Ascochyta rabiei]	2-methylcitrate dehydratase	oxidoreductase activity	KOG1209, KOG1209, KOG1209, 1-Acyl dihydroxyacetone phosphate reductase and related dehydrogenases [Secondary metabolites biosynthesis, transport and catabolism].	--
Pm_5438	Magnaporthe oryzae	SIMILARITY: Contains 1 reverse transcriptase domain.	ID:PF00665; Description: Chromo	ID:PF00078; Description: rve	Poaceae, especially important on Oryzae	herb	--	hypothetical protein SETTUDRAFT_111999 [Exserohilum turcica Et28A]	--	nucleic acid binding	--	heparan beta-glucuronyltransferase (EC 2.4.1.225); xyloglucan beta-galactosyltransferase (EC 2.4.1.-); heparan synthase (EC 2.4.1.-); arabinan alphalpha-L-arabinosyltransferase (EC 2.4.2.-).
Pm_5460	Magnaporthe oryzae	COFACTOR: Zinc (By similarity).	ID:PF00107; Description: ADH_N	Poaceae, especially important on Oryzae	herb	Rice blast	unaffected_pathogenicity	similar to alcohol dehydrogenase [Leptosphaeria maculans JN3]	--	oxidoreductase activity	KOG0023, KOG0023, KOG0023, Alcohol dehydrogenase, class V [Secondary metabolites biosynthesis, transport and catabolism].	--
Pm_5461	Mycosphaerella graminicola	SIMILARITY: Contains 1 SAM (sterile alpha motif) domain.	ID:PF00069; Description: Pkinase	ID:PF00536; Description: Pkinase	Triticum and possibly a few other grasses	herb	loss_of_pathogenicity	similar to MAP kinase [Leptosphaeria maculans JN3]	mitogen-activated protein kinase kinase kinase	protein kinase activity	KOG0198, KOG0198, KOG0198, MEKK and related serine/threonine protein kinases [Signal transduction mechanisms].	Created from reading Schallus et al (2008) Mol Biol Cell. 19:3404-3414 [PMID: 18524852] and finding related domains attached to various glycosidases.
Pm_5465	Magnaporthe oryzae	COFACTOR: Zinc (By similarity).	ID:PF00107; Description: ADH_N	Poaceae, especially important on Oryzae	herb	Rice blast	unaffected_pathogenicity	NADP-dependent alcohol dehydrogenase C [Alternaria alternata]	alcohol dehydrogenase (NADP+)	zinc ion binding	KOG0023, KOG0023, KOG0023, Alcohol dehydrogenase, class V [Secondary metabolites biosynthesis, transport and catabolism].	--
Pm_5481	Magnaporthe oryzae	Unknown	Poaceae, especially important on Oryzae	herb	Rice blast	Rice Blast	--	hypothetical protein LEMA_P041850.1 [Leptosphaeria maculans JN3]	--	protein binding	KOG1550, KOG1550, KOG1550, Extracellular protein SEL-1 and related proteins [Cell wall/membrane/envelope biogenesis, Posttranslational modification, protein turnover, chaperones, Signal transduction mechanisms].	--
Pm_5504	Magnaporthe oryzae	SIMILARITY: Belongs to the short-chain dehydrogenases/reductases (SDR) family.	Poaceae, especially important on Oryzae	herb	Rice blast	Rice Blast	--	hypothetical protein LEMA_P041610.1 [Leptosphaeria maculans JN3]	--	oxidoreductase activity	KOG0725, KOG0725, KOG0725, Reductases with broad range of substrate specificities [General function prediction only].	--
Pm_5524	Ustilago maydis	Unknown	Euchlaena spp., Zea spp. (Poaceae)	herb	Smut. Corn smut	Smut	reduced_virulence	hypothetical protein PTT_20281 [Pyrenophora teres f. teres 0-1]	--	protein binding	KOG0305, KOG0305, KOG0305, Anaphase promoting complex, Cdc20, Cdh1, and Ama1 subunits [Cell cycle control, cell division, chromosome partitioning, Posttranslational modification, protein turnover, chaperones].	chitinase (EC 3.2.1.14); endo-beta-N-acetylglucosaminidase (EC 3.2.1.96); xylanase inhibitor; concanavalin B; narbonin
Pm_5535	Fusarium oxysporum	SIMILARITY: Belongs to the mitochondrial carrier family.	Multiple genera in multiple families	plants	Blights, wilts, rots of various sorts	Blight	unaffected_pathogenicity	similar to mitochondrial dicarboxylate carrier [Leptosphaeria maculans JN3]	solute carrier family 25 (mitochondrial dicarboxylate transporter), member 10	mitochondrial transport	KOG0759, KOG0759, KOG0759, Mitochondrial oxoglutarate/malate carrier proteins [Energy production and conversion].	--
Pm_5570	Epichloe festucae	SIMILARITY: Contains 1 FAD-binding FR-type domain.	ID:PF08022; Description: FAD_binding_8	ID:PF01794; Description: FAD_binding_8	ID:PF08030; Description: Ferric_reduct	plants	reduced_virulence	similar to metalloreductase transmembrane component [Leptosphaeria maculans JN3]	--	oxidoreductase activity	KOG0039, KOG0039, KOG0039, Ferric reductase, NADH/NADPH oxidase and related proteins [Inorganic ion transport and metabolism, Secondary metabolites biosynthesis, transport and catabolism].	--
Pm_5577	Ustilago maydis	CATALYTIC ACTIVITY: ATP + a protein = ADP + a phosphoprotein.	ID:PF00069; Description: Pkinase	Euchlaena spp., Zea spp. (Poaceae)	herb	Smut. Corn smut	reduced_virulence	similar to serine/threonine protein kinase [Leptosphaeria maculans JN3]	--	protein kinase activity	KOG0605, KOG0605, KOG0605, NDR and related serine/threonine kinases [General function prediction only].	Modules of approx. 100 residues and which are found in a large number of bacterial enzymes. The cellulose-binding function has been demonstrated in many cases. Several of these modules have been shown to also bind chitin or xylan.
Pm_5581	Mycosphaerella graminicola	COFACTOR: Heme group (By similarity).	ID:PF00067; Description: p450	Triticum and possibly a few other grasses	herb	Leaf spot or speckled leaf blotch of wheat	--	cytochrome P450 3A17 [Pyrenochaeta sp. DS3sAY3a]	--	iron ion binding	KOG0157, KOG0157, KOG0157, Cytochrome P450 CYP4/CYP19/CYP26 subfamilies [Secondary metabolites biosynthesis, transport and catabolism, Lipid transport and metabolism].	UDP-Gal: galactomannan alpha-1,6-galactosyltransferase (EC 2.4.1.-); UDP-Xyl: xyloglucan alpha-1,6-xylosyltransferase (EC 2.4.2.39); alpha-1,2-galactosyltransferase (EC 2.4.1.-)
Pm_5592	Cochliobolus carbonum	Unknown	ID:PF08587; Description: Pkinase	Corn, Zea mays, sometimes on Sorghum (Poaceae) and various other plant families	plants	Northern corn leaf spot, ear and kernel rot	lethal	similar to G2-specific protein kinase nimA [Leptosphaeria maculans JN3]	NIMA (never in mitosis gene a)-related kinase 2	protein kinase activity	KOG0591, KOG0591, KOG0591, NIMA (never in mitosis)-related G2-specific serine/threonine protein kinase [Cell cycle control, cell division, chromosome partitioning].	Modules of approx. 100 residues and which are found in a large number of bacterial enzymes. The cellulose-binding function has been demonstrated in many cases. Several of these modules have been shown to also bind chitin or xylan.
Pm_5595	Magnaporthe oryzae	Unknown	Poaceae, especially important on Oryzae	herb	Rice blast	Rice Blast	unaffected_pathogenicity	similar to dynamin family protein [Leptosphaeria maculans JN3]	--	GTPase activity	KOG0446, KOG0446, KOG0446, Vacuolar sorting protein VPS1, dynamin, and related proteins [Intracellular trafficking, secretion, and vesicular transport, General function prediction only].	--
Pm_5597	Epichloe festucae	SIMILARITY: Contains 1 FAD-binding FR-type domain.	ID:PF08022; Description: FAD_binding_8	ID:PF01794; Description: FAD_binding_8	ID:PF08030; Description: Ferric_reduct	plants	reduced_virulence	similar to Ferric reductase like transmembrane component family protein [Leptosphaeria maculans JN3]	--	oxidoreductase activity	KOG0039, KOG0039, KOG0039, Ferric reductase, NADH/NADPH oxidase and related proteins [Inorganic ion transport and metabolism, Secondary metabolites biosynthesis, transport and catabolism].	--
Pm_5611	Fusarium oxysporum	Unknown	Multiple genera in multiple families	plants	Blights, wilts, rots of various sorts	Blight	reduced_virulence	similar to argininosuccinate lyase [Leptosphaeria maculans JN3]	argininosuccinate lyase	catalytic activity	KOG1316, KOG1316, KOG1316, Argininosuccinate lyase [Amino acid transport and metabolism].	--
Pm_5624	Magnaporthe grisea	SIMILARITY: Belongs to the AAA ATPase family.	Digitaria (Poaceae)	herb	Leaf spot	Leaf Spot	reduced_virulence	similar to ATPase family AAA domain-containing protein 1-A [Leptosphaeria maculans JN3]	26S proteasome regulatory subunit T2	ATP binding	KOG0737, KOG0737, KOG0737, AAA+-type ATPase [Posttranslational modification, protein turnover, chaperones].	--
Pm_5625	Magnaporthe oryzae	Unknown	Poaceae, especially important on Oryzae	herb	Rice blast	Rice Blast	--	hypothetical protein LEMA_P042810.1 [Leptosphaeria maculans JN3]	--	integral component of membrane	KOG2504, KOG2504, KOG2504, Monocarboxylate transporter [Carbohydrate transport and metabolism].	--
Pm_5628	Alternaria alternata	Unknown	Plant	plants	Leaf spot, rots	Leaf Spot	reduced_virulence	similar to acetyl-coenzyme A synthetase 1 [Leptosphaeria maculans JN3]	acetyl-CoA synthetase	catalytic activity	KOG1175, KOG1175, KOG1175, Acyl-CoA synthetase [Lipid transport and metabolism].	--
Pm_5655	Magnaporthe oryzae	Unknown	Poaceae, especially important on Oryzae	herb	Rice blast	Rice Blast	reduced_virulence	hypothetical protein LEMA_P040140.1 [Leptosphaeria maculans JN3]	--	--	KOG1339, KOG1339, KOG1339, Aspartyl protease [Posttranslational modification, protein turnover, chaperones].	--
Pm_5658	Magnaporthe oryzae	Unknown	Poaceae, especially important on Oryzae	herb	Rice blast	Rice Blast	reduced_virulence	Rxt3 multi-domain protein [Pyrenophora tritici-repentis]	--	histone deacetylation	--	--
Pm_5678	Phaeosphaeria nodorum	CATALYTIC ACTIVITY: Acetyl-CoA + H(2)O + glyoxylate = (S)-malate + CoA.	Unknown	ID:PF01274; Description: Malate_synthase	Multiple genera of Poaceae and Blysmus compressus (Cyperaceae)	herb	loss_of_pathogenicity	similar to malate synthase [Leptosphaeria maculans JN3]	malate synthase	catalytic activity	KOG1261, KOG1261, KOG1261, Malate synthase [Energy production and conversion].	--
Pm_5680	Magnaporthe grisea	SUBCELLULAR LOCATION: Nucleus (By similarity).	Unknown	ID:PF00319; Description: SRF-TF	Digitaria (Poaceae)	herb	reduced_virulence	hypothetical protein LEMA_P039830.1 [Leptosphaeria maculans JN3]	transcription factor RLM1	DNA-binding transcription factor activity, RNA polymerase II-specific	KOG0015, KOG0015, KOG0015, Regulator of arginine metabolism and related MADS box-containing transcription factors [Transcription].	--
Pm_5681	Colletotrichum lindemuthianum	Unknown	Multiple genera of Fabaceae. Rare reports on other taxa	herb	Leaf, stem and pod anthracnose	Leaf Spot	loss_of_pathogenicity	tetraspanin [Pyrenochaeta sp. DS3sAY3a]	--	integral component of membrane	KOG3882, KOG3882, KOG3882, Tetraspanin family integral membrane protein [General function prediction only].	--
Pm_5683	Magnaporthe grisea	CATALYTIC ACTIVITY: ATP + H(2)O + phospholipid(In) = ADP + phosphate + phospholipid(Out).	ID:PF00702; Description: E1-E2_ATPase	Digitaria (Poaceae)	herb	Leaf spot	loss_of_pathogenicity	similar to phospholipid-translocating P-type ATPase domain containing protein [Leptosphaeria maculans JN3]	phospholipid-translocating ATPase	nucleotide binding	KOG0206, KOG0206, KOG0206, P-type ATPase [General function prediction only].	--
Pm_5684	Botryotinia fuckeliana	Unknown	Various plant families	plants	Grey mould. Parasite or saprophyte	Gray Mould	--	predicted protein [Leptosphaeria maculans JN3]	--	--	--	--
Pm_5686	Blumeria graminis	Unknown	Poaceae	herb	Powdery mildew	Powdery Mildew	--	hypothetical protein LEMA_P039700.1 [Leptosphaeria maculans JN3]	--	--	--	--
Pm_5687	Alternaria alternata	Unknown	ID:PF00668; Description: AMP-binding	ID:PF00550; Description: Condensation	Plant	plants	reduced_virulence	similar to L-aminoadipate-semialdehyde dehydrogenase large subunit [Leptosphaeria maculans JN3]	L-aminoadipate-semialdehyde dehydrogenase	catalytic activity	KOG1178, KOG1178, KOG1178, Non-ribosomal peptide synthetase/alpha-aminoadipate reductase and related enzymes [Secondary metabolites biosynthesis, transport and catabolism].	cellulose synthase (EC 2.4.1.12); chitin synthase (EC 2.4.1.16); dolichyl-phosphate beta-D-mannosyltransferase (EC 2.4.1.83); dolichyl-phosphate beta-glucosyltransferase (EC 2.4.1.117); N-acetylglucosaminyltransferase (EC 2.4.1.-); N-acetylgalactosaminyltransferase (EC 2.4.1.-); hyaluronan synthase (EC 2.4.1.212); chitin oligosaccharide synthase (EC 2.4.1.-); beta-1,3-glucan synthase (EC 2.4.1.34…
Pm_5691	Septoria lycopersici	Unknown	ID:PF01915; Description: Glyco_hydro_3	Primarily tomato, Lycopersicon esculentum, also Solanum spp. and other Solanaceae	herb	Leaf spot	unaffected_pathogenicity	similar to beta-glucosidase [Leptosphaeria maculans JN3]	beta-glucosidase	hydrolase activity, hydrolyzing O-glycosyl compounds	--	beta-glucosidase (EC 3.2.1.21); xylan 1,4-beta-xylosidase (EC 3.2.1.37); beta-N-acetylhexosaminidase (EC 3.2.1.52); glucan 1,3-beta-glucosidase (EC 3.2.1.58); glucan 1,4-beta-glucosidase (EC 3.2.1.74); exo-1,3-1,4-glucanase (EC 3.2.1.-); alphalpha-L-arabinofuranosidase (EC 3.2.1.55).
Pm_5706	Botryotinia fuckeliana	SIMILARITY: Belongs to the major facilitator superfamily. Sugar transporter (TC 2.A.1.1) family.	Various plant families	plants	Grey mould. Parasite or saprophyte	Gray Mould	unaffected_pathogenicity	similar to MFS sugar transporter [Leptosphaeria maculans JN3]	--	transporter activity	KOG0254, KOG0254, KOG0254, Predicted transporter (major facilitator superfamily) [General function prediction only].	--
Pm_5710	Colletotrichum lindemuthianum	Unknown	ID:PF00320; Description: DUF1752	Multiple genera of Fabaceae. Rare reports on other taxa	herb	Leaf, stem and pod anthracnose	unaffected_pathogenicity	area protein [Stemphylium lycopersici]	GATA-binding protein, other eukaryote	regulation of transcription, DNA-templated	KOG2764, KOG2764, KOG2764, Putative transcriptional regulator DJ-1 [General function prediction only, Defense mechanisms].	--
Pm_5711	Mycosphaerella graminicola	COFACTOR: Heme group (By similarity).	ID:PF00067; Description: p450	Triticum and possibly a few other grasses	herb	Leaf spot or speckled leaf blotch of wheat	--	similar to cytochrome P450 monooxygenase [Leptosphaeria maculans JN3]	--	monooxygenase activity	KOG0684, KOG0684, KOG0684, Cytochrome P450 [Secondary metabolites biosynthesis, transport and catabolism].	--
Pm_5724	Alternaria alternata	Unknown	Plant	plants	Leaf spot, rots	Leaf Spot	loss_of_pathogenicity	4-coumarate-CoA ligase 2 [Stemphylium lycopersici]	--	catalytic activity	KOG1176, KOG1176, KOG1176, Acyl-CoA synthetase [Lipid transport and metabolism].	--
Pm_573	Phaeosphaeria nodorum	Unknown	Multiple genera of Poaceae and Blysmus compressus (Cyperaceae)	herb	Glume blotch of wheat and other grasses	Glume Blotch	unaffected_pathogenicity	similar to MFS peptide transporter Ptr2 [Leptosphaeria maculans JN3]	--	membrane	KOG1237, KOG1237, KOG1237, H+/oligopeptide symporter [Amino acid transport and metabolism].	--
Pm_5741	Mycosphaerella graminicola	COFACTOR: Heme group (By similarity).	ID:PF00067; Description: p450	Triticum and possibly a few other grasses	herb	Leaf spot or speckled leaf blotch of wheat	reduced_virulence	similar to cytochrome P450 [Leptosphaeria maculans JN3]	--	iron ion binding	KOG0157, KOG0157, KOG0157, Cytochrome P450 CYP4/CYP19/CYP26 subfamilies [Secondary metabolites biosynthesis, transport and catabolism, Lipid transport and metabolism].	--
Pm_5758	Fusarium solani	FUNCTION: Catalyzes the hydrolysis of cutin, a polyester that forms the structure of plant cuticle. Allows pathogenic fungi to penetrate through the cuticular barrier into the host plant during the initial stage of the fungal infection.	PTM: The 2 disulfide bonds play a critical role in holding the catalytic residues in juxta-position; reduction of the disulfide bridges results in the complete inactivation of the enzyme.	PTM: O-glycosylated; contains one mole each of mannose, arabinose, N-acetylglucosamine, and glucuronic acid.	SIMILARITY: Belongs to the cutinase family.	16593482, 2703464, 7398618, 1560844, 8286366, 9175860, 9385640	unaffected_pathogenicity	cutinase-domain-containing protein [Pyrenochaeta sp. DS3sAY3a]	--	extracellular region	--	acetyl xylan esterase (EC 3.1.1.72); cutinase (EC 3.1.1.74)
Pm_5761	Botryotinia fuckeliana	Unknown	Various plant families	plants	Grey mould. Parasite or saprophyte	Gray Mould	unaffected_pathogenicity	similar to triacylglycerol lipase [Leptosphaeria maculans JN3]	--	--	KOG4389, KOG4389, KOG4389, Acetylcholinesterase/Butyrylcholinesterase [Signal transduction mechanisms].	--
Pm_5785	Septoria lycopersici	Unknown	ID:PF01915; Description: Glyco_hydro_3	Primarily tomato, Lycopersicon esculentum, also Solanum spp. and other Solanaceae	herb	Leaf spot	unaffected_pathogenicity	hypothetical protein LEMA_P044180.1 [Leptosphaeria maculans JN3]	beta-glucosidase	hydrolase activity, hydrolyzing O-glycosyl compounds	--	beta-glucosidase (EC 3.2.1.21); xylan 1,4-beta-xylosidase (EC 3.2.1.37); beta-N-acetylhexosaminidase (EC 3.2.1.52); glucan 1,3-beta-glucosidase (EC 3.2.1.58); glucan 1,4-beta-glucosidase (EC 3.2.1.74); exo-1,3-1,4-glucanase (EC 3.2.1.-); alphalpha-L-arabinofuranosidase (EC 3.2.1.55).
Pm_5788	Alternaria brassicicola	FUNCTION: Catalyzes the hydrolysis of cutin, a polyester that forms the structure of plant cuticle. Allows pathogenic fungi to penetrate through the cuticular barrier into the host plant during the initial stage of the fungal infection (By similarity).	Unknown	Unknown	ID:PF01083; Description: Cutinase	Brassicaceae, especially cauliflower and white cabbage	--	hydrolase [Ascochyta rabiei]	acetylxylan esterase	hydrolase activity	--	acetyl xylan esterase (EC 3.1.1.72); cutinase (EC 3.1.1.74)
Pm_5795	Phaeosphaeria nodorum	Unknown	Multiple genera of Poaceae and Blysmus compressus (Cyperaceae)	herb	Glume blotch of wheat and other grasses	Glume Blotch	reduced_virulence	hypothetical protein LEMA_P044270.1 [Leptosphaeria maculans JN3]	2-deoxy-D-gluconate 3-dehydrogenase	oxidoreductase activity	KOG0725, KOG0725, KOG0725, Reductases with broad range of substrate specificities [General function prediction only].	--
Pm_5809	Fusarium oxysporum	SIMILARITY: Belongs to the glycosyl hydrolase 10 (cellulase F) family.	ID:PF00331; Description: CBM_1	Multiple genera in multiple families	plants	Blights, wilts, rots of various sorts	unaffected_pathogenicity	similar to endoglucanase II [Leptosphaeria maculans JN3]	cellulase	extracellular region	--	nan
Pm_583	Gibberella zeae	Unknown	ID:PF01565; Description: BBE	Principal hosts: Poaceae, including Zea mays (corn), Triticum aestivum (wheat), and Oryza sativa (rice). Additional hosts: various plant families	herb	Seedling blight, pre- and post-emergence blight, root and foot rot, brown rot, culm decay, head or kernel blight (scab or ear scab) of cereals. Leaf	unaffected_pathogenicity	hypothetical protein IQ07DRAFT_583810 [Pyrenochaeta sp. DS3sAY3a]	--	oxidoreductase activity	--	nan
Pm_584	Botryotinia fuckeliana	Unknown	Various plant families	plants	Grey mould. Parasite or saprophyte	Gray Mould	--	hypothetical protein IQ07DRAFT_500077 [Pyrenochaeta sp. DS3sAY3a]	--	--	--	--
Pm_5840	Cercospora nicotianae	Unknown	Numerous taxa in Solanaceae	xyloid	Leaf spot	Leaf Spot	--	mynd finger family protein [Stemphylium lycopersici]	--	--	--	--
Pm_5846	Magnaporthe oryzae	SIMILARITY: Contains 1 reverse transcriptase domain.	ID:PF00665; Description: Chromo	ID:PF00078; Description: rve	Poaceae, especially important on Oryzae	herb	--	hypothetical protein SETTUDRAFT_111999 [Exserohilum turcica Et28A]	--	nucleic acid binding	--	heparan beta-glucuronyltransferase (EC 2.4.1.225); xyloglucan beta-galactosyltransferase (EC 2.4.1.-); heparan synthase (EC 2.4.1.-); arabinan alphalpha-L-arabinosyltransferase (EC 2.4.2.-).
Pm_5854	Magnaporthe oryzae	SIMILARITY: Belongs to the short-chain dehydrogenases/reductases (SDR) family.	Poaceae, especially important on Oryzae	herb	Rice blast	Rice Blast	--	hypothetical protein COCSADRAFT_137295 [Bipolaris sorokiniana ND90Pr]	--	--	KOG1611, KOG1611, KOG1611, Predicted short chain-type dehydrogenase [General function prediction only].	--
Pm_5856	Phaeosphaeria nodorum	Unknown	Multiple genera of Poaceae and Blysmus compressus (Cyperaceae)	herb	Glume blotch of wheat and other grasses	Glume Blotch	unaffected_pathogenicity	salicylate 1-hydroxylase-like protein [Pyrenochaeta sp. DS3sAY3a]	--	FAD binding	KOG2614, KOG2614, KOG2614, Kynurenine 3-monooxygenase and related flavoprotein monooxygenases [Energy production and conversion, General function prediction only].	--
Pm_5865	Magnaporthe oryzae	Unknown	Poaceae, especially important on Oryzae	herb	Rice blast	Rice Blast	reduced_virulence	hypothetical protein SNOG_03862 [Parastagonospora nodorum SN15]	--	integral component of membrane	KOG2504, KOG2504, KOG2504, Monocarboxylate transporter [Carbohydrate transport and metabolism].	--
Pm_5871	Colletotrichum lindemuthianum	SIMILARITY: Belongs to the cation transport ATPase (P-type) family.	ID:PF00403; Description: E1-E2_ATPase	ID:PF00702; Description: HMA	Multiple genera of Fabaceae. Rare reports on other taxa	herb	reduced_virulence	hypothetical protein LEMA_P077640.1 [Leptosphaeria maculans JN3]	--	nucleotide binding	KOG0207, KOG0207, KOG0207, Cation transport ATPase [Inorganic ion transport and metabolism].	--
Pm_5881	Monilinia fructicola	FUNCTION: Catalyzes the hydrolysis of cutin, a polyester that forms the structure of plant cuticle. Allows pathogenic fungi to penetrate through the cuticular barrier into the host plant during the initial stage of the fungal infection (By similarity).	11929215	Unknown	ID:PF01083; Description: Cutinase	Rosaceae, primarily Prunus spp., also Pomoideae including apple (Malus) and pear (Pyrus). Reported on Vitis vinifera (Vitaceae)	increased_virulence_(hypervirulence)	cutinase-domain-containing protein [Pyrenochaeta sp. DS3sAY3a]	--	extracellular region	--	acetyl xylan esterase (EC 3.1.1.72); cutinase (EC 3.1.1.74)
Pm_5882	Botryotinia fuckeliana	SIMILARITY: Belongs to the major facilitator superfamily. Sugar transporter (TC 2.A.1.1) family.	Various plant families	plants	Grey mould. Parasite or saprophyte	Gray Mould	--	similar to sugar transporter [Leptosphaeria maculans JN3]	--	transporter activity	KOG0254, KOG0254, KOG0254, Predicted transporter (major facilitator superfamily) [General function prediction only].	--
Pm_5892	Botryotinia fuckeliana	SIMILARITY: Belongs to the FKBP-type PPIase family.	Various plant families	plants	Grey mould. Parasite or saprophyte	Gray Mould	reduced_virulence__unaffected_pathogenicity__increased_virulence_(hypervirulence)	FK506-binding protein 1 [Alternaria alternata]	FK506-binding protein 1	--	KOG0544, KOG0544, KOG0544, FKBP-type peptidyl-prolyl cis-trans isomerase [Posttranslational modification, protein turnover, chaperones].	--
Pm_5904	Cochliobolus carbonum	Unknown	ID:PF08587; Description: Pkinase	Corn, Zea mays, sometimes on Sorghum (Poaceae) and various other plant families	plants	Northern corn leaf spot, ear and kernel rot	unaffected_pathogenicity	chitin synthase [Pyrenophora tritici-repentis]	--	catalytic activity	KOG0583, KOG0583, KOG0583, Serine/threonine protein kinase [Signal transduction mechanisms].	Modules of approx. 100 residues with glycogen-binding function, appended to GH13 modules. Also found in the beta subunit (glycogen-binding) of AMP-activated protein kinases (AMPK)
Pm_5912	Botryotinia fuckeliana	SIMILARITY: Belongs to the major facilitator superfamily. Sugar transporter (TC 2.A.1.1) family.	Various plant families	plants	Grey mould. Parasite or saprophyte	Gray Mould	--	similar to MFS lactose permease [Leptosphaeria maculans JN3]	--	transporter activity	KOG0254, KOG0254, KOG0254, Predicted transporter (major facilitator superfamily) [General function prediction only].	--
Pm_5914	Fusarium oxysporum	SIMILARITY: Contains 1 Zn(2)-C6 fungal-type DNA-binding domain.	ID:PF00172; Description: Fungal_trans	Multiple genera in multiple families	plants	Blights, wilts, rots of various sorts	unaffected_pathogenicity	hypothetical protein LEMA_P102790.1 [Leptosphaeria maculans JN3]	--	DNA-binding transcription factor activity, RNA polymerase II-specific	--	--
Pm_5918	Botryotinia fuckeliana	Unknown	Various plant families	plants	Grey mould. Parasite or saprophyte	Gray Mould	unaffected_pathogenicity	similar to MFS transporter [Leptosphaeria maculans JN3]	--	integral component of membrane	KOG0254, KOG0254, KOG0254, Predicted transporter (major facilitator superfamily) [General function prediction only].	--
Pm_5967	Fusarium oxysporum	Unknown	Multiple genera in multiple families	plants	Blights, wilts, rots of various sorts	Blight	loss_of_pathogenicity	WD40 repeat-like protein [Pyrenochaeta sp. DS3sAY3a]	--	protein binding	KOG0271, KOG0271, KOG0271, Notchless-like WD40 repeat-containing protein [Function unknown].	Modules of approx. 150 residues which always appear as a threefold internal repeat. The only apparent exception to this, xylanase II of Actinomadura sp. FC7 (GenBank U08894), is in fact not completely sequenced. These modules were first identified in several plant lectins such as ricin or agglutinin of Ricinus communis which bind galactose residues. The three-dimensional structure of a plant lect…
Pm_5970	Mycosphaerella graminicola	COFACTOR: Heme group (By similarity).	ID:PF00067; Description: p450	Triticum and possibly a few other grasses	herb	Leaf spot or speckled leaf blotch of wheat	unaffected_pathogenicity	hypothetical protein COCCADRAFT_37277 [Bipolaris zeicola 26-R-13]	sterol 14-demethylase	monooxygenase activity	KOG0684, KOG0684, KOG0684, Cytochrome P450 [Secondary metabolites biosynthesis, transport and catabolism].	Modules of approx. 100 residues and which are found in a large number of bacterial enzymes. The cellulose-binding function has been demonstrated in many cases. Several of these modules have been shown to also bind chitin or xylan.
Pm_5975	Botryotinia fuckeliana	Unknown	Various plant families	plants	Grey mould. Parasite or saprophyte	Gray Mould	chemistry_target:_sensitivity_to_chemical__unaffected_pathogenicity	putative MSF multidrug transporter [Stagonospora sp. SRC1lsM3a]	--	integral component of membrane	KOG0254, KOG0254, KOG0254, Predicted transporter (major facilitator superfamily) [General function prediction only].	--
Pm_5983	Alternaria alternata	SIMILARITY: Belongs to the short-chain dehydrogenases/reductases (SDR) family.	Plant	plants	Leaf spot, rots	Leaf Spot	--	hypothetical protein FSPOR_11870 [Fusarium sporotrichioides]	--	--	KOG1208, KOG1208, KOG1208, Dehydrogenases with different specificities (related to short-chain alcohol dehydrogenases) [Secondary metabolites biosynthesis, transport and catabolism].	--
Pm_6017	Magnaporthe oryzae	Unknown	Poaceae, especially important on Oryzae	herb	Rice blast	Rice Blast	unaffected_pathogenicity	similar to CaaX prenyl protease [Leptosphaeria maculans JN3]	STE24 endopeptidase	metalloendopeptidase activity	KOG2719, KOG2719, KOG2719, Metalloprotease [General function prediction only].	--
Pm_6021	Gibberella zeae	Unknown	Principal hosts: Poaceae, including Zea mays (corn), Triticum aestivum (wheat), and Oryza sativa (rice). Additional hosts: various plant families	herb	Seedling blight, pre- and post-emergence blight, root and foot rot, brown rot, culm decay, head or kernel blight (scab or ear scab) of cereals. Leaf	Seedling Blight	reduced_virulence	hypothetical protein LEMA_P065320.1 [Leptosphaeria maculans JN3]	--	lipid metabolic process	KOG4569, KOG4569, KOG4569, Predicted lipase [Lipid transport and metabolism].	--
Pm_6027	Alternaria iridicola	SIMILARITY: Belongs to the short-chain dehydrogenases/reductases (SDR) family.	Belamcanda chinensis: Korea,Gladiolus ?gandavensis: Korea,Iris japonica: China,Iris missouriensis (Leaf spot.): Idaho; Montana; Oregon; Washington,Iris sp. (Leaf spot.): China; Texas; Washing	herb	Leaf spot	Leaf Spot	unaffected_pathogenicity	hypothetical protein PTT_14439 [Pyrenophora teres f. teres 0-1]	--	--	KOG1205, KOG1205, KOG1205, Predicted dehydrogenase [Secondary metabolites biosynthesis, transport and catabolism].	--
Pm_6048	Alternaria alternata	Unknown	ID:PF00668; Description: AMP-binding	ID:PF00550; Description: Condensation	Plant	plants	reduced_virulence	acetyl-CoA synthetase-like protein [Pyrenochaeta sp. DS3sAY3a]	--	catalytic activity	KOG1176, KOG1176, KOG1176, Acyl-CoA synthetase [Lipid transport and metabolism].	cellulose synthase (EC 2.4.1.12); chitin synthase (EC 2.4.1.16); dolichyl-phosphate beta-D-mannosyltransferase (EC 2.4.1.83); dolichyl-phosphate beta-glucosyltransferase (EC 2.4.1.117); N-acetylglucosaminyltransferase (EC 2.4.1.-); N-acetylgalactosaminyltransferase (EC 2.4.1.-); hyaluronan synthase (EC 2.4.1.212); chitin oligosaccharide synthase (EC 2.4.1.-); beta-1,3-glucan synthase (EC 2.4.1.34…
Pm_6050	Leptosphaeria maculans	Unknown	Brassica spp. and other Brassicaceae	herb	Black leg, canker, dry rot, leaf spot	Canker	reduced_virulence	hypothetical protein LEMA_P065010.1 [Leptosphaeria maculans JN3]	--	--	--	--
Pm_6051	Botryotinia fuckeliana	Unknown	Various plant families	plants	Grey mould. Parasite or saprophyte	Gray Mould	--	integral membrane protein [Stemphylium lycopersici]	--	--	--	--
Pm_6052	Botryotinia fuckeliana	Unknown	Various plant families	plants	Grey mould. Parasite or saprophyte	Gray Mould	reduced_virulence	hypothetical protein AG0111_g10650 [Alternaria gaisen]	--	--	KOG1516, KOG1516, KOG1516, Carboxylesterase and related proteins [General function prediction only].	beta-xylosidase (EC 3.2.1.37); beta-1,3-xylosidase (EC 3.2.1.-); alpha-L-arabinofuranosidase (EC 3.2.1.55); arabinanase (EC 3.2.1.99); xylanase (EC 3.2.1.8); galactan 1,3-beta-galactosidase (EC 3.2.1.145)
Pm_6054	Alternaria alternata	SIMILARITY: Belongs to the short-chain dehydrogenases/reductases (SDR) family.	Plant	plants	Leaf spot, rots	Leaf Spot	unaffected_pathogenicity	putative lactate 2-monooxygenase [Alternaria gaisen]	--	catalytic activity	KOG0538, KOG0538, KOG0538, Glycolate oxidase [Energy production and conversion].	--
Pm_6105	Magnaporthe grisea	Unknown	Digitaria (Poaceae)	herb	Leaf spot	Leaf Spot	unaffected_pathogenicity	hypothetical protein LEMA_P064360.1 [Leptosphaeria maculans JN3]	--	protein binding	KOG0381, KOG0381, KOG0381, HMG box-containing protein [General function prediction only].	--
Pm_6121	Magnaporthe oryzae	Unknown	Poaceae, especially important on Oryzae	herb	Rice blast	Rice Blast	reduced_virulence	hypothetical protein CC77DRAFT_1094412 [Alternaria alternata]	--	protein binding	KOG0313, KOG0313, KOG0313, Microtubule binding protein YTM1 (contains WD40 repeats) [Cytoskeleton].	--
Pm_6136	Magnaporthe oryzae	SIMILARITY: Contains 1 reverse transcriptase domain.	ID:PF00665; Description: Chromo	ID:PF00078; Description: rve	Poaceae, especially important on Oryzae	herb	--	hypothetical protein SETTUDRAFT_111999 [Exserohilum turcica Et28A]	--	nucleic acid binding	--	heparan beta-glucuronyltransferase (EC 2.4.1.225); xyloglucan beta-galactosyltransferase (EC 2.4.1.-); heparan synthase (EC 2.4.1.-); arabinan alphalpha-L-arabinosyltransferase (EC 2.4.2.-).
Pm_6140	Gibberella moniliformis	Unknown	ID:PF00400; Description: Striatin	Chrysanthemum sp.: Brazil ,Gossypium sp.: China,Saccharum officinarum: Taiwan,Litchi chinensis: China,Musa nana: China,Phyllostachys sp.: China,Sansevieria trifasciata: Hong Kong	xyloid	Disease Note: Bakanae disease of rice; fig endosepsis; ear rot of maize	--	hypothetical protein LEMA_P063960.1 [Leptosphaeria maculans JN3]	--	protein binding	KOG4283, KOG4283, KOG4283, Transcription-coupled repair protein CSA, contains WD40 domain [Transcription, Replication, recombination and repair].	--
Pm_6144	Magnaporthe oryzae	Unknown	Poaceae, especially important on Oryzae	herb	Rice blast	Rice Blast	reduced_virulence	predicted protein [Leptosphaeria maculans JN3]	--	--	--	--
Pm_6148	Magnaporthe oryzae	Unknown	Poaceae, especially important on Oryzae	herb	Rice blast	Rice Blast	reduced_virulence	similar to YT521-B-like splicing factor [Leptosphaeria maculans JN3]	--	nucleic acid binding	KOG1902, KOG1902, KOG1902, Putative signal transduction protein involved in RNA splicing [Signal transduction mechanisms, RNA processing and modification].	--
Pm_6149	Septoria lycopersici	Unknown	ID:PF01915; Description: Glyco_hydro_3	Primarily tomato, Lycopersicon esculentum, also Solanum spp. and other Solanaceae	herb	Leaf spot	--	similar to beta-glucosidase [Leptosphaeria maculans JN3]	beta-glucosidase	hydrolase activity, hydrolyzing O-glycosyl compounds	--	beta-glucosidase (EC 3.2.1.21); xylan 1,4-beta-xylosidase (EC 3.2.1.37); beta-N-acetylhexosaminidase (EC 3.2.1.52); glucan 1,3-beta-glucosidase (EC 3.2.1.58); glucan 1,4-beta-glucosidase (EC 3.2.1.74); exo-1,3-1,4-glucanase (EC 3.2.1.-); alphalpha-L-arabinofuranosidase (EC 3.2.1.55).
Pm_6159	Phaeosphaeria nodorum	Unknown	Multiple genera of Poaceae and Blysmus compressus (Cyperaceae)	herb	Glume blotch of wheat and other grasses	Glume Blotch	unaffected_pathogenicity	hypothetical protein AA0112_g2590 [Alternaria arborescens]	--	FAD binding	KOG2614, KOG2614, KOG2614, Kynurenine 3-monooxygenase and related flavoprotein monooxygenases [Energy production and conversion, General function prediction only].	--
Pm_6176	Alternaria alternata	Unknown	Plant	plants	Leaf spot, rots	Leaf Spot	loss_of_pathogenicity	similar to 4-coumarate-CoA ligase [Leptosphaeria maculans JN3]	--	catalytic activity	KOG1176, KOG1176, KOG1176, Acyl-CoA synthetase [Lipid transport and metabolism].	--
Pm_6185	Botryotinia fuckeliana	SIMILARITY: Belongs to the ABC transporter superfamily.	ID:PF00005; Description: ABC2_membrane	ID:PF06422; Description: ABC_tran	Various plant families	plants	unaffected_pathogenicity	Brefeldin A resistance protein [Alternaria arborescens]	--	ATP binding	KOG0065, KOG0065, KOG0065, Pleiotropic drug resistance proteins (PDR1-15), ABC superfamily [Secondary metabolites biosynthesis, transport and catabolism].	--
Pm_6187	Botryotinia fuckeliana	Unknown	Various plant families	plants	Grey mould. Parasite or saprophyte	Gray Mould	chemistry_target:_sensitivity_to_chemical__unaffected_pathogenicity	similar to MFS toxin efflux pump (AflT) [Leptosphaeria maculans JN3]	--	integral component of membrane	KOG0254, KOG0254, KOG0254, Predicted transporter (major facilitator superfamily) [General function prediction only].	--
Pm_6197	Magnaporthe grisea	SIMILARITY: Belongs to the AAA ATPase family.	Digitaria (Poaceae)	herb	Leaf spot	Leaf Spot	unaffected_pathogenicity	similar to peroxisome biosynthesis protein (PAS1/Peroxin-1) [Leptosphaeria maculans JN3]	--	ATP binding	KOG0735, KOG0735, KOG0735, AAA+-type ATPase [Posttranslational modification, protein turnover, chaperones].	--
Pm_6211	Ustilago maydis	SIMILARITY: Belongs to the kinesin-like protein family.	ID:PF00225; Description: Kinesin	Euchlaena spp., Zea spp. (Poaceae)	herb	Smut. Corn smut	unaffected_pathogenicity	hypothetical protein LEMA_P062920.1 [Leptosphaeria maculans JN3]	--	microtubule motor activity	KOG0242, KOG0242, KOG0242, Kinesin-like protein [Cytoskeleton].	--
Pm_6231	Botryotinia fuckeliana	SIMILARITY: Belongs to the ABC transporter superfamily.	ID:PF00005; Description: ABC2_membrane	ID:PF06422; Description: ABC_tran	Various plant families	plants	reduced_virulence__loss_of_pathogenicity	hypothetical protein [Leptosphaeria maculans JN3]	--	ATP binding	KOG0059, KOG0059, KOG0059, Lipid exporter ABCA1 and related proteins, ABC superfamily [Lipid transport and metabolism, General function prediction only].	Modules of approx. 50 residues found attached to various enzymes from families GH18, GH19, GH23, GH24, GH25 and GH73, i.e. enzymes cleaving either chitin or peptidoglycan. Binding to chitopentaose demonstrated in the case of Pteris ryukyuensis chitinase A [Ohnuma T et al. (2008) J. Biol. Chem. 283:5178-87 (PMID: 18083709)]. CBM50 modules are also found in a multitude of other enzymes targeting th…
Pm_6241	Monilinia fructicola	FUNCTION: Catalyzes the hydrolysis of cutin, a polyester that forms the structure of plant cuticle. Allows pathogenic fungi to penetrate through the cuticular barrier into the host plant during the initial stage of the fungal infection (By similarity).	11929215	Unknown	ID:PF01083; Description: Cutinase	Rosaceae, primarily Prunus spp., also Pomoideae including apple (Malus) and pear (Pyrus). Reported on Vitis vinifera (Vitaceae)	unaffected_pathogenicity	cutinase-domain-containing protein [Stagonospora sp. SRC1lsM3a]	--	extracellular region	--	acetyl xylan esterase (EC 3.1.1.72); cutinase (EC 3.1.1.74)
Pm_6256	Cochliobolus carbonum	Unknown	Corn, Zea mays, sometimes on Sorghum (Poaceae) and various other plant families	plants	Northern corn leaf spot, ear and kernel rot	Leaf Spot	unaffected_pathogenicity	similar to 1,4-beta-D-glucan cellobiohydrolase [Leptosphaeria maculans JN3]	cellulose 1,4-beta-cellobiosidase	hydrolase activity, hydrolyzing O-glycosyl compounds	--	endo-beta-1,4-glucanase (EC 3.2.1.4); [reducing end-acting] cellobiohydrolase (EC 3.2.1.-); chitosanase (EC 3.2.1.132); endo-beta-1,3-1,4-glucanase (EC 3.2.1.73)
Pm_6257	Fusarium oxysporum	SIMILARITY: Contains 1 Zn(2)-C6 fungal-type DNA-binding domain.	ID:PF00172; Description: Fungal_trans	Multiple genera in multiple families	plants	Blights, wilts, rots of various sorts	unaffected_pathogenicity	hypothetical protein LEMA_P062880.1 [Leptosphaeria maculans JN3]	--	DNA-binding transcription factor activity, RNA polymerase II-specific	--	--
Pm_6259	Magnaporthe oryzae	Unknown	Poaceae, especially important on Oryzae	herb	Rice blast	Rice Blast	--	predicted protein [Leptosphaeria maculans JN3]	--	integral component of membrane	KOG2504, KOG2504, KOG2504, Monocarboxylate transporter [Carbohydrate transport and metabolism].	--
Pm_6264	Phaeosphaeria nodorum	Unknown	Multiple genera of Poaceae and Blysmus compressus (Cyperaceae)	herb	Glume blotch of wheat and other grasses	Glume Blotch	reduced_virulence	hypothetical protein PV11_08408 [Exophiala sideris]	--	integral component of membrane	KOG2614, KOG2614, KOG2614, Kynurenine 3-monooxygenase and related flavoprotein monooxygenases [Energy production and conversion, General function prediction only].	--
Pm_6266	Magnaporthe oryzae	SIMILARITY: Belongs to the short-chain dehydrogenases/reductases (SDR) family.	Poaceae, especially important on Oryzae	herb	Rice blast	Rice Blast	reduced_virulence	hypothetical protein M431DRAFT_514393 [Trichoderma harzianum CBS 226.95]	--	--	KOG0725, KOG0725, KOG0725, Reductases with broad range of substrate specificities [General function prediction only].	--
Pm_6268	Fusarium oxysporum	SIMILARITY: Contains 1 Zn(2)-C6 fungal-type DNA-binding domain.	ID:PF00172; Description: Fungal_trans	Multiple genera in multiple families	plants	Blights, wilts, rots of various sorts	--	hypothetical protein IQ07DRAFT_649778 [Pyrenochaeta sp. DS3sAY3a]	--	DNA-binding transcription factor activity, RNA polymerase II-specific	--	--
Pm_6286	Magnaporthe grisea	Unknown	Digitaria (Poaceae)	herb	Leaf spot	Leaf Spot	--	hypothetical protein AG0111_g982 [Alternaria gaisen]	--	--	--	--
Pm_6294	Cercospora nicotianae	Unknown	Numerous taxa in Solanaceae	xyloid	Leaf spot	Leaf Spot	reduced_virulence	similar to FAD binding domain containing protein [Leptosphaeria maculans JN3]	--	oxidoreductase activity	KOG1231, KOG1231, KOG1231, Proteins containing the FAD binding domain [Energy production and conversion].	nan
Pm_6317	Magnaporthe grisea	SIMILARITY: Contains 3 chitin-binding type-1 domains.	Digitaria (Poaceae)	herb	Leaf spot	Leaf Spot	unaffected_pathogenicity	glycoside hydrolase/deacetylase [Paraphaeosphaeria sporulosa]	--	catalytic activity	--	Modules of approx. 40 residues. The chitin-binding function has been demonstrated in many cases. These modules are found attached to a number of chitinase catalytic domains, but also in non-catalytic proteins either in isolation or as multiple repeats.
Pm_6335	Magnaporthe oryzae	Unknown	ID:Pfam-B_94; Description: PB000094	Poaceae, especially important on Oryzae	herb	Rice blast	lethal	similar to soluble cell wall protein [Leptosphaeria maculans JN3]	--	--	--	glucan endo-1,3-beta-glucosidase (EC 3.2.1.39); glucan 1,3-beta-glucosidase (EC 3.2.1.58); licheninase (EC 3.2.1.73); beta-1,3-glucanosyltransglycosylase (EC 2.4.1.-).
Pm_6342	Fusarium oxysporum	SIMILARITY: Contains 1 F-box domain.	Multiple genera in multiple families	plants	Blights, wilts, rots of various sorts	Blight	--	f-box domain-containing [Pyrenophora seminiperda CCB06]	--	protein binding	--	--
Pm_6348	Phaeosphaeria nodorum	Unknown	Multiple genera of Poaceae and Blysmus compressus (Cyperaceae)	herb	Glume blotch of wheat and other grasses	Glume Blotch	--	hypothetical protein CEP53_006693 [Fusarium sp. AF-6]	--	FAD binding	KOG2614, KOG2614, KOG2614, Kynurenine 3-monooxygenase and related flavoprotein monooxygenases [Energy production and conversion, General function prediction only].	--
Pm_636	Cochliobolus carbonum	CATALYTIC ACTIVITY: Endohydrolysis of (1->4)-beta-D-xylosidic linkages in xylans.	Unknown	ID:PF00457; Description: Glyco_hydro_11	Corn, Zea mays, sometimes on Sorghum (Poaceae) and various other plant families	plants	unaffected_pathogenicity	xylanase [Alternaria alternata]	endo-1,4-beta-xylanase	hydrolase activity, hydrolyzing O-glycosyl compounds	--	xylanase (EC 3.2.1.8)
Pm_6364	Magnaporthe grisea	Unknown	ID:PF10355; Description: DUF2427	Digitaria (Poaceae)	herb	Leaf spot	--	hypothetical protein LEMA_P094460.1 [Leptosphaeria maculans JN3]	--	--	--	--
Pm_6393	Cercospora nicotianae	Unknown	Numerous taxa in Solanaceae	xyloid	Leaf spot	Leaf Spot	--	NAD(P)-binding protein [Pyrenochaeta sp. DS3sAY3a]	--	catalytic activity	KOG1502, KOG1502, KOG1502, Flavonol reductase/cinnamoyl-CoA reductase [Defense mechanisms].	pectin acetylesterase (EC 3.1.1.-); rhamnogalacturonan acetylesterase (EC 3.1.1.-); acetyl xylan esterase (EC 3.1.1.72)
Pm_6395	Ustilago maydis	Unknown	Euchlaena spp., Zea spp. (Poaceae)	herb	Smut. Corn smut	Smut	reduced_virulence	mitochondrial glycoprotein [Stemphylium lycopersici]	complement component 1 Q subcomponent-binding protein, mitochondrial	protein binding	KOG2536, KOG2536, KOG2536, MAM33, mitochondrial matrix glycoprotein [Energy production and conversion].	--
Pm_6413	Phaeosphaeria nodorum	Unknown	Multiple genera of Poaceae and Blysmus compressus (Cyperaceae)	herb	Glume blotch of wheat and other grasses	Glume Blotch	unaffected_pathogenicity	similar to salicylate hydroxylase [Leptosphaeria maculans JN3]	--	FAD binding	KOG2614, KOG2614, KOG2614, Kynurenine 3-monooxygenase and related flavoprotein monooxygenases [Energy production and conversion, General function prediction only].	--
Pm_6418	Phaeosphaeria nodorum	Unknown	Multiple genera of Poaceae and Blysmus compressus (Cyperaceae)	herb	Glume blotch of wheat and other grasses	Glume Blotch	unaffected_pathogenicity	similar to calcium/calmodulin dependent protein kinase [Leptosphaeria maculans JN3]	--	protein kinase activity	KOG0032, KOG0032, KOG0032, Ca2+/calmodulin-dependent protein kinase, EF-Hand protein superfamily [Signal transduction mechanisms].	Modules of approx. 100 residues and which are found in a large number of bacterial enzymes. The cellulose-binding function has been demonstrated in many cases. Several of these modules have been shown to also bind chitin or xylan.
Pm_6433	Botryotinia fuckeliana	Unknown	Various plant families	plants	Grey mould. Parasite or saprophyte	Gray Mould	--	similar to carboxylesterase family protein [Leptosphaeria maculans JN3]	--	--	KOG4389, KOG4389, KOG4389, Acetylcholinesterase/Butyrylcholinesterase [Signal transduction mechanisms].	acetyl xylan esterase (EC 3.1.1.72).
Pm_6436	Alternaria alternata	SIMILARITY: Belongs to the short-chain dehydrogenases/reductases (SDR) family.	Plant	plants	Leaf spot, rots	Leaf Spot	--	hypothetical protein LEMA_P095210.1 [Leptosphaeria maculans JN3]	--	--	KOG0725, KOG0725, KOG0725, Reductases with broad range of substrate specificities [General function prediction only].	--
Pm_6437	Botryotinia fuckeliana	Unknown	Various plant families	plants	Grey mould. Parasite or saprophyte	Gray Mould	--	hypothetical protein COCC4DRAFT_82483 [Bipolaris maydis ATCC 48331]	--	--	KOG1516, KOG1516, KOG1516, Carboxylesterase and related proteins [General function prediction only].	--
Pm_644	Magnaporthe oryzae	Unknown	Poaceae, especially important on Oryzae	herb	Rice blast	Rice Blast	--	similar to DUF1237 domain-containing protein [Leptosphaeria maculans JN3]	uncharacterized protein	catalytic activity	--	exo-alpha-1,6-mannosidase (EC 3.2.1.-)
Pm_6470	Magnaporthe oryzae	Unknown	Poaceae, especially important on Oryzae	herb	Rice blast	Rice Blast	reduced_virulence	similar to cAMP-dependent protein kinase [Leptosphaeria maculans JN3]	mitogen-activated protein kinase kinase kinase	protein kinase activity	KOG0198, KOG0198, KOG0198, MEKK and related serine/threonine protein kinases [Signal transduction mechanisms].	Created from reading Schallus et al (2008) Mol Biol Cell. 19:3404-3414 [PMID: 18524852] and finding related domains attached to various glycosidases.
Pm_6488	Magnaporthe oryzae	Unknown	Poaceae, especially important on Oryzae	herb	Rice blast	Rice Blast	reduced_virulence	f-box domain-containing protein [Stemphylium lycopersici]	--	protein binding	KOG0250, KOG0250, KOG0250, DNA repair protein RAD18 (SMC family protein) [Replication, recombination and repair].	--
Pm_6490	Fusarium oxysporum	SIMILARITY: Contains 1 Zn(2)-C6 fungal-type DNA-binding domain.	ID:PF00172; Description: Fungal_trans	Multiple genera in multiple families	plants	Blights, wilts, rots of various sorts	unaffected_pathogenicity	hypothetical protein LEMA_P096450.1 [Leptosphaeria maculans JN3]	--	DNA-binding transcription factor activity, RNA polymerase II-specific	--	--
Pm_6491	Mycosphaerella graminicola	COFACTOR: Heme group (By similarity).	ID:PF00067; Description: p450	Triticum and possibly a few other grasses	herb	Leaf spot or speckled leaf blotch of wheat	reduced_virulence	cytochrome P450 52A12 [Pyrenochaeta sp. DS3sAY3a]	--	monooxygenase activity	KOG0157, KOG0157, KOG0157, Cytochrome P450 CYP4/CYP19/CYP26 subfamilies [Secondary metabolites biosynthesis, transport and catabolism, Lipid transport and metabolism].	--
Pm_6508	Fusarium oxysporum	SIMILARITY: Belongs to the glycosyl hydrolase 10 (cellulase F) family.	ID:PF00331; Description: CBM_1	Multiple genera in multiple families	plants	Blights, wilts, rots of various sorts	unaffected_pathogenicity	similar to endoglucanase II [Leptosphaeria maculans JN3]	cellulase	extracellular region	--	nan
Pm_6537	Ustilago maydis	CAUTION: The sequence shown here is derived from an EMBL/GenBank/DDBJ whole genome shotgun (WGS) entry which is preliminary data.	ID:PF04115; Description: Allantoicase	Euchlaena spp., Zea spp. (Poaceae)	herb	Smut. Corn smut	--	similar to ureidoglycolate hydrolase [Leptosphaeria maculans JN3]	--	allantoin catabolic process	--	--
Pm_6551	Magnaporthe oryzae	Unknown	Poaceae, especially important on Oryzae	herb	Rice blast	Rice Blast	--	hypothetical protein LEMA_P098140.1 [Leptosphaeria maculans JN3]	--	integral component of membrane	KOG2504, KOG2504, KOG2504, Monocarboxylate transporter [Carbohydrate transport and metabolism].	--
Pm_656	Alternaria alternata	Unknown	Plant	plants	Leaf spot, rots	Leaf Spot	reduced_virulence	similar to aldo-keto reductase [Leptosphaeria maculans JN3]	--	--	KOG1575, KOG1575, KOG1575, Voltage-gated shaker-like K+ channel, subunit beta/KCNAB [Energy production and conversion].	--
Pm_6568	Alternaria alternata	SIMILARITY: Belongs to the short-chain dehydrogenases/reductases (SDR) family.	Plant	plants	Leaf spot, rots	Leaf Spot	increased_virulence_(hypervirulence)__unaffected_pathogenicity	similar to 1,3,8-naphthalenetriol reductase [Leptosphaeria maculans JN3]	tetrahydroxynaphthalene reductase	oxidoreductase activity	KOG0725, KOG0725, KOG0725, Reductases with broad range of substrate specificities [General function prediction only].	--
Pm_66	Phaeosphaeria nodorum	Unknown	Multiple genera of Poaceae and Blysmus compressus (Cyperaceae)	herb	Glume blotch of wheat and other grasses	Glume Blotch	--	similar to salicylate hydroxylase [Leptosphaeria maculans JN3]	salicylate hydroxylase	FAD binding	KOG2614, KOG2614, KOG2614, Kynurenine 3-monooxygenase and related flavoprotein monooxygenases [Energy production and conversion, General function prediction only].	--
Pm_6604	Magnaporthe oryzae	Unknown	Poaceae, especially important on Oryzae	herb	Rice blast	Rice Blast	unaffected_pathogenicity	similar to C6 transcription factor (Fcr1) [Leptosphaeria maculans JN3]	--	DNA-binding transcription factor activity, RNA polymerase II-specific	--	--
Pm_6610	Fusarium oxysporum	Unknown	ID:PF08587; Description: Pkinase	Multiple genera in multiple families	plants	Blights, wilts, rots of various sorts	unaffected_pathogenicity	similar to serine/threonine protein kinase [Leptosphaeria maculans JN3]	--	protein kinase activity	KOG0198, KOG0198, KOG0198, MEKK and related serine/threonine protein kinases [Signal transduction mechanisms].	--
Pm_6636	Botryotinia fuckeliana	Unknown	Various plant families	plants	Grey mould. Parasite or saprophyte	Gray Mould	--	hypothetical protein IQ07DRAFT_292546 [Pyrenochaeta sp. DS3sAY3a]	--	--	--	--
Pm_6639	Fusarium oxysporum	Unknown	ID:PF07983; Description: Glyco_hydro_72	Multiple genera in multiple families	plants	Blights, wilts, rots of various sorts	unaffected_pathogenicity__loss_of_pathogenicity	hypothetical protein LEMA_P097590.1 [Leptosphaeria maculans JN3]	--	--	--	beta-1,3-glucanosyltransglycosylase (EC 2.4.1.-)
Pm_6641	Phaeosphaeria nodorum	COFACTOR: Pyridoxal phosphate (By similarity).	ID:PF00155; Description: Aminotran_1_2	Multiple genera of Poaceae and Blysmus compressus (Cyperaceae)	herb	Glume blotch of wheat and other grasses	reduced_virulence	similar to serine palmitoyltransferase 1 [Leptosphaeria maculans JN3]	serine palmitoyltransferase	catalytic activity	KOG1358, KOG1358, KOG1358, Serine palmitoyltransferase [Posttranslational modification, protein turnover, chaperones].	glucan endo-1,3-beta-glucosidase (EC 3.2.1.39); glucan 1,3-beta-glucosidase (EC 3.2.1.58); licheninase (EC 3.2.1.73); beta-1,3-glucanosyltransglycosylase (EC 2.4.1.-).
Pm_6648	Phaeosphaeria nodorum	Unknown	Multiple genera of Poaceae and Blysmus compressus (Cyperaceae)	herb	Glume blotch of wheat and other grasses	Glume Blotch	unaffected_pathogenicity	hypothetical protein LEMA_P097700.1 [Leptosphaeria maculans JN3]	--	--	KOG2944, KOG2944, KOG2944, Glyoxalase [Carbohydrate transport and metabolism].	--
Pm_6701	Magnaporthe oryzae	SIMILARITY: Belongs to the RNase T2 family.	Poaceae, especially important on Oryzae	herb	Rice blast	Rice Blast	reduced_virulence	ribonuclease m [Stemphylium lycopersici]	ribonuclease T2	RNA binding	KOG1642, KOG1642, KOG1642, Ribonuclease, T2 family [RNA processing and modification].	--
Pm_6716	Mycosphaerella graminicola	COFACTOR: Heme group (By similarity).	ID:PF00067; Description: p450	Triticum and possibly a few other grasses	herb	Leaf spot or speckled leaf blotch of wheat	reduced_virulence	hypothetical protein LEMA_P098820.1 [Leptosphaeria maculans JN3]	--	iron ion binding	KOG0157, KOG0157, KOG0157, Cytochrome P450 CYP4/CYP19/CYP26 subfamilies [Secondary metabolites biosynthesis, transport and catabolism, Lipid transport and metabolism].	--
Pm_6725	Botryotinia fuckeliana	Unknown	Various plant families	plants	Grey mould. Parasite or saprophyte	Gray Mould	--	MFS general substrate transporter [Periconia macrospinosa]	--	integral component of membrane	KOG0254, KOG0254, KOG0254, Predicted transporter (major facilitator superfamily) [General function prediction only].	--
Pm_6735	Cercospora nicotianae	Unknown	ID:PF00891; Description: FAD_binding_3	Numerous taxa in Solanaceae	xyloid	Leaf spot	reduced_virulence	predicted protein [Uncinocarpus reesii 1704]	--	methyltransferase activity	KOG3178, KOG3178, KOG3178, Hydroxyindole-O-methyltransferase and related SAM-dependent methyltransferases [General function prediction only].	--
Pm_6736	Botryotinia fuckeliana	Unknown	Various plant families	plants	Grey mould. Parasite or saprophyte	Gray Mould	--	MFS general substrate transporter [Periconia macrospinosa]	--	integral component of membrane	KOG0254, KOG0254, KOG0254, Predicted transporter (major facilitator superfamily) [General function prediction only].	--
Pm_6741	Phaeosphaeria nodorum	Unknown	Multiple genera of Poaceae and Blysmus compressus (Cyperaceae)	herb	Glume blotch of wheat and other grasses	Glume Blotch	--	conserved hypothetical protein [Uncinocarpus reesii 1704]	--	FAD binding	KOG2614, KOG2614, KOG2614, Kynurenine 3-monooxygenase and related flavoprotein monooxygenases [Energy production and conversion, General function prediction only].	--
Pm_6743	Alternaria alternata	SIMILARITY: Belongs to the short-chain dehydrogenases/reductases (SDR) family.	Plant	plants	Leaf spot, rots	Leaf Spot	unaffected_pathogenicity	hypothetical protein UREG_00274 [Uncinocarpus reesii 1704]	--	--	KOG0725, KOG0725, KOG0725, Reductases with broad range of substrate specificities [General function prediction only].	--
Pm_6753	Ustilago maydis	COFACTOR: FAD (By similarity).	ID:PF05199; Description: GMC_oxred_C	ID:PF00732; Description: GMC_oxred_C	Euchlaena spp., Zea spp. (Poaceae)	herb	reduced_virulence	similar to GMC oxidoreductase [Leptosphaeria maculans JN3]	--	oxidoreductase activity, acting on CH-OH group of donors	KOG1238, KOG1238, KOG1238, Glucose dehydrogenase/choline dehydrogenase/mandelonitrile lyase (GMC oxidoreductase family) [General function prediction only].	nan
Pm_6754	Botryotinia fuckeliana	Unknown	Various plant families	plants	Grey mould. Parasite or saprophyte	Gray Mould	--	predicted protein [Leptosphaeria maculans JN3]	--	--	--	--
Pm_6762	Cochliobolus carbonum	CATALYTIC ACTIVITY: Endohydrolysis of (1->4)-beta-D-xylosidic linkages in xylans.	Unknown	ID:PF00457; Description: Glyco_hydro_11	Corn, Zea mays, sometimes on Sorghum (Poaceae) and various other plant families	plants	unaffected_pathogenicity	endo-1,4-beta-xylanase [Ascochyta rabiei]	endo-1,4-beta-xylanase	hydrolase activity, hydrolyzing O-glycosyl compounds	--	xylanase (EC 3.2.1.8)
Pm_6795	Monilinia fructicola	FUNCTION: Catalyzes the hydrolysis of cutin, a polyester that forms the structure of plant cuticle. Allows pathogenic fungi to penetrate through the cuticular barrier into the host plant during the initial stage of the fungal infection (By similarity).	11929215	Unknown	ID:PF01083; Description: Cutinase	Rosaceae, primarily Prunus spp., also Pomoideae including apple (Malus) and pear (Pyrus). Reported on Vitis vinifera (Vitaceae)	increased_virulence_(hypervirulence)	hypothetical protein AG0111_g8266 [Alternaria gaisen]	--	extracellular region	--	acetyl xylan esterase (EC 3.1.1.72); cutinase (EC 3.1.1.74)
Pm_6797	Ustilago maydis	Unknown	Euchlaena spp., Zea spp. (Poaceae)	herb	Smut. Corn smut	Smut	reduced_virulence	Alpha-glucosidase [Alternaria arborescens]	alpha-glucosidase	catalytic activity	KOG1065, KOG1065, KOG1065, Maltase glucoamylase and related hydrolases, glycosyl hydrolase family 31 [Carbohydrate transport and metabolism].	alpha-glucosidase (EC 3.2.1.20); alpha-1,3-glucosidase (EC 3.2.1.84); sucrase-isomaltase (EC 3.2.1.48) (EC 3.2.1.10); alpha-xylosidase (EC 3.2.1.-); alpha-glucan lyase (EC 4.2.2.13); isomaltosyltransferase (EC 2.4.1.-).
Pm_68	Alternaria iridicola	SIMILARITY: Belongs to the short-chain dehydrogenases/reductases (SDR) family.	Belamcanda chinensis: Korea,Gladiolus ?gandavensis: Korea,Iris japonica: China,Iris missouriensis (Leaf spot.): Idaho; Montana; Oregon; Washington,Iris sp. (Leaf spot.): China; Texas; Washing	herb	Leaf spot	Leaf Spot	--	sporulation protein sps19 [Stemphylium lycopersici]	peroxisomal 2,4-dienoyl-CoA reductase	--	KOG0725, KOG0725, KOG0725, Reductases with broad range of substrate specificities [General function prediction only].	--
Pm_6801	Cochliobolus carbonum	Unknown	ID:PF08587; Description: Pkinase	Corn, Zea mays, sometimes on Sorghum (Poaceae) and various other plant families	plants	Northern corn leaf spot, ear and kernel rot	reduced_virulence__loss_of_pathogenicity	hypothetical protein LEMA_P089910.1 [Leptosphaeria maculans JN3]	protein-serine/threonine kinase	protein kinase activity	KOG0583, KOG0583, KOG0583, Serine/threonine protein kinase [Signal transduction mechanisms].	Modules of approx. 150 residues which always appear as a threefold internal repeat. The only apparent exception to this, xylanase II of Actinomadura sp. FC7 (GenBank U08894), is in fact not completely sequenced. These modules were first identified in several plant lectins such as ricin or agglutinin of Ricinus communis which bind galactose residues. The three-dimensional structure of a plant lect…
Pm_6821	Botryotinia fuckeliana	Unknown	Various plant families	plants	Grey mould. Parasite or saprophyte	Gray Mould	--	similar to MFS multidrug transporter [Leptosphaeria maculans JN3]	--	integral component of membrane	KOG0254, KOG0254, KOG0254, Predicted transporter (major facilitator superfamily) [General function prediction only].	--
Pm_6843	Phaeosphaeria nodorum	Unknown	Multiple genera of Poaceae and Blysmus compressus (Cyperaceae)	herb	Glume blotch of wheat and other grasses	Glume Blotch	reduced_virulence	NAD(P)-binding protein [Corynespora cassiicola Philippines]	--	--	KOG0725, KOG0725, KOG0725, Reductases with broad range of substrate specificities [General function prediction only].	--
Pm_6844	Magnaporthe grisea	Unknown	Digitaria (Poaceae)	herb	Leaf spot	Leaf Spot	--	hypothetical protein DM02DRAFT_613898 [Periconia macrospinosa]	--	--	--	--
Pm_6862	Fusarium oxysporum	SIMILARITY: Belongs to the glycosyl hydrolase 10 (cellulase F) family.	ID:PF00331; Description: CBM_1	Multiple genera in multiple families	plants	Blights, wilts, rots of various sorts	reduced_virulence	HisD, Histidinol dehydrogenase [Pyrenophora tritici-repentis]	phosphoribosyl-ATP pyrophosphohydrolase / phosphoribosyl-AMP cyclohydrolase / histidinol dehydrogenase	histidine biosynthetic process	KOG2697, KOG2697, KOG2697, Histidinol dehydrogenase [Amino acid transport and metabolism].	Modules of approx. 40 residues found almost exclusively in fungi. The cellulose-binding function has been demonstrated in many cases, and appears to be mediated by three aromatic residues separated by about 10.4 angstrom and which form a flat surface. The only non-fungal occurence of CBM1 is in an algal non-hydrolytic polysaccharide-binding protein which is composed of four repeated CBM1 modules.…
Pm_6868	Botryotinia fuckeliana	SIMILARITY: Contains 1 FAD-binding FR-type domain.	ID:PF08022; Description: FAD_binding_8	ID:PF01794; Description: FAD_binding_8	ID:PF08030; Description: Ferric_reduct	Various plant families	unaffected_pathogenicity__loss_of_pathogenicity	NADPH oxidase [Alternaria alternata]	NADPH oxidase	oxidoreductase activity	KOG0039, KOG0039, KOG0039, Ferric reductase, NADH/NADPH oxidase and related proteins [Inorganic ion transport and metabolism, Secondary metabolites biosynthesis, transport and catabolism].	--
Pm_6870	Magnaporthe grisea	SIMILARITY: Belongs to the ABC transporter superfamily.	ID:PF00005; Description: ABC_membrane	Digitaria (Poaceae)	herb	Leaf spot	unaffected_pathogenicity	similar to peroxisomal ABC transporter [Leptosphaeria maculans JN3]	ATP-binding cassette, subfamily D (ALD), peroxisomal long-chain fatty acid import protein	ATP binding	KOG0064, KOG0064, KOG0064, Peroxisomal long-chain acyl-CoA transporter, ABC superfamily [Lipid transport and metabolism].	--
Pm_6872	Botryotinia fuckeliana	Unknown	Various plant families	plants	Grey mould. Parasite or saprophyte	Gray Mould	unaffected_pathogenicity	similar to triacylglycerol lipase [Leptosphaeria maculans JN3]	--	--	KOG4389, KOG4389, KOG4389, Acetylcholinesterase/Butyrylcholinesterase [Signal transduction mechanisms].	--
Pm_6873	Magnaporthe grisea	Unknown	Digitaria (Poaceae)	herb	Leaf spot	Leaf Spot	--	hypothetical protein ASPVEDRAFT_89986 [Aspergillus versicolor CBS 583.65]	--	--	--	--
Pm_6880	Colletotrichum lindemuthianum	SIMILARITY: Belongs to the cation transport ATPase (P-type) family.	ID:PF00403; Description: E1-E2_ATPase	ID:PF00702; Description: HMA	Multiple genera of Fabaceae. Rare reports on other taxa	herb	loss_of_pathogenicity	similar to copper-transporting ATPase [Leptosphaeria maculans JN3]	--	nucleotide binding	KOG0207, KOG0207, KOG0207, Cation transport ATPase [Inorganic ion transport and metabolism].	--
Pm_6888	Colletotrichum gloeosporioides	Unknown	Multiple genera in multiple families	plants	'Anthracnose of stems and leaves, dieback, root rot, leaf spot, blossom rot, fruit rot (dieback and ripe rot), seedling blight.' (Mordue 1971)	Anthracnose	--	transferase [Alternaria alternata]	--	transferase activity, transferring acyl groups other than amino-acyl groups	--	--
Pm_6906	Alternaria alternata	SIMILARITY: Belongs to the short-chain dehydrogenases/reductases (SDR) family.	Plant	plants	Leaf spot, rots	Leaf Spot	--	short chain dehydrogenase [Pyrenochaeta sp. DS3sAY3a]	--	--	KOG0725, KOG0725, KOG0725, Reductases with broad range of substrate specificities [General function prediction only].	--
Pm_6913	Phaeosphaeria nodorum	Unknown	Multiple genera of Poaceae and Blysmus compressus (Cyperaceae)	herb	Glume blotch of wheat and other grasses	Glume Blotch	reduced_virulence	3-oxoacyl-reductase [Alternaria alternata]	--	--	KOG0725, KOG0725, KOG0725, Reductases with broad range of substrate specificities [General function prediction only].	--
Pm_693	Cochliobolus carbonum	Unknown	Corn, Zea mays, sometimes on Sorghum (Poaceae) and various other plant families	plants	Northern corn leaf spot, ear and kernel rot	Leaf Spot	formerly known as cellulase family C. The cellobiohydrolases of this family act processively from the reducing ends of cellulose chains to generate cellobiose. This is markedly different from the IUBMB definition of cellobiohydrolases (EC 3.2.1.91), which act from the non-reducing ends of cellulose.	endo-beta-1,4-glucanase (EC 3.2.1.4); [reducing end-acting] cellobiohydrolase (EC 3.2.1.-); chitosanase (EC 3.2.1.132); endo-beta-1,3-1,4-glucanase (EC 3.2.1.73)	cellulose 1,4-beta-cellobiosidase	hydrolase activity, hydrolyzing O-glycosyl compounds	--	endo-beta-1,4-glucanase (EC 3.2.1.4); [reducing end-acting] cellobiohydrolase (EC 3.2.1.-); chitosanase (EC 3.2.1.132); endo-beta-1,3-1,4-glucanase (EC 3.2.1.73)
Pm_6934	Phaeosphaeria nodorum	Unknown	Multiple genera of Poaceae and Blysmus compressus (Cyperaceae)	herb	Glume blotch of wheat and other grasses	Glume Blotch	reduced_virulence__unaffected_pathogenicity	hypothetical protein COCCADRAFT_26114 [Bipolaris zeicola 26-R-13]	--	FAD binding	KOG2614, KOG2614, KOG2614, Kynurenine 3-monooxygenase and related flavoprotein monooxygenases [Energy production and conversion, General function prediction only].	--
Pm_6941	Nectria haematococca	Unknown	ID:PF01494; Description: DAO	Trees of various plant families	xyloid	Fruit rot, stem rot	--	hypothetical protein COCSADRAFT_197865 [Bipolaris sorokiniana ND90Pr]	salicylate hydroxylase	FAD binding	KOG2614, KOG2614, KOG2614, Kynurenine 3-monooxygenase and related flavoprotein monooxygenases [Energy production and conversion, General function prediction only].	--
Pm_6942	Phaeosphaeria nodorum	Unknown	Multiple genera of Poaceae and Blysmus compressus (Cyperaceae)	herb	Glume blotch of wheat and other grasses	Glume Blotch	reduced_virulence__unaffected_pathogenicity	hypothetical protein DL765_007883 [Monosporascus sp. GIB2]	--	FAD binding	KOG2614, KOG2614, KOG2614, Kynurenine 3-monooxygenase and related flavoprotein monooxygenases [Energy production and conversion, General function prediction only].	--
Pm_6956	Magnaporthe oryzae	Unknown	Poaceae, especially important on Oryzae	herb	Rice blast	Rice Blast	--	similar to MFS monocarboxylate transporter [Leptosphaeria maculans JN3]	--	integral component of membrane	KOG2504, KOG2504, KOG2504, Monocarboxylate transporter [Carbohydrate transport and metabolism].	--
Pm_6970	Alternaria alternata	SIMILARITY: Belongs to the short-chain dehydrogenases/reductases (SDR) family.	Plant	plants	Leaf spot, rots	Leaf Spot	--	NAD(P)-binding protein [Stagonospora sp. SRC1lsM3a]	--	oxidoreductase activity	KOG1199, KOG1199, KOG1199, Short-chain alcohol dehydrogenase/3-hydroxyacyl-CoA dehydrogenase [Secondary metabolites biosynthesis, transport and catabolism].	--
Pm_6973	Fusarium solani	Unknown	Multiple plant families. Some strains may cause infections in humans	plants	Saprobe, facultative pathogen	Rot	reduced_virulence	hypothetical protein AA0112_g9962 [Alternaria arborescens]	pectate lyase	extracellular region	--	pectate lyase (EC 4.2.2.2).
Pm_6999	Glomerella cingulata	Unknown	ID:PF00201; Description: Glyco_transf_28	Multiple genera in multiple families	plants	'Anthracnose of stems and leaves, dieback, root rot, leaf spot, blossom rot, fruit rot (dieback and ripe rot), seedling blight.' (Mordue 1971)	reduced_virulence	hypothetical protein LEMA_P093030.1 [Leptosphaeria maculans JN3]	--	carbohydrate metabolic process	KOG1192, KOG1192, KOG1192, UDP-glucuronosyl and UDP-glucosyl transferase [Carbohydrate transport and metabolism, Energy production and conversion].	UDP-glucuronosyltransferase (EC 2.4.1.17); 2-hydroxyacylsphingosine 1-beta-galactosyltransferase (EC 2.4.1.45); N-acylsphingosine galactosyltransferase (EC 2.4.1.47); flavonol 3-O-glucosyltransferase (EC 2.4.1.91); indole-3-acetate beta-glucosyltransferase (EC 2.4.1.121); sterol glucosyltransferase (EC 2.4.1.173); ecdysteroid UDP-glucosyltransferase (EC 2.4.1.-); zeaxanthin glucosyltransferase (E…
Pm_7011	Ustilago maydis	Unknown	Euchlaena spp., Zea spp. (Poaceae)	herb	Smut. Corn smut	Smut	reduced_virulence	similar to cell division cycle protein Cdc20 [Leptosphaeria maculans JN3]	cell division cycle 20, cofactor of APC complex	protein binding	KOG0305, KOG0305, KOG0305, Anaphase promoting complex, Cdc20, Cdh1, and Ama1 subunits [Cell cycle control, cell division, chromosome partitioning, Posttranslational modification, protein turnover, chaperones].	--
Pm_7029	Magnaporthe grisea	Unknown	Digitaria (Poaceae)	herb	Leaf spot	Leaf Spot	--	predicted protein [Leptosphaeria maculans JN3]	--	--	--	--
Pm_7030	Ustilago maydis	Unknown	ID:PF07250; Description: DUF1929	Euchlaena spp., Zea spp. (Poaceae)	herb	Smut. Corn smut	--	hypothetical protein LEMA_P092580.1 [Leptosphaeria maculans JN3]	--	--	KOG4441, KOG4441, KOG4441, Proteins containing BTB/POZ and Kelch domains, involved in regulatory/signal transduction processes [Signal transduction mechanisms, General function prediction only].	nan
Pm_7031	Mycosphaerella graminicola	COFACTOR: Heme group (By similarity).	ID:PF00067; Description: p450	Triticum and possibly a few other grasses	herb	Leaf spot or speckled leaf blotch of wheat	--	cytochrome P450 [Stemphylium lycopersici]	--	iron ion binding	KOG0157, KOG0157, KOG0157, Cytochrome P450 CYP4/CYP19/CYP26 subfamilies [Secondary metabolites biosynthesis, transport and catabolism, Lipid transport and metabolism].	UDP-Gal: galactomannan alpha-1,6-galactosyltransferase (EC 2.4.1.-); UDP-Xyl: xyloglucan alpha-1,6-xylosyltransferase (EC 2.4.2.39); alpha-1,2-galactosyltransferase (EC 2.4.1.-)
Pm_7046	Magnaporthe grisea	SIMILARITY: Belongs to the AAA ATPase family.	Digitaria (Poaceae)	herb	Leaf spot	Leaf Spot	--	proteasome-activating nucleotidase [Pyrenochaeta sp. DS3sAY3a]	--	ATP binding	KOG0730, KOG0730, KOG0730, AAA+-type ATPase [Posttranslational modification, protein turnover, chaperones].	--
Pm_7053	Ustilago maydis	CAUTION: The sequence shown here is derived from an EMBL/GenBank/DDBJ whole genome shotgun (WGS) entry which is preliminary data.	Euchlaena spp., Zea spp. (Poaceae)	herb	Smut. Corn smut	Smut	--	hypothetical protein LEMA_P093280.1 [Leptosphaeria maculans JN3]	--	hydrolase activity	KOG1432, KOG1432, KOG1432, Predicted DNA repair exonuclease SIA1 [General function prediction only].	--
Pm_7057	Alternaria iridicola	SIMILARITY: Belongs to the short-chain dehydrogenases/reductases (SDR) family.	Belamcanda chinensis: Korea,Gladiolus ?gandavensis: Korea,Iris japonica: China,Iris missouriensis (Leaf spot.): Idaho; Montana; Oregon; Washington,Iris sp. (Leaf spot.): China; Texas; Washing	herb	Leaf spot	Leaf Spot	unaffected_pathogenicity	similar to C6 transcription factor [Leptosphaeria maculans JN3]	--	DNA-binding transcription factor activity, RNA polymerase II-specific	KOG3923, KOG3923, KOG3923, D-aspartate oxidase [Amino acid transport and metabolism].	--
Pm_706	Magnaporthe oryzae	COFACTOR: Zinc (By similarity).	ID:PF00107; Description: ADH_N	Poaceae, especially important on Oryzae	herb	Rice blast	--	GroES-like protein [Pyrenochaeta sp. DS3sAY3a]	--	oxidoreductase activity	KOG1198, KOG1198, KOG1198, Zinc-binding oxidoreductase [Energy production and conversion, General function prediction only].	--
Pm_7062	Alternaria alternata	Unknown	Plant	plants	Leaf spot, rots	Leaf Spot	loss_of_pathogenicity	similar to enoyl-CoA hydratase/isomerase [Leptosphaeria maculans JN3]	--	catalytic activity	KOG1680, KOG1680, KOG1680, Enoyl-CoA hydratase [Lipid transport and metabolism].	--
Pm_7073	Mycosphaerella graminicola	SIMILARITY: Contains 1 SAM (sterile alpha motif) domain.	ID:PF00069; Description: Pkinase	ID:PF00536; Description: Pkinase	Triticum and possibly a few other grasses	herb	reduced_virulence	hypothetical protein LEMA_P093520.1 [Leptosphaeria maculans JN3]	--	protein kinase activity	KOG0198, KOG0198, KOG0198, MEKK and related serine/threonine protein kinases [Signal transduction mechanisms].	nan
Pm_7079	Magnaporthe grisea	Unknown	Digitaria (Poaceae)	herb	Leaf spot	Leaf Spot	--	hypothetical protein LEMA_P093620.1 [Leptosphaeria maculans JN3]	--	--	--	--
Pm_7080	Ustilago maydis	COFACTOR: FAD (By similarity).	ID:PF05199; Description: GMC_oxred_C	ID:PF00732; Description: GMC_oxred_C	Euchlaena spp., Zea spp. (Poaceae)	herb	reduced_virulence	similar to glucose-methanol-choline oxidoreductase:GMC oxidoreductase [Leptosphaeria maculans JN3]	--	oxidoreductase activity, acting on CH-OH group of donors	KOG1238, KOG1238, KOG1238, Glucose dehydrogenase/choline dehydrogenase/mandelonitrile lyase (GMC oxidoreductase family) [General function prediction only].	nan
Pm_7086	Magnaporthe grisea	SIMILARITY: Contains 3 chitin-binding type-1 domains.	Digitaria (Poaceae)	herb	Leaf spot	Leaf Spot	unaffected_pathogenicity	similar to chitin binding protein [Leptosphaeria maculans JN3]	--	catalytic activity	--	acetyl xylan esterase (EC 3.1.1.72); chitin deacetylase (EC 3.5.1.41); chitooligosaccharide deacetylase (EC 3.5.1.-); peptidoglycan GlcNAc deacetylase (EC 3.5.1.-); peptidoglycan N-acetylmuramic acid deacetylase (EC 3.5.1.-).
Pm_7107	Cercospora nicotianae	Unknown	Numerous taxa in Solanaceae	xyloid	Leaf spot	Leaf Spot	--	similar to FAD binding domain containing protein [Leptosphaeria maculans JN3]	--	oxidoreductase activity	--	nan
Pm_7113	Magnaporthe oryzae	SIMILARITY: Contains 1 reverse transcriptase domain.	ID:PF00665; Description: Chromo	ID:PF00078; Description: rve	Poaceae, especially important on Oryzae	herb	--	gag-pol poly protein [Stemphylium lycopersici]	--	nucleic acid binding	--	--
Pm_7115	Phaeosphaeria nodorum	Unknown	Multiple genera of Poaceae and Blysmus compressus (Cyperaceae)	herb	Glume blotch of wheat and other grasses	Glume Blotch	unaffected_pathogenicity	transporter [Ascochyta rabiei]	--	membrane	KOG1237, KOG1237, KOG1237, H+/oligopeptide symporter [Amino acid transport and metabolism].	--
Pm_7119	Alternaria alternata	Unknown	ID:PF00668; Description: AMP-binding	ID:PF00550; Description: Condensation	Plant	plants	reduced_virulence	Amino acid adenylation [Metarhizium album ARSEF 1941]	--	catalytic activity	KOG1176, KOG1176, KOG1176, Acyl-CoA synthetase [Lipid transport and metabolism].	maltose-6-phosphate glucosidase (EC 3.2.1.122); alpha-glucosidase (EC 3.2.1.20); alpha-galactosidase (EC 3.2.1.22); 6-phospho-beta-glucosidase (EC 3.2.1.86); alpha-glucuronidase (EC 3.2.1.139).
Pm_7131	Magnaporthe oryzae	Unknown	Poaceae, especially important on Oryzae	herb	Rice blast	Rice Blast	reduced_virulence	similar to APSES transcription factor (MbpA) [Leptosphaeria maculans JN3]	--	DNA binding	KOG0509, KOG0509, KOG0509, Ankyrin repeat and DHHC-type Zn-finger domain containing proteins [General function prediction only].	--
Pm_7151	Botryotinia fuckeliana	Unknown	Various plant families	plants	Grey mould. Parasite or saprophyte	Gray Mould	reduced_virulence	guanine nucleotide binding protein, alpha subunit [Alternaria alternata]	guanine nucleotide-binding protein G(i) subunit alpha	G protein-coupled receptor binding	KOG0082, KOG0082, KOG0082, G-protein alpha subunit (small G protein superfamily) [Cell cycle control, cell division, chromosome partitioning, Signal transduction mechanisms].	--
Pm_716	Botryotinia fuckeliana	Unknown	Various plant families	plants	Grey mould. Parasite or saprophyte	Gray Mould	--	hypothetical protein BS50DRAFT_222489 [Corynespora cassiicola Philippines]	--	--	--	--
Pm_7166	Alternaria iridicola	SIMILARITY: Belongs to the short-chain dehydrogenases/reductases (SDR) family.	Belamcanda chinensis: Korea,Gladiolus ?gandavensis: Korea,Iris japonica: China,Iris missouriensis (Leaf spot.): Idaho; Montana; Oregon; Washington,Iris sp. (Leaf spot.): China; Texas; Washing	herb	Leaf spot	Leaf Spot	lethal	hypothetical protein AA0112_g4388 [Alternaria arborescens]	--	--	KOG1208, KOG1208, KOG1208, Dehydrogenases with different specificities (related to short-chain alcohol dehydrogenases) [Secondary metabolites biosynthesis, transport and catabolism].	--
Pm_7176	Ustilago maydis	Unknown	Euchlaena spp., Zea spp. (Poaceae)	herb	Smut. Corn smut	Smut	--	similar to alpha-xylosidase YicI [Leptosphaeria maculans JN3]	alpha-D-xyloside xylohydrolase	catalytic activity	KOG1065, KOG1065, KOG1065, Maltase glucoamylase and related hydrolases, glycosyl hydrolase family 31 [Carbohydrate transport and metabolism].	alpha-glucosidase (EC 3.2.1.20); alpha-1,3-glucosidase (EC 3.2.1.84); sucrase-isomaltase (EC 3.2.1.48) (EC 3.2.1.10); alpha-xylosidase (EC 3.2.1.-); alpha-glucan lyase (EC 4.2.2.13); isomaltosyltransferase (EC 2.4.1.-).
Pm_7187	Magnaporthe grisea	Unknown	Digitaria (Poaceae)	herb	Leaf spot	Leaf Spot	unaffected_pathogenicity	similar to eukaryotic translation initiation factor 5A [Leptosphaeria maculans JN3]	translation initiation factor 5A	RNA binding	KOG3271, KOG3271, KOG3271, Translation initiation factor 5A (eIF-5A) [Translation, ribosomal structure and biogenesis].	--
Pm_7192	Magnaporthe grisea	SIMILARITY: Belongs to the ABC transporter superfamily.	ID:PF00005; Description: ABC_membrane	Digitaria (Poaceae)	herb	Leaf spot	loss_of_pathogenicity	similar to elongation factor 3 [Leptosphaeria maculans JN3]	elongation factor 3	ATP binding	KOG0062, KOG0062, KOG0062, ATPase component of ABC transporters with duplicated ATPase domains/Translation elongation factor EF-3b [Amino acid transport and metabolism, Translation, ribosomal structure and biogenesis].	--
Pm_7209	Cercospora nicotianae	Unknown	Numerous taxa in Solanaceae	xyloid	Leaf spot	Leaf Spot	reduced_virulence	NAD(P)-binding protein [Pyrenochaeta sp. DS3sAY3a]	--	catalytic activity	KOG1502, KOG1502, KOG1502, Flavonol reductase/cinnamoyl-CoA reductase [Defense mechanisms].	--
Pm_7234	Botryotinia fuckeliana	Unknown	Various plant families	plants	Grey mould. Parasite or saprophyte	Gray Mould	unaffected_pathogenicity	para-nitrobenzyl esterase [Stemphylium lycopersici]	--	--	KOG4389, KOG4389, KOG4389, Acetylcholinesterase/Butyrylcholinesterase [Signal transduction mechanisms].	acetyl xylan esterase (EC 3.1.1.72).
Pm_7252	Botryotinia fuckeliana	Unknown	Various plant families	plants	Grey mould. Parasite or saprophyte	Gray Mould	reduced_virulence	hypothetical protein CDV31_005963 [Fusarium ambrosium]	--	--	KOG1516, KOG1516, KOG1516, Carboxylesterase and related proteins [General function prediction only].	beta-xylosidase (EC 3.2.1.37); beta-1,3-xylosidase (EC 3.2.1.-); alpha-L-arabinofuranosidase (EC 3.2.1.55); arabinanase (EC 3.2.1.99); xylanase (EC 3.2.1.8); galactan 1,3-beta-galactosidase (EC 3.2.1.145)
Pm_7254	Fusarium oxysporum	SIMILARITY: Contains 1 Zn(2)-C6 fungal-type DNA-binding domain.	ID:PF00172; Description: Fungal_trans	Multiple genera in multiple families	plants	Blights, wilts, rots of various sorts	unaffected_pathogenicity	hypothetical protein PV06_00799 [Exophiala oligosperma]	--	DNA binding	--	--
Pm_7255	Monilinia fructicola	FUNCTION: Catalyzes the hydrolysis of cutin, a polyester that forms the structure of plant cuticle. Allows pathogenic fungi to penetrate through the cuticular barrier into the host plant during the initial stage of the fungal infection (By similarity).	11929215	Unknown	ID:PF01083; Description: Cutinase	Rosaceae, primarily Prunus spp., also Pomoideae including apple (Malus) and pear (Pyrus). Reported on Vitis vinifera (Vitaceae)	--	hypothetical protein B5807_06964 [Epicoccum nigrum]	--	hydrolase activity	--	acetyl xylan esterase (EC 3.1.1.72); cutinase (EC 3.1.1.74)
Pm_7257	Botryotinia fuckeliana	SIMILARITY: Belongs to the major facilitator superfamily. Sugar transporter (TC 2.A.1.1) family.	Various plant families	plants	Grey mould. Parasite or saprophyte	Gray Mould	--	MFS general substrate transporter [Alternaria alternata]	--	transporter activity	KOG0254, KOG0254, KOG0254, Predicted transporter (major facilitator superfamily) [General function prediction only].	--
Pm_7277	Magnaporthe grisea	SIMILARITY: Belongs to the carnitine/choline acetyltransferase family.	Digitaria (Poaceae)	herb	Leaf spot	Leaf Spot	reduced_virulence	similar to carnitine O-acetyltransferase [Leptosphaeria maculans JN3]	carnitine O-acetyltransferase	transferase activity, transferring acyl groups	KOG3717, KOG3717, KOG3717, Carnitine O-acyltransferase CRAT [Lipid transport and metabolism].	--
Pm_7281	Magnaporthe oryzae	Unknown	Poaceae, especially important on Oryzae	herb	Rice blast	Rice Blast	unaffected_pathogenicity	hypothetical protein LEMA_P084210.1 [Leptosphaeria maculans JN3]	--	protein kinase activity	KOG0198, KOG0198, KOG0198, MEKK and related serine/threonine protein kinases [Signal transduction mechanisms].	--
Pm_7293	Fusarium oxysporum	Unknown	plants	Blights, wilts, rots of various sorts	Blight	--	reduced_virulence	hypothetical protein LEMA_P084350.1 [Leptosphaeria maculans JN3]	--	--	--	--
Pm_7309	Botryotinia fuckeliana	Unknown	Various plant families	plants	Grey mould. Parasite or saprophyte	Gray Mould	--	reverse transcriptase family protein [Stemphylium lycopersici]	--	--	--	--
Pm_7322	Magnaporthe grisea	SIMILARITY: Belongs to the ABC transporter superfamily.	ID:PF00005; Description: ABC_membrane	Digitaria (Poaceae)	herb	Leaf spot	loss_of_pathogenicity	similar to multidrug resistance protein 1 [Leptosphaeria maculans JN3]	--	ATP binding	KOG0055, KOG0055, KOG0055, Multidrug/pheromone exporter, ABC superfamily [Secondary metabolites biosynthesis, transport and catabolism].	sucrose synthase (EC 2.4.1.13); sucrose-phosphate synthase (EC 2.4.1.14); alpha-glucosyltransferase (EC 2.4.1.52); lipopolysaccharide N-acetylglucosaminyltransferase (EC 2.4.1.56); GDP-Man alpha-mannosyltransferase (EC 2.4.1.-); 1,2-diacylglycerol 3-glucosyltransferase (EC 2.4.1.157); diglucosyl diacylglycerol synthase (EC 2.4.1.208); digalactosyldiacylglycerol synthase (EC 2.4.1.141); trehalose …
Pm_733	Alternaria alternata	Unknown	Plant	plants	Leaf spot, rots	Leaf Spot	reduced_virulence	similar to Delta(3,5)-Delta(2,4)-dienoyl-CoA isomerase [Leptosphaeria maculans JN3]	--	catalytic activity	KOG1681, KOG1681, KOG1681, Enoyl-CoA isomerase [Lipid transport and metabolism].	--
Pm_7331	Mycosphaerella graminicola	SIMILARITY: Contains 1 SAM (sterile alpha motif) domain.	ID:PF00069; Description: Pkinase	ID:PF00536; Description: Pkinase	Triticum and possibly a few other grasses	herb	loss_of_pathogenicity	hypothetical protein LEMA_P084860.1 [Leptosphaeria maculans JN3]	--	protein kinase activity	KOG0583, KOG0583, KOG0583, Serine/threonine protein kinase [Signal transduction mechanisms].	--
Pm_7341	Magnaporthe grisea	Unknown	Digitaria (Poaceae)	herb	Leaf spot	Leaf Spot	reduced_virulence	hypothetical protein IQ07DRAFT_682501 [Pyrenochaeta sp. DS3sAY3a]	--	--	--	--
Pm_7353	Magnaporthe grisea	SIMILARITY: Belongs to the ABC transporter superfamily.	ID:PF00005; Description: ABC_membrane	Digitaria (Poaceae)	herb	Leaf spot	loss_of_pathogenicity	similar to lipid A export ATP-binding/permease protein msbA [Leptosphaeria maculans JN3]	--	ATP binding	KOG0055, KOG0055, KOG0055, Multidrug/pheromone exporter, ABC superfamily [Secondary metabolites biosynthesis, transport and catabolism].	sucrose synthase (EC 2.4.1.13); sucrose-phosphate synthase (EC 2.4.1.14); alpha-glucosyltransferase (EC 2.4.1.52); lipopolysaccharide N-acetylglucosaminyltransferase (EC 2.4.1.56); GDP-Man alpha-mannosyltransferase (EC 2.4.1.-); 1,2-diacylglycerol 3-glucosyltransferase (EC 2.4.1.157); diglucosyl diacylglycerol synthase (EC 2.4.1.208); digalactosyldiacylglycerol synthase (EC 2.4.1.141); trehalose …
Pm_7361	Phaeosphaeria nodorum	SIMILARITY: Contains 1 protein kinase domain.	Multiple genera of Poaceae and Blysmus compressus (Cyperaceae)	herb	Glume blotch of wheat and other grasses	Glume Blotch	--	conserved hypothetical protein [Pyrenophora tritici-repentis Pt-1C-BFP]	--	protein kinase activity	KOG0032, KOG0032, KOG0032, Ca2+/calmodulin-dependent protein kinase, EF-Hand protein superfamily [Signal transduction mechanisms].	--
Pm_7363	Magnaporthe oryzae	Unknown	ID:Pfam-B_281; Description: PB000281	Poaceae, especially important on Oryzae	herb	Rice blast	--	hypothetical protein AG0111_g6592 [Alternaria gaisen]	--	--	--	--
Pm_7371	Leptosphaeria maculans	SIMILARITY: Belongs to the thiolase family.	ID:PF00108; Description: Thiolase_C	Brassica spp. and other Brassicaceae	herb	Black leg, canker, dry rot, leaf spot	unaffected_pathogenicity	hypothetical protein COCSADRAFT_120981 [Bipolaris sorokiniana ND90Pr]	--	catalytic activity	KOG1389, KOG1389, KOG1389, 3-oxoacyl CoA thiolase [Lipid transport and metabolism].	--
Pm_7396	Alternaria iridicola	SIMILARITY: Belongs to the short-chain dehydrogenases/reductases (SDR) family.	Belamcanda chinensis: Korea,Gladiolus ?gandavensis: Korea,Iris japonica: China,Iris missouriensis (Leaf spot.): Idaho; Montana; Oregon; Washington,Iris sp. (Leaf spot.): China; Texas; Washing	herb	Leaf spot	Leaf Spot	reduced_virulence	similar to acetoin dehydrogenase (diacetyl reductase) [Leptosphaeria maculans JN3]	--	oxidoreductase activity	KOG0725, KOG0725, KOG0725, Reductases with broad range of substrate specificities [General function prediction only].	--
Pm_7397	Phaeosphaeria nodorum	Unknown	Multiple genera of Poaceae and Blysmus compressus (Cyperaceae)	herb	Glume blotch of wheat and other grasses	Glume Blotch	--	NAD(P)-binding protein [Stagonospora sp. SRC1lsM3a]	--	mRNA splicing, via spliceosome	KOG3293, KOG3293, KOG3293, Small nuclear ribonucleoprotein (snRNP) [RNA processing and modification].	--
Pm_7401	Botryotinia fuckeliana	Unknown	Various plant families	plants	Grey mould. Parasite or saprophyte	Gray Mould	--	hypothetical protein BS50DRAFT_653796 [Corynespora cassiicola Philippines]	--	--	--	--
Pm_7406	Magnaporthe oryzae	SIMILARITY: Belongs to the short-chain dehydrogenases/reductases (SDR) family.	Poaceae, especially important on Oryzae	herb	Rice blast	Rice Blast	reduced_virulence	nad(P)-binding protein [Stemphylium lycopersici]	--	oxidoreductase activity	KOG1205, KOG1205, KOG1205, Predicted dehydrogenase [Secondary metabolites biosynthesis, transport and catabolism].	--
Pm_7408	Magnaporthe oryzae	Unknown	Poaceae, especially important on Oryzae	herb	Rice blast	Rice Blast	unaffected_pathogenicity	similar to DNA mismatch repair protein pms1 [Leptosphaeria maculans JN3]	DNA mismatch repair protein PMS2	ATP binding	KOG1978, KOG1978, KOG1978, DNA mismatch repair protein - MLH2/PMS1/Pms2 family [Replication, recombination and repair].	--
Pm_7411	Mycosphaerella graminicola	COFACTOR: Heme group (By similarity).	ID:PF00067; Description: p450	Triticum and possibly a few other grasses	herb	Leaf spot or speckled leaf blotch of wheat	reduced_virulence	similar to cytochrome P450 sterol C-22 desaturase [Leptosphaeria maculans JN3]	sterol 22-desaturase	monooxygenase activity	KOG0157, KOG0157, KOG0157, Cytochrome P450 CYP4/CYP19/CYP26 subfamilies [Secondary metabolites biosynthesis, transport and catabolism, Lipid transport and metabolism].	--
Pm_7432	Colletotrichum lindemuthianum	Unknown	ID:PF00320; Description: DUF1752	Multiple genera of Fabaceae. Rare reports on other taxa	herb	Leaf, stem and pod anthracnose	loss_of_pathogenicity	hypothetical protein LEMA_P085900.1 [Leptosphaeria maculans JN3]	GATA-binding protein, other eukaryote	protein binding	KOG1601, KOG1601, KOG1601, GATA-4/5/6 transcription factors [Transcription].	--
Pm_7438	Cercospora nicotianae	Unknown	Numerous taxa in Solanaceae	xyloid	Leaf spot	Leaf Spot	--	O-methyltransferase [Aspergillus flavus AF70]	--	methyltransferase activity	KOG3178, KOG3178, KOG3178, Hydroxyindole-O-methyltransferase and related SAM-dependent methyltransferases [General function prediction only].	--
Pm_7456	Cochliobolus carbonum	Unknown	Corn, Zea mays, sometimes on Sorghum (Poaceae) and various other plant families	plants	Northern corn leaf spot, ear and kernel rot	Leaf Spot	unaffected_pathogenicity	glycoside hydrolase [Pyrenochaeta sp. DS3sAY3a]	--	hydrolase activity, hydrolyzing O-glycosyl compounds	--	endo-beta-1,4-glucanase (EC 3.2.1.4); [reducing end-acting] cellobiohydrolase (EC 3.2.1.-); chitosanase (EC 3.2.1.132); endo-beta-1,3-1,4-glucanase (EC 3.2.1.73)
Pm_7459	Fusarium oxysporum	SIMILARITY: Contains 1 Zn(2)-C6 fungal-type DNA-binding domain.	ID:PF00172; Description: Fungal_trans	Multiple genera in multiple families	plants	Blights, wilts, rots of various sorts	unaffected_pathogenicity	hypothetical protein LEMA_P116160.1 [Leptosphaeria maculans JN3]	--	DNA binding	--	--
Pm_7474	Fusarium oxysporum	SIMILARITY: Contains 1 Zn(2)-C6 fungal-type DNA-binding domain.	ID:PF00172; Description: Fungal_trans	Multiple genera in multiple families	plants	Blights, wilts, rots of various sorts	unaffected_pathogenicity	similar to C6 transcription factor (NirA) [Leptosphaeria maculans JN3]	--	DNA-binding transcription factor activity, RNA polymerase II-specific	--	--
Pm_7487	Cochliobolus carbonum	Unknown	ID:PF08587; Description: Pkinase	Corn, Zea mays, sometimes on Sorghum (Poaceae) and various other plant families	plants	Northern corn leaf spot, ear and kernel rot	reduced_virulence	similar to serine/threonine-protein kinase PAK1 [Leptosphaeria maculans JN3]	calcium/calmodulin-dependent protein kinase kinase 2	protein kinase activity	KOG0585, KOG0585, KOG0585, Ca2+/calmodulin-dependent protein kinase kinase beta and related serine/threonine protein kinases [Signal transduction mechanisms].	Modules of approx. 120 residues. The cellulose-binding function has been demonstrated in one case on amorphous cellulose and beta-1,4-xylan. Some of these modules also bind beta-1,3-glucan, beta-1,3-1,4-glucan, and beta-1,4-glucan.
Pm_7501	Alternaria alternata	Unknown	Plant	plants	Leaf spot, rots	Leaf Spot	reduced_virulence	hypothetical protein PTT_18259 [Pyrenophora teres f. teres 0-1]	oxalate---CoA ligase	catalytic activity	KOG1176, KOG1176, KOG1176, Acyl-CoA synthetase [Lipid transport and metabolism].	--
Pm_7508	Alternaria iridicola	SIMILARITY: Belongs to the short-chain dehydrogenases/reductases (SDR) family.	Belamcanda chinensis: Korea,Gladiolus ?gandavensis: Korea,Iris japonica: China,Iris missouriensis (Leaf spot.): Idaho; Montana; Oregon; Washington,Iris sp. (Leaf spot.): China; Texas; Washing	herb	Leaf spot	Leaf Spot	increased_virulence_(hypervirulence)__unaffected_pathogenicity	similar to short chain dehydrogenase/reductase SDR [Leptosphaeria maculans JN3]	--	--	KOG1201, KOG1201, KOG1201, Hydroxysteroid 17-beta dehydrogenase 11 [Secondary metabolites biosynthesis, transport and catabolism].	--
Pm_7512	Mycosphaerella graminicola	COFACTOR: Heme group (By similarity).	ID:PF00067; Description: p450	Triticum and possibly a few other grasses	herb	Leaf spot or speckled leaf blotch of wheat	reduced_virulence	cytochrome P450 [Alternaria alternata]	--	iron ion binding	KOG0158, KOG0158, KOG0158, Cytochrome P450 CYP3/CYP5/CYP6/CYP9 subfamilies [Secondary metabolites biosynthesis, transport and catabolism].	UDP-Gal: galactomannan alpha-1,6-galactosyltransferase (EC 2.4.1.-); UDP-Xyl: xyloglucan alpha-1,6-xylosyltransferase (EC 2.4.2.39); alpha-1,2-galactosyltransferase (EC 2.4.1.-)
Pm_7520	Phaeosphaeria nodorum	Unknown	Multiple genera of Poaceae and Blysmus compressus (Cyperaceae)	herb	Glume blotch of wheat and other grasses	Glume Blotch	--	hypothetical protein AA0112_g10311 [Alternaria arborescens]	--	--	KOG0725, KOG0725, KOG0725, Reductases with broad range of substrate specificities [General function prediction only].	lipopolysaccharide N-acetylglucosaminyltransferase (EC 2.4.1.56); heptosyltransferase (EC 2.4.-.-).
Pm_7523	Magnaporthe oryzae	Unknown	Poaceae, especially important on Oryzae	herb	Rice blast	Rice Blast	--	hypothetical protein AA0119_g12971 [Alternaria tenuissima]	--	integral component of membrane	KOG2504, KOG2504, KOG2504, Monocarboxylate transporter [Carbohydrate transport and metabolism].	--
Pm_7526	Magnaporthe oryzae	SIMILARITY: Belongs to the short-chain dehydrogenases/reductases (SDR) family.	Poaceae, especially important on Oryzae	herb	Rice blast	Rice Blast	reduced_virulence	similar to short-chain dehydrogenase/reductase SDR [Leptosphaeria maculans JN3]	--	oxidoreductase activity	KOG0725, KOG0725, KOG0725, Reductases with broad range of substrate specificities [General function prediction only].	lipopolysaccharide N-acetylglucosaminyltransferase (EC 2.4.1.56); heptosyltransferase (EC 2.4.-.-).
Pm_7538	Magnaporthe oryzae	SIMILARITY: Belongs to the small GTPase superfamily. Rho family.	Poaceae, especially important on Oryzae	herb	Rice blast	Rice Blast	reduced_virulence	GTP-binding protein rho1 precursor [Stagonospora sp. SRC1lsM3a]	Ras homolog gene family, member A	GTPase activity	KOG0393, KOG0393, KOG0393, Ras-related small GTPase, Rho type [General function prediction only].	sucrose synthase (EC 2.4.1.13); sucrose-phosphate synthase (EC 2.4.1.14); alpha-glucosyltransferase (EC 2.4.1.52); lipopolysaccharide N-acetylglucosaminyltransferase (EC 2.4.1.56); GDP-Man alpha-mannosyltransferase (EC 2.4.1.-); 1,2-diacylglycerol 3-glucosyltransferase (EC 2.4.1.157); diglucosyl diacylglycerol synthase (EC 2.4.1.208); digalactosyldiacylglycerol synthase (EC 2.4.1.141); trehalose …
Pm_7546	Magnaporthe grisea	SIMILARITY: Contains 3 chitin-binding type-1 domains.	Digitaria (Poaceae)	herb	Leaf spot	Leaf Spot	--	hypothetical protein AA0115_g5215 [Alternaria tenuissima]	--	catalytic activity	--	acetyl xylan esterase (EC 3.1.1.72); chitin deacetylase (EC 3.5.1.41); chitooligosaccharide deacetylase (EC 3.5.1.-); peptidoglycan GlcNAc deacetylase (EC 3.5.1.-); peptidoglycan N-acetylmuramic acid deacetylase (EC 3.5.1.-).
Pm_7554	Magnaporthe oryzae	Unknown	Poaceae, especially important on Oryzae	herb	Rice blast	Rice Blast	reduced_virulence	similar to DNA mismatch repair protein (Mlh3) [Leptosphaeria maculans JN3]	DNA mismatch repair protein MLH3	ATP binding	KOG1978, KOG1978, KOG1978, DNA mismatch repair protein - MLH2/PMS1/Pms2 family [Replication, recombination and repair].	--
Pm_756	Colletotrichum lindemuthianum	SIMILARITY: Contains 1 Zn(2)-C6 fungal-type DNA-binding domain.	ID:PF00172; Description: Fungal_trans	Multiple genera of Fabaceae. Rare reports on other taxa	herb	Leaf, stem and pod anthracnose	unaffected_pathogenicity	hypothetical protein LEMA_P037490.1 [Leptosphaeria maculans JN3]	--	DNA-binding transcription factor activity, RNA polymerase II-specific	--	--
Pm_7562	Botryotinia fuckeliana	Unknown	Various plant families	plants	Grey mould. Parasite or saprophyte	Gray Mould	reduced_virulence__unaffected_pathogenicity__increased_virulence_(hypervirulence)	major facilitator superfamily transporter [Leptosphaeria maculans]	--	transporter activity	KOG0254, KOG0254, KOG0254, Predicted transporter (major facilitator superfamily) [General function prediction only].	--
Pm_7569	Alternaria alternata	SIMILARITY: Belongs to the short-chain dehydrogenases/reductases (SDR) family.	Plant	plants	Leaf spot, rots	Leaf Spot	unaffected_pathogenicity	hypothetical protein AA0112_g1669 [Alternaria arborescens]	--	oxidoreductase activity	KOG1014, KOG1014, KOG1014, 17 beta-hydroxysteroid dehydrogenase type 3, HSD17B3 [Lipid transport and metabolism].	--
Pm_757	Colletotrichum lindemuthianum	SIMILARITY: Contains 1 Zn(2)-C6 fungal-type DNA-binding domain.	ID:PF00172; Description: Fungal_trans	Multiple genera of Fabaceae. Rare reports on other taxa	herb	Leaf, stem and pod anthracnose	reduced_virulence	hypothetical protein IQ07DRAFT_608553 [Pyrenochaeta sp. DS3sAY3a]	--	DNA-binding transcription factor activity, RNA polymerase II-specific	--	--
Pm_7580	Botryotinia fuckeliana	CATALYTIC ACTIVITY: Pectin + n H(2)O = n methanol + pectate.	ID:PF01095; Description: Pectinesterase	Various plant families	plants	Grey mould. Parasite or saprophyte	unaffected_pathogenicity__reduced_virulence	similar to carbohydrate esterase family 8 protein [Leptosphaeria maculans JN3]	pectinesterase	pectinesterase activity	--	pectin methylesterase (EC 3.1.1.11).
Pm_7585	Alternaria alternata	Unknown	Plant	plants	Leaf spot, rots	Leaf Spot	loss_of_pathogenicity	fatty-acyl-CoA synthase [Stagonospora sp. SRC1lsM3a]	--	catalytic activity	KOG1176, KOG1176, KOG1176, Acyl-CoA synthetase [Lipid transport and metabolism].	--
Pm_7588	Colletotrichum lindemuthianum	SIMILARITY: Contains 1 Zn(2)-C6 fungal-type DNA-binding domain.	ID:PF00172; Description: Fungal_trans	Multiple genera of Fabaceae. Rare reports on other taxa	herb	Leaf, stem and pod anthracnose	unaffected_pathogenicity	hypothetical protein LEMA_P047880.1 [Leptosphaeria maculans JN3]	--	DNA-binding transcription factor activity, RNA polymerase II-specific	--	--
Pm_759	Cercospora nicotianae	Unknown	Numerous taxa in Solanaceae	xyloid	Leaf spot	Leaf Spot	unaffected_pathogenicity	flavin adenine dinucleotide binding [Ascochyta rabiei]	--	oxidoreductase activity	KOG1231, KOG1231, KOG1231, Proteins containing the FAD binding domain [Energy production and conversion].	nan
Pm_7630	Alternaria alternata	SIMILARITY: Belongs to the short-chain dehydrogenases/reductases (SDR) family.	Plant	plants	Leaf spot, rots	Leaf Spot	reduced_virulence	similar to polysaccharide deacetylase family protein [Leptosphaeria maculans JN3]	--	catalytic activity	KOG0725, KOG0725, KOG0725, Reductases with broad range of substrate specificities [General function prediction only].	acetyl xylan esterase (EC 3.1.1.72); chitin deacetylase (EC 3.5.1.41); chitooligosaccharide deacetylase (EC 3.5.1.-); peptidoglycan GlcNAc deacetylase (EC 3.5.1.-); peptidoglycan N-acetylmuramic acid deacetylase (EC 3.5.1.-).
Pm_764	Ustilago maydis	Unknown	ID:PF07250; Description: DUF1929	Euchlaena spp., Zea spp. (Poaceae)	herb	Smut. Corn smut	reduced_virulence	similar to copper radical oxidase [Leptosphaeria maculans JN3]	--	--	KOG4157, KOG4157, KOG4157, beta-1,6-N-acetylglucosaminyltransferase, contains WSC domain [Carbohydrate transport and metabolism, Posttranslational modification, protein turnover, chaperones].	nan
Pm_7659	Cryphonectria parasitica	SIMILARITY: Contains 1 RGS domain.	ID:PF00615; Description: DEP	Castanea spp., Fagus sylvatica, Quercus spp. (Fagaceae)	xyloid	Chestnut blight. Cankers	reduced_virulence	hypothetical protein LEMA_P048790.1 [Leptosphaeria maculans JN3]	--	intracellular signal transduction	KOG3589, KOG3589, KOG3589, G protein signaling regulators [Signal transduction mechanisms].	--
Pm_7660	Magnaporthe grisea	Unknown	ID:PF08587; Description: Pkinase	Digitaria (Poaceae)	herb	Leaf spot	unaffected_pathogenicity	similar to serine/threonine-protein kinase chk1 [Leptosphaeria maculans JN3]	serine/threonine-protein kinase Chk1	protein kinase activity	KOG0583, KOG0583, KOG0583, Serine/threonine protein kinase [Signal transduction mechanisms].	The granular starch-binding function has been demonstrated in several cases. Interact strongly with cyclodextrins. Often designated as starch-binding domains (SBD).
Pm_7662	Magnaporthe grisea	CATALYTIC ACTIVITY: ATP + a protein = ADP + a phosphoprotein.	ID:PF00069; Description: Pkinase	Digitaria (Poaceae)	herb	Leaf spot	lethal	hypothetical protein LEMA_P048730.1 [Leptosphaeria maculans JN3]	--	protein kinase activity	KOG0580, KOG0580, KOG0580, Serine/threonine protein kinase [Cell cycle control, cell division, chromosome partitioning].	--
Pm_7664	Alternaria alternata	Unknown	Plant	plants	Leaf spot, rots	Leaf Spot	--	similar to aldo/keto reductase [Leptosphaeria maculans JN3]	--	oxidoreductase activity	KOG1575, KOG1575, KOG1575, Voltage-gated shaker-like K+ channel, subunit beta/KCNAB [Energy production and conversion].	--
Pm_7675	Magnaporthe oryzae	SIMILARITY: Belongs to the short-chain dehydrogenases/reductases (SDR) family.	Poaceae, especially important on Oryzae	herb	Rice blast	Rice Blast	--	similar to 3-ketoacyl-(acyl-carrier-protein) reductase [Leptosphaeria maculans JN3]	--	--	KOG0725, KOG0725, KOG0725, Reductases with broad range of substrate specificities [General function prediction only].	murein polymerase (EC 2.4.1.129).
Pm_7698	Ustilago maydis	CAUTION: The sequence shown here is derived from an EMBL/GenBank/DDBJ whole genome shotgun (WGS) entry which is preliminary data.	Euchlaena spp., Zea spp. (Poaceae)	herb	Smut. Corn smut	Smut	--	similar to pheromone processing carboxypeptidase Kex1 [Leptosphaeria maculans JN3]	--	serine-type carboxypeptidase activity	KOG1282, KOG1282, KOG1282, Serine carboxypeptidases (lysosomal cathepsin A) [Amino acid transport and metabolism, Posttranslational modification, protein turnover, chaperones].	--
Pm_7705	Magnaporthe grisea	SIMILARITY: Belongs to the AAA ATPase family.	Digitaria (Poaceae)	herb	Leaf spot	Leaf Spot	lethal	hypothetical protein LEMA_P047040.1 [Leptosphaeria maculans JN3]	--	ATP binding	KOG0743, KOG0743, KOG0743, AAA+-type ATPase [Posttranslational modification, protein turnover, chaperones].	--
Pm_7706	Phaeosphaeria nodorum	Unknown	Multiple genera of Poaceae and Blysmus compressus (Cyperaceae)	herb	Glume blotch of wheat and other grasses	Glume Blotch	--	similar to short chain dehydrogenase/reductase family [Leptosphaeria maculans JN3]	--	--	KOG0725, KOG0725, KOG0725, Reductases with broad range of substrate specificities [General function prediction only].	--
Pm_7721	Cercospora nicotianae	Unknown	ID:PF00891; Description: FAD_binding_3	Numerous taxa in Solanaceae	xyloid	Leaf spot	--	toxin biosynthesis regulatory protein AflJ [Pyrenochaeta sp. DS3sAY3a]	--	--	--	--
Pm_7724	Botryotinia fuckeliana	SIMILARITY: Belongs to the ABC transporter superfamily.	ID:PF00005; Description: ABC2_membrane	ID:PF06422; Description: ABC_tran	Various plant families	plants	unaffected_pathogenicity__reduced_virulence__chemistry_target:_sensitivity_to_chemical	hypothetical protein COCVIDRAFT_17158 [Bipolaris victoriae FI3]	--	ATP binding	KOG0065, KOG0065, KOG0065, Pleiotropic drug resistance proteins (PDR1-15), ABC superfamily [Secondary metabolites biosynthesis, transport and catabolism].	--
Pm_7725	Alternaria alternata	SIMILARITY: Belongs to the short-chain dehydrogenases/reductases (SDR) family.	Plant	plants	Leaf spot, rots	Leaf Spot	loss_of_pathogenicity	17beta-Hydroxysteroid dehydrogenase [Pyrenochaeta sp. DS3sAY3a]	--	oxidoreductase activity	KOG0725, KOG0725, KOG0725, Reductases with broad range of substrate specificities [General function prediction only].	lipopolysaccharide N-acetylglucosaminyltransferase (EC 2.4.1.56); heptosyltransferase (EC 2.4.-.-).
Pm_7731	Gibberella zeae	Unknown	ID:PF01565; Description: BBE	Principal hosts: Poaceae, including Zea mays (corn), Triticum aestivum (wheat), and Oryza sativa (rice). Additional hosts: various plant families	herb	Seedling blight, pre- and post-emergence blight, root and foot rot, brown rot, culm decay, head or kernel blight (scab or ear scab) of cereals. Leaf	--	hypothetical protein AG0111_g5083 [Alternaria gaisen]	--	oxidoreductase activity	KOG1231, KOG1231, KOG1231, Proteins containing the FAD binding domain [Energy production and conversion].	nan
Pm_7732	Botryotinia fuckeliana	Unknown	Various plant families	plants	Grey mould. Parasite or saprophyte	Gray Mould	--	hypothetical protein IQ07DRAFT_130494 [Pyrenochaeta sp. DS3sAY3a]	--	--	--	--
Pm_7740	Botryotinia fuckeliana	SIMILARITY: Belongs to the major facilitator superfamily. Sugar transporter (TC 2.A.1.1) family.	Various plant families	plants	Grey mould. Parasite or saprophyte	Gray Mould	--	mfs myo-inositol transporter 1 [Stemphylium lycopersici]	MFS transporter, SP family, solute carrier family 2 (myo-inositol transporter), member 13	transporter activity	KOG0254, KOG0254, KOG0254, Predicted transporter (major facilitator superfamily) [General function prediction only].	--
Pm_7748	Botryotinia fuckeliana	Unknown	Various plant families	plants	Grey mould. Parasite or saprophyte	Gray Mould	--	predicted protein [Leptosphaeria maculans JN3]	--	--	--	--
Pm_7752	Colletotrichum gloeosporioides	FUNCTION: Acts as a virulence factor active in plant tissue maceration.	SUBCELLULAR LOCATION: Secreted (Potential).	SIMILARITY: Belongs to the polysaccharide lyase 1 family.	Unknown	Unknown	--	hypothetical protein AA0112_g9317 [Alternaria arborescens]	pectate lyase	--	--	pectate lyase (EC 4.2.2.2); exo-pectate lyase (EC 4.2.2.9); pectin lyase (EC 4.2.2.10).
Pm_7754	Botryotinia fuckeliana	SIMILARITY: Belongs to the major facilitator superfamily. Sugar transporter (TC 2.A.1.1) family.	Various plant families	plants	Grey mould. Parasite or saprophyte	Gray Mould	reduced_virulence	similar to inorganic phosphate transporter [Leptosphaeria maculans JN3]	MFS transporter, PHS family, inorganic phosphate transporter	transporter activity	KOG0252, KOG0252, KOG0252, Inorganic phosphate transporter [Inorganic ion transport and metabolism].	--
Pm_7756	Fusarium oxysporum	SIMILARITY: Contains 1 Zn(2)-C6 fungal-type DNA-binding domain.	ID:PF00172; Description: Fungal_trans	Multiple genera in multiple families	plants	Blights, wilts, rots of various sorts	unaffected_pathogenicity	hypothetical protein LEMA_P047440.1 [Leptosphaeria maculans JN3]	--	DNA binding	--	--
Pm_7757	Fusarium oxysporum	SIMILARITY: Contains 1 Zn(2)-C6 fungal-type DNA-binding domain.	ID:PF00172; Description: Fungal_trans	Multiple genera in multiple families	plants	Blights, wilts, rots of various sorts	unaffected_pathogenicity	hypothetical protein LEMA_P047420.1 [Leptosphaeria maculans JN3]	--	DNA binding	--	--
Pm_7761	Fusarium oxysporum	SIMILARITY: Contains 1 Zn(2)-C6 fungal-type DNA-binding domain.	ID:PF00172; Description: Fungal_trans	Multiple genera in multiple families	plants	Blights, wilts, rots of various sorts	unaffected_pathogenicity	hypothetical protein V490_08803 [Pseudogymnoascus sp. VKM F-3557]	--	DNA binding	KOG1680, KOG1680, KOG1680, Enoyl-CoA hydratase [Lipid transport and metabolism].	--
Pm_7780	Botryotinia fuckeliana	Unknown	Various plant families	plants	Grey mould. Parasite or saprophyte	Gray Mould	--	similar to MFS monosaccharide transporter [Leptosphaeria maculans JN3]	--	integral component of membrane	KOG0255, KOG0255, KOG0255, Synaptic vesicle transporter SVOP and related transporters (major facilitator superfamily) [General function prediction only].	--
Pm_7790	Botryotinia fuckeliana	Unknown	Various plant families	plants	Grey mould. Parasite or saprophyte	Gray Mould	unaffected_pathogenicity	similar to Endoglucanase precursor (Endo-1,4-beta-glucanase) (Cellulase) [Leptosphaeria maculans JN3]	--	hydrolase activity, hydrolyzing O-glycosyl compounds	--	chitosanase (EC 3.2.1.132); beta-mannosidase (EC 3.2.1.25); Cellulase (EC 3.2.1.4); glucan 1,3-beta-glucosidase (EC 3.2.1.58); licheninase (EC 3.2.1.73); glucan endo-1,6-beta-glucosidase (EC 3.2.1.75); mannan endo-beta-1,4-mannosidase (EC 3.2.1.78); endo-beta-1,4-xylanase (EC 3.2.1.8); cellulose beta-1,4-cellobiosidase (EC 3.2.1.91); beta-1,3-mannanase (EC 3.2.1.-); xyloglucan-specific endo-beta-…
Pm_7794	Mycosphaerella graminicola	COFACTOR: Heme group (By similarity).	ID:PF00067; Description: p450	Triticum and possibly a few other grasses	herb	Leaf spot or speckled leaf blotch of wheat	reduced_virulence	similar to benzoate 4-monooxygenase cytochrome P450 [Leptosphaeria maculans JN3]	--	iron ion binding	KOG0157, KOG0157, KOG0157, Cytochrome P450 CYP4/CYP19/CYP26 subfamilies [Secondary metabolites biosynthesis, transport and catabolism, Lipid transport and metabolism].	--
Pm_7802	Cercospora nicotianae	Unknown	Numerous taxa in Solanaceae	xyloid	Leaf spot	Leaf Spot	unaffected_pathogenicity	FAD binding domain-containing protein [Pyrenochaeta sp. DS3sAY3a]	--	oxidoreductase activity	--	nan
Pm_7806	Alternaria iridicola	SIMILARITY: Belongs to the short-chain dehydrogenases/reductases (SDR) family.	Belamcanda chinensis: Korea,Gladiolus ?gandavensis: Korea,Iris japonica: China,Iris missouriensis (Leaf spot.): Idaho; Montana; Oregon; Washington,Iris sp. (Leaf spot.): China; Texas; Washing	herb	Leaf spot	Leaf Spot	unaffected_pathogenicity	NAD(P)-binding protein [Stagonospora sp. SRC1lsM3a]	--	oxidoreductase activity	KOG0725, KOG0725, KOG0725, Reductases with broad range of substrate specificities [General function prediction only].	--
Pm_782	Botryotinia fuckeliana	SIMILARITY: Belongs to the major facilitator superfamily. Sugar transporter (TC 2.A.1.1) family.	Various plant families	plants	Grey mould. Parasite or saprophyte	Gray Mould	--	similar to hexose transporter [Leptosphaeria maculans JN3]	--	integral component of membrane	KOG0254, KOG0254, KOG0254, Predicted transporter (major facilitator superfamily) [General function prediction only].	--
Pm_7847	Cercospora zeae-maydis	Unknown	Zea mays (Poaceae)	herb	Gray leaf spot of corn	Gray Leaf Spot	reduced_virulence	similar to casein kinase I [Leptosphaeria maculans JN3]	casein kinase 1	protein kinase activity	KOG1165, KOG1165, KOG1165, Casein kinase (serine/threonine/tyrosine protein kinase) [Signal transduction mechanisms].	Modules of approx. 150 residues found attached to various enzymes from families GH2, GH27, GH31, GH95, GH98 and GH101 . Binding to galactose and to blood group A/B-antigens demonstrated in the case of C. perfringens GH95CBM51 and GH98CBM51 respectively [Gregg KJ et al. (2008) J. Biol. Chem. 283:12604-13 PMID: 18292090].
Pm_7870	Fusarium oxysporum	SIMILARITY: Contains 1 Zn(2)-C6 fungal-type DNA-binding domain.	ID:PF00172; Description: Fungal_trans	Multiple genera in multiple families	plants	Blights, wilts, rots of various sorts	unaffected_pathogenicity	hypothetical protein IQ07DRAFT_684639 [Pyrenochaeta sp. DS3sAY3a]	--	DNA binding	--	--
Pm_7878	Magnaporthe oryzae	SIMILARITY: Contains 1 reverse transcriptase domain.	ID:PF00665; Description: Chromo	ID:PF00078; Description: rve	Poaceae, especially important on Oryzae	herb	--	hypothetical protein SETTUDRAFT_111999 [Exserohilum turcica Et28A]	--	nucleic acid binding	--	heparan beta-glucuronyltransferase (EC 2.4.1.225); xyloglucan beta-galactosyltransferase (EC 2.4.1.-); heparan synthase (EC 2.4.1.-); arabinan alphalpha-L-arabinosyltransferase (EC 2.4.2.-).
Pm_7884	Magnaporthe oryzae	SIMILARITY: Belongs to the short-chain dehydrogenases/reductases (SDR) family.	Poaceae, especially important on Oryzae	herb	Rice blast	Rice Blast	increased_virulence_(hypervirulence)	putative 3-hydroxyacyl-CoA dehydrogenase [Pyrenochaeta sp. DS3sAY3a]	--	oxidoreductase activity	KOG0725, KOG0725, KOG0725, Reductases with broad range of substrate specificities [General function prediction only].	--
Pm_7886	Ustilago maydis	COFACTOR: FAD (By similarity).	ID:PF05199; Description: GMC_oxred_C	ID:PF00732; Description: GMC_oxred_C	Euchlaena spp., Zea spp. (Poaceae)	herb	reduced_virulence	similar to choline dehydrogenase [Leptosphaeria maculans JN3]	--	oxidoreductase activity, acting on CH-OH group of donors	KOG1238, KOG1238, KOG1238, Glucose dehydrogenase/choline dehydrogenase/mandelonitrile lyase (GMC oxidoreductase family) [General function prediction only].	nan
Pm_7887	Botryotinia fuckeliana	Unknown	Various plant families	plants	Grey mould. Parasite or saprophyte	Gray Mould	--	predicted protein [Leptosphaeria maculans JN3]	--	--	--	--
Pm_7895	Magnaporthe grisea	Unknown	Digitaria (Poaceae)	herb	Leaf spot	Leaf Spot	--	predicted protein [Leptosphaeria maculans JN3]	--	--	--	--
Pm_79	Magnaporthe oryzae	COFACTOR: Zinc (By similarity).	ID:PF00107; Description: ADH_N	Poaceae, especially important on Oryzae	herb	Rice blast	unaffected_pathogenicity	GroES-like protein [Alternaria alternata]	alcohol dehydrogenase, propanol-preferring	zinc ion binding	KOG0023, KOG0023, KOG0023, Alcohol dehydrogenase, class V [Secondary metabolites biosynthesis, transport and catabolism].	alpha-1,6-mannanase (EC 3.2.1.101)
Pm_7901	Ustilago maydis	Unknown	Euchlaena spp., Zea spp. (Poaceae)	herb	Smut. Corn smut	Smut	--	hypothetical protein LEMA_P112900.1 [Leptosphaeria maculans JN3]	di- and tripeptidase	protein binding	KOG2276, KOG2276, KOG2276, Metalloexopeptidases [Amino acid transport and metabolism].	--
Pm_7912	Botryotinia fuckeliana	Unknown	Various plant families	plants	Grey mould. Parasite or saprophyte	Gray Mould	--	predicted protein [Leptosphaeria maculans JN3]	--	--	--	--
Pm_7943	Magnaporthe grisea	Unknown	Digitaria (Poaceae)	herb	Leaf spot	Leaf Spot	--	hypothetical protein LEMA_P112310.1 [Leptosphaeria maculans JN3]	--	DNA binding	--	--
Pm_7955	Magnaporthe grisea	SIMILARITY: Belongs to the ABC transporter superfamily.	ID:PF00005; Description: ABC_membrane	Digitaria (Poaceae)	herb	Leaf spot	reduced_virulence	hypothetical protein IQ07DRAFT_373879 [Pyrenochaeta sp. DS3sAY3a]	--	monooxygenase activity	KOG0056, KOG0056, KOG0056, Heavy metal exporter HMT1, ABC superfamily [Inorganic ion transport and metabolism].	sucrose synthase (EC 2.4.1.13); sucrose-phosphate synthase (EC 2.4.1.14); alpha-glucosyltransferase (EC 2.4.1.52); lipopolysaccharide N-acetylglucosaminyltransferase (EC 2.4.1.56); GDP-Man alpha-mannosyltransferase (EC 2.4.1.-); 1,2-diacylglycerol 3-glucosyltransferase (EC 2.4.1.157); diglucosyl diacylglycerol synthase (EC 2.4.1.208); digalactosyldiacylglycerol synthase (EC 2.4.1.141); trehalose …
Pm_7966	Botryotinia fuckeliana	Unknown	Various plant families	plants	Grey mould. Parasite or saprophyte	Gray Mould	reduced_virulence	putative metabolite transport protein [Alternaria tenuissima]	--	integral component of membrane	KOG0252, KOG0252, KOG0252, Inorganic phosphate transporter [Inorganic ion transport and metabolism].	--
Pm_7971	Phaeosphaeria nodorum	Unknown	Multiple genera of Poaceae and Blysmus compressus (Cyperaceae)	herb	Glume blotch of wheat and other grasses	Glume Blotch	unaffected_pathogenicity	hypothetical protein LEMA_P112650.1 [Leptosphaeria maculans JN3]	--	membrane	KOG1237, KOG1237, KOG1237, H+/oligopeptide symporter [Amino acid transport and metabolism].	--
Pm_7989	Phaeosphaeria nodorum	Unknown	Multiple genera of Poaceae and Blysmus compressus (Cyperaceae)	herb	Glume blotch of wheat and other grasses	Glume Blotch	unaffected_pathogenicity	similar to MFS peptide transporter Ptr2 [Leptosphaeria maculans JN3]	proton-dependent oligopeptide transporter, POT family	transporter activity	KOG1237, KOG1237, KOG1237, H+/oligopeptide symporter [Amino acid transport and metabolism].	--
Pm_8002	Ustilago maydis	COFACTOR: FAD (By similarity).	ID:PF05199; Description: GMC_oxred_C	ID:PF00732; Description: GMC_oxred_C	Euchlaena spp., Zea spp. (Poaceae)	herb	--	hypothetical protein AA0114_g11698 [Alternaria tenuissima]	--	oxidoreductase activity, acting on CH-OH group of donors	KOG1238, KOG1238, KOG1238, Glucose dehydrogenase/choline dehydrogenase/mandelonitrile lyase (GMC oxidoreductase family) [General function prediction only].	nan
Pm_8010	Magnaporthe oryzae	SIMILARITY: Contains 1 reverse transcriptase domain.	ID:PF00665; Description: Chromo	ID:PF00078; Description: rve	Poaceae, especially important on Oryzae	herb	--	hypothetical protein SETTUDRAFT_111999 [Exserohilum turcica Et28A]	--	nucleic acid binding	--	heparan beta-glucuronyltransferase (EC 2.4.1.225); xyloglucan beta-galactosyltransferase (EC 2.4.1.-); heparan synthase (EC 2.4.1.-); arabinan alphalpha-L-arabinosyltransferase (EC 2.4.2.-).
Pm_8012	Magnaporthe oryzae	SIMILARITY: Contains 1 reverse transcriptase domain.	ID:PF00665; Description: Chromo	ID:PF00078; Description: rve	Poaceae, especially important on Oryzae	herb	--	hypothetical protein ASPCAL14587 [Aspergillus calidoustus]	--	nucleic acid binding	--	--
Pm_8025	Ustilago maydis	COFACTOR: FAD (By similarity).	ID:PF05199; Description: GMC_oxred_C	ID:PF00732; Description: GMC_oxred_C	Euchlaena spp., Zea spp. (Poaceae)	herb	reduced_virulence	alcohol oxidase [Pyrenochaeta sp. DS3sAY3a]	--	oxidoreductase activity, acting on CH-OH group of donors	KOG1238, KOG1238, KOG1238, Glucose dehydrogenase/choline dehydrogenase/mandelonitrile lyase (GMC oxidoreductase family) [General function prediction only].	nan
Pm_8026	Magnaporthe grisea	Unknown	Digitaria (Poaceae)	herb	Leaf spot	Leaf Spot	--	predicted protein [Leptosphaeria maculans JN3]	--	--	--	--
Pm_8041	Cercospora nicotianae	Unknown	Numerous taxa in Solanaceae	xyloid	Leaf spot	Leaf Spot	unaffected_pathogenicity	hypothetical protein AG0111_g1690 [Alternaria gaisen]	--	oxidoreductase activity	KOG1231, KOG1231, KOG1231, Proteins containing the FAD binding domain [Energy production and conversion].	nan
Pm_8064	Fusarium oxysporum	SIMILARITY: Belongs to the glycosyl hydrolase 28 family.	Multiple genera in multiple families	plants	Blights, wilts, rots of various sorts	Blight	--	similar to extracellular exo-polygalacturonase [Leptosphaeria maculans JN3]	--	polygalacturonase activity	--	polygalacturonase (EC 3.2.1.15); exo-polygalacturonase (EC 3.2.1.67); exo-polygalacturonosidase (EC 3.2.1.82); rhamnogalacturonase (EC 3.2.1.-); endo-xylogalacturonan hydrolase (EC 3.2.1.-); rhamnogalacturonan alpha-L-rhamnopyranohydrolase (EC 3.2.1.40)
Pm_808	Ustilago maydis	CAUTION: The sequence shown here is derived from an EMBL/GenBank/DDBJ whole genome shotgun (WGS) entry which is preliminary data.	Euchlaena spp., Zea spp. (Poaceae)	herb	Smut. Corn smut	Smut	--	carboxypeptidase Y precursor [Pyrenochaeta sp. DS3sAY3a]	cathepsin A (carboxypeptidase C)	serine-type carboxypeptidase activity	KOG1282, KOG1282, KOG1282, Serine carboxypeptidases (lysosomal cathepsin A) [Amino acid transport and metabolism, Posttranslational modification, protein turnover, chaperones].	--
Pm_8093	Phaeosphaeria nodorum	Unknown	Multiple genera of Poaceae and Blysmus compressus (Cyperaceae)	herb	Glume blotch of wheat and other grasses	Glume Blotch	unaffected_pathogenicity	phosphoglycerate dehydrogenase [Alternaria alternata]	lactoylglutathione lyase	lactoylglutathione lyase activity	KOG0068, KOG0068, KOG0068, D-3-phosphoglycerate dehydrogenase, D-isomer-specific 2-hydroxy acid dehydrogenase superfamily [Amino acid transport and metabolism].	--
Pm_810	Alternaria iridicola	SIMILARITY: Belongs to the short-chain dehydrogenases/reductases (SDR) family.	Belamcanda chinensis: Korea,Gladiolus ?gandavensis: Korea,Iris japonica: China,Iris missouriensis (Leaf spot.): Idaho; Montana; Oregon; Washington,Iris sp. (Leaf spot.): China; Texas; Washing	herb	Leaf spot	Leaf Spot	increased_virulence_(hypervirulence)	similar to NADP-dependent l-serine/l-allo-threonine dehydrogenase ydfg [Leptosphaeria maculans JN3]	3-hydroxy acid dehydrogenase / malonic semialdehyde reductase	oxidoreductase activity	KOG1205, KOG1205, KOG1205, Predicted dehydrogenase [Secondary metabolites biosynthesis, transport and catabolism].	--
Pm_8113	Cercospora kikuchii	Unknown	Fabaceae	herb	Leaf spot, seed stain, etc	Leaf Spot	--	similar to siderophore iron transporter [Leptosphaeria maculans JN3]	--	integral component of membrane	KOG0254, KOG0254, KOG0254, Predicted transporter (major facilitator superfamily) [General function prediction only].	--
Pm_8123	Botryotinia fuckeliana	Unknown	Various plant families	plants	Grey mould. Parasite or saprophyte	Gray Mould	--	hypothetical protein LEMA_P110340.1 [Leptosphaeria maculans JN3]	--	--	--	--
Pm_8129	Leptosphaeria maculans	SIMILARITY: Belongs to the thiolase family.	ID:PF00108; Description: Thiolase_C	Brassica spp. and other Brassicaceae	herb	Black leg, canker, dry rot, leaf spot	--	thiolase-like protein [Alternaria alternata]	--	catalytic activity	KOG1406, KOG1406, KOG1406, Peroxisomal 3-ketoacyl-CoA-thiolase P-44/SCP2 [Lipid transport and metabolism].	--
Pm_8130	Cladosporium fulvum	COFACTOR: FAD (By similarity).	ID:PF05199; Description: GMC_oxred_C	ID:PF00732; Description: GMC_oxred_C	Lycopersicon esculentum (Solanaceae)	xyloid	--	carbohydrate-binding module family 1 protein [Stemphylium lycopersici]	cellobiose dehydrogenase (acceptor)	extracellular region	KOG1238, KOG1238, KOG1238, Glucose dehydrogenase/choline dehydrogenase/mandelonitrile lyase (GMC oxidoreductase family) [General function prediction only].	nan
Pm_8131	Magnaporthe oryzae	Unknown	Poaceae, especially important on Oryzae	herb	Rice blast	Rice Blast	unaffected_pathogenicity	hypothetical protein LEMA_P082530.1 [Leptosphaeria maculans JN3]	--	DNA-binding transcription factor activity, RNA polymerase II-specific	--	--
Pm_814	Cercospora nicotianae	Unknown	Numerous taxa in Solanaceae	xyloid	Leaf spot	Leaf Spot	reduced_virulence	similar to FAD binding domain protein [Leptosphaeria maculans JN3]	--	oxidoreductase activity	KOG1231, KOG1231, KOG1231, Proteins containing the FAD binding domain [Energy production and conversion].	nan
Pm_8142	Cochliobolus heterostrophus	Unknown	Zea mays	herb	Southern leaf blight of maize	Leaf Blight	reduced_virulence	putative catabolite repression protein [Alternaria alternata]	--	protein binding	KOG2394, KOG2394, KOG2394, WD40 protein DMR-N9 [General function prediction only].	--
Pm_8150	Cercospora nicotianae	Unknown	Numerous taxa in Solanaceae	xyloid	Leaf spot	Leaf Spot	reduced_virulence	similar to O-methyltransferase [Leptosphaeria maculans JN3]	--	methyltransferase activity	KOG3178, KOG3178, KOG3178, Hydroxyindole-O-methyltransferase and related SAM-dependent methyltransferases [General function prediction only].	--
Pm_8155	Magnaporthe oryzae	SIMILARITY: Belongs to the short-chain dehydrogenases/reductases (SDR) family.	Poaceae, especially important on Oryzae	herb	Rice blast	Rice Blast	unaffected_pathogenicity__reduced_virulence	hypothetical protein CC77DRAFT_1010104 [Alternaria alternata]	--	oxidoreductase activity	KOG0725, KOG0725, KOG0725, Reductases with broad range of substrate specificities [General function prediction only].	--
Pm_8170	Phaeosphaeria nodorum	Unknown	Multiple genera of Poaceae and Blysmus compressus (Cyperaceae)	herb	Glume blotch of wheat and other grasses	Glume Blotch	unaffected_pathogenicity	similar to salicylate hydroxylase [Leptosphaeria maculans JN3]	salicylate hydroxylase	FAD binding	KOG2614, KOG2614, KOG2614, Kynurenine 3-monooxygenase and related flavoprotein monooxygenases [Energy production and conversion, General function prediction only].	--
Pm_8175	Cercospora nicotianae	Unknown	Numerous taxa in Solanaceae	xyloid	Leaf spot	Leaf Spot	--	hypothetical protein AA0120_g12507 [Alternaria tenuissima]	--	oxidoreductase activity	--	nan
Pm_8177	Magnaporthe oryzae	SIMILARITY: Contains 1 reverse transcriptase domain.	ID:PF00665; Description: Chromo	ID:PF00078; Description: rve	Poaceae, especially important on Oryzae	herb	--	hypothetical protein SETTUDRAFT_111999 [Exserohilum turcica Et28A]	--	nucleic acid binding	--	heparan beta-glucuronyltransferase (EC 2.4.1.225); xyloglucan beta-galactosyltransferase (EC 2.4.1.-); heparan synthase (EC 2.4.1.-); arabinan alphalpha-L-arabinosyltransferase (EC 2.4.2.-).
Pm_8187	Botryotinia fuckeliana	Unknown	Various plant families	plants	Grey mould. Parasite or saprophyte	Gray Mould	--	hypothetical protein SNOG_01424 [Parastagonospora nodorum SN15]	--	--	--	--
Pm_8191	Cercospora nicotianae	Unknown	Numerous taxa in Solanaceae	xyloid	Leaf spot	Leaf Spot	--	FAD-binding domain-containing protein [Pyrenochaeta sp. DS3sAY3a]	--	oxidoreductase activity	--	nan
Pm_8197	Botryotinia fuckeliana	Unknown	Various plant families	plants	Grey mould. Parasite or saprophyte	Gray Mould	unaffected_pathogenicity	hypothetical protein AA0112_g4528 [Alternaria arborescens]	--	--	KOG4389, KOG4389, KOG4389, Acetylcholinesterase/Butyrylcholinesterase [Signal transduction mechanisms].	acetyl xylan esterase (EC 3.1.1.72).
Pm_8221	Botryotinia fuckeliana	Unknown	Various plant families	plants	Grey mould. Parasite or saprophyte	Gray Mould	unaffected_pathogenicity	transmembrane transport [Ascochyta rabiei]	--	integral component of membrane	KOG0254, KOG0254, KOG0254, Predicted transporter (major facilitator superfamily) [General function prediction only].	--
Pm_8228	Cochliobolus carbonum	Unknown	Corn, Zea mays, sometimes on Sorghum (Poaceae) and various other plant families	plants	Northern corn leaf spot, ear and kernel rot	Leaf Spot	unaffected_pathogenicity	similar to exoglucanase 1 precursor [Leptosphaeria maculans JN3]	--	hydrolase activity, hydrolyzing O-glycosyl compounds	--	endo-beta-1,4-glucanase (EC 3.2.1.4); [reducing end-acting] cellobiohydrolase (EC 3.2.1.-); chitosanase (EC 3.2.1.132); endo-beta-1,3-1,4-glucanase (EC 3.2.1.73)
Pm_8230	Magnaporthe grisea	Unknown	Digitaria (Poaceae)	herb	Leaf spot	Leaf Spot	loss_of_pathogenicity	cytochrome P450 [Stagonospora sp. SRC1lsM3a]	--	ribokinase activity	KOG2855, KOG2855, KOG2855, Ribokinase [Carbohydrate transport and metabolism].	--
Pm_8232	Botryotinia fuckeliana	Unknown	Various plant families	plants	Grey mould. Parasite or saprophyte	Gray Mould	chemistry_target:_sensitivity_to_chemical__unaffected_pathogenicity	Efflux pump [Alternaria arborescens]	--	integral component of membrane	KOG0254, KOG0254, KOG0254, Predicted transporter (major facilitator superfamily) [General function prediction only].	--
Pm_8237	Cochliobolus miyabeanus	Unknown	ID:PF00668; Description: AMP-binding	ID:PF00550; Description: Condensation	Principal hosts: cultivated Oryza sativa (rice) and Zizania aquatica (wild rice). Less common on non-cultivated Oryza spp. and other Poaceae under natural conditions. Able to infect a wide ra	herb	reduced_virulence	phenyloxazoline synthase mbtb [Stemphylium lycopersici]	--	catalytic activity	KOG1176, KOG1176, KOG1176, Acyl-CoA synthetase [Lipid transport and metabolism].	--
Pm_8244	Botryotinia fuckeliana	SIMILARITY: Belongs to the ABC transporter superfamily.	ID:PF00005; Description: ABC2_membrane	ID:PF06422; Description: ABC_tran	Various plant families	plants	unaffected_pathogenicity__reduced_virulence__chemistry_target:_sensitivity_to_chemical	ABC transporter [Leptosphaeria maculans]	--	ATP binding	KOG0065, KOG0065, KOG0065, Pleiotropic drug resistance proteins (PDR1-15), ABC superfamily [Secondary metabolites biosynthesis, transport and catabolism].	--
Pm_8263	Ustilago maydis	COFACTOR: FAD (By similarity).	ID:PF05199; Description: GMC_oxred_C	ID:PF00732; Description: GMC_oxred_C	Euchlaena spp., Zea spp. (Poaceae)	herb	--	carbohydrate-binding module family 1 protein [Stemphylium lycopersici]	--	extracellular region	KOG1238, KOG1238, KOG1238, Glucose dehydrogenase/choline dehydrogenase/mandelonitrile lyase (GMC oxidoreductase family) [General function prediction only].	nan
Pm_8264	Magnaporthe oryzae	Unknown	Poaceae, especially important on Oryzae	herb	Rice blast	Rice Blast	--	MFS general substrate transporter [Pyrenochaeta sp. DS3sAY3a]	--	integral component of membrane	KOG2504, KOG2504, KOG2504, Monocarboxylate transporter [Carbohydrate transport and metabolism].	--
Pm_8288	Magnaporthe grisea	Unknown	Digitaria (Poaceae)	herb	Leaf spot	Leaf Spot	reduced_virulence	gas1-like protein [Stemphylium lycopersici]	--	--	--	--
Pm_8290	Fusarium oxysporum	SIMILARITY: Belongs to the glycosyl hydrolase 28 family.	Multiple genera in multiple families	plants	Blights, wilts, rots of various sorts	Blight	--	putative rhamnogalacturonase B [Alternaria tenuissima]	rhamnogalacturonan hydrolase	polygalacturonase activity	--	polygalacturonase (EC 3.2.1.15); exo-polygalacturonase (EC 3.2.1.67); exo-polygalacturonosidase (EC 3.2.1.82); rhamnogalacturonase (EC 3.2.1.-); endo-xylogalacturonan hydrolase (EC 3.2.1.-); rhamnogalacturonan alpha-L-rhamnopyranohydrolase (EC 3.2.1.40)
Pm_8292	Magnaporthe grisea	SIMILARITY: Belongs to the ABC transporter superfamily.	ID:PF00005; Description: ABC2_membrane	ID:PF06422; Description: ABC_tran	Digitaria (Poaceae)	herb	unaffected_pathogenicity	similar to ABC transporter [Leptosphaeria maculans JN3]	--	ATP binding	KOG0065, KOG0065, KOG0065, Pleiotropic drug resistance proteins (PDR1-15), ABC superfamily [Secondary metabolites biosynthesis, transport and catabolism].	--
Pm_830	Ustilago maydis	COFACTOR: FAD (By similarity).	ID:PF05199; Description: GMC_oxred_C	ID:PF00732; Description: GMC_oxred_C	Euchlaena spp., Zea spp. (Poaceae)	herb	--	hypothetical protein LEMA_P038130.1 [Leptosphaeria maculans JN3]	--	oxidoreductase activity, acting on CH-OH group of donors	KOG1238, KOG1238, KOG1238, Glucose dehydrogenase/choline dehydrogenase/mandelonitrile lyase (GMC oxidoreductase family) [General function prediction only].	nan
Pm_8337	Ustilago maydis	SIMILARITY: Belongs to the bZIP family.	ID:PF10297; Description: bZIP_1	Euchlaena spp., Zea spp. (Poaceae)	herb	Smut. Corn smut	reduced_virulence	predicted protein [Leptosphaeria maculans JN3]	--	DNA-binding transcription factor activity	--	--
Pm_835	Mycosphaerella graminicola	COFACTOR: Heme group (By similarity).	ID:PF00067; Description: p450	Triticum and possibly a few other grasses	herb	Leaf spot or speckled leaf blotch of wheat	reduced_virulence	hypothetical protein AA0117_g8114 [Alternaria alternata]	--	monooxygenase activity	KOG0157, KOG0157, KOG0157, Cytochrome P450 CYP4/CYP19/CYP26 subfamilies [Secondary metabolites biosynthesis, transport and catabolism, Lipid transport and metabolism].	--
Pm_8354	Cercospora nicotianae	Unknown	Numerous taxa in Solanaceae	xyloid	Leaf spot	Leaf Spot	--	hypothetical protein DL765_000232 [Monosporascus sp. GIB2]	--	oxidoreductase activity	--	nan
Pm_8356	Cercospora nicotianae	Unknown	Numerous taxa in Solanaceae	xyloid	Leaf spot	Leaf Spot	reduced_virulence	Putative sterigmatocystin 8-O-methyltransferase precursor [Podospora anserina S mat+]	--	methyltransferase activity	KOG3178, KOG3178, KOG3178, Hydroxyindole-O-methyltransferase and related SAM-dependent methyltransferases [General function prediction only].	--
Pm_8357	Mycosphaerella graminicola	COFACTOR: Heme group (By similarity).	ID:PF00067; Description: p450	Triticum and possibly a few other grasses	herb	Leaf spot or speckled leaf blotch of wheat	--	pisatin demethylase [Coccidioides posadasii RMSCC 3488]	--	monooxygenase activity	KOG0156, KOG0156, KOG0156, Cytochrome P450 CYP2 subfamily [Secondary metabolites biosynthesis, transport and catabolism].	--
Pm_8367	Magnaporthe oryzae	SIMILARITY: Contains 1 reverse transcriptase domain.	ID:PF00665; Description: Chromo	ID:PF00078; Description: rve	Poaceae, especially important on Oryzae	herb	--	gag-pol poly protein [Stemphylium lycopersici]	--	nucleic acid binding	--	--
Pm_838	Magnaporthe oryzae	SIMILARITY: Belongs to the short-chain dehydrogenases/reductases (SDR) family.	Poaceae, especially important on Oryzae	herb	Rice blast	Rice Blast	reduced_virulence	hypothetical protein SETTUDRAFT_33696 [Exserohilum turcica Et28A]	--	--	KOG1201, KOG1201, KOG1201, Hydroxysteroid 17-beta dehydrogenase 11 [Secondary metabolites biosynthesis, transport and catabolism].	--
Pm_8385	Mycosphaerella graminicola	COFACTOR: Heme group (By similarity).	ID:PF00067; Description: p450	Triticum and possibly a few other grasses	herb	Leaf spot or speckled leaf blotch of wheat	--	hypothetical protein AA0113_g12395 [Alternaria arborescens]	--	iron ion binding	KOG0158, KOG0158, KOG0158, Cytochrome P450 CYP3/CYP5/CYP6/CYP9 subfamilies [Secondary metabolites biosynthesis, transport and catabolism].	--
Pm_8387	Epichloe festucae	SIMILARITY: Contains 1 FAD-binding FR-type domain.	ID:PF08022; Description: FAD_binding_8	ID:PF01794; Description: FAD_binding_8	ID:PF08030; Description: Ferric_reduct	plants	enhanced_antagonism	NADPH oxidase 4 [Alternaria sp. MG1]	--	calcium ion binding	KOG0039, KOG0039, KOG0039, Ferric reductase, NADH/NADPH oxidase and related proteins [Inorganic ion transport and metabolism, Secondary metabolites biosynthesis, transport and catabolism].	--
Pm_8388	Magnaporthe oryzae	COFACTOR: Zinc (By similarity).	ID:PF00107; Description: ADH_N	Poaceae, especially important on Oryzae	herb	Rice blast	reduced_virulence__unaffected_pathogenicity__increased_virulence_(hypervirulence)	alcohol dehydrogenase GroES-like domain-containing protein [Diaporthe helianthi]	--	zinc ion binding	KOG0023, KOG0023, KOG0023, Alcohol dehydrogenase, class V [Secondary metabolites biosynthesis, transport and catabolism].	--
Pm_8391	Fusarium oxysporum	SIMILARITY: Contains 1 Zn(2)-C6 fungal-type DNA-binding domain.	ID:PF00172; Description: Fungal_trans	Multiple genera in multiple families	plants	Blights, wilts, rots of various sorts	unaffected_pathogenicity	hypothetical protein LEMA_P003780.1 [Leptosphaeria maculans JN3]	--	DNA-binding transcription factor activity, RNA polymerase II-specific	--	--
Pm_8392	Mycosphaerella graminicola	COFACTOR: Heme group (By similarity).	ID:PF00067; Description: p450	Triticum and possibly a few other grasses	herb	Leaf spot or speckled leaf blotch of wheat	--	similar to cytochrome P450 [Leptosphaeria maculans JN3]	--	monooxygenase activity	KOG0684, KOG0684, KOG0684, Cytochrome P450 [Secondary metabolites biosynthesis, transport and catabolism].	--
Pm_8422	Fusarium oxysporum	SIMILARITY: Belongs to the glycosyl hydrolase 10 (cellulase F) family.	ID:PF00331; Description: CBM_1	Multiple genera in multiple families	plants	Blights, wilts, rots of various sorts	reduced_virulence	similar to endo-1,4-beta-xylanase A precursor [Leptosphaeria maculans JN3]	endo-1,4-beta-xylanase	hydrolase activity, hydrolyzing O-glycosyl compounds	--	endo-1,4-beta-xylanase (EC 3.2.1.8); endo-1,3-beta-xylanase (EC 3.2.1.32)
Pm_8425	Cercospora nicotianae	Unknown	ID:PF00891; Description: FAD_binding_3	Numerous taxa in Solanaceae	xyloid	Leaf spot	reduced_virulence__unaffected_pathogenicity	fad binding domain-containing protein [Stemphylium lycopersici]	--	FAD binding	KOG2614, KOG2614, KOG2614, Kynurenine 3-monooxygenase and related flavoprotein monooxygenases [Energy production and conversion, General function prediction only].	--
Pm_8451	Magnaporthe grisea	Unknown	Digitaria (Poaceae)	herb	Leaf spot	Leaf Spot	reduced_virulence	hypothetical protein LEMA_P004960.1 [Leptosphaeria maculans JN3]	--	--	--	--
Pm_8452	Ustilago maydis	COFACTOR: FAD (By similarity).	ID:PF05199; Description: GMC_oxred_C	ID:PF00732; Description: GMC_oxred_C	Euchlaena spp., Zea spp. (Poaceae)	herb	reduced_virulence	hypothetical protein AG0111_g798 [Alternaria gaisen]	--	oxidoreductase activity, acting on CH-OH group of donors	KOG1238, KOG1238, KOG1238, Glucose dehydrogenase/choline dehydrogenase/mandelonitrile lyase (GMC oxidoreductase family) [General function prediction only].	nan
Pm_8454	Phaeosphaeria nodorum	Unknown	Multiple genera of Poaceae and Blysmus compressus (Cyperaceae)	herb	Glume blotch of wheat and other grasses	Glume Blotch	--	NAD-P-binding protein [Pyrenochaeta sp. DS3sAY3a]	--	--	KOG1205, KOG1205, KOG1205, Predicted dehydrogenase [Secondary metabolites biosynthesis, transport and catabolism].	--
Pm_8487	Phaeosphaeria nodorum	Unknown	Multiple genera of Poaceae and Blysmus compressus (Cyperaceae)	herb	Glume blotch of wheat and other grasses	Glume Blotch	unaffected_pathogenicity	mannitol dehydrogenase [Stemphylium lycopersici]	sorbose reductase	--	KOG0725, KOG0725, KOG0725, Reductases with broad range of substrate specificities [General function prediction only].	--
Pm_8491	Alternaria alternata	Unknown	Plant	plants	Leaf spot, rots	Leaf Spot	--	predicted protein [Leptosphaeria maculans JN3]	--	oxidoreductase activity	KOG1575, KOG1575, KOG1575, Voltage-gated shaker-like K+ channel, subunit beta/KCNAB [Energy production and conversion].	--
Pm_8496	Magnaporthe grisea	SIMILARITY: Belongs to the AAA ATPase family.	Digitaria (Poaceae)	herb	Leaf spot	Leaf Spot	lethal	similar to BCS1-like ATPase [Leptosphaeria maculans JN3]	--	ATP binding	KOG0743, KOG0743, KOG0743, AAA+-type ATPase [Posttranslational modification, protein turnover, chaperones].	--
Pm_8504	Botryotinia fuckeliana	FUNCTION: Presilphiperfolan-8-beta-ol synthase, which catalyzes the cyclization of farnesyl diphosphate (FPP) to presilphiperfolan-8-beta-ol (PSP), the committed step in the biosynthesis of the terpenoid virulence factor botrydial. Botrydial is necessary for colonization of plant tissue by the T4 strain. It is a strain-dependent virulence factor since highly aggressive strains like SAS56 or B05 s…	INDUCTION: Down-regulated by the calcineurin inhibitor cyclosporin A and by the inactivation of BCG1.	DOMAIN: The Asp-Asp-Xaa-Xaa-Asp/Glu (DDXXD/E) motif is important for the catalytic activity, presumably through binding to Mg(2+) (By similarity).	MISCELLANEOUS: The BOT2 encoding gene belongs to the botrydial biosynthetic gene cluster composed of 5 genes (BOT1 to BOT5) involved in botrydial synthesis and co-regulated by the same BCG1- calcineurin transduction pathway.	SIMILARITY: Belongs to the terpene synthase family.	--	hypothetical protein LEMA_P003080.1 [Leptosphaeria maculans JN3]	--	magnesium ion binding	--	--
Pm_8508	Fusarium oxysporum	Unknown	Multiple genera in multiple families	plants	Blights, wilts, rots of various sorts	Blight	--	hypothetical protein LEMA_P003060.1 [Leptosphaeria maculans JN3]	--	protein binding	KOG0316, KOG0316, KOG0316, Conserved WD40 repeat-containing protein [Function unknown].	--
Pm_8524	Ustilago maydis	Unknown	Euchlaena spp., Zea spp. (Poaceae)	herb	Smut. Corn smut	Smut	reduced_virulence	similar to glucosidase II alpha subunit [Leptosphaeria maculans JN3]	alpha 1,3-glucosidase	catalytic activity	KOG1066, KOG1066, KOG1066, Glucosidase II catalytic (alpha) subunit and related enzymes, glycosyl hydrolase family 31 [Carbohydrate transport and metabolism, Cell wall/membrane/envelope biogenesis, Posttranslational modification, protein turnover, chaperones].	alpha-glucosidase (EC 3.2.1.20); alpha-1,3-glucosidase (EC 3.2.1.84); sucrase-isomaltase (EC 3.2.1.48) (EC 3.2.1.10); alpha-xylosidase (EC 3.2.1.-); alpha-glucan lyase (EC 4.2.2.13); isomaltosyltransferase (EC 2.4.1.-).
Pm_853	Magnaporthe oryzae	SIMILARITY: Contains 1 reverse transcriptase domain.	ID:PF00665; Description: Chromo	ID:PF00078; Description: rve	Poaceae, especially important on Oryzae	herb	--	gag-pol poly protein [Stemphylium lycopersici]	--	nucleic acid binding	--	--
Pm_8536	Alternaria alternata	SIMILARITY: Belongs to the short-chain dehydrogenases/reductases (SDR) family.	Plant	plants	Leaf spot, rots	Leaf Spot	reduced_virulence	hypothetical protein B5807_03407 [Epicoccum nigrum]	--	--	KOG0725, KOG0725, KOG0725, Reductases with broad range of substrate specificities [General function prediction only].	--
Pm_8537	Botryotinia fuckeliana	Unknown	Various plant families	plants	Grey mould. Parasite or saprophyte	Gray Mould	--	hypothetical protein AALT_g8881 [Alternaria alternata]	--	--	--	--
Pm_8543	Alternaria brassicicola	Unknown	ID:PF00668; Description: AMP-binding	ID:PF00550; Description: Condensation	Brassicaceae, especially cauliflower and white cabbage	herb	reduced_virulence	Acetyl-CoA synthetase-like protein [Glarea lozoyensis ATCC 20868]	--	--	--	--
Pm_8551	Ustilago maydis	CATALYTIC ACTIVITY: ATP + a protein = ADP + a phosphoprotein.	ID:PF00069; Description: Pkinase	Euchlaena spp., Zea spp. (Poaceae)	herb	Smut. Corn smut	--	kinase-like protein [Pyrenochaeta sp. DS3sAY3a]	--	protein kinase activity	KOG1187, KOG1187, KOG1187, Serine/threonine protein kinase [Signal transduction mechanisms].	--
Pm_8562	Fusarium oxysporum	SIMILARITY: Contains 1 Zn(2)-C6 fungal-type DNA-binding domain.	ID:PF00172; Description: Fungal_trans	Multiple genera in multiple families	plants	Blights, wilts, rots of various sorts	unaffected_pathogenicity	predicted protein [Leptosphaeria maculans JN3]	--	DNA binding	--	--
Pm_8563	Alternaria iridicola	SIMILARITY: Belongs to the short-chain dehydrogenases/reductases (SDR) family.	Belamcanda chinensis: Korea,Gladiolus ?gandavensis: Korea,Iris japonica: China,Iris missouriensis (Leaf spot.): Idaho; Montana; Oregon; Washington,Iris sp. (Leaf spot.): China; Texas; Washing	herb	Leaf spot	Leaf Spot	--	hypothetical protein [Leptosphaeria maculans JN3]	--	oxidoreductase activity	KOG0725, KOG0725, KOG0725, Reductases with broad range of substrate specificities [General function prediction only].	--
Pm_857	Magnaporthe oryzae	SIMILARITY: Contains 1 reverse transcriptase domain.	ID:PF00665; Description: Chromo	ID:PF00078; Description: rve	Poaceae, especially important on Oryzae	herb	--	gag-pol poly protein [Stemphylium lycopersici]	--	nucleic acid binding	--	--
Pm_8572	Botryotinia fuckeliana	Unknown	Various plant families	plants	Grey mould. Parasite or saprophyte	Gray Mould	reduced_virulence	hypothetical protein PTT_07884 [Pyrenophora teres f. teres 0-1]	--	--	KOG4389, KOG4389, KOG4389, Acetylcholinesterase/Butyrylcholinesterase [Signal transduction mechanisms].	acetyl xylan esterase (EC 3.1.1.72).
Pm_8577	Fusarium oxysporum	SIMILARITY: Contains 1 Zn(2)-C6 fungal-type DNA-binding domain.	ID:PF00172; Description: Fungal_trans	Multiple genera in multiple families	plants	Blights, wilts, rots of various sorts	unaffected_pathogenicity	predicted protein [Leptosphaeria maculans JN3]	--	DNA-binding transcription factor activity, RNA polymerase II-specific	--	--
Pm_8621	Fusarium oxysporum	SIMILARITY: Contains 1 Zn(2)-C6 fungal-type DNA-binding domain.	ID:PF00172; Description: Fungal_trans	Multiple genera in multiple families	plants	Blights, wilts, rots of various sorts	unaffected_pathogenicity	putative nitrogen assimilation transcription factor nit-4 [Alternaria alternata]	--	DNA-binding transcription factor activity, RNA polymerase II-specific	--	--
Pm_8622	Phaeosphaeria nodorum	Unknown	Multiple genera of Poaceae and Blysmus compressus (Cyperaceae)	herb	Glume blotch of wheat and other grasses	Glume Blotch	lethal	monooxygenase [Stagonospora sp. SRC1lsM3a]	--	N,N-dimethylaniline monooxygenase activity	KOG0725, KOG0725, KOG0725, Reductases with broad range of substrate specificities [General function prediction only].	murein polymerase (EC 2.4.1.129).
Pm_8671	Ustilago maydis	CAUTION: The sequence shown here is derived from an EMBL/GenBank/DDBJ whole genome shotgun (WGS) entry which is preliminary data.	Euchlaena spp., Zea spp. (Poaceae)	herb	Smut. Corn smut	Smut	reduced_virulence	similar to carboxypeptidase Y [Leptosphaeria maculans JN3]	cathepsin A (carboxypeptidase C)	serine-type carboxypeptidase activity	KOG1282, KOG1282, KOG1282, Serine carboxypeptidases (lysosomal cathepsin A) [Amino acid transport and metabolism, Posttranslational modification, protein turnover, chaperones].	--
Pm_868	Alternaria alternata	Unknown	ID:PF00668; Description: AMP-binding	ID:PF00550; Description: Condensation	Plant	plants	reduced_virulence	hypothetical protein BP5553_03037 [Phialophora cf. hyalina BP 5553]	--	catalytic activity	KOG1176, KOG1176, KOG1176, Acyl-CoA synthetase [Lipid transport and metabolism].	maltose-6-phosphate glucosidase (EC 3.2.1.122); alpha-glucosidase (EC 3.2.1.20); alpha-galactosidase (EC 3.2.1.22); 6-phospho-beta-glucosidase (EC 3.2.1.86); alpha-glucuronidase (EC 3.2.1.139).
Pm_8690	Epichloe festucae	SIMILARITY: Contains 1 FAD-binding FR-type domain.	ID:PF08022; Description: FAD_binding_8	ID:PF01794; Description: FAD_binding_8	ID:PF08030; Description: Ferric_reduct	plants	reduced_virulence	hypothetical protein [Leptosphaeria maculans JN3]	--	oxidoreductase activity	KOG0039, KOG0039, KOG0039, Ferric reductase, NADH/NADPH oxidase and related proteins [Inorganic ion transport and metabolism, Secondary metabolites biosynthesis, transport and catabolism].	--
Pm_8692	Cochliobolus heterostrophus	Unknown	Zea mays	herb	Southern leaf blight of maize	Leaf Blight	reduced_virulence	predicted protein [Leptosphaeria maculans JN3]	--	catalytic activity	KOG3628, KOG3628, KOG3628, Predicted AMP-binding protein [General function prediction only].	--
Pm_8707	Alternaria alternata	SIMILARITY: Belongs to the short-chain dehydrogenases/reductases (SDR) family.	Plant	plants	Leaf spot, rots	Leaf Spot	--	predicted protein [Leptosphaeria maculans JN3]	--	--	KOG0725, KOG0725, KOG0725, Reductases with broad range of substrate specificities [General function prediction only].	--
Pm_8710	Botryotinia fuckeliana	SIMILARITY: Belongs to the major facilitator superfamily. Sugar transporter (TC 2.A.1.1) family.	Various plant families	plants	Grey mould. Parasite or saprophyte	Gray Mould	--	hypothetical protein [Leptosphaeria maculans JN3]	--	transporter activity	KOG0254, KOG0254, KOG0254, Predicted transporter (major facilitator superfamily) [General function prediction only].	--
Pm_872	Magnaporthe oryzae	COFACTOR: Zinc (By similarity).	ID:PF00107; Description: ADH_N	Poaceae, especially important on Oryzae	herb	Rice blast	unaffected_pathogenicity	alcohol dehydrogenase [Hyaloscypha variabilis F]	--	oxidoreductase activity	KOG0023, KOG0023, KOG0023, Alcohol dehydrogenase, class V [Secondary metabolites biosynthesis, transport and catabolism].	--
Pm_8738	Botryotinia fuckeliana	Unknown	Various plant families	plants	Grey mould. Parasite or saprophyte	Gray Mould	--	hypothetical protein AA0115_g10882 [Alternaria tenuissima]	--	--	--	--
Pm_874	Cercospora nicotianae	Unknown	ID:PF00891; Description: FAD_binding_3	Numerous taxa in Solanaceae	xyloid	Leaf spot	reduced_virulence	FAD-binding domain-containing protein [Pyrenochaeta sp. DS3sAY3a]	--	FAD binding	KOG2614, KOG2614, KOG2614, Kynurenine 3-monooxygenase and related flavoprotein monooxygenases [Energy production and conversion, General function prediction only].	--
Pm_8759	Magnaporthe oryzae	SIMILARITY: Contains 1 reverse transcriptase domain.	ID:PF00665; Description: Chromo	ID:PF00078; Description: rve	Poaceae, especially important on Oryzae	herb	--	hypothetical protein SETTUDRAFT_111999 [Exserohilum turcica Et28A]	--	nucleic acid binding	--	heparan beta-glucuronyltransferase (EC 2.4.1.225); xyloglucan beta-galactosyltransferase (EC 2.4.1.-); heparan synthase (EC 2.4.1.-); arabinan alphalpha-L-arabinosyltransferase (EC 2.4.2.-).
Pm_878	Phaeosphaeria nodorum	Unknown	Multiple genera of Poaceae and Blysmus compressus (Cyperaceae)	herb	Glume blotch of wheat and other grasses	Glume Blotch	lethal	hypothetical protein Z517_10479 [Fonsecaea pedrosoi CBS 271.37]	--	--	KOG1200, KOG1200, KOG1200, Mitochondrial/plastidial beta-ketoacyl-ACP reductase [Lipid transport and metabolism].	--
Pm_8789	Magnaporthe grisea	Unknown	Digitaria (Poaceae)	herb	Leaf spot	Leaf Spot	--	hypothetical protein LEMA_P087130.1 [Leptosphaeria maculans JN3]	--	--	--	--
Pm_8799	Magnaporthe grisea	Unknown	Digitaria (Poaceae)	herb	Leaf spot	Leaf Spot	--	predicted protein [Leptosphaeria maculans JN3]	--	--	--	--
Pm_880	Phaeosphaeria nodorum	Unknown	Multiple genera of Poaceae and Blysmus compressus (Cyperaceae)	herb	Glume blotch of wheat and other grasses	Glume Blotch	--	short chain dehydrogenase reductase [Pyrenochaeta sp. DS3sAY3a]	--	oxidoreductase activity	KOG0725, KOG0725, KOG0725, Reductases with broad range of substrate specificities [General function prediction only].	--
Pm_8814	Botryotinia fuckeliana	Unknown	Various plant families	plants	Grey mould. Parasite or saprophyte	Gray Mould	--	predicted protein [Leptosphaeria maculans JN3]	--	--	--	--
Pm_8835	Magnaporthe oryzae	Unknown	Poaceae, especially important on Oryzae	herb	Rice blast	Rice Blast	reduced_virulence	similar to DUF1237 domain-containing protein [Leptosphaeria maculans JN3]	uncharacterized protein	catalytic activity	--	exo-alpha-1,6-mannosidase (EC 3.2.1.-)
Pm_8853	Alternaria alternata	SIMILARITY: Belongs to the short-chain dehydrogenases/reductases (SDR) family.	Plant	plants	Leaf spot, rots	Leaf Spot	--	hypothetical protein LEMA_P123380.1 [Leptosphaeria maculans JN3]	--	--	KOG0725, KOG0725, KOG0725, Reductases with broad range of substrate specificities [General function prediction only].	--
Pm_8854	Cladosporium fulvum	COFACTOR: FAD (By similarity).	ID:PF05199; Description: GMC_oxred_C	ID:PF00732; Description: GMC_oxred_C	Lycopersicon esculentum (Solanaceae)	xyloid	--	similar to cellobiose dehydrogenase [Leptosphaeria maculans JN3]	--	oxidoreductase activity, acting on CH-OH group of donors	KOG1238, KOG1238, KOG1238, Glucose dehydrogenase/choline dehydrogenase/mandelonitrile lyase (GMC oxidoreductase family) [General function prediction only].	nan
Pm_8865	Phaeosphaeria nodorum	COFACTOR: Pyridoxal phosphate (By similarity).	ID:PF00155; Description: Aminotran_1_2	Multiple genera of Poaceae and Blysmus compressus (Cyperaceae)	herb	Glume blotch of wheat and other grasses	reduced_virulence	hypothetical protein AJ79_09217 [Helicocarpus griseus UAMH5409]	--	catalytic activity	KOG1360, KOG1360, KOG1360, 5-aminolevulinate synthase [Coenzyme transport and metabolism].	--
Pm_8867	Phaeosphaeria nodorum	Unknown	Multiple genera of Poaceae and Blysmus compressus (Cyperaceae)	herb	Glume blotch of wheat and other grasses	Glume Blotch	--	hypothetical protein AJ79_09211 [Helicocarpus griseus UAMH5409]	--	--	KOG1208, KOG1208, KOG1208, Dehydrogenases with different specificities (related to short-chain alcohol dehydrogenases) [Secondary metabolites biosynthesis, transport and catabolism].	--
Pm_8869	Cochliobolus heterostrophus	Unknown	ID:PF00668; Description: AMP-binding	ID:PF00550; Description: Condensation	Zea mays	herb	reduced_virulence	hypothetical protein B5807_12082 [Epicoccum nigrum]	--	catalytic activity	KOG1176, KOG1176, KOG1176, Acyl-CoA synthetase [Lipid transport and metabolism].	cellulose synthase (EC 2.4.1.12); chitin synthase (EC 2.4.1.16); dolichyl-phosphate beta-D-mannosyltransferase (EC 2.4.1.83); dolichyl-phosphate beta-glucosyltransferase (EC 2.4.1.117); N-acetylglucosaminyltransferase (EC 2.4.1.-); N-acetylgalactosaminyltransferase (EC 2.4.1.-); hyaluronan synthase (EC 2.4.1.212); chitin oligosaccharide synthase (EC 2.4.1.-); beta-1,3-glucan synthase (EC 2.4.1.34…
Pm_8875	Alternaria iridicola	SIMILARITY: Belongs to the short-chain dehydrogenases/reductases (SDR) family.	Belamcanda chinensis: Korea,Gladiolus ?gandavensis: Korea,Iris japonica: China,Iris missouriensis (Leaf spot.): Idaho; Montana; Oregon; Washington,Iris sp. (Leaf spot.): China; Texas; Washing	herb	Leaf spot	Leaf Spot	--	hypothetical protein LEMA_P123260.1 [Leptosphaeria maculans JN3]	--	oxidoreductase activity	KOG0725, KOG0725, KOG0725, Reductases with broad range of substrate specificities [General function prediction only].	--
Pm_8881	Magnaporthe oryzae	SIMILARITY: Contains 1 reverse transcriptase domain.	ID:PF00665; Description: Chromo	ID:PF00078; Description: rve	Poaceae, especially important on Oryzae	herb	--	gag-pol poly protein [Stemphylium lycopersici]	--	nucleic acid binding	--	--
Pm_8885	Alternaria iridicola	SIMILARITY: Belongs to the short-chain dehydrogenases/reductases (SDR) family.	Belamcanda chinensis: Korea,Gladiolus ?gandavensis: Korea,Iris japonica: China,Iris missouriensis (Leaf spot.): Idaho; Montana; Oregon; Washington,Iris sp. (Leaf spot.): China; Texas; Washing	herb	Leaf spot	Leaf Spot	--	hypothetical protein PENSTE_c002G04502 [Penicillium steckii]	--	--	KOG0725, KOG0725, KOG0725, Reductases with broad range of substrate specificities [General function prediction only].	--
Pm_889	Fusarium oxysporum	SIMILARITY: Contains 1 Zn(2)-C6 fungal-type DNA-binding domain.	ID:PF00172; Description: Fungal_trans	Multiple genera in multiple families	plants	Blights, wilts, rots of various sorts	loss_of_pathogenicity	hypothetical protein LEMA_P115290.1 [Leptosphaeria maculans JN3]	--	DNA-binding transcription factor activity, RNA polymerase II-specific	--	--
Pm_8890	Fusarium oxysporum	SIMILARITY: Belongs to the glycosyl hydrolase 28 family.	Multiple genera in multiple families	plants	Blights, wilts, rots of various sorts	Blight	unaffected_pathogenicity	polygalacturonase [Ascochyta rabiei]	galacturan 1,4-alpha-galacturonidase	polygalacturonase activity	--	polygalacturonase (EC 3.2.1.15); exo-polygalacturonase (EC 3.2.1.67); exo-polygalacturonosidase (EC 3.2.1.82); rhamnogalacturonase (EC 3.2.1.-); endo-xylogalacturonan hydrolase (EC 3.2.1.-); rhamnogalacturonan alpha-L-rhamnopyranohydrolase (EC 3.2.1.40)
Pm_8895	Botryotinia fuckeliana	CATALYTIC ACTIVITY: Pectin + n H(2)O = n methanol + pectate.	ID:PF01095; Description: Pectinesterase	Various plant families	plants	Grey mould. Parasite or saprophyte	--	pectin lyase-like protein [Pyrenochaeta sp. DS3sAY3a]	--	pectinesterase activity	--	pectin methylesterase (EC 3.1.1.11).
Pm_8902	Fusarium oxysporum	SIMILARITY: Contains 1 Zn(2)-C6 fungal-type DNA-binding domain.	ID:PF00172; Description: Fungal_trans	Multiple genera in multiple families	plants	Blights, wilts, rots of various sorts	unaffected_pathogenicity	hypothetical protein LEMA_P068880.1 [Leptosphaeria maculans JN3]	--	DNA-binding transcription factor activity, RNA polymerase II-specific	KOG2182, KOG2182, KOG2182, Hydrolytic enzymes of the alpha/beta hydrolase fold [Posttranslational modification, protein turnover, chaperones, General function prediction only].	--
Pm_8912	Fusarium solani	Unknown	Multiple plant families. Some strains may cause infections in humans	plants	Saprobe, facultative pathogen	Rot	reduced_virulence	hypothetical protein B5807_09889 [Epicoccum nigrum]	pectate lyase	extracellular region	--	pectate lyase (EC 4.2.2.2).
Pm_8917	Alternaria alternata	Unknown	Plant	plants	Leaf spot, rots	Leaf Spot	reduced_virulence__unaffected_pathogenicity	acetyl-CoA synthetase-like protein [Stagonospora sp. SRC1lsM3a]	--	catalytic activity	KOG1176, KOG1176, KOG1176, Acyl-CoA synthetase [Lipid transport and metabolism].	--
Pm_8918	Alternaria alternata	SIMILARITY: Belongs to the short-chain dehydrogenases/reductases (SDR) family.	Plant	plants	Leaf spot, rots	Leaf Spot	--	NAD(P)-binding protein [Pyrenochaeta sp. DS3sAY3a]	--	--	KOG0725, KOG0725, KOG0725, Reductases with broad range of substrate specificities [General function prediction only].	--
Pm_8921	Ustilago maydis	COFACTOR: FAD (By similarity).	ID:PF05199; Description: GMC_oxred_C	ID:PF00732; Description: GMC_oxred_C	Euchlaena spp., Zea spp. (Poaceae)	herb	reduced_virulence	similar to choline dehydrogenase [Leptosphaeria maculans JN3]	--	oxidoreductase activity, acting on CH-OH group of donors	KOG1238, KOG1238, KOG1238, Glucose dehydrogenase/choline dehydrogenase/mandelonitrile lyase (GMC oxidoreductase family) [General function prediction only].	nan
Pm_8922	Botryotinia fuckeliana	Unknown	Various plant families	plants	Grey mould. Parasite or saprophyte	Gray Mould	--	predicted protein [Leptosphaeria maculans JN3]	--	--	--	--
Pm_8929	Ustilago maydis	SIMILARITY: Belongs to the kinesin-like protein family.	ID:PF04325; Description: DUF465	ID:PF00225; Description: DUF465	Euchlaena spp., Zea spp. (Poaceae)	herb	reduced_virulence	GroES-like protein [Alternaria alternata]	kinesin family member 18/19	microtubule motor activity	KOG0242, KOG0242, KOG0242, Kinesin-like protein [Cytoskeleton].	Created from reading Schallus et al (2008) Mol Biol Cell. 19:3404-3414 [PMID: 18524852] and finding related domains attached to various glycosidases.
Pm_893	Phaeosphaeria nodorum	Unknown	Multiple genera of Poaceae and Blysmus compressus (Cyperaceae)	herb	Glume blotch of wheat and other grasses	Glume Blotch	reduced_virulence	FAD/NAD(P)-binding domain-containing protein [Pyrenochaeta sp. DS3sAY3a]	--	lyase activity	KOG2614, KOG2614, KOG2614, Kynurenine 3-monooxygenase and related flavoprotein monooxygenases [Energy production and conversion, General function prediction only].	--
Pm_8936	Mycosphaerella graminicola	COFACTOR: Heme group (By similarity).	ID:PF00067; Description: p450	Triticum and possibly a few other grasses	herb	Leaf spot or speckled leaf blotch of wheat	reduced_virulence	hypothetical protein Z517_05907 [Fonsecaea pedrosoi CBS 271.37]	--	iron ion binding	KOG0157, KOG0157, KOG0157, Cytochrome P450 CYP4/CYP19/CYP26 subfamilies [Secondary metabolites biosynthesis, transport and catabolism, Lipid transport and metabolism].	--
Pm_8945	Cercospora nicotianae	Unknown	Numerous taxa in Solanaceae	xyloid	Leaf spot	Leaf Spot	--	similar to MFS transporter [Leptosphaeria maculans JN3]	--	integral component of membrane	KOG0255, KOG0255, KOG0255, Synaptic vesicle transporter SVOP and related transporters (major facilitator superfamily) [General function prediction only].	--
Pm_8946	Fusarium oxysporum	SIMILARITY: Contains 1 Zn(2)-C6 fungal-type DNA-binding domain.	ID:PF00172; Description: Fungal_trans	Multiple genera in multiple families	plants	Blights, wilts, rots of various sorts	unaffected_pathogenicity	hypothetical protein LEMA_P069410.1 [Leptosphaeria maculans JN3]	--	DNA binding	--	--
Pm_8948	Magnaporthe oryzae	Unknown	Poaceae, especially important on Oryzae	herb	Rice blast	Rice Blast	unaffected_pathogenicity	hypothetical protein LEMA_P069440.1 [Leptosphaeria maculans JN3]	--	DNA-binding transcription factor activity, RNA polymerase II-specific	--	--
Pm_8952	Cercospora nicotianae	Unknown	Numerous taxa in Solanaceae	xyloid	Leaf spot	Leaf Spot	reduced_virulence	putative o- protein [Neofusicoccum parvum UCRNP2]	--	methyltransferase activity	KOG3178, KOG3178, KOG3178, Hydroxyindole-O-methyltransferase and related SAM-dependent methyltransferases [General function prediction only].	--
Pm_8956	Botryotinia fuckeliana	Unknown	Various plant families	plants	Grey mould. Parasite or saprophyte	Gray Mould	reduced_virulence__unaffected_pathogenicity	hypothetical protein THITE_2124388 [Thielavia terrestris NRRL 8126]	--	integral component of membrane	KOG0254, KOG0254, KOG0254, Predicted transporter (major facilitator superfamily) [General function prediction only].	--
Pm_896	Cercospora nicotianae	Unknown	Numerous taxa in Solanaceae	xyloid	Leaf spot	Leaf Spot	unaffected_pathogenicity	major facilitator superfamily transporter [Pyrenophora seminiperda CCB06]	--	DNA-binding transcription factor activity, RNA polymerase II-specific	KOG0255, KOG0255, KOG0255, Synaptic vesicle transporter SVOP and related transporters (major facilitator superfamily) [General function prediction only].	--
Pm_8960	Magnaporthe oryzae	Unknown	Poaceae, especially important on Oryzae	herb	Rice blast	Rice Blast	reduced_virulence	hypothetical protein LEMA_P069460.1 [Leptosphaeria maculans JN3]	--	--	--	--
Pm_8964	Botryotinia fuckeliana	Unknown	Various plant families	plants	Grey mould. Parasite or saprophyte	Gray Mould	--	hypothetical protein LEMA_P069500.1 [Leptosphaeria maculans JN3]	--	--	--	--
Pm_8975	Magnaporthe grisea	Unknown	Digitaria (Poaceae)	herb	Leaf spot	Leaf Spot	--	predicted protein [Leptosphaeria maculans JN3]	--	--	--	--
Pm_8989	Mycosphaerella graminicola	SIMILARITY: Contains 1 SAM (sterile alpha motif) domain.	ID:PF00069; Description: Pkinase	ID:PF00536; Description: Pkinase	Triticum and possibly a few other grasses	herb	--	hypothetical protein SNOG_10238 [Parastagonospora nodorum SN15]	--	protein kinase activity	KOG0198, KOG0198, KOG0198, MEKK and related serine/threonine protein kinases [Signal transduction mechanisms].	--
Pm_8994	Botryotinia fuckeliana	SIMILARITY: Belongs to the major facilitator superfamily. Sugar transporter (TC 2.A.1.1) family.	Various plant families	plants	Grey mould. Parasite or saprophyte	Gray Mould	--	similar to sugar transporter [Leptosphaeria maculans JN3]	--	transporter activity	KOG0254, KOG0254, KOG0254, Predicted transporter (major facilitator superfamily) [General function prediction only].	--
Pm_9012	Botrytis elliptica	Unknown	liliaceous plants	herb	Streaking of lily leaves	Streaking Leaf	reduced_virulence	necrosis-and ethylene-inducing protein-like protein 1 precursor [Pyrenochaeta sp. DS3sAY3a]	--	--	--	--
Pm_9027	Cercospora zeae-maydis	Unknown	ID:PF03441; Description: DNA_photolyase	Zea mays (Poaceae)	herb	Gray leaf spot of corn	loss_of_pathogenicity	glycosyl hydrolase family 3 N terminal domain-containing [Pyrenophora seminiperda CCB06]	deoxyribodipyrimidine photo-lyase	hydrolase activity, hydrolyzing O-glycosyl compounds	KOG0133, KOG0133, KOG0133, Deoxyribodipyrimidine photolyase/cryptochrome [Replication, recombination and repair, Signal transduction mechanisms].	beta-glucosidase (EC 3.2.1.21); xylan 1,4-beta-xylosidase (EC 3.2.1.37); beta-N-acetylhexosaminidase (EC 3.2.1.52); glucan 1,3-beta-glucosidase (EC 3.2.1.58); glucan 1,4-beta-glucosidase (EC 3.2.1.74); exo-1,3-1,4-glucanase (EC 3.2.1.-); alphalpha-L-arabinofuranosidase (EC 3.2.1.55).
Pm_9055	Magnaporthe oryzae	FUNCTION: Required for the retention of luminal endoplasmic reticulum proteins. Determines the specificity of the luminal ER protein retention system. Also required for normal vesicular traffic through the Golgi (By similarity).	XP_365721.2, XM_365721.2	ID:PF00810; Description: ER_lumen_recept	Poaceae, especially important on Oryzae	herb	unaffected_pathogenicity	hypothetical protein LEMA_P068060.1 [Leptosphaeria maculans JN3]	--	protein retention in ER lumen	KOG3106, KOG3106, KOG3106, ER lumen protein retaining receptor [Intracellular trafficking, secretion, and vesicular transport].	--
Pm_9057	Ustilago maydis	Unknown	Euchlaena spp., Zea spp. (Poaceae)	herb	Smut. Corn smut	Smut	--	hypothetical protein BS50DRAFT_579922 [Corynespora cassiicola Philippines]	--	catalytic activity	KOG1577, KOG1577, KOG1577, Aldo/keto reductase family proteins [General function prediction only].	alpha-glucosidase (EC 3.2.1.20); alpha-1,3-glucosidase (EC 3.2.1.84); sucrase-isomaltase (EC 3.2.1.48) (EC 3.2.1.10); alpha-xylosidase (EC 3.2.1.-); alpha-glucan lyase (EC 4.2.2.13); isomaltosyltransferase (EC 2.4.1.-).
Pm_906	Magnaporthe oryzae	SIMILARITY: Contains 1 reverse transcriptase domain.	ID:PF00665; Description: Chromo	ID:PF00078; Description: rve	Poaceae, especially important on Oryzae	herb	--	hypothetical protein SETTUDRAFT_111999 [Exserohilum turcica Et28A]	--	nucleic acid binding	--	heparan beta-glucuronyltransferase (EC 2.4.1.225); xyloglucan beta-galactosyltransferase (EC 2.4.1.-); heparan synthase (EC 2.4.1.-); arabinan alphalpha-L-arabinosyltransferase (EC 2.4.2.-).
Pm_9062	Cochliobolus carbonum	Unknown	Corn, Zea mays, sometimes on Sorghum (Poaceae) and various other plant families	plants	Northern corn leaf spot, ear and kernel rot	Leaf Spot	reduced_virulence	hypothetical protein LEMA_P067960.1 [Leptosphaeria maculans JN3]	histone deacetylase 1/2	histone deacetylase activity	KOG1342, KOG1342, KOG1342, Histone deacetylase complex, catalytic component RPD3 [Chromatin structure and dynamics].	--
Pm_9067	Magnaporthe grisea	SIMILARITY: Belongs to the ABC transporter superfamily.	ID:PF00005; Description: ABC_membrane	Digitaria (Poaceae)	herb	Leaf spot	reduced_virulence	similar to vacuolar ABC heavy metal transporter (Hmt1) [Leptosphaeria maculans JN3]	--	ATP binding	KOG0056, KOG0056, KOG0056, Heavy metal exporter HMT1, ABC superfamily [Inorganic ion transport and metabolism].	sucrose synthase (EC 2.4.1.13); sucrose-phosphate synthase (EC 2.4.1.14); alpha-glucosyltransferase (EC 2.4.1.52); lipopolysaccharide N-acetylglucosaminyltransferase (EC 2.4.1.56); GDP-Man alpha-mannosyltransferase (EC 2.4.1.-); 1,2-diacylglycerol 3-glucosyltransferase (EC 2.4.1.157); diglucosyl diacylglycerol synthase (EC 2.4.1.208); digalactosyldiacylglycerol synthase (EC 2.4.1.141); trehalose …
Pm_9071	Magnaporthe oryzae	SIMILARITY: Contains 1 reverse transcriptase domain.	ID:PF00665; Description: Chromo	ID:PF00078; Description: rve	Poaceae, especially important on Oryzae	herb	--	hypothetical protein SETTUDRAFT_111999 [Exserohilum turcica Et28A]	--	nucleic acid binding	--	heparan beta-glucuronyltransferase (EC 2.4.1.225); xyloglucan beta-galactosyltransferase (EC 2.4.1.-); heparan synthase (EC 2.4.1.-); arabinan alphalpha-L-arabinosyltransferase (EC 2.4.2.-).
Pm_9074	Magnaporthe oryzae	SIMILARITY: Contains 1 reverse transcriptase domain.	ID:PF00665; Description: Chromo	ID:PF00078; Description: rve	Poaceae, especially important on Oryzae	herb	--	hypothetical protein SETTUDRAFT_111999 [Exserohilum turcica Et28A]	--	nucleic acid binding	--	heparan beta-glucuronyltransferase (EC 2.4.1.225); xyloglucan beta-galactosyltransferase (EC 2.4.1.-); heparan synthase (EC 2.4.1.-); arabinan alphalpha-L-arabinosyltransferase (EC 2.4.2.-).
Pm_910	Ustilago maydis	SIMILARITY: Belongs to the cyclin family.	ID:PF00134; Description: Cyclin_C	Euchlaena spp., Zea spp. (Poaceae)	herb	Smut. Corn smut	unaffected_pathogenicity__loss_of_pathogenicity	hypothetical protein LEMA_P115570.1 [Leptosphaeria maculans JN3]	--	nucleus	KOG0653, KOG0653, KOG0653, Cyclin B and related kinase-activating proteins [Cell cycle control, cell division, chromosome partitioning].	--
Pm_9119	Fusarium oxysporum	SIMILARITY: Contains 1 Zn(2)-C6 fungal-type DNA-binding domain.	ID:PF00172; Description: Fungal_trans	Multiple genera in multiple families	plants	Blights, wilts, rots of various sorts	lethal	hypothetical protein LEMA_P067510.1 [Leptosphaeria maculans JN3]	--	DNA-binding transcription factor activity, RNA polymerase II-specific	--	--
Pm_9129	Mycosphaerella graminicola	COFACTOR: Heme group (By similarity).	ID:PF00067; Description: p450	Triticum and possibly a few other grasses	herb	Leaf spot or speckled leaf blotch of wheat	reduced_virulence	cytochrome P450 [Stagonospora sp. SRC1lsM3a]	--	iron ion binding	KOG0157, KOG0157, KOG0157, Cytochrome P450 CYP4/CYP19/CYP26 subfamilies [Secondary metabolites biosynthesis, transport and catabolism, Lipid transport and metabolism].	--
Pm_9132	Phaeosphaeria nodorum	Unknown	Multiple genera of Poaceae and Blysmus compressus (Cyperaceae)	herb	Glume blotch of wheat and other grasses	Glume Blotch	unaffected_pathogenicity	similar to MFS peptide transporter Ptr2 [Leptosphaeria maculans JN3]	proton-dependent oligopeptide transporter, POT family	membrane	KOG1237, KOG1237, KOG1237, H+/oligopeptide symporter [Amino acid transport and metabolism].	--
[truncated: 95 more rows]
