# Supplementary material for: Genomic and Transcriptomic Survey Provides Insights into Molecular Basis of Pathogenicity of the Sunflower Pathogen Phoma macdonaldii
Source: J Fungi (Basel). 2023 Apr 27;9(5):520. doi: 10.3390/jof9050520 (PMC10218939; doi:10.3390/jof9050520)
Supplement: Supplementary file 1 [file jof-09-00520-s001.zip › Table S8.xlsx]

## Sheet: Table S8
Predicted secondary metabolites biosynthetic gene clusters in P. macdonaldii CXJ0811
Gene_ID	Cluster Number	Cluster Type	Nr_Description	KEGG_Definition	GO_terms	KOG_Description	CAZy_activities	PHI Phenotype	DFVF
									Description	Disease-Host	Disease-Hostkey	Disease	DiseaseKey
Pm_368	Cluster 1	NRPS-T1PKS	hypothetical protein AA0116_g1079 [Alternaria tenuissima]	--	DNA binding	--	--	unaffected_pathogenicity	SIMILARITY: Contains 1 Zn(2)-C6 fungal-type DNA-binding domain.	ID:PF00172; Description: Fungal_trans	Multiple genera in multiple families	plants	Blights, wilts, rots of various sorts
Pm_369	Cluster 1	NRPS-T1PKS	hypothetical protein LEMA_P033320.1 [Leptosphaeria maculans JN3]	pectate lyase	--	--	pectate lyase (EC 4.2.2.2); exo-pectate lyase (EC 4.2.2.9); pectin lyase (EC 4.2.2.10).	reduced_virulence__increased_virulence_(hypervirulence)	FUNCTION: Acts as a virulence factor active in plant tissue maceration.	SUBCELLULAR LOCATION: Secreted (Potential).	SIMILARITY: Belongs to the polysaccharide lyase 1 family.	Unknown	Unknown
Pm_370	Cluster 1	NRPS-T1PKS	hypothetical protein IQ07DRAFT_576704 [Pyrenochaeta sp. DS3sAY3a]	--	--	--	--	--	--	--	--	--	--
Pm_371	Cluster 1	NRPS-T1PKS	efflux pump protein [Pyrenochaeta sp. DS3sAY3a]	--	integral component of membrane	KOG0254, KOG0254, KOG0254, Predicted transporter (major facilitator superfamily) [General function prediction only].	--	unaffected_pathogenicity	Unknown	Various plant families	plants	Grey mould. Parasite or saprophyte	Gray Mould
Pm_372	Cluster 1	NRPS-T1PKS	hypothetical protein B5807_07199 [Epicoccum nigrum]	--	--	--	--	--	--	--	--	--	--
Pm_373	Cluster 1	NRPS-T1PKS	hypothetical protein LEMA_P033340.1 [Leptosphaeria maculans JN3]	--	--	--	--	--	Unknown	ID:PF00560; Description: FNIP	humans	vertebrata	leptomeningeal disease,occasional invasive candidal disease
Pm_374	Cluster 1	NRPS-T1PKS	monooxygenase, FAD binding domain cpaO [Cochliobolus pallescens]	--	FAD binding	KOG2614, KOG2614, KOG2614, Kynurenine 3-monooxygenase and related flavoprotein monooxygenases [Energy production and conversion, General function prediction only].	--	--	Unknown	ID:PF00891; Description: FAD_binding_3	Numerous taxa in Solanaceae	xyloid	Leaf spot
Pm_375	Cluster 1	NRPS-T1PKS	2OG-Fe(II) oxygenase [Pyrenophora tritici-repentis Pt-1C-BFP]	--	oxidoreductase activity	KOG0143, KOG0143, KOG0143, Iron/ascorbate family oxidoreductases [Secondary metabolites biosynthesis, transport and catabolism, General function prediction only].	--	--	--	--	--	--	--
Pm_376	Cluster 1	NRPS-T1PKS	PKS-NRPS hybrid cpaA [Cochliobolus pallescens]	--	catalytic activity	KOG1202, KOG1202, KOG1202, Animal-type fatty acid synthase and related proteins [Lipid transport and metabolism].	cellulose synthase (EC 2.4.1.12); chitin synthase (EC 2.4.1.16); dolichyl-phosphate beta-D-mannosyltransferase (EC 2.4.1.83); dolichyl-phosphate beta-glucosyltransferase (EC 2.4.1.117); N-acetylglucosaminyltransferase (EC 2.4.1.-); N-acetylgalactosaminyltransferase (EC 2.4.1.-); hyaluronan synthase (EC 2.4.1.212); chitin oligosaccharide synthase (EC 2.4.1.-); beta-1,3-glucan synthase (EC 2.4.1.34…	unaffected_pathogenicity	Unknown	ID:PF00501; Description: Acyl_transf_1	ID:PF00668; Description: AMP-binding	ID:PF00109; Description: Condensation	ID:PF02801; Description: ketoacyl-synt
Pm_377	Cluster 1	NRPS-T1PKS	oxidereductase, FAD binding domain cpaB [Cochliobolus pallescens]	--	oxidoreductase activity	--	nan	unaffected_pathogenicity	Unknown	Multiple genera of Poaceae and Blysmus compressus (Cyperaceae)	herb	Glume blotch of wheat and other grasses	Glume Blotch
Pm_378	Cluster 1	NRPS-T1PKS	P450 cpaC [Cochliobolus pallescens]	--	iron ion binding	KOG0157, KOG0157, KOG0157, Cytochrome P450 CYP4/CYP19/CYP26 subfamilies [Secondary metabolites biosynthesis, transport and catabolism, Lipid transport and metabolism].	--	--	--	--	--	--	--
Pm_379	Cluster 1	NRPS-T1PKS	transcription factor, DNA binding domain cpaD [Cochliobolus pallescens]	--	--	--	--	--	--	--	--	--	--
Pm_380	Cluster 1	NRPS-T1PKS	isoamyl alcohol oxidase, FAD binding domain cpaF [Cochliobolus pallescens]	--	oxidoreductase activity	--	nan	reduced_virulence	COFACTOR: Zinc (By similarity).	ID:PF00107; Description: ADH_N	Poaceae, especially important on Oryzae	herb	Rice blast
Pm_381	Cluster 1	NRPS-T1PKS	oxidereductase, NAD binding domain cpaG [Cochliobolus pallescens]	--	oxidoreductase activity	KOG2741, KOG2741, KOG2741, Dimeric dihydrodiol dehydrogenase [Carbohydrate transport and metabolism, Secondary metabolites biosynthesis, transport and catabolism].	--	--	--	--	--	--	--
Pm_382	Cluster 1	NRPS-T1PKS	hypothetical protein cpaH [Cochliobolus pallescens]	--	--	--	--	--	--	--	--	--	--
Pm_383	Cluster 1	NRPS-T1PKS	MFS transporter cpaI [Cochliobolus pallescens]	--	integral component of membrane	KOG0254, KOG0254, KOG0254, Predicted transporter (major facilitator superfamily) [General function prediction only].	--	loss_of_pathogenicity	SIMILARITY: Contains 1 Zn(2)-C6 fungal-type DNA-binding domain.	ID:PF00172; Description: Fungal_trans	Multiple genera in multiple families	plants	Blights, wilts, rots of various sorts
Pm_384	Cluster 1	NRPS-T1PKS	conserved hypothetical protein [Pyrenophora tritici-repentis Pt-1C-BFP]	--	--	KOG0725, KOG0725, KOG0725, Reductases with broad range of substrate specificities [General function prediction only].	--	--	--	--	--	--	--
Pm_829	Cluster 2	T1PKS	hypothetical protein LEMA_P038140.1 [Leptosphaeria maculans JN3]	--	--	--	--	--	--	--	--	--	--
Pm_830	Cluster 2	T1PKS	hypothetical protein LEMA_P038130.1 [Leptosphaeria maculans JN3]	--	oxidoreductase activity, acting on CH-OH group of donors	KOG1238, KOG1238, KOG1238, Glucose dehydrogenase/choline dehydrogenase/mandelonitrile lyase (GMC oxidoreductase family) [General function prediction only].	nan	--	COFACTOR: FAD (By similarity).	ID:PF05199; Description: GMC_oxred_C	ID:PF00732; Description: GMC_oxred_C	Euchlaena spp., Zea spp. (Poaceae)	herb
Pm_831	Cluster 2	T1PKS	hypothetical protein COCMIDRAFT_105064 [Bipolaris oryzae ATCC 44560]	--	--	--	--	--	--	--	--	--	--
Pm_832	Cluster 2	T1PKS	similar to Glutaredoxin domain protein [Leptosphaeria maculans JN3]	--	electron transfer activity	KOG1752, KOG1752, KOG1752, Glutaredoxin and related proteins [Posttranslational modification, protein turnover, chaperones].	--	--	CAUTION: The sequence shown here is derived from an EMBL/GenBank/DDBJ whole genome shotgun (WGS) entry which is preliminary data.	Isolated from a wide variety of substrates including humans	animals	invasive candidal disease	invasive candidal disease
Pm_833	Cluster 2	T1PKS	hypothetical protein LEMA_P038110.1 [Leptosphaeria maculans JN3]	--	--	--	--	--	--	--	--	--	--
Pm_834	Cluster 2	T1PKS	Compactin diketide synthase [Alternaria tenuissima]	--	catalytic activity	KOG1202, KOG1202, KOG1202, Animal-type fatty acid synthase and related proteins [Lipid transport and metabolism].	cellulose synthase (EC 2.4.1.12); chitin synthase (EC 2.4.1.16); dolichyl-phosphate beta-D-mannosyltransferase (EC 2.4.1.83); dolichyl-phosphate beta-glucosyltransferase (EC 2.4.1.117); N-acetylglucosaminyltransferase (EC 2.4.1.-); N-acetylgalactosaminyltransferase (EC 2.4.1.-); hyaluronan synthase (EC 2.4.1.212); chitin oligosaccharide synthase (EC 2.4.1.-); beta-1,3-glucan synthase (EC 2.4.1.34…	reduced_virulence	Unknown	ID:PF08240; Description: Acyl_transf_1	ID:PF00107; Description: ADH_N	ID:PF00109; Description: ADH_zinc_N	ID:PF02801; Description: ketoacyl-synt
Pm_835	Cluster 2	T1PKS	hypothetical protein AA0117_g8114 [Alternaria alternata]	--	monooxygenase activity	KOG0157, KOG0157, KOG0157, Cytochrome P450 CYP4/CYP19/CYP26 subfamilies [Secondary metabolites biosynthesis, transport and catabolism, Lipid transport and metabolism].	--	reduced_virulence	COFACTOR: Heme group (By similarity).	ID:PF00067; Description: p450	Triticum and possibly a few other grasses	herb	Leaf spot or speckled leaf blotch of wheat
Pm_836	Cluster 2	T1PKS	trichothecene C-15 hydroxylase [Alternaria alternata]	--	iron ion binding	KOG0157, KOG0157, KOG0157, Cytochrome P450 CYP4/CYP19/CYP26 subfamilies [Secondary metabolites biosynthesis, transport and catabolism, Lipid transport and metabolism].	--	--	--	--	--	--	--
Pm_837	Cluster 2	T1PKS	retinol dehydrogenase 12 [Alternaria alternata]	--	--	KOG1208, KOG1208, KOG1208, Dehydrogenases with different specificities (related to short-chain alcohol dehydrogenases) [Secondary metabolites biosynthesis, transport and catabolism].	--	reduced_virulence__unaffected_pathogenicity__increased_virulence_(hypervirulence)	--	--	--	--	--
Pm_838	Cluster 2	T1PKS	hypothetical protein SETTUDRAFT_33696 [Exserohilum turcica Et28A]	--	--	KOG1201, KOG1201, KOG1201, Hydroxysteroid 17-beta dehydrogenase 11 [Secondary metabolites biosynthesis, transport and catabolism].	--	reduced_virulence	--	--	--	--	--
Pm_839	Cluster 2	T1PKS	hypothetical protein SETTUDRAFT_155933 [Exserohilum turcica Et28A]	--	--	--	--	--	--	--	--	--	--
Pm_840	Cluster 2	T1PKS	hypothetical protein AA0112_g8385 [Alternaria arborescens]	--	oxidation-reduction process	--	--	--	--	--	--	--	--
Pm_841	Cluster 2	T1PKS	MFS general substrate transporter [Paraphaeosphaeria sporulosa]	--	integral component of membrane	KOG2533, KOG2533, KOG2533, Permease of the major facilitator superfamily [Carbohydrate transport and metabolism].	--	--	--	--	--	--	--
Pm_842	Cluster 2	T1PKS	similar to zinc-binding alcohol dehydrogenase [Leptosphaeria maculans JN3]	--	oxidoreductase activity	KOG1198, KOG1198, KOG1198, Zinc-binding oxidoreductase [Energy production and conversion, General function prediction only].	--	--	Unknown	ID:PF08240; Description: Acyl_transf_1	ID:PF00107; Description: ADH_N	ID:PF00109; Description: ADH_zinc_N	ID:PF02801; Description: ketoacyl-synt
Pm_843	Cluster 2	T1PKS	similar to fructosyl amino acid oxidasesarcosine oxidase [Leptosphaeria maculans JN3]	--	oxidoreductase activity	KOG2820, KOG2820, KOG2820, FAD-dependent oxidoreductase [General function prediction only].	--	--	--	--	--	--	--
Pm_863	Cluster 3	NRPS	hypothetical protein BP5553_03044 [Phialophora cf. hyalina BP 5553]	--	ATP binding	KOG0054, KOG0054, KOG0054, Multidrug resistance-associated protein/mitoxantrone resistance protein, ABC superfamily [Secondary metabolites biosynthesis, transport and catabolism].	--	reduced_virulence	SIMILARITY: Belongs to the ABC transporter superfamily.	ID:PF00005; Description: ABC_membrane	Isolated from a wide variety of substrates including humans	animals	invasive candidal disease
Pm_864	Cluster 3	NRPS	hypothetical protein BP5553_03043 [Phialophora cf. hyalina BP 5553]	--	integral component of membrane	--	--	--	--	--	--	--	--
Pm_865	Cluster 3	NRPS	hypothetical protein EPUL_005974, partial [Erysiphe pulchra]	--	--	KOG4366, KOG4366, KOG4366, Predicted thioesterase [General function prediction only].	--	--	--	--	--	--	--
Pm_866	Cluster 3	NRPS	hypothetical protein BP5553_03041 [Phialophora cf. hyalina BP 5553]	--	iron ion binding	KOG0156, KOG0156, KOG0156, Cytochrome P450 CYP2 subfamily [Secondary metabolites biosynthesis, transport and catabolism].	--	increased_virulence_(hypervirulence)__reduced_virulence	--	--	--	--	--
Pm_867	Cluster 3	NRPS	hypothetical protein BP5553_03038 [Phialophora cf. hyalina BP 5553]	fatty acid synthase subunit beta, fungi type	catalytic activity	KOG2926, KOG2926, KOG2926, Malonyl-CoA:ACP transacylase [Lipid transport and metabolism].	--	reduced_virulence	--	--	--	--	--
Pm_868	Cluster 3	NRPS	hypothetical protein BP5553_03037 [Phialophora cf. hyalina BP 5553]	--	catalytic activity	KOG1176, KOG1176, KOG1176, Acyl-CoA synthetase [Lipid transport and metabolism].	maltose-6-phosphate glucosidase (EC 3.2.1.122); alpha-glucosidase (EC 3.2.1.20); alpha-galactosidase (EC 3.2.1.22); 6-phospho-beta-glucosidase (EC 3.2.1.86); alpha-glucuronidase (EC 3.2.1.139).	reduced_virulence	Unknown	ID:PF00668; Description: AMP-binding	ID:PF00550; Description: Condensation	Plant	plants
Pm_869	Cluster 3	NRPS	Uncharacterized protein BP5553_03048 [Phialophora cf. hyalina BP 5553]	--	catalytic activity	KOG0975, KOG0975, KOG0975, Branched chain aminotransferase BCAT1, pyridoxal phosphate enzymes type IV superfamily [Amino acid transport and metabolism].	--	loss_of_pathogenicity	--	--	--	--	--
Pm_870	Cluster 3	NRPS	hypothetical protein BP5553_03047 [Phialophora cf. hyalina BP 5553]	--	catalytic activity	KOG1394, KOG1394, KOG1394, 3-oxoacyl-(acyl-carrier-protein) synthase (I and II) [Lipid transport and metabolism, Secondary metabolites biosynthesis, transport and catabolism].	--	loss_of_pathogenicity	--	--	--	--	--
Pm_871	Cluster 3	NRPS	aldehyde dehydrogenase mitochondrial precursor [Pyrenochaeta sp. DS3sAY3a]	--	oxidoreductase activity	KOG2450, KOG2450, KOG2450, Aldehyde dehydrogenase [Energy production and conversion].	--	reduced_virulence	--	--	--	--	--
Pm_872	Cluster 3	NRPS	alcohol dehydrogenase [Hyaloscypha variabilis F]	--	oxidoreductase activity	KOG0023, KOG0023, KOG0023, Alcohol dehydrogenase, class V [Secondary metabolites biosynthesis, transport and catabolism].	--	unaffected_pathogenicity	COFACTOR: Zinc (By similarity).	ID:PF00107; Description: ADH_N	Poaceae, especially important on Oryzae	herb	Rice blast
Pm_873	Cluster 3	NRPS	epoxide hydrolase [Hyaloscypha variabilis F]	--	catalytic activity	KOG4178, KOG4178, KOG4178, Soluble epoxide hydrolase [Lipid transport and metabolism].	lipopolysaccharide alpha-1,3-galactosyltransferase (EC 2.4.1.44); UDP-Glc: (glucosyl)lipopolysaccharide alpha-1,2-glucosyltransferase (EC 2.4.1.-); lipopolysaccharide glucosyltransferase 1 (EC 2.4.1.58); glycogenin glucosyltransferase (EC 2.4.1.186); inositol 1-alpha-galactosyltransferase (galactinol synthase) (EC 2.4.1.123); homogalacturonan alpha-1,4-galacturonosyltransferase (EC 2.4.1.43); UDP…	--	--	--	--	--	--
Pm_874	Cluster 3	NRPS	FAD-binding domain-containing protein [Pyrenochaeta sp. DS3sAY3a]	--	FAD binding	KOG2614, KOG2614, KOG2614, Kynurenine 3-monooxygenase and related flavoprotein monooxygenases [Energy production and conversion, General function prediction only].	--	reduced_virulence	Unknown	ID:PF00891; Description: FAD_binding_3	Numerous taxa in Solanaceae	xyloid	Leaf spot
Pm_875	Cluster 3	NRPS	hypothetical protein IQ07DRAFT_531946 [Pyrenochaeta sp. DS3sAY3a]	--	DNA binding	--	--	--	--	--	--	--	--
Pm_1030	Cluster 4	terpene	similar to acid phosphatase [Leptosphaeria maculans JN3]	--	phosphatase activity	KOG1382, KOG1382, KOG1382, Multiple inositol polyphosphate phosphatase [General function prediction only].	--	unaffected_pathogenicity	--	--	--	--	--
Pm_1031	Cluster 4	terpene	phytoene dehydrogenase [Stemphylium lycopersici]	phytoene desaturase (3,4-didehydrolycopene-forming)	carotenoid biosynthetic process	KOG4254, KOG4254, KOG4254, Phytoene desaturase [Coenzyme transport and metabolism].	--	--	--	--	--	--	--
Pm_1032	Cluster 4	terpene	hypothetical protein LEMA_P114110.1 [Leptosphaeria maculans JN3]	--	ion channel activity	--	--	--	--	--	--	--	--
Pm_1033	Cluster 4	terpene	similar to putative carotenoid oxygenase [Leptosphaeria maculans JN3]	--	oxidoreductase activity, acting on single donors with incorporation of molecular oxygen, incorporation of two atoms of oxygen	KOG1285, KOG1285, KOG1285, Beta, beta-carotene 15,15'-dioxygenase and related enzymes [Secondary metabolites biosynthesis, transport and catabolism].	--	--	--	--	--	--	--
Pm_1034	Cluster 4	terpene	similar to phytoene synthase/lycopene cyclase [Leptosphaeria maculans JN3]	--	farnesyl-diphosphate farnesyltransferase activity	KOG1459, KOG1459, KOG1459, Squalene synthetase [Lipid transport and metabolism].	--	--	--	--	--	--	--
Pm_1035	Cluster 4	terpene	similar to phosphatidylinositol N-acetylglucosaminyltransferase subunit C [Leptosphaeria maculans JN3]	--	GPI anchor biosynthetic process	KOG3059, KOG3059, KOG3059, N-acetylglucosaminyltransferase complex, subunit PIG-C/GPI2, required for phosphatidylinositol biosynthesis [Lipid transport and metabolism].	Modules of approx. 40 residues. The chitin-binding function has been demonstrated in many cases. These modules are found attached to a number of chitinase catalytic domains, but also in non-catalytic proteins either in isolation or as multiple repeats.	--	--	--	--	--	--
Pm_1036	Cluster 4	terpene	predicted protein [Leptosphaeria maculans JN3]	--	--	--	--	--	--	--	--	--	--
Pm_1037	Cluster 4	terpene	hypothetical protein LEMA_P114060.1 [Leptosphaeria maculans JN3]	--	calcium ion binding	KOG0819, KOG0819, KOG0819, Annexin [Intracellular trafficking, secretion, and vesicular transport].	--	--	--	--	--	--	--
Pm_1038	Cluster 4	terpene	hypothetical protein LEMA_P114050.1 [Leptosphaeria maculans JN3]	--	DNA binding	KOG0852, KOG0852, KOG0852, Alkyl hydroperoxide reductase, thiol specific antioxidant and related enzymes [Posttranslational modification, protein turnover, chaperones].	--	loss_of_pathogenicity	--	--	--	--	--
Pm_1195	Cluster 5	terpene	similar to 26S proteasome non-ATPase regulatory subunit 12 [Leptosphaeria maculans JN3]	26S proteasome regulatory subunit N5	--	KOG1498, KOG1498, KOG1498, 26S proteasome regulatory complex, subunit RPN5/PSMD12 [Posttranslational modification, protein turnover, chaperones].	--	--	--	--	--	--	--
Pm_1196	Cluster 5	terpene	hypothetical protein LEMA_P118620.1 [Leptosphaeria maculans JN3]	--	--	KOG0895, KOG0895, KOG0895, Ubiquitin-conjugating enzyme [Posttranslational modification, protein turnover, chaperones].	--	--	--	--	--	--	--
Pm_1197	Cluster 5	terpene	hypothetical protein PTT_14324 [Pyrenophora teres f. teres 0-1]	DnaJ homolog subfamily B member 4	--	KOG0691, KOG0691, KOG0691, Molecular chaperone (DnaJ superfamily) [Posttranslational modification, protein turnover, chaperones].	--	loss_of_pathogenicity	--	--	--	--	--
Pm_1198	Cluster 5	terpene	hypothetical protein LEMA_P118640.1 [Leptosphaeria maculans JN3]	translation initiation factor 4E	RNA binding	KOG1670, KOG1670, KOG1670, Translation initiation factor 4F, cap-binding subunit (eIF-4E) and related cap-binding proteins [Translation, ribosomal structure and biogenesis].	--	--	--	--	--	--	--
Pm_1199	Cluster 5	terpene	similar to Farnesyl-diphosphate farnesyl transferase (squalene synthase) [Leptosphaeria maculans JN3]	--	farnesyl-diphosphate farnesyltransferase activity	KOG1459, KOG1459, KOG1459, Squalene synthetase [Lipid transport and metabolism].	--	--	--	--	--	--	--
Pm_1200	Cluster 5	terpene	similar to tyrosyl-tRNA synthetase [Leptosphaeria maculans JN3]	--	nucleotide binding	KOG2623, KOG2623, KOG2623, Tyrosyl-tRNA synthetase [Translation, ribosomal structure and biogenesis].	--	--	CAUTION: The sequence shown here is derived from an EMBL/GenBank/DDBJ whole genome shotgun (WGS) entry which is preliminary data.	Isolated from a wide variety of substrates including humans	animals	invasive candidal disease	invasive candidal disease
Pm_1201	Cluster 5	terpene	similar to raffinose synthase protein Sip1 [Leptosphaeria maculans JN3]	--	catalytic activity	--	alpha-galactosidase (EC 3.2.1.22); alpha-N-acetylgalactosaminidase (EC 3.2.1.49); stachyose synthase (EC 2.4.1.67); raffinose synthase (EC 2.4.1.82)	--	--	--	--	--	--
Pm_1202	Cluster 5	terpene	predicted protein [Leptosphaeria maculans JN3]	--	--	--	--	--	--	--	--	--	--
Pm_1247	Cluster 6	NRPS	similar to oxidoreductase [Leptosphaeria maculans JN3]	3-hydroxyisobutyrate dehydrogenase	oxidoreductase activity	KOG0409, KOG0409, KOG0409, Predicted dehydrogenase [General function prediction only].	--	--	--	--	--	--	--
Pm_1248	Cluster 6	NRPS	hypothetical protein LEMA_P120630.1 [Leptosphaeria maculans JN3]	--	--	--	nan	effector_(plant_avirulence_determinant)	--	--	--	--	--
Pm_1249	Cluster 6	NRPS	similar to MIND kinetochore complex component Nnf1 [Leptosphaeria maculans JN3]	--	nuclear MIS12/MIND complex	--	--	--	--	--	--	--	--
Pm_1250	Cluster 6	NRPS	hypothetical protein LEMA_P120610.1 [Leptosphaeria maculans JN3]	--	--	--	--	--	--	--	--	--	--
Pm_1251	Cluster 6	NRPS	response to oxidative stress [Alternaria alternata]	--	--	--	--	--	--	--	--	--	--
Pm_1252	Cluster 6	NRPS	similar to siderophore iron transporter mirB [Leptosphaeria maculans JN3]	--	integral component of membrane	KOG0254, KOG0254, KOG0254, Predicted transporter (major facilitator superfamily) [General function prediction only].	--	--	Unknown	ID:PF00096; Description: STE	humans	vertebrata	cryptococcosis
Pm_1253	Cluster 6	NRPS	similar to transferase family protein [Leptosphaeria maculans JN3]	--	catalytic activity	KOG1176, KOG1176, KOG1176, Acyl-CoA synthetase [Lipid transport and metabolism].	chitinase (EC 3.2.1.14); endo-beta-N-acetylglucosaminidase (EC 3.2.1.96); xylanase inhibitor; concanavalin B; narbonin	unaffected_pathogenicity	--	--	--	--	--
Pm_1254	Cluster 6	NRPS	hypothetical protein LEMA_P012380.1 [Leptosphaeria maculans JN3]	--	--	--	--	unaffected_pathogenicity__chemistry_target:_sensitivity_to_chemical	Unknown	ID:PF00005; Description: ABC2_membrane	ID:PF05141; Description: ABC_tran	ID:PF06422; Description: DIT1_PvcA	Triticum and possibly a few other grasses
Pm_1255	Cluster 6	NRPS	--	--	--	--	--	--	--	--	--	--	--
Pm_1256	Cluster 6	NRPS	similar to glycosyl hydrolase [Leptosphaeria maculans JN3]	3-methylcrotonyl-CoA carboxylase beta subunit	catalytic activity	--	alpha-1,6-mannanase (EC 3.2.1.101)	--	--	--	--	--	--
Pm_1257	Cluster 6	NRPS	similar to methylcrotonoyl-CoA carboxylase subunit beta [Leptosphaeria maculans JN3]	3-methylcrotonyl-CoA carboxylase beta subunit	ligase activity	KOG0540, KOG0540, KOG0540, 3-Methylcrotonyl-CoA carboxylase, non-biotin containing subunit/Acetyl-CoA carboxylase carboxyl transferase, subunit beta [Amino acid transport and metabolism, Lipid transport and metabolism].	--	--	--	--	--	--	--
Pm_1258	Cluster 6	NRPS	meiotically up-regulated gene 182 protein [Stagonospora sp. SRC1lsM3a]	NAD(P)H-hydrate epimerase	--	KOG2585, KOG2585, KOG2585, Uncharacterized conserved protein [Function unknown].	--	--	--	--	--	--	--
Pm_1259	Cluster 6	NRPS	mitochondrial 37S ribosomal protein MRPS16 [Pyrenophora tritici-repentis Pt-1C-BFP]	small subunit ribosomal protein S16	structural constituent of ribosome	KOG3419, KOG3419, KOG3419, Mitochondrial/chloroplast ribosomal protein S16 [Translation, ribosomal structure and biogenesis].	--	--	--	--	--	--	--
Pm_1260	Cluster 6	NRPS	similar to WD repeat domain phosphoinositide-interacting protein 3 [Leptosphaeria maculans JN3]	--	protein binding	KOG2111, KOG2111, KOG2111, Uncharacterized conserved protein, contains WD40 repeats [Function unknown].	--	--	--	--	--	--	--
Pm_1468	Cluster 7	NRPS	hypothetical protein LEMA_P008980.1 [Leptosphaeria maculans JN3]	--	--	--	--	--	--	--	--	--	--
Pm_1469	Cluster 7	NRPS	similar to MFS transporter [Leptosphaeria maculans JN3]	--	transporter activity	KOG2816, KOG2816, KOG2816, Predicted transporter ADD1 (major facilitator superfamily) [General function prediction only].	--	--	--	--	--	--	--
Pm_1470	Cluster 7	NRPS	hypothetical protein SNOG_14839 [Parastagonospora nodorum SN15]	--	--	--	--	--	--	--	--	--	--
Pm_1471	Cluster 7	NRPS	similar to ABC multidrug transporter [Leptosphaeria maculans JN3]	--	ATP binding	KOG0054, KOG0054, KOG0054, Multidrug resistance-associated protein/mitoxantrone resistance protein, ABC superfamily [Secondary metabolites biosynthesis, transport and catabolism].	--	reduced_virulence	--	--	--	--	--
Pm_1472	Cluster 7	NRPS	similar to nonribosomal peptide synthase [Leptosphaeria maculans JN3]	--	catalytic activity	KOG1176, KOG1176, KOG1176, Acyl-CoA synthetase [Lipid transport and metabolism].	cellulose synthase (EC 2.4.1.12); chitin synthase (EC 2.4.1.16); dolichyl-phosphate beta-D-mannosyltransferase (EC 2.4.1.83); dolichyl-phosphate beta-glucosyltransferase (EC 2.4.1.117); N-acetylglucosaminyltransferase (EC 2.4.1.-); N-acetylgalactosaminyltransferase (EC 2.4.1.-); hyaluronan synthase (EC 2.4.1.212); chitin oligosaccharide synthase (EC 2.4.1.-); beta-1,3-glucan synthase (EC 2.4.1.34…	reduced_virulence	Unknown	Digitaria (Poaceae)	herb	Leaf spot	Leaf Spot
Pm_1473	Cluster 7	NRPS	hypothetical protein SNOG_02628 [Parastagonospora nodorum SN15]	--	--	--	--	--	--	--	--	--	--
Pm_1474	Cluster 7	NRPS	similar to rhamnogalacturonate lyase [Leptosphaeria maculans JN3]	--	catalytic activity	KOG0417, KOG0417, KOG0417, Ubiquitin-protein ligase [Posttranslational modification, protein turnover, chaperones].	rhamnogalacturonan lyase (EC 4.2.2.-).	--	--	--	--	--	--
Pm_1475	Cluster 7	NRPS	similar to urea active transporter [Leptosphaeria maculans JN3]	--	membrane	KOG2348, KOG2348, KOG2348, Urea transporter [Amino acid transport and metabolism].	--	--	--	--	--	--	--
Pm_1476	Cluster 7	NRPS	--	--	--	--	--	--	--	--	--	--	--
Pm_1477	Cluster 7	NRPS	hypothetical protein A1F95_07791 [Pyrenophora tritici-repentis]	--	--	--	--	--	--	--	--	--	--
Pm_1478	Cluster 7	NRPS	similar to cytochrome P450 [Leptosphaeria maculans JN3]	--	monooxygenase activity	KOG0684, KOG0684, KOG0684, Cytochrome P450 [Secondary metabolites biosynthesis, transport and catabolism].	--	--	--	--	--	--	--
Pm_1479	Cluster 7	NRPS	--	--	--	--	--	--	--	--	--	--	--
Pm_1740	Cluster 8	NRPS	long-chain fatty acid transporter-like protein [Pyrenochaeta sp. DS3sAY3a]	--	catalytic activity	KOG1179, KOG1179, KOG1179, Very long-chain acyl-CoA synthetase/fatty acid transporter [Lipid transport and metabolism].	--	--	--	--	--	--	--
Pm_1741	Cluster 8	NRPS	similar to zinc finger protein RTS2 [Leptosphaeria maculans JN3]	DNA/RNA-binding protein KIN17	--	KOG2837, KOG2837, KOG2837, Protein containing a U1-type Zn-finger and implicated in RNA splicing or processing [RNA processing and modification].	--	unaffected_pathogenicity	--	--	--	--	--
Pm_1742	Cluster 8	NRPS	hypothetical protein LEMA_P053250.1 [Leptosphaeria maculans JN3]	pre-mRNA-splicing factor SYF2	--	KOG2609, KOG2609, KOG2609, Cyclin D-interacting protein GCIP [Cell cycle control, cell division, chromosome partitioning, RNA processing and modification].	--	--	--	--	--	--	--
Pm_1743	Cluster 8	NRPS	similar to pre-rRNA-processing protein esf2 [Leptosphaeria maculans JN3]	ESF2/ABP1 family protein	nucleic acid binding	KOG3152, KOG3152, KOG3152, TBP-binding protein, activator of basal transcription (contains rrm motif) [Transcription].	--	--	--	--	--	--	--
Pm_1744	Cluster 8	NRPS	hypothetical protein LEMA_P053270.1 [Leptosphaeria maculans JN3]	--	--	KOG3869, KOG3869, KOG3869, Uncharacterized conserved protein [Function unknown].	--	--	--	--	--	--	--
Pm_1745	Cluster 8	NRPS	hypothetical protein LEMA_P053280.1 [Leptosphaeria maculans JN3]	--	--	--	--	--	Unknown	Digitaria (Poaceae)	herb	Leaf spot	Leaf Spot
Pm_1746	Cluster 8	NRPS	hypothetical protein LEMA_P053290.1 [Leptosphaeria maculans JN3]	--	iron ion binding	KOG0157, KOG0157, KOG0157, Cytochrome P450 CYP4/CYP19/CYP26 subfamilies [Secondary metabolites biosynthesis, transport and catabolism, Lipid transport and metabolism].	--	reduced_virulence	COFACTOR: Heme group (By similarity).	ID:PF00067; Description: p450	Triticum and possibly a few other grasses	herb	Leaf spot or speckled leaf blotch of wheat
Pm_1747	Cluster 8	NRPS	hypothetical protein AA0112_g8313 [Alternaria arborescens]	--	--	--	--	--	--	--	--	--	--
Pm_1748	Cluster 8	NRPS	hypothetical protein AA0112_g8313 [Alternaria arborescens]	--	--	--	--	--	--	--	--	--	--
Pm_1749	Cluster 8	NRPS	--	--	--	--	--	--	--	--	--	--	--
Pm_1750	Cluster 8	NRPS	hypothetical protein IQ07DRAFT_599716 [Pyrenochaeta sp. DS3sAY3a]	--	--	--	--	--	--	--	--	--	--
Pm_1751	Cluster 8	NRPS	similar to non-ribosomal peptide synthetase [Leptosphaeria maculans JN3]	--	catalytic activity	KOG1176, KOG1176, KOG1176, Acyl-CoA synthetase [Lipid transport and metabolism].	cellulose synthase (EC 2.4.1.12); chitin synthase (EC 2.4.1.16); dolichyl-phosphate beta-D-mannosyltransferase (EC 2.4.1.83); dolichyl-phosphate beta-glucosyltransferase (EC 2.4.1.117); N-acetylglucosaminyltransferase (EC 2.4.1.-); N-acetylgalactosaminyltransferase (EC 2.4.1.-); hyaluronan synthase (EC 2.4.1.212); chitin oligosaccharide synthase (EC 2.4.1.-); beta-1,3-glucan synthase (EC 2.4.1.34…	reduced_virulence	Unknown	ID:PF00501; Description: Acyl_transf_1	ID:PF00668; Description: AMP-binding	ID:PF00109; Description: Condensation	ID:PF02801; Description: ketoacyl-synt
Pm_1752	Cluster 8	NRPS	hypothetical protein LEMA_P051060.1 [Leptosphaeria maculans JN3]	--	nucleosome	KOG2566, KOG2566, KOG2566, Beta-glucocerebrosidase [Carbohydrate transport and metabolism].	glucosylceramidase (EC 3.2.1.45); beta-1,6-glucanase (EC 3.2.1.75); beta-xylosidase (EC 3.2.1.37); beta-fucosidase (EC 3.2.1.38); beta-glucosidase (3.2.1.21); endo-beta-1,6-galactanase (EC:3.2.1.164)	unaffected_pathogenicity__reduced_virulence	Unknown	Numerous taxa in Solanaceae	xyloid	Leaf spot	Leaf Spot
Pm_1753	Cluster 8	NRPS	similar to protein kinase C [Leptosphaeria maculans JN3]	classical protein kinase C alpha type	protein kinase activity	KOG0694, KOG0694, KOG0694, Serine/threonine protein kinase [Signal transduction mechanisms].	Modules of approx. 100 residues and which are found in a large number of bacterial enzymes. The cellulose-binding function has been demonstrated in many cases. Several of these modules have been shown to also bind chitin or xylan.	lethal	CATALYTIC ACTIVITY: ATP + a protein = ADP + a phosphoprotein.	15123810	XP_720953.1, XM_715860.1, XP_721075.1, XM_715982.1	ID:PF00069; Description: Pkinase	ID:PF00433; Description: Pkinase
Pm_1754	Cluster 8	NRPS	predicted protein [Leptosphaeria maculans JN3]	--	--	--	--	--	--	--	--	--	--
Pm_1816	Cluster 9	T1PKS	mitochondrial import inner membrane translocase subunit tim14 [Stemphylium lycopersici]	--	--	KOG0723, KOG0723, KOG0723, Molecular chaperone (DnaJ superfamily) [Posttranslational modification, protein turnover, chaperones].	--	--	--	--	--	--	--
Pm_1817	Cluster 9	T1PKS	hypothetical protein IQ07DRAFT_685571 [Pyrenochaeta sp. DS3sAY3a]	large subunit ribosomal protein L24e	--	KOG1723, KOG1723, KOG1723, 60s ribosomal protein L30 isolog [Translation, ribosomal structure and biogenesis].	--	--	--	--	--	--	--
Pm_1818	Cluster 9	T1PKS	--	--	--	--	--	--	--	--	--	--	--
Pm_1819	Cluster 9	T1PKS	hypothetical protein LEMA_P017390.1 [Leptosphaeria maculans JN3]	--	catalytic activity	--	--	--	--	--	--	--	--
Pm_1820	Cluster 9	T1PKS	hypothetical protein LEMA_P017380.1 [Leptosphaeria maculans JN3]	--	RNA binding	KOG3013, KOG3013, KOG3013, Exosomal 3'-5' exoribonuclease complex, subunit Rrp4 [RNA processing and modification].	--	--	--	--	--	--	--
Pm_1821	Cluster 9	T1PKS	hypothetical protein LEMA_P017370.1 [Leptosphaeria maculans JN3]	--	--	--	--	reduced_virulence	--	--	--	--	--
Pm_1822	Cluster 9	T1PKS	uncharacterized protein ARMOST_13362 [Armillaria ostoyae]	--	tryptophan catabolic process to kynurenine	--	--	--	--	--	--	--	--
Pm_1823	Cluster 9	T1PKS	hypothetical protein COCMIDRAFT_36906 [Bipolaris oryzae ATCC 44560]	--	--	KOG4831, KOG4831, KOG4831, Unnamed protein [Function unknown].	--	--	--	--	--	--	--
Pm_1824	Cluster 9	T1PKS	hypothetical protein COCC4DRAFT_160480 [Bipolaris maydis ATCC 48331]	--	--	KOG3290, KOG3290, KOG3290, Peroxisomal phytanoyl-CoA hydroxylase [Lipid transport and metabolism].	nan	--	--	--	--	--	--
Pm_1825	Cluster 9	T1PKS	similar to polyketide synthase [Leptosphaeria maculans JN3]	--	catalytic activity	KOG1202, KOG1202, KOG1202, Animal-type fatty acid synthase and related proteins [Lipid transport and metabolism].	cellulose synthase (EC 2.4.1.12); chitin synthase (EC 2.4.1.16); dolichyl-phosphate beta-D-mannosyltransferase (EC 2.4.1.83); dolichyl-phosphate beta-glucosyltransferase (EC 2.4.1.117); N-acetylglucosaminyltransferase (EC 2.4.1.-); N-acetylgalactosaminyltransferase (EC 2.4.1.-); hyaluronan synthase (EC 2.4.1.212); chitin oligosaccharide synthase (EC 2.4.1.-); beta-1,3-glucan synthase (EC 2.4.1.34…	reduced_virulence	Unknown	ID:PF08240; Description: Acyl_transf_1	ID:PF00107; Description: ADH_N	ID:PF00109; Description: ADH_zinc_N	ID:PF02801; Description: ketoacyl-synt
Pm_1826	Cluster 9	T1PKS	hypothetical protein LEMA_P017250.1 [Leptosphaeria maculans JN3]	--	--	--	--	--	--	--	--	--	--
Pm_1827	Cluster 9	T1PKS	hypothetical protein LEMA_P017260.1 [Leptosphaeria maculans JN3]	--	--	KOG4635, KOG4635, KOG4635, Vacuolar import and degradation protein [Intracellular trafficking, secretion, and vesicular transport].	--	--	--	--	--	--	--
Pm_1828	Cluster 9	T1PKS	NADH:ubiquinone oxidoreductase 11.5kD subunit [Alternaria alternata]	NADH dehydrogenase (ubiquinone) Fe-S protein 5	--	--	--	--	--	--	--	--	--
Pm_1829	Cluster 9	T1PKS	hypothetical protein LEMA_P017230.1 [Leptosphaeria maculans JN3]	--	DNA-binding transcription factor activity	KOG2294, KOG2294, KOG2294, Transcription factor of the Forkhead/HNF3 family [Transcription].	--	unaffected_pathogenicity	SIMILARITY: Contains 1 fork-head DNA-binding domain.	ID:PF00498; Description: FHA	ID:PF00250; Description: FHA	Isolated from a wide variety of substrates including humans	animals
Pm_1830	Cluster 9	T1PKS	beta-glucosidase-like protein [Pyrenochaeta sp. DS3sAY3a]	beta-glucosidase	hydrolase activity, hydrolyzing O-glycosyl compounds	--	beta-glucosidase (EC 3.2.1.21); xylan 1,4-beta-xylosidase (EC 3.2.1.37); beta-N-acetylhexosaminidase (EC 3.2.1.52); glucan 1,3-beta-glucosidase (EC 3.2.1.58); glucan 1,4-beta-glucosidase (EC 3.2.1.74); exo-1,3-1,4-glucanase (EC 3.2.1.-); alphalpha-L-arabinofuranosidase (EC 3.2.1.55).	unaffected_pathogenicity__loss_of_pathogenicity	--	--	--	--	--
Pm_1851	Cluster 10	NRPS-T1PKS	short-chain dehydrogenase reductase sdr [Pyrenophora seminiperda CCB06]	--	oxidoreductase activity	KOG0725, KOG0725, KOG0725, Reductases with broad range of substrate specificities [General function prediction only].	--	--	Unknown	ID:PF00271; Description: Bromodomain	ID:PF07529; Description: Helicase_C	ID:PF00176; Description: HSA	Isolated from a wide variety of substrates including humans
Pm_1852	Cluster 10	NRPS-T1PKS	Formyltetrahydrofolate deformylase [Stagonospora sp. SRC1lsM3a]	formyltetrahydrofolate deformylase	'de novo' IMP biosynthetic process	KOG3076, KOG3076, KOG3076, 5'-phosphoribosylglycinamide formyltransferase [Carbohydrate transport and metabolism].	--	--	--	--	--	--	--
Pm_1853	Cluster 10	NRPS-T1PKS	hypothetical protein AALT_g3241 [Alternaria alternata]	--	--	--	--	--	--	--	--	--	--
Pm_1854	Cluster 10	NRPS-T1PKS	carbohydrate esterase family 5 protein [Stemphylium lycopersici]	--	hydrolase activity	--	acetyl xylan esterase (EC 3.1.1.72); cutinase (EC 3.1.1.74)	--	--	--	--	--	--
Pm_1855	Cluster 10	NRPS-T1PKS	hypothetical protein AALT_g6975 [Alternaria alternata]	--	--	--	--	--	--	--	--	--	--
Pm_1856	Cluster 10	NRPS-T1PKS	hypothetical protein CGLO_09115 [Colletotrichum gloeosporioides Cg-14]	--	--	--	--	--	--	--	--	--	--
Pm_1857	Cluster 10	NRPS-T1PKS	hypothetical protein AA0111_g11711 [Alternaria arborescens]	--	--	KOG1208, KOG1208, KOG1208, Dehydrogenases with different specificities (related to short-chain alcohol dehydrogenases) [Secondary metabolites biosynthesis, transport and catabolism].	--	--	--	--	--	--	--
Pm_1858	Cluster 10	NRPS-T1PKS	hypothetical protein AA0114_g3772 [Alternaria tenuissima]	--	--	--	--	--	--	--	--	--	--
Pm_1859	Cluster 10	NRPS-T1PKS	GRH1, Peripheral Golgi membrane protein [Pyrenophora tritici-repentis]	--	catalytic activity	KOG1202, KOG1202, KOG1202, Animal-type fatty acid synthase and related proteins [Lipid transport and metabolism].	cellulose synthase (EC 2.4.1.12); chitin synthase (EC 2.4.1.16); dolichyl-phosphate beta-D-mannosyltransferase (EC 2.4.1.83); dolichyl-phosphate beta-glucosyltransferase (EC 2.4.1.117); N-acetylglucosaminyltransferase (EC 2.4.1.-); N-acetylgalactosaminyltransferase (EC 2.4.1.-); hyaluronan synthase (EC 2.4.1.212); chitin oligosaccharide synthase (EC 2.4.1.-); beta-1,3-glucan synthase (EC 2.4.1.34…	unaffected_pathogenicity	Unknown	ID:PF00109; Description: Acyl_transf_1	ID:PF02801; Description: ketoacyl-synt	ID:PF00550; Description: Ketoacyl-synt_C	ID:PF00975; Description: PP-binding
Pm_1860	Cluster 10	NRPS-T1PKS	conserved hypothetical protein [Pyrenophora tritici-repentis Pt-1C-BFP]	--	catalytic activity	KOG1176, KOG1176, KOG1176, Acyl-CoA synthetase [Lipid transport and metabolism].	chitinase (EC 3.2.1.14); endo-beta-N-acetylglucosaminidase (EC 3.2.1.96); xylanase inhibitor; concanavalin B; narbonin	unaffected_pathogenicity	Unknown	Various plant families	plants	Grey mould. Parasite or saprophyte	Gray Mould
Pm_1861	Cluster 10	NRPS-T1PKS	UbiH, 2-polyprenyl-6-methoxyphenol hydroxylase and related FAD-dependent oxidoreductase [Pyrenophora tritici-repentis]	--	FAD binding	--	--	--	--	--	--	--	--
Pm_1862	Cluster 10	NRPS-T1PKS	O-methyltransferase A [Pyrenophora tritici-repentis Pt-1C-BFP]	--	methyltransferase activity	KOG3178, KOG3178, KOG3178, Hydroxyindole-O-methyltransferase and related SAM-dependent methyltransferases [General function prediction only].	--	reduced_virulence	Unknown	Numerous taxa in Solanaceae	xyloid	Leaf spot	Leaf Spot
Pm_1863	Cluster 10	NRPS-T1PKS	3-oxoacyl-(acyl-carrier-protein) reductase [Pyrenophora tritici-repentis Pt-1C-BFP]	--	--	KOG1205, KOG1205, KOG1205, Predicted dehydrogenase [Secondary metabolites biosynthesis, transport and catabolism].	--	--	FUNCTION: Catalyzes the hydrolysis of cutin, a polyester that forms the structure of plant cuticle. Allows pathogenic fungi to penetrate through the cuticular barrier into the host plant during the initial stage of the fungal infection (By similarity).	11929215	Unknown	ID:PF01083; Description: Cutinase	Rosaceae, primarily Prunus spp., also Pomoideae including apple (Malus) and pear (Pyrus). Reported on Vitis vinifera (Vitaceae)
Pm_1864	Cluster 10	NRPS-T1PKS	ProP, Permease major facilitator superfamily [Pyrenophora tritici-repentis]	--	integral component of membrane	KOG0254, KOG0254, KOG0254, Predicted transporter (major facilitator superfamily) [General function prediction only].	--	reduced_virulence__unaffected_pathogenicity	SIMILARITY: Belongs to the major facilitator superfamily. Sugar transporter (TC 2.A.1.1) family.	Various plant families	plants	Grey mould. Parasite or saprophyte	Gray Mould
Pm_1865	Cluster 10	NRPS-T1PKS	FAD binding domain containing protein [Pyrenophora tritici-repentis Pt-1C-BFP]	--	oxidoreductase activity	KOG1231, KOG1231, KOG1231, Proteins containing the FAD binding domain [Energy production and conversion].	nan	--	Unknown	Numerous taxa in Solanaceae	xyloid	Leaf spot	Leaf Spot
Pm_1866	Cluster 10	NRPS-T1PKS	conserved hypothetical protein [Pyrenophora tritici-repentis Pt-1C-BFP]	--	--	KOG1454, KOG1454, KOG1454, Predicted hydrolase/acyltransferase (alpha/beta hydrolase superfamily) [General function prediction only].	--	--	--	--	--	--	--
Pm_1867	Cluster 10	NRPS-T1PKS	hypothetical protein PTRG_09647 [Pyrenophora tritici-repentis Pt-1C-BFP]	--	DNA binding	KOG0048, KOG0048, KOG0048, Transcription factor, Myb superfamily [Transcription].	--	reduced_virulence	--	--	--	--	--
Pm_1868	Cluster 10	NRPS-T1PKS	hypothetical protein AA0114_g692 [Alternaria tenuissima]	--	--	--	--	--	--	--	--	--	--
Pm_3111	Cluster 11	T1PKS	similar to ATP dependent RNA helicase [Leptosphaeria maculans JN3]	--	nucleic acid binding	KOG0920, KOG0920, KOG0920, ATP-dependent RNA helicase A [RNA processing and modification].	--	unaffected_pathogenicity	--	--	--	--	--
Pm_3112	Cluster 11	T1PKS	similar to ABC multidrug transporter [Leptosphaeria maculans JN3]	--	ATP binding	KOG0055, KOG0055, KOG0055, Multidrug/pheromone exporter, ABC superfamily [Secondary metabolites biosynthesis, transport and catabolism].	cellulose synthase (EC 2.4.1.12); chitin synthase (EC 2.4.1.16); dolichyl-phosphate beta-D-mannosyltransferase (EC 2.4.1.83); dolichyl-phosphate beta-glucosyltransferase (EC 2.4.1.117); N-acetylglucosaminyltransferase (EC 2.4.1.-); N-acetylgalactosaminyltransferase (EC 2.4.1.-); hyaluronan synthase (EC 2.4.1.212); chitin oligosaccharide synthase (EC 2.4.1.-); beta-1,3-glucan synthase (EC 2.4.1.34…	loss_of_pathogenicity	SIMILARITY: Belongs to the ABC transporter superfamily.	ID:PF00005; Description: ABC_membrane	Digitaria (Poaceae)	herb	Leaf spot
Pm_3113	Cluster 11	T1PKS	polyketide synthase 3 [Leptosphaeria maculans]	--	catalytic activity	KOG0318, KOG0318, KOG0318, WD40 repeat stress protein/actin interacting protein [Cytoskeleton].	cellulose synthase (EC 2.4.1.12); chitin synthase (EC 2.4.1.16); dolichyl-phosphate beta-D-mannosyltransferase (EC 2.4.1.83); dolichyl-phosphate beta-glucosyltransferase (EC 2.4.1.117); N-acetylglucosaminyltransferase (EC 2.4.1.-); N-acetylgalactosaminyltransferase (EC 2.4.1.-); hyaluronan synthase (EC 2.4.1.212); chitin oligosaccharide synthase (EC 2.4.1.-); beta-1,3-glucan synthase (EC 2.4.1.34…	reduced_virulence	Unknown	ID:PF00109; Description: Acyl_transf_1	ID:PF02801; Description: ketoacyl-synt	ID:PF08659; Description: Ketoacyl-synt_C	ID:PF00550; Description: KR
Pm_3114	Cluster 11	T1PKS	hypothetical protein SNOG_03262 [Parastagonospora nodorum SN15]	--	--	--	--	--	--	--	--	--	--
Pm_3115	Cluster 11	T1PKS	similar to dimethyladenosine transferase dimethyltransferase [Leptosphaeria maculans JN3]	18S rRNA (adenine1779-N6/adenine1780-N6)-dimethyltransferase	rRNA modification	KOG0820, KOG0820, KOG0820, Ribosomal RNA adenine dimethylase [RNA processing and modification].	--	--	--	--	--	--	--
Pm_3116	Cluster 11	T1PKS	hypothetical protein LEMA_P006590.1 [Leptosphaeria maculans JN3]	--	DNA binding	KOG3997, KOG3997, KOG3997, Major apurinic/apyrimidinic endonuclease/3'-repair diesterase APN1 [Replication, recombination and repair].	--	increased_virulence_(hypervirulence)	--	--	--	--	--
Pm_3117	Cluster 11	T1PKS	hypothetical protein AA0120_g1493 [Alternaria tenuissima]	pre-mRNA branch site protein p14	nucleic acid binding	KOG0114, KOG0114, KOG0114, Predicted RNA-binding protein (RRM superfamily) [General function prediction only].	--	--	FUNCTION: Component of the eukaryotic translation initiation factor 3 (eIF-3) complex (By similarity).	Unknown	Unknown	ID:PF00076; Description: RRM_1	humans
Pm_3118	Cluster 11	T1PKS	similar to JmjC domain-containing histone demethylation protein 1 [Leptosphaeria maculans JN3]	--	DNA-binding transcription factor activity, RNA polymerase II-specific	KOG1633, KOG1633, KOG1633, F-box protein JEMMA and related proteins with JmjC, PHD, F-box and LRR domains [Chromatin structure and dynamics].	--	--	--	--	--	--	--
Pm_3119	Cluster 11	T1PKS	similar to proteasome subunit beta type-5 [Leptosphaeria maculans JN3]	20S proteasome subunit beta 5	endopeptidase activity	KOG0175, KOG0175, KOG0175, 20S proteasome, regulatory subunit beta type PSMB5/PSMB8/PRE2 [Posttranslational modification, protein turnover, chaperones].	--	--	--	--	--	--	--
Pm_3922	Cluster 12	NRPS	similar to eukaryotic translation initiation factor 3 subunit 8 [Leptosphaeria maculans JN3]	translation initiation factor 3 subunit C	RNA binding	KOG1076, KOG1076, KOG1076, Translation initiation factor 3, subunit c (eIF-3c) [Translation, ribosomal structure and biogenesis].	--	--	SIMILARITY: Contains 1 PCI domain.	ID:PF01399; Description: eIF-3c_N	humans	vertebrata	Darling's disease
Pm_3923	Cluster 12	NRPS	hypothetical protein LEMA_P073240.1 [Leptosphaeria maculans JN3]	dual specificity protein kinase YAK1	protein kinase activity	KOG0667, KOG0667, KOG0667, Dual-specificity tyrosine-phosphorylation regulated kinase [General function prediction only].	chitinase (EC 3.2.1.14); endo-beta-N-acetylglucosaminidase (EC 3.2.1.96); xylanase inhibitor; concanavalin B; narbonin	reduced_virulence	FUNCTION: Mitogen-activated protein kinase involved in a signal transduction pathway that is activated by changes in the osmolarity of the extracellular environment. Controls osmotic regulation of transcription of target genes. Regulates stress- induced production and accumulation of glycerol and D-arabitol. HOG1 is also involved in virulence, morphogenesis and oxidative stress response especiall…	SUBCELLULAR LOCATION: Cytoplasm. Nucleus. Note=Predominantly cytoplasmic in unstressed cells but rapidly concentrates within the nucleus in response to hyperosmotic conditions and phosphorylation.	DOMAIN: The TXY motif contains the threonine and tyrosine residues whose phosphorylation activates the MAP kinases.	PTM: Dually phosphorylated on Thr-174 and Tyr-176, which activates the enzyme (By similarity). Phosphorylated in response to oxidative and salt stress.	SIMILARITY: Belongs to the protein kinase superfamily. Ser/Thr protein kinase family. MAP kinase subfamily. HOG1 sub-subfamily.
Pm_3924	Cluster 12	NRPS	hypothetical protein LEMA_P073220.1 [Leptosphaeria maculans JN3]	L-ornithine N5-oxygenase	--	KOG1399, KOG1399, KOG1399, Flavin-containing monooxygenase [Secondary metabolites biosynthesis, transport and catabolism].	--	loss_of_pathogenicity	Unknown	humans	vertebrata	infection	Infection
Pm_3925	Cluster 12	NRPS	similar to multidrug resistance protein 1 [Leptosphaeria maculans JN3]	--	ATP binding	KOG0055, KOG0055, KOG0055, Multidrug/pheromone exporter, ABC superfamily [Secondary metabolites biosynthesis, transport and catabolism].	sucrose synthase (EC 2.4.1.13); sucrose-phosphate synthase (EC 2.4.1.14); alpha-glucosyltransferase (EC 2.4.1.52); lipopolysaccharide N-acetylglucosaminyltransferase (EC 2.4.1.56); GDP-Man alpha-mannosyltransferase (EC 2.4.1.-); 1,2-diacylglycerol 3-glucosyltransferase (EC 2.4.1.157); diglucosyl diacylglycerol synthase (EC 2.4.1.208); digalactosyldiacylglycerol synthase (EC 2.4.1.141); trehalose …	loss_of_pathogenicity	SIMILARITY: Belongs to the ABC transporter superfamily.	ID:PF00005; Description: ABC_membrane	Digitaria (Poaceae)	herb	Leaf spot
Pm_3926	Cluster 12	NRPS	similar to nonribosomal peptide synthetase 2 [Leptosphaeria maculans JN3]	ferricrocin synthase	catalytic activity	KOG1178, KOG1178, KOG1178, Non-ribosomal peptide synthetase/alpha-aminoadipate reductase and related enzymes [Secondary metabolites biosynthesis, transport and catabolism].	maltose-6-phosphate glucosidase (EC 3.2.1.122); alpha-glucosidase (EC 3.2.1.20); alpha-galactosidase (EC 3.2.1.22); 6-phospho-beta-glucosidase (EC 3.2.1.86); alpha-glucuronidase (EC 3.2.1.139).	reduced_virulence	Unknown	ID:PF00668; Description: AMP-binding	ID:PF00550; Description: Condensation	Plant	plants
Pm_3953	Cluster 13	NRPS-T1PKS	similar to C6 transcription factor [Leptosphaeria maculans JN3]	--	--	--	--	--	--	--	--	--	--
Pm_3954	Cluster 13	NRPS-T1PKS	hypothetical protein SNOG_04868 [Parastagonospora nodorum SN15]	--	catalytic activity	KOG1202, KOG1202, KOG1202, Animal-type fatty acid synthase and related proteins [Lipid transport and metabolism].	--	reduced_virulence	Unknown	ID:PF08240; Description: Acyl_transf_1	ID:PF00107; Description: ADH_N	ID:PF00109; Description: ADH_zinc_N	ID:PF02801; Description: ketoacyl-synt
Pm_3955	Cluster 13	NRPS-T1PKS	hypothetical protein SNOG_04866 [Parastagonospora nodorum SN15]	--	iron ion binding	KOG0157, KOG0157, KOG0157, Cytochrome P450 CYP4/CYP19/CYP26 subfamilies [Secondary metabolites biosynthesis, transport and catabolism, Lipid transport and metabolism].	--	--	--	--	--	--	--
Pm_3956	Cluster 13	NRPS-T1PKS	hypothetical protein SNOG_04865 [Parastagonospora nodorum SN15]	--	oxidoreductase activity	KOG1198, KOG1198, KOG1198, Zinc-binding oxidoreductase [Energy production and conversion, General function prediction only].	--	--	COFACTOR: Zinc (By similarity).	ID:PF00107; Description: ADH_N	Poaceae, especially important on Oryzae	herb	Rice blast
Pm_3957	Cluster 13	NRPS-T1PKS	hypothetical protein PTT_16991 [Pyrenophora teres f. teres 0-1]	--	integral component of membrane	--	--	--	--	--	--	--	--
Pm_3958	Cluster 13	NRPS-T1PKS	hypothetical protein PTT_16992 [Pyrenophora teres f. teres 0-1]	--	catalytic activity	KOG1176, KOG1176, KOG1176, Acyl-CoA synthetase [Lipid transport and metabolism].	--	loss_of_pathogenicity	Unknown	ID:PF00668; Description: AMP-binding	ID:PF00550; Description: Condensation	Plant	plants
Pm_3959	Cluster 13	NRPS-T1PKS	hypothetical protein AA0119_g13532 [Alternaria tenuissima]	--	--	--	--	--	--	--	--	--	--
Pm_3960	Cluster 13	NRPS-T1PKS	hypothetical protein B5807_02968 [Epicoccum nigrum]	--	--	--	--	--	--	--	--	--	--
Pm_3975	Cluster 14	T1PKS	hypothetical protein EPUS_06733 [Endocarpon pusillum Z07020]	--	--	--	--	--	Unknown	Various plant families	plants	Grey mould. Parasite or saprophyte	Gray Mould
Pm_3976	Cluster 14	T1PKS	FAD-binding domain-containing protein [Periconia macrospinosa]	--	oxidoreductase activity	--	nan	unaffected_pathogenicity	Unknown	ID:PF01565; Description: BBE	Principal hosts: Poaceae, including Zea mays (corn), Triticum aestivum (wheat), and Oryza sativa (rice). Additional hosts: various plant families	herb	Seedling blight, pre- and post-emergence blight, root and foot rot, brown rot, culm decay, head or kernel blight (scab or ear scab) of cereals. Leaf
Pm_3977	Cluster 14	T1PKS	FAD-binding domain-containing protein [Corynespora cassiicola Philippines]	--	integral component of membrane	--	nan	unaffected_pathogenicity	Unknown	ID:PF01565; Description: BBE	Principal hosts: Poaceae, including Zea mays (corn), Triticum aestivum (wheat), and Oryza sativa (rice). Additional hosts: various plant families	herb	Seedling blight, pre- and post-emergence blight, root and foot rot, brown rot, culm decay, head or kernel blight (scab or ear scab) of cereals. Leaf
Pm_3978	Cluster 14	T1PKS	hypothetical protein DL765_006995 [Monosporascus sp. GIB2]	--	--	--	--	--	--	--	--	--	--
Pm_3979	Cluster 14	T1PKS	hypothetical protein SNOG_07896 [Parastagonospora nodorum SN15]	--	--	KOG3425, KOG3425, KOG3425, Uncharacterized conserved protein [Function unknown].	--	--	Unknown	humans	vertebrata	cryptococcosis	Cryptococcosis
Pm_3980	Cluster 14	T1PKS	MFS multidrug transporter [Colletotrichum fructicola Nara gc5]	--	iron ion binding	KOG0157, KOG0157, KOG0157, Cytochrome P450 CYP4/CYP19/CYP26 subfamilies [Secondary metabolites biosynthesis, transport and catabolism, Lipid transport and metabolism].	--	--	COFACTOR: Heme group (By similarity).	ID:PF00067; Description: p450	Triticum and possibly a few other grasses	herb	Leaf spot or speckled leaf blotch of wheat
Pm_3981	Cluster 14	T1PKS	hypothetical protein SETTUDRAFT_165359 [Exserohilum turcica Et28A]	--	--	--	--	--	--	--	--	--	--
Pm_3982	Cluster 14	T1PKS	cytochrome P450 [Colletotrichum orchidophilum]	--	iron ion binding	KOG0157, KOG0157, KOG0157, Cytochrome P450 CYP4/CYP19/CYP26 subfamilies [Secondary metabolites biosynthesis, transport and catabolism, Lipid transport and metabolism].	--	reduced_virulence	COFACTOR: Heme group (By similarity).	ID:PF00067; Description: p450	Triticum and possibly a few other grasses	herb	Leaf spot or speckled leaf blotch of wheat
Pm_3983	Cluster 14	T1PKS	hypothetical protein PTT_15529 [Pyrenophora teres f. teres 0-1]	--	catalytic activity	KOG1202, KOG1202, KOG1202, Animal-type fatty acid synthase and related proteins [Lipid transport and metabolism].	cellulose synthase (EC 2.4.1.12); chitin synthase (EC 2.4.1.16); dolichyl-phosphate beta-D-mannosyltransferase (EC 2.4.1.83); dolichyl-phosphate beta-glucosyltransferase (EC 2.4.1.117); N-acetylglucosaminyltransferase (EC 2.4.1.-); N-acetylgalactosaminyltransferase (EC 2.4.1.-); hyaluronan synthase (EC 2.4.1.212); chitin oligosaccharide synthase (EC 2.4.1.-); beta-1,3-glucan synthase (EC 2.4.1.34…	reduced_virulence	Unknown	ID:PF08240; Description: Acyl_transf_1	ID:PF00107; Description: ADH_N	ID:PF00109; Description: ADH_zinc_N	ID:PF02801; Description: ketoacyl-synt
Pm_3984	Cluster 14	T1PKS	hypothetical protein AA0114_g977 [Alternaria tenuissima]	--	--	--	--	--	--	--	--	--	--
Pm_3985	Cluster 14	T1PKS	hypothetical protein LEMA_P122000.1 [Leptosphaeria maculans JN3]	--	--	--	--	--	--	--	--	--	--
Pm_3986	Cluster 14	T1PKS	similar to ubiquitin-conjugating enzyme [Leptosphaeria maculans JN3]	--	NAD+ ADP-ribosyltransferase activity	KOG0897, KOG0897, KOG0897, Predicted ubiquitin-conjugating enzyme [Posttranslational modification, protein turnover, chaperones].	--	--	--	--	--	--	--
Pm_3987	Cluster 14	T1PKS	putative oligopeptide transporter [Alternaria arborescens]	--	transmembrane transport	--	--	--	--	--	--	--	--
Pm_3988	Cluster 14	T1PKS	hypothetical protein LEMA_P121960.1 [Leptosphaeria maculans JN3]	--	proteolysis	KOG1349, KOG1349, KOG1349, Gpi-anchor transamidase [Posttranslational modification, protein turnover, chaperones].	--	loss_of_pathogenicity	--	--	--	--	--
Pm_3989	Cluster 14	T1PKS	hypothetical protein SETTUDRAFT_73012, partial [Exserohilum turcica Et28A]	--	--	--	nan	--	--	--	--	--	--
Pm_3990	Cluster 14	T1PKS	--	--	--	--	--	--	--	--	--	--	--
Pm_4386	Cluster 15	NRPS	alpha/beta-hydrolase [Alternaria alternata]	--	lipid metabolic process	KOG4569, KOG4569, KOG4569, Predicted lipase [Lipid transport and metabolism].	--	reduced_virulence	Unknown	Principal hosts: Poaceae, including Zea mays (corn), Triticum aestivum (wheat), and Oryza sativa (rice). Additional hosts: various plant families	herb	Seedling blight, pre- and post-emergence blight, root and foot rot, brown rot, culm decay, head or kernel blight (scab or ear scab) of cereals. Leaf	Seedling Blight
Pm_4387	Cluster 15	NRPS	similar to FAD dependent oxidoreductase [Leptosphaeria maculans JN3]	--	oxidoreductase activity	KOG0029, KOG0029, KOG0029, Amine oxidase [Secondary metabolites biosynthesis, transport and catabolism].	--	--	--	--	--	--	--
Pm_4388	Cluster 15	NRPS	acetyl-CoA synthetase-like protein [Pyrenochaeta sp. DS3sAY3a]	--	catalytic activity	KOG1177, KOG1177, KOG1177, Long chain fatty acid acyl-CoA ligase [Lipid transport and metabolism].	--	reduced_virulence	Unknown	Plant	plants	Leaf spot, rots	Leaf Spot
Pm_4389	Cluster 15	NRPS	hypothetical protein CC77DRAFT_69570 [Alternaria alternata]	N5-hydroxy-L-ornithine N5-transacylase	--	--	--	--	--	--	--	--	--
Pm_4390	Cluster 15	NRPS	predicted protein [Leptosphaeria maculans JN3]	--	--	KOG1399, KOG1399, KOG1399, Flavin-containing monooxygenase [Secondary metabolites biosynthesis, transport and catabolism].	--	reduced_virulence	Unknown	humans	vertebrata	infection	Infection
Pm_4391	Cluster 15	NRPS	hypothetical protein COCC4DRAFT_209248 [Bipolaris maydis ATCC 48331]	--	ATP binding	KOG0055, KOG0055, KOG0055, Multidrug/pheromone exporter, ABC superfamily [Secondary metabolites biosynthesis, transport and catabolism].	sucrose synthase (EC 2.4.1.13); sucrose-phosphate synthase (EC 2.4.1.14); alpha-glucosyltransferase (EC 2.4.1.52); lipopolysaccharide N-acetylglucosaminyltransferase (EC 2.4.1.56); GDP-Man alpha-mannosyltransferase (EC 2.4.1.-); 1,2-diacylglycerol 3-glucosyltransferase (EC 2.4.1.157); diglucosyl diacylglycerol synthase (EC 2.4.1.208); digalactosyldiacylglycerol synthase (EC 2.4.1.141); trehalose …	loss_of_pathogenicity	SIMILARITY: Belongs to the ABC transporter superfamily.	ID:PF00005; Description: ABC_membrane	Digitaria (Poaceae)	herb	Leaf spot
Pm_4392	Cluster 15	NRPS	hypothetical protein B5807_01041 [Epicoccum nigrum]	--	--	--	--	--	--	--	--	--	--
Pm_4393	Cluster 15	NRPS	similar to nonribosomal peptide synthetase [Leptosphaeria maculans JN3]	fusarinine C synthase	catalytic activity	KOG1178, KOG1178, KOG1178, Non-ribosomal peptide synthetase/alpha-aminoadipate reductase and related enzymes [Secondary metabolites biosynthesis, transport and catabolism].	maltose-6-phosphate glucosidase (EC 3.2.1.122); alpha-glucosidase (EC 3.2.1.20); alpha-galactosidase (EC 3.2.1.22); 6-phospho-beta-glucosidase (EC 3.2.1.86); alpha-glucuronidase (EC 3.2.1.139).	reduced_virulence	Unknown	ID:PF00668; Description: AMP-binding	ID:PF00550; Description: Condensation	Principal hosts: cultivated Oryza sativa (rice) and Zizania aquatica (wild rice). Less common on non-cultivated Oryza spp. and other Poaceae under natural conditions. Able to infect a wide ra	herb
Pm_4394	Cluster 15	NRPS	hypothetical protein AA0114_g705 [Alternaria tenuissima]	--	oxidoreductase activity	--	--	--	--	--	--	--	--
Pm_4395	Cluster 15	NRPS	MFS general substrate transporter [Pyrenochaeta sp. DS3sAY3a]	--	integral component of membrane	KOG0254, KOG0254, KOG0254, Predicted transporter (major facilitator superfamily) [General function prediction only].	--	--	Unknown	Various plant families	plants	Grey mould. Parasite or saprophyte	Gray Mould
Pm_4396	Cluster 15	NRPS	alpha/beta-hydrolase [Corynespora cassiicola Philippines]	--	--	--	--	--	--	--	--	--	--
Pm_4663	Cluster 16	NRPS-T1PKS	similar to cyclin-C [Leptosphaeria maculans JN3]	--	--	KOG0794, KOG0794, KOG0794, CDK8 kinase-activating protein cyclin C [Transcription].	--	reduced_virulence	--	--	--	--	--
Pm_4664	Cluster 16	NRPS-T1PKS	hypothetical protein LEMA_P052500.1 [Leptosphaeria maculans JN3]	--	--	--	--	--	--	--	--	--	--
Pm_4665	Cluster 16	NRPS-T1PKS	hypothetical protein COCSADRAFT_39097 [Bipolaris sorokiniana ND90Pr]	--	--	--	--	--	--	--	--	--	--
Pm_4666	Cluster 16	NRPS-T1PKS	hypothetical protein LEMA_P052530.1 [Leptosphaeria maculans JN3]	--	protein binding	KOG4177, KOG4177, KOG4177, Ankyrin [Cell wall/membrane/envelope biogenesis].	GDP-Man: mannosyl-3-phosphoglycerate synthase (EC 2.4.1.217)	unaffected_pathogenicity	--	--	--	--	--
Pm_4667	Cluster 16	NRPS-T1PKS	Het-C-domain-containing protein [Pyrenochaeta sp. DS3sAY3a]	--	--	--	--	--	--	--	--	--	--
Pm_4668	Cluster 16	NRPS-T1PKS	10 kDa heat shock protein-like protein [Pyrenochaeta sp. DS3sAY3a]	--	cytoplasm	KOG1641, KOG1641, KOG1641, Mitochondrial chaperonin [Posttranslational modification, protein turnover, chaperones].	--	--	--	--	--	--	--
Pm_4669	Cluster 16	NRPS-T1PKS	hypothetical protein COCCADRAFT_85023 [Bipolaris zeicola 26-R-13]	--	nucleotide binding	--	--	--	--	--	--	--	--
Pm_4670	Cluster 16	NRPS-T1PKS	BuaA [Aspergillus sp. CLMG-2019a]	--	catalytic activity	KOG1202, KOG1202, KOG1202, Animal-type fatty acid synthase and related proteins [Lipid transport and metabolism].	cellulose synthase (EC 2.4.1.12); chitin synthase (EC 2.4.1.16); dolichyl-phosphate beta-D-mannosyltransferase (EC 2.4.1.83); dolichyl-phosphate beta-glucosyltransferase (EC 2.4.1.117); N-acetylglucosaminyltransferase (EC 2.4.1.-); N-acetylgalactosaminyltransferase (EC 2.4.1.-); hyaluronan synthase (EC 2.4.1.212); chitin oligosaccharide synthase (EC 2.4.1.-); beta-1,3-glucan synthase (EC 2.4.1.34…	effector_(plant_avirulence_determinant)	Unknown	ID:PF00501; Description: Acyl_transf_1	ID:PF00668; Description: AMP-binding	ID:PF00109; Description: Condensation	ID:PF02801; Description: ketoacyl-synt
Pm_4671	Cluster 16	NRPS-T1PKS	hypothetical protein [Aspergillus sp. CLMG-2019a]	--	--	--	--	--	--	--	--	--	--
Pm_4672	Cluster 16	NRPS-T1PKS	BuaG [Aspergillus sp. CLMG-2019a]	--	monooxygenase activity	KOG0157, KOG0157, KOG0157, Cytochrome P450 CYP4/CYP19/CYP26 subfamilies [Secondary metabolites biosynthesis, transport and catabolism, Lipid transport and metabolism].	--	reduced_virulence	--	--	--	--	--
Pm_4673	Cluster 16	NRPS-T1PKS	BuaE [Aspergillus sp. CLMG-2019a]	--	protein binding	KOG0143, KOG0143, KOG0143, Iron/ascorbate family oxidoreductases [Secondary metabolites biosynthesis, transport and catabolism, General function prediction only].	--	unaffected_pathogenicity	--	--	--	--	--
Pm_4674	Cluster 16	NRPS-T1PKS	Uncharacterized protein DSM5745_02081 [Aspergillus mulundensis]	--	oxidoreductase activity	KOG1198, KOG1198, KOG1198, Zinc-binding oxidoreductase [Energy production and conversion, General function prediction only].	--	--	Unknown	ID:PF08240; Description: Acyl_transf_1	ID:PF00107; Description: ADH_N	ID:PF00109; Description: ADH_zinc_N	ID:PF02801; Description: ketoacyl-synt
Pm_4675	Cluster 16	NRPS-T1PKS	Uncharacterized protein DSM5745_02082 [Aspergillus mulundensis]	--	iron ion binding	KOG0157, KOG0157, KOG0157, Cytochrome P450 CYP4/CYP19/CYP26 subfamilies [Secondary metabolites biosynthesis, transport and catabolism, Lipid transport and metabolism].	UDP-glucuronosyltransferase (EC 2.4.1.17); 2-hydroxyacylsphingosine 1-beta-galactosyltransferase (EC 2.4.1.45); N-acylsphingosine galactosyltransferase (EC 2.4.1.47); flavonol 3-O-glucosyltransferase (EC 2.4.1.91); indole-3-acetate beta-glucosyltransferase (EC 2.4.1.121); sterol glucosyltransferase (EC 2.4.1.173); ecdysteroid UDP-glucosyltransferase (EC 2.4.1.-); zeaxanthin glucosyltransferase (E…	--	COFACTOR: Heme group (By similarity).	ID:PF00067; Description: p450	Triticum and possibly a few other grasses	herb	Leaf spot or speckled leaf blotch of wheat
Pm_5682	Cluster 17	NRPS	hypothetical protein LEMA_P039800.1 [Leptosphaeria maculans JN3]	--	--	--	--	--	--	--	--	--	--
Pm_5683	Cluster 17	NRPS	similar to phospholipid-translocating P-type ATPase domain containing protein [Leptosphaeria maculans JN3]	phospholipid-translocating ATPase	nucleotide binding	KOG0206, KOG0206, KOG0206, P-type ATPase [General function prediction only].	--	loss_of_pathogenicity	CATALYTIC ACTIVITY: ATP + H(2)O + phospholipid(In) = ADP + phosphate + phospholipid(Out).	ID:PF00702; Description: E1-E2_ATPase	Digitaria (Poaceae)	herb	Leaf spot
Pm_5684	Cluster 17	NRPS	predicted protein [Leptosphaeria maculans JN3]	--	--	--	--	--	Unknown	Various plant families	plants	Grey mould. Parasite or saprophyte	Gray Mould
Pm_5685	Cluster 17	NRPS	hypothetical protein LEMA_P039730.1 [Leptosphaeria maculans JN3]	--	carbohydrate metabolic process	--	endoglucanase (EC 3.2.1.4)	--	--	--	--	--	--
Pm_5686	Cluster 17	NRPS	hypothetical protein LEMA_P039700.1 [Leptosphaeria maculans JN3]	--	--	--	--	--	Unknown	Poaceae	herb	Powdery mildew	Powdery Mildew
Pm_5687	Cluster 17	NRPS	similar to L-aminoadipate-semialdehyde dehydrogenase large subunit [Leptosphaeria maculans JN3]	L-aminoadipate-semialdehyde dehydrogenase	catalytic activity	KOG1178, KOG1178, KOG1178, Non-ribosomal peptide synthetase/alpha-aminoadipate reductase and related enzymes [Secondary metabolites biosynthesis, transport and catabolism].	cellulose synthase (EC 2.4.1.12); chitin synthase (EC 2.4.1.16); dolichyl-phosphate beta-D-mannosyltransferase (EC 2.4.1.83); dolichyl-phosphate beta-glucosyltransferase (EC 2.4.1.117); N-acetylglucosaminyltransferase (EC 2.4.1.-); N-acetylgalactosaminyltransferase (EC 2.4.1.-); hyaluronan synthase (EC 2.4.1.212); chitin oligosaccharide synthase (EC 2.4.1.-); beta-1,3-glucan synthase (EC 2.4.1.34…	reduced_virulence	Unknown	ID:PF00668; Description: AMP-binding	ID:PF00550; Description: Condensation	Plant	plants
Pm_5688	Cluster 17	NRPS	hypothetical protein LEMA_P039610.1 [Leptosphaeria maculans JN3]	--	DNA-binding transcription factor activity, RNA polymerase II-specific	--	--	unaffected_pathogenicity	--	--	--	--	--
Pm_5689	Cluster 17	NRPS	hypothetical protein CC77DRAFT_1046695 [Alternaria alternata]	--	--	--	--	--	--	--	--	--	--
Pm_5690	Cluster 17	NRPS	similar to DUF207 domain-containing protein [Leptosphaeria maculans JN3]	--	--	KOG1228, KOG1228, KOG1228, Uncharacterized conserved protein [Function unknown].	--	--	--	--	--	--	--
Pm_6182	Cluster 18	NRPS	similar to ATP binding L-PSP endoribonuclease family protein [Leptosphaeria maculans JN3]	--	--	KOG2316, KOG2316, KOG2316, Predicted ATPase (PP-loop superfamily) [General function prediction only].	--	--	--	--	--	--	--
Pm_6183	Cluster 18	NRPS	similar to pre-rRNA-processing protein pno1 [Leptosphaeria maculans JN3]	RNA-binding protein PNO1	nucleic acid binding	KOG3273, KOG3273, KOG3273, Predicted RNA-binding protein Pno1p interacting with Nob1p and involved in 26S proteasome assembly [Posttranslational modification, protein turnover, chaperones].	--	--	CAUTION: The sequence shown here is derived from an EMBL/GenBank/DDBJ whole genome shotgun (WGS) entry which is preliminary data.	humans	vertebrata	infection	Infection
Pm_6184	Cluster 18	NRPS	hypothetical protein LEMA_P063350.1 [Leptosphaeria maculans JN3]	mitochondrial distribution and morphology protein 31	mitochondrion inheritance	--	--	--	--	--	--	--	--
Pm_6185	Cluster 18	NRPS	Brefeldin A resistance protein [Alternaria arborescens]	--	ATP binding	KOG0065, KOG0065, KOG0065, Pleiotropic drug resistance proteins (PDR1-15), ABC superfamily [Secondary metabolites biosynthesis, transport and catabolism].	--	unaffected_pathogenicity	SIMILARITY: Belongs to the ABC transporter superfamily.	ID:PF00005; Description: ABC2_membrane	ID:PF06422; Description: ABC_tran	Various plant families	plants
Pm_6186	Cluster 18	NRPS	hypothetical protein LEMA_P063320.1 [Leptosphaeria maculans JN3]	--	--	KOG1030, KOG1030, KOG1030, Predicted Ca2+-dependent phospholipid-binding protein [General function prediction only].	--	--	--	--	--	--	--
Pm_6187	Cluster 18	NRPS	similar to MFS toxin efflux pump (AflT) [Leptosphaeria maculans JN3]	--	integral component of membrane	KOG0254, KOG0254, KOG0254, Predicted transporter (major facilitator superfamily) [General function prediction only].	--	chemistry_target:_sensitivity_to_chemical__unaffected_pathogenicity	Unknown	Various plant families	plants	Grey mould. Parasite or saprophyte	Gray Mould
Pm_6188	Cluster 18	NRPS	similar to NRPS-like enzyme [Leptosphaeria maculans JN3]	--	catalytic activity	KOG1221, KOG1221, KOG1221, Acyl-CoA reductase [Lipid transport and metabolism].	--	unaffected_pathogenicity	Unknown	ID:PF00501; Description: Acyl_transf_1	ID:PF00668; Description: AMP-binding	ID:PF00109; Description: Condensation	ID:PF02801; Description: ketoacyl-synt
Pm_6189	Cluster 18	NRPS	glycerol-3-phosphate dehydrogenase [NAD+] [Ascochyta rabiei]	--	glycerol-3-phosphate dehydrogenase [NAD+] activity	KOG2711, KOG2711, KOG2711, Glycerol-3-phosphate dehydrogenase/dihydroxyacetone 3-phosphate reductase [Energy production and conversion].	--	--	--	--	--	--	--
Pm_6190	Cluster 18	NRPS	MFS general substrate transporter [Pyrenochaeta sp. DS3sAY3a]	--	integral component of membrane	KOG0255, KOG0255, KOG0255, Synaptic vesicle transporter SVOP and related transporters (major facilitator superfamily) [General function prediction only].	--	unaffected_pathogenicity	CAUTION: The sequence shown here is derived from an EMBL/GenBank/DDBJ whole genome shotgun (WGS) entry which is preliminary data.	Isolated from a wide variety of substrates including humans	animals	invasive candidal disease	invasive candidal disease
Pm_6191	Cluster 18	NRPS	N-terminal nucleophile aminohydrolase [Stemphylium lycopersici]	20S proteasome subunit beta 6	threonine-type endopeptidase activity	KOG0179, KOG0179, KOG0179, 20S proteasome, regulatory subunit beta type PSMB1/PRE7 [Posttranslational modification, protein turnover, chaperones].	--	--	--	--	--	--	--
Pm_6192	Cluster 18	NRPS	proteasome component PRE4 [Pyrenophora tritici-repentis Pt-1C-BFP]	20S proteasome subunit beta 7	threonine-type endopeptidase activity	KOG0185, KOG0185, KOG0185, 20S proteasome, regulatory subunit beta type PSMB4/PRE4 [Posttranslational modification, protein turnover, chaperones].	--	--	--	--	--	--	--
Pm_6193	Cluster 18	NRPS	similar to NAD-dependent epimerase/dehydratase [Leptosphaeria maculans JN3]	--	catalytic activity	KOG1371, KOG1371, KOG1371, UDP-glucose 4-epimerase/UDP-sulfoquinovose synthase [Cell wall/membrane/envelope biogenesis].	--	--	--	--	--	--	--
Pm_6568	Cluster 19	T1PKS	similar to 1,3,8-naphthalenetriol reductase [Leptosphaeria maculans JN3]	tetrahydroxynaphthalene reductase	oxidoreductase activity	KOG0725, KOG0725, KOG0725, Reductases with broad range of substrate specificities [General function prediction only].	--	increased_virulence_(hypervirulence)__unaffected_pathogenicity	SIMILARITY: Belongs to the short-chain dehydrogenases/reductases (SDR) family.	Plant	plants	Leaf spot, rots	Leaf Spot
Pm_6569	Cluster 19	T1PKS	similar to transcription factor Cmr1 [Leptosphaeria maculans JN3]	--	DNA-binding transcription factor activity, RNA polymerase II-specific	KOG3576, KOG3576, KOG3576, Ovo and related transcription factors [Transcription].	--	increased_virulence_(hypervirulence)	Unknown	ID:PF00096; Description: STE	humans	vertebrata	cryptococcosis
Pm_6570	Cluster 19	T1PKS	similar to polyketide synthase [Leptosphaeria maculans JN3]	--	catalytic activity	KOG1202, KOG1202, KOG1202, Animal-type fatty acid synthase and related proteins [Lipid transport and metabolism].	cellulose synthase (EC 2.4.1.12); chitin synthase (EC 2.4.1.16); dolichyl-phosphate beta-D-mannosyltransferase (EC 2.4.1.83); dolichyl-phosphate beta-glucosyltransferase (EC 2.4.1.117); N-acetylglucosaminyltransferase (EC 2.4.1.-); N-acetylgalactosaminyltransferase (EC 2.4.1.-); hyaluronan synthase (EC 2.4.1.212); chitin oligosaccharide synthase (EC 2.4.1.-); beta-1,3-glucan synthase (EC 2.4.1.34…	unaffected_pathogenicity	Unknown	ID:PF00109; Description: Acyl_transf_1	ID:PF02801; Description: ketoacyl-synt	ID:PF00550; Description: Ketoacyl-synt_C	ID:PF00975; Description: PP-binding
Pm_6571	Cluster 19	T1PKS	hypothetical protein SETTUDRAFT_167479 [Exserohilum turcica Et28A]	--	--	KOG3313, KOG3313, KOG3313, Molecular chaperone Prefoldin, subunit 3 [Posttranslational modification, protein turnover, chaperones].	--	--	--	--	--	--	--
Pm_6572	Cluster 19	T1PKS	similar to mitochondrial protein Fmp25 [Leptosphaeria maculans JN3]	--	--	KOG1428, KOG1428, KOG1428, Inhibitor of type V adenylyl cyclases/Neuronal presynaptic protein Highwire/PAM/RPM-1 [Signal transduction mechanisms].	--	--	--	--	--	--	--
Pm_6573	Cluster 19	T1PKS	hypothetical protein LEMA_P098460.1 [Leptosphaeria maculans JN3]	conserved oligomeric Golgi complex subunit 3	cis-Golgi network	KOG2604, KOG2604, KOG2604, Subunit of cis-Golgi transport vesicle tethering complex - Sec34p [Intracellular trafficking, secretion, and vesicular transport].	--	--	--	--	--	--	--
Pm_6574	Cluster 19	T1PKS	hypothetical protein LEMA_P098450.1 [Leptosphaeria maculans JN3]	--	--	KOG0715, KOG0715, KOG0715, Molecular chaperone (DnaJ superfamily) [Posttranslational modification, protein turnover, chaperones].	--	--	--	--	--	--	--
Pm_6575	Cluster 19	T1PKS	--	--	--	--	--	--	--	--	--	--	--
Pm_6576	Cluster 19	T1PKS	hypothetical protein LEMA_P098420.1 [Leptosphaeria maculans JN3]	--	--	KOG3274, KOG3274, KOG3274, Uncharacterized conserved protein, AMMECR1 [Function unknown].	--	--	--	--	--	--	--
Pm_6932	Cluster 20	T1PKS	hypothetical protein PTT_18141 [Pyrenophora teres f. teres 0-1]	--	--	--	--	--	--	--	--	--	--
Pm_6933	Cluster 20	T1PKS	hypothetical protein AALT_g9904 [Alternaria alternata]	--	--	--	--	--	--	--	--	--	--
Pm_6934	Cluster 20	T1PKS	hypothetical protein COCCADRAFT_26114 [Bipolaris zeicola 26-R-13]	--	FAD binding	KOG2614, KOG2614, KOG2614, Kynurenine 3-monooxygenase and related flavoprotein monooxygenases [Energy production and conversion, General function prediction only].	--	reduced_virulence__unaffected_pathogenicity	Unknown	Multiple genera of Poaceae and Blysmus compressus (Cyperaceae)	herb	Glume blotch of wheat and other grasses	Glume Blotch
Pm_6935	Cluster 20	T1PKS	hypothetical protein COCCADRAFT_95690 [Bipolaris zeicola 26-R-13]	--	--	KOG1611, KOG1611, KOG1611, Predicted short chain-type dehydrogenase [General function prediction only].	--	--	--	--	--	--	--
Pm_6936	Cluster 20	T1PKS	hypothetical protein COCCADRAFT_26111 [Bipolaris zeicola 26-R-13]	--	--	--	--	--	--	--	--	--	--
Pm_6937	Cluster 20	T1PKS	hypothetical protein COCMIDRAFT_22555 [Bipolaris oryzae ATCC 44560]	--	DNA-binding transcription factor activity, RNA polymerase II-specific	--	--	unaffected_pathogenicity	Unknown	Isolated from a wide variety of substrates including humans	animals	invasive candidal disease	invasive candidal disease
Pm_6938	Cluster 20	T1PKS	hypothetical protein COCSADRAFT_179685 [Bipolaris sorokiniana ND90Pr]	--	integral component of membrane	KOG1381, KOG1381, KOG1381, Para-hydroxybenzoate-polyprenyl transferase [Coenzyme transport and metabolism].	--	--	--	--	--	--	--
Pm_6939	Cluster 20	T1PKS	polyketide synthase PKS16 [Bipolaris sorokiniana ND90Pr]	--	catalytic activity	KOG1202, KOG1202, KOG1202, Animal-type fatty acid synthase and related proteins [Lipid transport and metabolism].	cellulose synthase (EC 2.4.1.12); chitin synthase (EC 2.4.1.16); dolichyl-phosphate beta-D-mannosyltransferase (EC 2.4.1.83); dolichyl-phosphate beta-glucosyltransferase (EC 2.4.1.117); N-acetylglucosaminyltransferase (EC 2.4.1.-); N-acetylgalactosaminyltransferase (EC 2.4.1.-); hyaluronan synthase (EC 2.4.1.212); chitin oligosaccharide synthase (EC 2.4.1.-); beta-1,3-glucan synthase (EC 2.4.1.34…	unaffected_pathogenicity	Unknown	ID:PF00109; Description: Acyl_transf_1	ID:PF02801; Description: ketoacyl-synt	ID:PF00550; Description: Ketoacyl-synt_C	ID:PF00975; Description: PP-binding
Pm_6940	Cluster 20	T1PKS	polyketide synthase PKS6 [Bipolaris sorokiniana ND90Pr]	lanosterol synthase	catalytic activity	KOG0497, KOG0497, KOG0497, Oxidosqualene-lanosterol cyclase and related proteins [Lipid transport and metabolism].	cellulose synthase (EC 2.4.1.12); chitin synthase (EC 2.4.1.16); dolichyl-phosphate beta-D-mannosyltransferase (EC 2.4.1.83); dolichyl-phosphate beta-glucosyltransferase (EC 2.4.1.117); N-acetylglucosaminyltransferase (EC 2.4.1.-); N-acetylgalactosaminyltransferase (EC 2.4.1.-); hyaluronan synthase (EC 2.4.1.212); chitin oligosaccharide synthase (EC 2.4.1.-); beta-1,3-glucan synthase (EC 2.4.1.34…	unaffected_pathogenicity	Unknown	ID:PF08240; Description: Acyl_transf_1	ID:PF00107; Description: ADH_N	ID:PF00109; Description: ADH_zinc_N	ID:PF02801; Description: ketoacyl-synt
Pm_6941	Cluster 20	T1PKS	hypothetical protein COCSADRAFT_197865 [Bipolaris sorokiniana ND90Pr]	salicylate hydroxylase	FAD binding	KOG2614, KOG2614, KOG2614, Kynurenine 3-monooxygenase and related flavoprotein monooxygenases [Energy production and conversion, General function prediction only].	--	--	Unknown	ID:PF01494; Description: DAO	Trees of various plant families	xyloid	Fruit rot, stem rot
Pm_6942	Cluster 20	T1PKS	hypothetical protein DL765_007883 [Monosporascus sp. GIB2]	--	FAD binding	KOG2614, KOG2614, KOG2614, Kynurenine 3-monooxygenase and related flavoprotein monooxygenases [Energy production and conversion, General function prediction only].	--	reduced_virulence__unaffected_pathogenicity	Unknown	Multiple genera of Poaceae and Blysmus compressus (Cyperaceae)	herb	Glume blotch of wheat and other grasses	Glume Blotch
Pm_6943	Cluster 20	T1PKS	hypothetical protein COCMIDRAFT_32787 [Bipolaris oryzae ATCC 44560]	--	oxidoreductase activity	KOG4530, KOG4530, KOG4530, Predicted flavoprotein [General function prediction only].	--	--	--	--	--	--	--
Pm_6944	Cluster 20	T1PKS	hypothetical protein COCSADRAFT_197868 [Bipolaris sorokiniana ND90Pr]	--	monooxygenase activity	KOG0684, KOG0684, KOG0684, Cytochrome P450 [Secondary metabolites biosynthesis, transport and catabolism].	--	--	--	--	--	--	--
Pm_6945	Cluster 20	T1PKS	hypothetical protein PtrM4_01456 [Pyrenophora tritici-repentis]	--	--	--	--	--	--	--	--	--	--
Pm_6946	Cluster 20	T1PKS	hypothetical protein IQ07DRAFT_641042 [Pyrenochaeta sp. DS3sAY3a]	--	--	--	--	--	--	--	--	--	--
Pm_6947	Cluster 20	T1PKS	hypothetical protein LEMA_P091830.1 [Leptosphaeria maculans JN3]	--	maturation of SSU-rRNA from tricistronic rRNA transcript (SSU-rRNA, 5.8S rRNA, LSU-rRNA)	--	--	--	--	--	--	--	--
Pm_6948	Cluster 20	T1PKS	hypothetical protein PTT_11478 [Pyrenophora teres f. teres 0-1]	--	1-alkyl-2-acetylglycerophosphocholine esterase activity	KOG3847, KOG3847, KOG3847, Phospholipase A2 (platelet-activating factor acetylhydrolase in humans) [Lipid transport and metabolism].	--	--	--	--	--	--	--
Pm_7105	Cluster 21	T1PKS	hypothetical protein SETTUDRAFT_84905 [Exserohilum turcica Et28A]	--	--	--	--	--	--	--	--	--	--
Pm_7106	Cluster 21	T1PKS	hypothetical protein AA0117_g3147 [Alternaria alternata]	--	aminopeptidase activity	KOG4178, KOG4178, KOG4178, Soluble epoxide hydrolase [Lipid transport and metabolism].	cellulose synthase (EC 2.4.1.12); chitin synthase (EC 2.4.1.16); dolichyl-phosphate beta-D-mannosyltransferase (EC 2.4.1.83); dolichyl-phosphate beta-glucosyltransferase (EC 2.4.1.117); N-acetylglucosaminyltransferase (EC 2.4.1.-); N-acetylgalactosaminyltransferase (EC 2.4.1.-); hyaluronan synthase (EC 2.4.1.212); chitin oligosaccharide synthase (EC 2.4.1.-); beta-1,3-glucan synthase (EC 2.4.1.34…	effector_(plant_avirulence_determinant)	--	--	--	--	--
Pm_7107	Cluster 21	T1PKS	similar to FAD binding domain containing protein [Leptosphaeria maculans JN3]	--	oxidoreductase activity	--	nan	--	Unknown	Numerous taxa in Solanaceae	xyloid	Leaf spot	Leaf Spot
Pm_7108	Cluster 21	T1PKS	predicted protein [Leptosphaeria maculans JN3]	--	--	--	--	--	--	--	--	--	--
Pm_7109	Cluster 21	T1PKS	hypothetical protein LEMA_P093680.1 [Leptosphaeria maculans JN3]	--	--	--	--	--	--	--	--	--	--
Pm_7110	Cluster 21	T1PKS	putative polyketide synthase [Xylona heveae TC161]	--	catalytic activity	KOG1202, KOG1202, KOG1202, Animal-type fatty acid synthase and related proteins [Lipid transport and metabolism].	--	unaffected_pathogenicity	Unknown	ID:PF08240; Description: Acyl_transf_1	ID:PF00107; Description: ADH_N	ID:PF00109; Description: ADH_zinc_N	ID:PF02801; Description: ketoacyl-synt
Pm_7111	Cluster 21	T1PKS	Clavaminate synthase-like protein [Glonium stellatum]	--	oxidoreductase activity	KOG0143, KOG0143, KOG0143, Iron/ascorbate family oxidoreductases [Secondary metabolites biosynthesis, transport and catabolism, General function prediction only].	--	--	--	--	--	--	--
Pm_7115	Cluster 22	NRPS	transporter [Ascochyta rabiei]	--	membrane	KOG1237, KOG1237, KOG1237, H+/oligopeptide symporter [Amino acid transport and metabolism].	--	unaffected_pathogenicity	Unknown	Multiple genera of Poaceae and Blysmus compressus (Cyperaceae)	herb	Glume blotch of wheat and other grasses	Glume Blotch
Pm_7116	Cluster 22	NRPS	ATP binding [Ascochyta rabiei]	--	ATP binding	--	--	--	--	--	--	--	--
Pm_7117	Cluster 22	NRPS	hypothetical protein CC84DRAFT_520102 [Paraphaeosphaeria sporulosa]	--	DNA-binding transcription factor activity, RNA polymerase II-specific	--	--	--	--	--	--	--	--
Pm_7118	Cluster 22	NRPS	saccharopine dehydrogenase [NAD+, L-lysine-forming] [Exophiala dermatitidis NIH/UT8656]	--	saccharopine dehydrogenase (NAD+, L-lysine-forming) activity	KOG0172, KOG0172, KOG0172, Lysine-ketoglutarate reductase/saccharopine dehydrogenase [Amino acid transport and metabolism].	--	--	--	--	--	--	--
Pm_7119	Cluster 22	NRPS	Amino acid adenylation [Metarhizium album ARSEF 1941]	--	catalytic activity	KOG1176, KOG1176, KOG1176, Acyl-CoA synthetase [Lipid transport and metabolism].	maltose-6-phosphate glucosidase (EC 3.2.1.122); alpha-glucosidase (EC 3.2.1.20); alpha-galactosidase (EC 3.2.1.22); 6-phospho-beta-glucosidase (EC 3.2.1.86); alpha-glucuronidase (EC 3.2.1.139).	reduced_virulence	Unknown	ID:PF00668; Description: AMP-binding	ID:PF00550; Description: Condensation	Plant	plants
Pm_7120	Cluster 22	NRPS	putative d-amino-acid oxidase protein [Neofusicoccum parvum UCRNP2]	--	D-amino-acid oxidase activity	KOG3923, KOG3923, KOG3923, D-aspartate oxidase [Amino acid transport and metabolism].	--	--	--	--	--	--	--
Pm_7121	Cluster 22	NRPS	hypothetical protein VPNG_09487 [Cytospora leucostoma]	--	RNA binding	--	--	--	--	--	--	--	--
Pm_7122	Cluster 22	NRPS	dipeptidyl peptidase IV [Coleophoma cylindrospora]	--	proteolysis	KOG2100, KOG2100, KOG2100, Dipeptidyl aminopeptidase [Posttranslational modification, protein turnover, chaperones].	--	--	FUNCTION: Extracellular dipeptidyl-peptidase which removes N- terminal dipeptides sequentially from polypeptides having unsubstituted N-termini provided that the penultimate residue is proline. Contributes to pathogenicity (By similarity).	Unknown	Unknown	ID:PF00930; Description: DPPIV_N	ID:PF00326; Description: DPPIV_N
Pm_7123	Cluster 22	NRPS	hypothetical protein AJ80_04293 [Polytolypa hystricis UAMH7299]	--	--	--	--	--	--	--	--	--	--
Pm_7124	Cluster 22	NRPS	--	--	--	--	--	--	--	--	--	--	--
Pm_7125	Cluster 22	NRPS	hypothetical protein CNYM01_12645 [Colletotrichum nymphaeae SA-01]	--	--	--	--	--	--	--	--	--	--
Pm_7262	Cluster 23	NRPS	similar to potassium ion channel Yvc1 [Leptosphaeria maculans JN3]	--	--	KOG3676, KOG3676, KOG3676, Ca2+-permeable cation channel OSM-9 and related channels (OTRPC family) [Inorganic ion transport and metabolism, Signal transduction mechanisms].	--	reduced_virulence__loss_of_pathogenicity	--	--	--	--	--
Pm_7263	Cluster 23	NRPS	similar to eukaryotic translation initiation factor 2 subunit alpha [Leptosphaeria maculans JN3]	translation initiation factor 2 subunit 1	nucleic acid binding	KOG2916, KOG2916, KOG2916, Translation initiation factor 2, alpha subunit (eIF-2alpha) [Translation, ribosomal structure and biogenesis].	--	unaffected_pathogenicity	--	--	--	--	--
Pm_7264	Cluster 23	NRPS	predicted protein [Leptosphaeria maculans JN3]	--	--	--	--	--	--	--	--	--	--
Pm_7265	Cluster 23	NRPS	hypothetical protein LEMA_P084040.1 [Leptosphaeria maculans JN3]	--	--	--	--	--	--	--	--	--	--
Pm_7266	Cluster 23	NRPS	hypothetical protein DM02DRAFT_615812 [Periconia macrospinosa]	--	--	--	--	--	--	--	--	--	--
Pm_7267	Cluster 23	NRPS	similar to MFS transporter [Leptosphaeria maculans JN3]	--	integral component of membrane	KOG2533, KOG2533, KOG2533, Permease of the major facilitator superfamily [Carbohydrate transport and metabolism].	--	--	--	--	--	--	--
Pm_7268	Cluster 23	NRPS	similar to NRPS-like enzyme [Leptosphaeria maculans JN3]	--	catalytic activity	KOG1176, KOG1176, KOG1176, Acyl-CoA synthetase [Lipid transport and metabolism].	chitinase (EC 3.2.1.14); endo-beta-N-acetylglucosaminidase (EC 3.2.1.96); xylanase inhibitor; concanavalin B; narbonin	unaffected_pathogenicity	Unknown	ID:PF00501; Description: Acyl_transf_1	ID:PF00668; Description: AMP-binding	ID:PF00109; Description: Condensation	ID:PF02801; Description: ketoacyl-synt
Pm_7269	Cluster 23	NRPS	predicted protein [Leptosphaeria maculans JN3]	--	--	--	--	--	--	--	--	--	--
Pm_7270	Cluster 23	NRPS	DUF336-domain-containing protein [Pyrenochaeta sp. DS3sAY3a]	--	--	--	--	--	--	--	--	--	--
Pm_7271	Cluster 23	NRPS	similar to alpha-1,3-glucanase [Leptosphaeria maculans JN3]	--	hydrolase activity	--	alpha-1,3-glucanase (EC 3.2.1.59).	--	--	--	--	--	--
Pm_7272	Cluster 23	NRPS	hypothetical protein LEMA_P084120.1 [Leptosphaeria maculans JN3]	--	--	--	--	--	--	--	--	--	--
Pm_7273	Cluster 23	NRPS	--	--	protein binding	--	--	--	--	--	--	--	--
Pm_7274	Cluster 23	NRPS	hypothetical protein AA0112_g6186 [Alternaria arborescens]	--	--	--	--	--	--	--	--	--	--
Pm_7275	Cluster 23	NRPS	hypothetical protein LEMA_P084170.1 [Leptosphaeria maculans JN3]	--	--	--	--	--	--	--	--	--	--
Pm_7276	Cluster 23	NRPS	similar to malate dehydrogenase [Leptosphaeria maculans JN3]	malate dehydrogenase	catalytic activity	KOG1494, KOG1494, KOG1494, NAD-dependent malate dehydrogenase [Energy production and conversion].	--	reduced_virulence	--	--	--	--	--
Pm_7469	Cluster 24	T1PKS	hypothetical protein MGYG_03809 [Nannizzia gypsea CBS 118893]	--	--	--	--	--	--	--	--	--	--
Pm_7470	Cluster 24	T1PKS	Esterase LovG [Phialophora cf. hyalina BP 5553]	--	--	KOG2551, KOG2551, KOG2551, Phospholipase/carboxyhydrolase [Amino acid transport and metabolism].	--	reduced_virulence	--	--	--	--	--
Pm_7471	Cluster 24	T1PKS	Lovastatin diketide synthase LovF [Madurella mycetomatis]	--	catalytic activity	KOG1202, KOG1202, KOG1202, Animal-type fatty acid synthase and related proteins [Lipid transport and metabolism].	cellulose synthase (EC 2.4.1.12); chitin synthase (EC 2.4.1.16); dolichyl-phosphate beta-D-mannosyltransferase (EC 2.4.1.83); dolichyl-phosphate beta-glucosyltransferase (EC 2.4.1.117); N-acetylglucosaminyltransferase (EC 2.4.1.-); N-acetylgalactosaminyltransferase (EC 2.4.1.-); hyaluronan synthase (EC 2.4.1.212); chitin oligosaccharide synthase (EC 2.4.1.-); beta-1,3-glucan synthase (EC 2.4.1.34…	unaffected_pathogenicity	Unknown	ID:PF08240; Description: Acyl_transf_1	ID:PF00107; Description: ADH_N	ID:PF00109; Description: ADH_zinc_N	ID:PF02801; Description: ketoacyl-synt
Pm_7472	Cluster 24	T1PKS	hypothetical protein LEMA_P046610.1 [Leptosphaeria maculans JN3]	--	--	KOG2793, KOG2793, KOG2793, Putative N2,N2-dimethylguanosine tRNA methyltransferase [RNA processing and modification].	--	--	--	--	--	--	--
Pm_7473	Cluster 24	T1PKS	hypothetical protein SNOG_04927 [Parastagonospora nodorum SN15]	ammonium transporter, Amt family	ammonium transmembrane transporter activity	KOG0682, KOG0682, KOG0682, Ammonia permease [Inorganic ion transport and metabolism].	--	reduced_virulence	--	--	--	--	--
Pm_7474	Cluster 24	T1PKS	similar to C6 transcription factor (NirA) [Leptosphaeria maculans JN3]	--	DNA-binding transcription factor activity, RNA polymerase II-specific	--	--	unaffected_pathogenicity	SIMILARITY: Contains 1 Zn(2)-C6 fungal-type DNA-binding domain.	ID:PF00172; Description: Fungal_trans	Multiple genera in multiple families	plants	Blights, wilts, rots of various sorts
Pm_7475	Cluster 24	T1PKS	similar to chorismate synthase [Leptosphaeria maculans JN3]	chorismate synthase	chorismate synthase activity	KOG4492, KOG4492, KOG4492, Chorismate synthase [Amino acid transport and metabolism].	--	reduced_virulence	--	--	--	--	--
Pm_7476	Cluster 24	T1PKS	similar to Mitochondrial porin (voltage-dependent anion channel) [Leptosphaeria maculans JN3]	voltage-dependent anion channel protein 2	mitochondrial outer membrane	KOG3126, KOG3126, KOG3126, Porin/voltage-dependent anion-selective channel protein [Inorganic ion transport and metabolism].	--	--	--	--	--	--	--
Pm_7477	Cluster 24	T1PKS	hypothetical protein LEMA_P046660.1 [Leptosphaeria maculans JN3]	--	--	KOG0715, KOG0715, KOG0715, Molecular chaperone (DnaJ superfamily) [Posttranslational modification, protein turnover, chaperones].	--	--	--	--	--	--	--
Pm_7478	Cluster 24	T1PKS	similar to methionine aminopeptidase [Leptosphaeria maculans JN3]	methionyl aminopeptidase	aminopeptidase activity	KOG2775, KOG2775, KOG2775, Metallopeptidase [General function prediction only].	--	--	--	--	--	--	--
Pm_7479	Cluster 24	T1PKS	hypothetical protein COCSADRAFT_350740 [Bipolaris sorokiniana ND90Pr]	--	protein binding	KOG0548, KOG0548, KOG0548, Molecular co-chaperone STI1 [Posttranslational modification, protein turnover, chaperones].	--	--	--	--	--	--	--
Pm_7721	Cluster 25	T1PKS	toxin biosynthesis regulatory protein AflJ [Pyrenochaeta sp. DS3sAY3a]	--	--	--	--	--	Unknown	ID:PF00891; Description: FAD_binding_3	Numerous taxa in Solanaceae	xyloid	Leaf spot
Pm_7722	Cluster 25	T1PKS	methyltransferase [Pyrenophora tritici-repentis]	--	--	--	--	--	--	--	--	--	--
Pm_7723	Cluster 25	T1PKS	C6 zinc finger domain containing protein [Pyrenophora tritici-repentis Pt-1C-BFP]	--	DNA binding	--	--	--	--	--	--	--	--
Pm_7724	Cluster 25	T1PKS	hypothetical protein COCVIDRAFT_17158 [Bipolaris victoriae FI3]	--	ATP binding	KOG0065, KOG0065, KOG0065, Pleiotropic drug resistance proteins (PDR1-15), ABC superfamily [Secondary metabolites biosynthesis, transport and catabolism].	--	unaffected_pathogenicity__reduced_virulence__chemistry_target:_sensitivity_to_chemical	SIMILARITY: Belongs to the ABC transporter superfamily.	ID:PF00005; Description: ABC2_membrane	ID:PF06422; Description: ABC_tran	Various plant families	plants
Pm_7725	Cluster 25	T1PKS	17beta-Hydroxysteroid dehydrogenase [Pyrenochaeta sp. DS3sAY3a]	--	oxidoreductase activity	KOG0725, KOG0725, KOG0725, Reductases with broad range of substrate specificities [General function prediction only].	lipopolysaccharide N-acetylglucosaminyltransferase (EC 2.4.1.56); heptosyltransferase (EC 2.4.-.-).	loss_of_pathogenicity	SIMILARITY: Belongs to the short-chain dehydrogenases/reductases (SDR) family.	Plant	plants	Leaf spot, rots	Leaf Spot
Pm_7726	Cluster 25	T1PKS	hypothetical protein COCMIDRAFT_96282 [Bipolaris oryzae ATCC 44560]	--	--	--	--	--	--	--	--	--	--
Pm_7727	Cluster 25	T1PKS	hypothetical protein COCC4DRAFT_164207 [Bipolaris maydis ATCC 48331]	--	melanin metabolic process	--	--	increased_virulence_(hypervirulence)	--	--	--	--	--
Pm_7728	Cluster 25	T1PKS	hypothetical protein SETTUDRAFT_148278 [Exserohilum turcica Et28A]	--	--	--	--	--	--	--	--	--	--
Pm_7729	Cluster 25	T1PKS	metallo-beta-lactamase superfamily protein [Pyrenophora tritici-repentis Pt-1C-BFP]	--	--	KOG0813, KOG0813, KOG0813, Glyoxylase [General function prediction only].	--	--	--	--	--	--	--
Pm_7730	Cluster 25	T1PKS	ketoacyl-synt-domain-containing protein [Pyrenochaeta sp. DS3sAY3a]	--	catalytic activity	KOG1202, KOG1202, KOG1202, Animal-type fatty acid synthase and related proteins [Lipid transport and metabolism].	--	unaffected_pathogenicity	Unknown	ID:PF00109; Description: Acyl_transf_1	ID:PF02801; Description: ketoacyl-synt	ID:PF00550; Description: Ketoacyl-synt_C	ID:PF00975; Description: PP-binding
Pm_7731	Cluster 25	T1PKS	hypothetical protein AG0111_g5083 [Alternaria gaisen]	--	oxidoreductase activity	KOG1231, KOG1231, KOG1231, Proteins containing the FAD binding domain [Energy production and conversion].	nan	--	Unknown	ID:PF01565; Description: BBE	Principal hosts: Poaceae, including Zea mays (corn), Triticum aestivum (wheat), and Oryza sativa (rice). Additional hosts: various plant families	herb	Seedling blight, pre- and post-emergence blight, root and foot rot, brown rot, culm decay, head or kernel blight (scab or ear scab) of cereals. Leaf
Pm_7732	Cluster 25	T1PKS	hypothetical protein IQ07DRAFT_130494 [Pyrenochaeta sp. DS3sAY3a]	--	--	--	--	--	Unknown	Various plant families	plants	Grey mould. Parasite or saprophyte	Gray Mould
Pm_7733	Cluster 25	T1PKS	similar to U3 small nucleolar ribonucleoprotein protein Mpp10 [Leptosphaeria maculans JN3]	--	nucleus	KOG2600, KOG2600, KOG2600, U3 small nucleolar ribonucleoprotein (snoRNP) subunit - Mpp10p [RNA processing and modification].	--	--	--	--	--	--	--
Pm_7734	Cluster 25	T1PKS	predicted protein [Pyrenophora tritici-repentis Pt-1C-BFP]	--	--	--	--	--	--	--	--	--	--
Pm_7735	Cluster 25	T1PKS	HET-domain-containing protein [Stagonospora sp. SRC1lsM3a]	--	--	--	nan	--	--	--	--	--	--
Pm_7736	Cluster 25	T1PKS	--	--	--	--	--	--	--	--	--	--	--
Pm_7737	Cluster 25	T1PKS	--	--	--	--	--	--	--	--	--	--	--
Pm_8142	Cluster 26	T1PKS	putative catabolite repression protein [Alternaria alternata]	--	protein binding	KOG2394, KOG2394, KOG2394, WD40 protein DMR-N9 [General function prediction only].	--	reduced_virulence	Unknown	Zea mays	herb	Southern leaf blight of maize	Leaf Blight
Pm_8143	Cluster 26	T1PKS	similar to carbon catabolite repression protein CreD [Leptosphaeria maculans JN3]	--	--	KOG3780, KOG3780, KOG3780, Thioredoxin binding protein TBP-2/VDUP1 [General function prediction only].	--	--	--	--	--	--	--
Pm_8144	Cluster 26	T1PKS	similar to pre-rRNA-processing protein TSR2 [Leptosphaeria maculans JN3]	--	--	KOG4032, KOG4032, KOG4032, Uncharacterized conserved protein [Function unknown].	--	--	--	--	--	--	--
Pm_8145	Cluster 26	T1PKS	hypothetical protein LEMA_P082350.1 [Leptosphaeria maculans JN3]	--	--	KOG2690, KOG2690, KOG2690, Uncharacterized conserved protein, contains BSD domain [Function unknown].	--	--	--	--	--	--	--
Pm_8146	Cluster 26	T1PKS	hypothetical protein LEMA_P082340.1 [Leptosphaeria maculans JN3]	--	--	--	--	loss_of_pathogenicity	--	--	--	--	--
Pm_8147	Cluster 26	T1PKS	hypothetical protein LEMA_P082330.1 [Leptosphaeria maculans JN3]	peptide chain release factor subunit 3	nuclear-transcribed mRNA catabolic process, deadenylation-dependent decay	KOG0459, KOG0459, KOG0459, Polypeptide release factor 3 [Translation, ribosomal structure and biogenesis].	--	--	--	--	--	--	--
Pm_8148	Cluster 26	T1PKS	similar to DUF572 domain-containing protein [Leptosphaeria maculans JN3]	--	--	KOG2990, KOG2990, KOG2990, C2C2-type Zn-finger protein [Function unknown].	beta-glucosidase (EC 3.2.1.21); xylan 1,4-beta-xylosidase (EC 3.2.1.37); beta-N-acetylhexosaminidase (EC 3.2.1.52); glucan 1,3-beta-glucosidase (EC 3.2.1.58); glucan 1,4-beta-glucosidase (EC 3.2.1.74); exo-1,3-1,4-glucanase (EC 3.2.1.-); alphalpha-L-arabinofuranosidase (EC 3.2.1.55).	--	--	--	--	--	--
Pm_8149	Cluster 26	T1PKS	similar to polyketide synthase [Leptosphaeria maculans JN3]	--	catalytic activity	KOG1202, KOG1202, KOG1202, Animal-type fatty acid synthase and related proteins [Lipid transport and metabolism].	cellulose synthase (EC 2.4.1.12); chitin synthase (EC 2.4.1.16); dolichyl-phosphate beta-D-mannosyltransferase (EC 2.4.1.83); dolichyl-phosphate beta-glucosyltransferase (EC 2.4.1.117); N-acetylglucosaminyltransferase (EC 2.4.1.-); N-acetylgalactosaminyltransferase (EC 2.4.1.-); hyaluronan synthase (EC 2.4.1.212); chitin oligosaccharide synthase (EC 2.4.1.-); beta-1,3-glucan synthase (EC 2.4.1.34…	reduced_virulence	Unknown	ID:PF08240; Description: Acyl_transf_1	ID:PF00107; Description: ADH_N	ID:PF00109; Description: ADH_zinc_N	ID:PF02801; Description: ketoacyl-synt
Pm_8150	Cluster 26	T1PKS	similar to O-methyltransferase [Leptosphaeria maculans JN3]	--	methyltransferase activity	KOG3178, KOG3178, KOG3178, Hydroxyindole-O-methyltransferase and related SAM-dependent methyltransferases [General function prediction only].	--	reduced_virulence	Unknown	Numerous taxa in Solanaceae	xyloid	Leaf spot	Leaf Spot
Pm_8151	Cluster 26	T1PKS	hypothetical protein LEMA_P082280.1 [Leptosphaeria maculans JN3]	--	hydrolase activity	KOG1515, KOG1515, KOG1515, Arylacetamide deacetylase [Defense mechanisms].	--	--	--	--	--	--	--
Pm_8152	Cluster 26	T1PKS	hypothetical protein SNOG_12329 [Parastagonospora nodorum SN15]	--	oxidoreductase activity	KOG1205, KOG1205, KOG1205, Predicted dehydrogenase [Secondary metabolites biosynthesis, transport and catabolism].	--	--	--	--	--	--	--
Pm_8153	Cluster 26	T1PKS	hypothetical protein CC77DRAFT_992039 [Alternaria alternata]	--	DNA binding	--	--	--	--	--	--	--	--
Pm_8154	Cluster 26	T1PKS	sequence-specific DNA binding RNA polymerase II transcription factor [Alternaria alternata]	--	DNA-binding transcription factor activity, RNA polymerase II-specific	--	--	unaffected_pathogenicity	--	--	--	--	--
Pm_8155	Cluster 26	T1PKS	hypothetical protein CC77DRAFT_1010104 [Alternaria alternata]	--	oxidoreductase activity	KOG0725, KOG0725, KOG0725, Reductases with broad range of substrate specificities [General function prediction only].	--	unaffected_pathogenicity__reduced_virulence	SIMILARITY: Belongs to the short-chain dehydrogenases/reductases (SDR) family.	Poaceae, especially important on Oryzae	herb	Rice blast	Rice Blast
Pm_8156	Cluster 26	T1PKS	hypothetical protein AA0112_g11657 [Alternaria arborescens]	--	nucleus	KOG4048, KOG4048, KOG4048, Uncharacterized conserved protein [Function unknown].	--	--	--	--	--	--	--
Pm_8194	Cluster 27	terpene	predicted protein [Leptosphaeria maculans JN3]	--	--	--	--	--	--	--	--	--	--
Pm_8195	Cluster 27	terpene	hypothetical protein LEMA_P014100.1 [Leptosphaeria maculans JN3]	--	--	--	--	--	--	--	--	--	--
Pm_8196	Cluster 27	terpene	hypothetical protein CC84DRAFT_1219433 [Paraphaeosphaeria sporulosa]	--	--	--	--	--	--	--	--	--	--
Pm_8197	Cluster 27	terpene	hypothetical protein AA0112_g4528 [Alternaria arborescens]	--	--	KOG4389, KOG4389, KOG4389, Acetylcholinesterase/Butyrylcholinesterase [Signal transduction mechanisms].	acetyl xylan esterase (EC 3.1.1.72).	unaffected_pathogenicity	Unknown	Various plant families	plants	Grey mould. Parasite or saprophyte	Gray Mould
Pm_8198	Cluster 27	terpene	hypothetical protein CUC08_Gglean001052 [Alternaria sp. MG1]	lanosterol synthase	intramolecular transferase activity	KOG0497, KOG0497, KOG0497, Oxidosqualene-lanosterol cyclase and related proteins [Lipid transport and metabolism].	--	--	--	--	--	--	--
Pm_8199	Cluster 27	terpene	hypothetical protein LEMA_P014060.1 [Leptosphaeria maculans JN3]	--	--	--	--	--	--	--	--	--	--
Pm_8200	Cluster 27	terpene	hypothetical protein IQ06DRAFT_290454 [Stagonospora sp. SRC1lsM3a]	--	--	KOG4650, KOG4650, KOG4650, Predicted steroid reductase [General function prediction only].	--	--	--	--	--	--	--
Pm_8201	Cluster 27	terpene	hypothetical protein LEMA_P014040.1 [Leptosphaeria maculans JN3]	--	DNA binding	KOG0966, KOG0966, KOG0966, ATP-dependent DNA ligase IV [Replication, recombination and repair].	--	--	FUNCTION: Involved in ds DNA break (DSB) repair. Has a role in non-homologous integration (NHI) pathways where it is required in the final step of non-homologus end-joining (NHEJ). Not required for the repair of DSBs induced by ionizing radiation or UV light. Has a important role in morphogenesis, positively affecting the capacity to form hyphae.	INDUCTION: Cell cycle-regulated. Expression peaks in late G1 and during the morphological transition.	SIMILARITY: Belongs to the ATP-dependent DNA ligase family.	SIMILARITY: Contains 1 BRCT domain.	8840507, 15123810, 10487922, 11119499, 12702284
Pm_8231	Cluster 28	NRPS	similar to DUF6 domain protein [Leptosphaeria maculans JN3]	--	membrane	KOG4510, KOG4510, KOG4510, Permease of the drug/metabolite transporter (DMT) superfamily [General function prediction only].	--	--	--	--	--	--	--
Pm_8232	Cluster 28	NRPS	Efflux pump [Alternaria arborescens]	--	integral component of membrane	KOG0254, KOG0254, KOG0254, Predicted transporter (major facilitator superfamily) [General function prediction only].	--	chemistry_target:_sensitivity_to_chemical__unaffected_pathogenicity	Unknown	Various plant families	plants	Grey mould. Parasite or saprophyte	Gray Mould
Pm_8233	Cluster 28	NRPS	hypothetical protein COCSADRAFT_157599 [Bipolaris sorokiniana ND90Pr]	--	DNA binding	--	--	unaffected_pathogenicity	--	--	--	--	--
Pm_8234	Cluster 28	NRPS	aromatic compound dioxygenase [Corynespora cassiicola Philippines]	--	catalytic activity	--	--	--	--	--	--	--	--
Pm_8235	Cluster 28	NRPS	similar to galactose oxidase precursor [Leptosphaeria maculans JN3]	--	protein binding	KOG4441, KOG4441, KOG4441, Proteins containing BTB/POZ and Kelch domains, involved in regulatory/signal transduction processes [Signal transduction mechanisms, General function prediction only].	nan	--	--	--	--	--	--
Pm_8236	Cluster 28	NRPS	hypothetical protein IQ06DRAFT_108639 [Stagonospora sp. SRC1lsM3a]	--	--	--	--	--	--	--	--	--	--
Pm_8237	Cluster 28	NRPS	phenyloxazoline synthase mbtb [Stemphylium lycopersici]	--	catalytic activity	KOG1176, KOG1176, KOG1176, Acyl-CoA synthetase [Lipid transport and metabolism].	--	reduced_virulence	Unknown	ID:PF00668; Description: AMP-binding	ID:PF00550; Description: Condensation	Principal hosts: cultivated Oryza sativa (rice) and Zizania aquatica (wild rice). Less common on non-cultivated Oryza spp. and other Poaceae under natural conditions. Able to infect a wide ra	herb
Pm_8238	Cluster 28	NRPS	hypothetical protein LEMA_P013480.1 [Leptosphaeria maculans JN3]	--	protein kinase activity	KOG0600, KOG0600, KOG0600, Cdc2-related protein kinase [Cell cycle control, cell division, chromosome partitioning].	chitinase (EC 3.2.1.14); endo-beta-N-acetylglucosaminidase (EC 3.2.1.96); xylanase inhibitor; concanavalin B; narbonin	reduced_virulence	Unknown	humans	vertebrata	occasional infection	Occasional Infection
Pm_8239	Cluster 28	NRPS	GTP cyclohydrolase I [Pyrenochaeta sp. DS3sAY3a]	GTP cyclohydrolase I	GTP cyclohydrolase I activity	KOG2698, KOG2698, KOG2698, GTP cyclohydrolase I [Coenzyme transport and metabolism].	--	--	--	--	--	--	--
Pm_8240	Cluster 28	NRPS	hypothetical protein LEMA_P013500.1 [Leptosphaeria maculans JN3]	--	metallocarboxypeptidase activity	KOG2650, KOG2650, KOG2650, Zinc carboxypeptidase [Function unknown].	--	--	FUNCTION: Extracellular metalloprotease that contributes to pathogenicity (By similarity).	Unknown	ID:PF00246; Description: Peptidase_M14	humans	vertebrata
Pm_8241	Cluster 28	NRPS	hypothetical protein LEMA_P013510.1 [Leptosphaeria maculans JN3]	--	--	--	--	--	--	--	--	--	--
Pm_8242	Cluster 28	NRPS	glycoside hydrolase family 32 protein [Bipolaris sorokiniana ND90Pr]	--	hydrolase activity, hydrolyzing O-glycosyl compounds	KOG0228, KOG0228, KOG0228, Beta-fructofuranosidase (invertase) [Carbohydrate transport and metabolism].	invertase (EC 3.2.1.26); endo-inulinase (EC 3.2.1.7); beta-2,6-fructan 6-levanbiohydrolase (EC 3.2.1.64); endo-levanase (EC 3.2.1.65); exo-inulinase (EC 3.2.1.80); fructan beta-(2,1)-fructosidase/1-exohydrolase (EC 3.2.1.153); fructan beta-(2,6)-fructosidase/6-exohydrolase (EC 3.2.1.154); sucrose:sucrose 1-fructosyltransferase (EC 2.4.1.99); fructan:fructan 1-fructosyltransferase (EC 2.4.1.100); …	--	--	--	--	--	--
Pm_8243	Cluster 28	NRPS	hypothetical protein LEMA_P013470.1 [Leptosphaeria maculans JN3]	--	DNA binding	--	--	--	--	--	--	--	--
Pm_8349	Cluster 29	NRPS-T1PKS	similar to phosphoribosylformylglycinamidine synthase [Leptosphaeria maculans JN3]	phosphoribosylformylglycinamidine synthase	phosphoribosylformylglycinamidine synthase activity	KOG1907, KOG1907, KOG1907, Phosphoribosylformylglycinamidine synthase [Nucleotide transport and metabolism].	--	--	--	--	--	--	--
Pm_8350	Cluster 29	NRPS-T1PKS	polyketide synthase [Alternaria alternantherae]	--	catalytic activity	KOG1202, KOG1202, KOG1202, Animal-type fatty acid synthase and related proteins [Lipid transport and metabolism].	cellulose synthase (EC 2.4.1.12); chitin synthase (EC 2.4.1.16); dolichyl-phosphate beta-D-mannosyltransferase (EC 2.4.1.83); dolichyl-phosphate beta-glucosyltransferase (EC 2.4.1.117); N-acetylglucosaminyltransferase (EC 2.4.1.-); N-acetylgalactosaminyltransferase (EC 2.4.1.-); hyaluronan synthase (EC 2.4.1.212); chitin oligosaccharide synthase (EC 2.4.1.-); beta-1,3-glucan synthase (EC 2.4.1.34…	--	Unknown	ID:PF00109; Description: Acyl_transf_1	ID:PF02801; Description: ketoacyl-synt	ID:PF00550; Description: Ketoacyl-synt_C	ID:PF00975; Description: PP-binding
Pm_8351	Cluster 29	NRPS-T1PKS	hypothetical protein SNOG_05569 [Parastagonospora nodorum SN15]	--	--	--	--	reduced_virulence	--	--	--	--	--
Pm_8352	Cluster 29	NRPS-T1PKS	hypothetical protein CNYM01_08382 [Colletotrichum nymphaeae SA-01]	--	catalytic activity	KOG1176, KOG1176, KOG1176, Acyl-CoA synthetase [Lipid transport and metabolism].	chitinase (EC 3.2.1.14); endo-beta-N-acetylglucosaminidase (EC 3.2.1.96); xylanase inhibitor; concanavalin B; narbonin	--	Unknown	ID:PF00501; Description: Acyl_transf_1	ID:PF00668; Description: AMP-binding	ID:PF00109; Description: Condensation	ID:PF02801; Description: ketoacyl-synt
Pm_8353	Cluster 29	NRPS-T1PKS	hypothetical protein AA0120_g9548 [Alternaria tenuissima]	--	--	KOG1208, KOG1208, KOG1208, Dehydrogenases with different specificities (related to short-chain alcohol dehydrogenases) [Secondary metabolites biosynthesis, transport and catabolism].	--	--	--	--	--	--	--
Pm_8354	Cluster 29	NRPS-T1PKS	hypothetical protein DL765_000232 [Monosporascus sp. GIB2]	--	oxidoreductase activity	--	nan	reduced_virulence	Unknown	Numerous taxa in Solanaceae	xyloid	Leaf spot	Leaf Spot
Pm_8355	Cluster 29	NRPS-T1PKS	putative dimethylallyl tryptophan synthase 1 protein [Eutypa lata UCREL1]	--	alkaloid metabolic process	--	--	--	--	--	--	--	--
Pm_8356	Cluster 29	NRPS-T1PKS	Putative sterigmatocystin 8-O-methyltransferase precursor [Podospora anserina S mat+]	--	methyltransferase activity	KOG3178, KOG3178, KOG3178, Hydroxyindole-O-methyltransferase and related SAM-dependent methyltransferases [General function prediction only].	--	--	Unknown	Numerous taxa in Solanaceae	xyloid	Leaf spot	Leaf Spot
Pm_8357	Cluster 29	NRPS-T1PKS	pisatin demethylase [Coccidioides posadasii RMSCC 3488]	--	monooxygenase activity	KOG0156, KOG0156, KOG0156, Cytochrome P450 CYP2 subfamily [Secondary metabolites biosynthesis, transport and catabolism].	--	--	COFACTOR: Heme group (By similarity).	ID:PF00067; Description: p450	Triticum and possibly a few other grasses	herb	Leaf spot or speckled leaf blotch of wheat
Pm_8358	Cluster 29	NRPS-T1PKS	hypothetical protein AA0120_g3990 [Alternaria tenuissima]	--	--	--	--	--	--	--	--	--	--
Pm_8359	Cluster 29	NRPS-T1PKS	conserved hypothetical protein [Pyrenophora tritici-repentis Pt-1C-BFP]	--	--	--	--	--	--	--	--	--	--
Pm_8501	Cluster 30	terpene	hypothetical protein LEMA_P003130.1 [Leptosphaeria maculans JN3]	--	protein binding	KOG1188, KOG1188, KOG1188, WD40 repeat protein [General function prediction only].	--	--	Unknown	ID:PF00400; Description: SRA1	humans	vertebrata	Paracoccidioidomycosis
Pm_8502	Cluster 30	terpene	similar to succinate dehydrogenase cytochrome b560 subunit [Leptosphaeria maculans JN3]	--	succinate dehydrogenase activity	KOG0449, KOG0449, KOG0449, Succinate dehydrogenase, cytochrome b subunit [Carbohydrate transport and metabolism].	--	--	--	--	--	--	--
Pm_8503	Cluster 30	terpene	hypothetical protein IQ07DRAFT_643239 [Pyrenochaeta sp. DS3sAY3a]	--	--	--	--	--	--	--	--	--	--
Pm_8504	Cluster 30	terpene	hypothetical protein LEMA_P003080.1 [Leptosphaeria maculans JN3]	--	magnesium ion binding	--	--	--	FUNCTION: Presilphiperfolan-8-beta-ol synthase, which catalyzes the cyclization of farnesyl diphosphate (FPP) to presilphiperfolan-8-beta-ol (PSP), the committed step in the biosynthesis of the terpenoid virulence factor botrydial. Botrydial is necessary for colonization of plant tissue by the T4 strain. It is a strain-dependent virulence factor since highly aggressive strains like SAS56 or B05 s…	INDUCTION: Down-regulated by the calcineurin inhibitor cyclosporin A and by the inactivation of BCG1.	DOMAIN: The Asp-Asp-Xaa-Xaa-Asp/Glu (DDXXD/E) motif is important for the catalytic activity, presumably through binding to Mg(2+) (By similarity).	MISCELLANEOUS: The BOT2 encoding gene belongs to the botrydial biosynthetic gene cluster composed of 5 genes (BOT1 to BOT5) involved in botrydial synthesis and co-regulated by the same BCG1- calcineurin transduction pathway.	SIMILARITY: Belongs to the terpene synthase family.
Pm_8505	Cluster 30	terpene	hypothetical protein LEMA_P003070.1 [Leptosphaeria maculans JN3]	RNA-binding protein NOB1	cleavage involved in rRNA processing	KOG2463, KOG2463, KOG2463, Predicted RNA-binding protein Nob1p involved in 26S proteasome assembly [Posttranslational modification, protein turnover, chaperones].	--	lethal	CAUTION: The sequence shown here is derived from an EMBL/GenBank/DDBJ whole genome shotgun (WGS) entry which is preliminary data.	humans	vertebrata	infection	Infection
Pm_8506	Cluster 30	terpene	--	--	--	--	--	--	--	--	--	--	--
Pm_8507	Cluster 30	terpene	hypothetical protein LEMA_P003050.1 [Leptosphaeria maculans JN3]	--	--	KOG3238, KOG3238, KOG3238, Chloride ion current inducer protein [Inorganic ion transport and metabolism].	--	--	--	--	--	--	--
Pm_8508	Cluster 30	terpene	hypothetical protein LEMA_P003060.1 [Leptosphaeria maculans JN3]	--	protein binding	KOG0316, KOG0316, KOG0316, Conserved WD40 repeat-containing protein [Function unknown].	--	--	Unknown	Multiple genera in multiple families	plants	Blights, wilts, rots of various sorts	Blight
Pm_8857	Cluster 31	NRPS-T1PKS	hypothetical protein AA0112_g216 [Alternaria arborescens]	--	catalytic activity	KOG2335, KOG2335, KOG2335, tRNA-dihydrouridine synthase [Translation, ribosomal structure and biogenesis].	--	--	--	--	--	--	--
Pm_8858	Cluster 31	NRPS-T1PKS	hypothetical protein LEMA_P123430.1 [Leptosphaeria maculans JN3]	--	metal ion binding	KOG1819, KOG1819, KOG1819, FYVE finger-containing proteins [General function prediction only].	--	--	FUNCTION: Component of the ESCRT-0 complex which is the sorting receptor for ubiquitinated cargo proteins at the multivesicular body (MVB) and recruits ESCRT-I to the MVB outer membrane (By similarity).	DOMAIN: Both IUM domains are necessary for efficient binding to ubiquitin (By similarity).	SIMILARITY: Belongs to the VPS27 family.	SIMILARITY: Contains 1 FYVE-type zinc finger.	SIMILARITY: Contains 2 UIM (ubiquitin-interacting motif) repeats.
Pm_8859	Cluster 31	NRPS-T1PKS	hypothetical protein LEMA_P123410.1 [Leptosphaeria maculans JN3]	--	oxidoreductase activity, acting on CH-OH group of donors	KOG1238, KOG1238, KOG1238, Glucose dehydrogenase/choline dehydrogenase/mandelonitrile lyase (GMC oxidoreductase family) [General function prediction only].	nan	--	--	--	--	--	--
Pm_8860	Cluster 31	NRPS-T1PKS	hypothetical protein LEMA_P123410.1 [Leptosphaeria maculans JN3]	--	--	--	--	--	--	--	--	--	--
Pm_8861	Cluster 31	NRPS-T1PKS	hypothetical protein COCSADRAFT_197692 [Bipolaris sorokiniana ND90Pr]	--	--	--	--	--	--	--	--	--	--
Pm_8862	Cluster 31	NRPS-T1PKS	predicted protein [Leptosphaeria maculans JN3]	--	--	--	--	--	--	--	--	--	--
Pm_8863	Cluster 31	NRPS-T1PKS	hypothetical protein AA0114_g10795 [Alternaria tenuissima]	--	iron ion binding	--	--	--	--	--	--	--	--
Pm_8864	Cluster 31	NRPS-T1PKS	hypothetical protein AJ79_09216 [Helicocarpus griseus UAMH5409]	--	catalytic activity	KOG1202, KOG1202, KOG1202, Animal-type fatty acid synthase and related proteins [Lipid transport and metabolism].	cellulose synthase (EC 2.4.1.12); chitin synthase (EC 2.4.1.16); dolichyl-phosphate beta-D-mannosyltransferase (EC 2.4.1.83); dolichyl-phosphate beta-glucosyltransferase (EC 2.4.1.117); N-acetylglucosaminyltransferase (EC 2.4.1.-); N-acetylgalactosaminyltransferase (EC 2.4.1.-); hyaluronan synthase (EC 2.4.1.212); chitin oligosaccharide synthase (EC 2.4.1.-); beta-1,3-glucan synthase (EC 2.4.1.34…	--	Unknown	ID:PF08240; Description: Acyl_transf_1	ID:PF00107; Description: ADH_N	ID:PF00109; Description: ADH_zinc_N	ID:PF02801; Description: ketoacyl-synt
Pm_8865	Cluster 31	NRPS-T1PKS	hypothetical protein AJ79_09217 [Helicocarpus griseus UAMH5409]	--	catalytic activity	KOG1360, KOG1360, KOG1360, 5-aminolevulinate synthase [Coenzyme transport and metabolism].	--	reduced_virulence	COFACTOR: Pyridoxal phosphate (By similarity).	ID:PF00155; Description: Aminotran_1_2	Multiple genera of Poaceae and Blysmus compressus (Cyperaceae)	herb	Glume blotch of wheat and other grasses
Pm_8866	Cluster 31	NRPS-T1PKS	hypothetical protein AJ79_09212 [Helicocarpus griseus UAMH5409]	--	ATP binding	--	--	--	--	--	--	--	--
Pm_8867	Cluster 31	NRPS-T1PKS	hypothetical protein AJ79_09211 [Helicocarpus griseus UAMH5409]	--	--	KOG1208, KOG1208, KOG1208, Dehydrogenases with different specificities (related to short-chain alcohol dehydrogenases) [Secondary metabolites biosynthesis, transport and catabolism].	--	--	Unknown	Multiple genera of Poaceae and Blysmus compressus (Cyperaceae)	herb	Glume blotch of wheat and other grasses	Glume Blotch
Pm_8868	Cluster 31	NRPS-T1PKS	hypothetical protein AJ79_09213 [Helicocarpus griseus UAMH5409]	--	oxidoreductase activity	KOG0143, KOG0143, KOG0143, Iron/ascorbate family oxidoreductases [Secondary metabolites biosynthesis, transport and catabolism, General function prediction only].	--	--	--	--	--	--	--
Pm_8869	Cluster 31	NRPS-T1PKS	hypothetical protein B5807_12082 [Epicoccum nigrum]	--	catalytic activity	KOG1176, KOG1176, KOG1176, Acyl-CoA synthetase [Lipid transport and metabolism].	cellulose synthase (EC 2.4.1.12); chitin synthase (EC 2.4.1.16); dolichyl-phosphate beta-D-mannosyltransferase (EC 2.4.1.83); dolichyl-phosphate beta-glucosyltransferase (EC 2.4.1.117); N-acetylglucosaminyltransferase (EC 2.4.1.-); N-acetylgalactosaminyltransferase (EC 2.4.1.-); hyaluronan synthase (EC 2.4.1.212); chitin oligosaccharide synthase (EC 2.4.1.-); beta-1,3-glucan synthase (EC 2.4.1.34…	reduced_virulence	Unknown	ID:PF00668; Description: AMP-binding	ID:PF00550; Description: Condensation	Zea mays	herb
Pm_8870	Cluster 31	NRPS-T1PKS	hypothetical protein AJ79_09215 [Helicocarpus griseus UAMH5409]	--	ATP binding	KOG0054, KOG0054, KOG0054, Multidrug resistance-associated protein/mitoxantrone resistance protein, ABC superfamily [Secondary metabolites biosynthesis, transport and catabolism].	--	reduced_virulence	SIMILARITY: Belongs to the ABC transporter superfamily.	ID:PF00664; Description: ABC_membrane	ID:PF00005; Description: ABC_membrane	Isolated from a wide variety of substrates including humans	animals
Pm_8871	Cluster 31	NRPS-T1PKS	hypothetical protein LEMA_P123150.1 [Leptosphaeria maculans JN3]	--	--	KOG3030, KOG3030, KOG3030, Lipid phosphate phosphatase and related enzymes of the PAP2 family [Lipid transport and metabolism].	--	--	--	--	--	--	--
Pm_8872	Cluster 31	NRPS-T1PKS	hypothetical protein AG0111_g2221 [Alternaria gaisen]	--	membrane	KOG1289, KOG1289, KOG1289, Amino acid transporters [Amino acid transport and metabolism].	--	--	--	--	--	--	--
Pm_8873	Cluster 31	NRPS-T1PKS	similar to 3-phytase A [Leptosphaeria maculans JN3]	--	phosphatase activity	KOG1382, KOG1382, KOG1382, Multiple inositol polyphosphate phosphatase [General function prediction only].	--	--	--	--	--	--	--
Pm_8950	Cluster 32	NRPS	AMP-dependent synthetase/ligase [Macrophomina phaseolina MS6]	--	catalytic activity	KOG1176, KOG1176, KOG1176, Acyl-CoA synthetase [Lipid transport and metabolism].	chitinase (EC 3.2.1.14); endo-beta-N-acetylglucosaminidase (EC 3.2.1.96); xylanase inhibitor; concanavalin B; narbonin	unaffected_pathogenicity	--	--	--	--	--
Pm_8951	Cluster 32	NRPS	--	--	--	--	--	--	--	--	--	--	--
Pm_8952	Cluster 32	NRPS	putative o- protein [Neofusicoccum parvum UCRNP2]	--	methyltransferase activity	KOG3178, KOG3178, KOG3178, Hydroxyindole-O-methyltransferase and related SAM-dependent methyltransferases [General function prediction only].	--	reduced_virulence	Unknown	Numerous taxa in Solanaceae	xyloid	Leaf spot	Leaf Spot
Pm_8953	Cluster 32	NRPS	Monooxygenase FAD-binding protein [Macrophomina phaseolina MS6]	--	FAD binding	KOG2614, KOG2614, KOG2614, Kynurenine 3-monooxygenase and related flavoprotein monooxygenases [Energy production and conversion, General function prediction only].	--	--	--	--	--	--	--
Pm_8954	Cluster 32	NRPS	hypothetical protein ASPCADRAFT_210305 [Aspergillus carbonarius ITEM 5010]	--	--	--	--	--	--	--	--	--	--
Pm_8955	Cluster 32	NRPS	hypothetical protein MYCTH_2308106 [Thermothelomyces thermophilus ATCC 42464]	--	carbon-sulfur lyase activity	--	--	--	--	--	--	--	--
Pm_8956	Cluster 32	NRPS	hypothetical protein THITE_2124388 [Thielavia terrestris NRRL 8126]	--	integral component of membrane	KOG0254, KOG0254, KOG0254, Predicted transporter (major facilitator superfamily) [General function prediction only].	--	reduced_virulence__unaffected_pathogenicity	Unknown	Various plant families	plants	Grey mould. Parasite or saprophyte	Gray Mould
Pm_8957	Cluster 32	NRPS	hypothetical protein K441DRAFT_654602 [Cenococcum geophilum 1.58]	--	--	--	--	--	--	--	--	--	--
Pm_8958	Cluster 32	NRPS	hypothetical protein SNOG_11196 [Parastagonospora nodorum SN15]	--	--	--	--	--	--	--	--	--	--
Pm_8959	Cluster 32	NRPS	similar to FYVE zinc finger protein [Leptosphaeria maculans JN3]	--	--	--	--	--	--	--	--	--	--
Pm_9664	Cluster 33	terpene	similar to oxidoreductase family [Leptosphaeria maculans JN3]	--	oxidoreductase activity	KOG2742, KOG2742, KOG2742, Predicted oxidoreductase [General function prediction only].	nan	--	--	--	--	--	--
Pm_9665	Cluster 33	terpene	similar to fungal cellulose binding domain containing protein [Leptosphaeria maculans JN3]	--	--	--	nan	--	--	--	--	--	--
Pm_9666	Cluster 33	terpene	hypothetical protein LEMA_P108140.1 [Leptosphaeria maculans JN3]	--	tRNA binding	KOG2594, KOG2594, KOG2594, Uncharacterized conserved protein [Function unknown].	--	--	--	--	--	--	--
Pm_9667	Cluster 33	terpene	hypothetical protein LEMA_P108130.1 [Leptosphaeria maculans JN3]	--	integral component of membrane	KOG2568, KOG2568, KOG2568, Predicted membrane protein [Function unknown].	--	--	--	--	--	--	--
Pm_9668	Cluster 33	terpene	hypothetical protein LEMA_P108120.1 [Leptosphaeria maculans JN3]	--	protein binding	KOG2929, KOG2929, KOG2929, Transcription factor, component of CCR4 transcriptional complex [Transcription].	--	--	--	--	--	--	--
Pm_9669	Cluster 33	terpene	hypothetical protein LEMA_P108110.1 [Leptosphaeria maculans JN3]	--	--	--	--	--	--	--	--	--	--
Pm_9670	Cluster 33	terpene	hypothetical protein GMOD_00005714 [Pyrenophora seminiperda CCB06]	protein transport protein SEC61 subunit alpha	DNA-binding transcription factor activity, RNA polymerase II-specific	KOG1373, KOG1373, KOG1373, Transport protein Sec61, alpha subunit [Intracellular trafficking, secretion, and vesicular transport, Posttranslational modification, protein turnover, chaperones].	--	unaffected_pathogenicity	--	--	--	--	--
Pm_9671	Cluster 33	terpene	similar to WD-40 repeat-containing protein [Leptosphaeria maculans JN3]	diphthine methyl ester acylhydrolase	protein binding	KOG0280, KOG0280, KOG0280, Uncharacterized conserved protein [Amino acid transport and metabolism].	--	--	--	--	--	--	--
Pm_9672	Cluster 33	terpene	pectin lyase-like protein [Alternaria alternata]	--	pectinesterase activity	--	pectin methylesterase (EC 3.1.1.11).	unaffected_pathogenicity	CATALYTIC ACTIVITY: Pectin + n H(2)O = n methanol + pectate.	ID:PF01095; Description: Pectinesterase	Various plant families	plants	Grey mould. Parasite or saprophyte
Pm_9756	Cluster 34	T1PKS	Fungal-trans-2 multi-domain protein [Pyrenophora tritici-repentis]	--	--	--	--	--	--	--	--	--	--
Pm_9757	Cluster 34	T1PKS	similar to acetyltransferase [Leptosphaeria maculans JN3]	--	--	--	lipopolysaccharide beta-1,4-galactosyltransferase (EC 2.4.1.-); beta-1,3-glucosyltransferase (EC 2.4.1.-); beta-1,2-glucosyltransferase (EC 2.4.1.-); beta-1,2-galactosyltransferase (EC 2.4.1.-)	--	--	--	--	--	--
Pm_9758	Cluster 34	T1PKS	hypothetical protein LEMA_P107140.1 [Leptosphaeria maculans JN3]	--	--	--	--	--	--	--	--	--	--
Pm_9759	Cluster 34	T1PKS	cell morphogenesis protein las1 [Stemphylium lycopersici]	--	--	KOG2425, KOG2425, KOG2425, Nuclear protein involved in cell morphogenesis and cell surface growth [General function prediction only].	--	--	--	--	--	--	--
Pm_9760	Cluster 34	T1PKS	mitochondrial carrier [Pyrenochaeta sp. DS3sAY3a]	solute carrier family 25, member 34/35	--	KOG0755, KOG0755, KOG0755, Mitochondrial oxaloacetate carrier protein [Energy production and conversion].	--	--	SIMILARITY: Belongs to the mitochondrial carrier family.	Multiple genera in multiple families	plants	Blights, wilts, rots of various sorts	Blight
Pm_9761	Cluster 34	T1PKS	similar to WD repeat-containing protein [Leptosphaeria maculans JN3]	COMPASS component SWD2	protein binding	KOG1446, KOG1446, KOG1446, Histone H3 (Lys4) methyltransferase complex and RNA cleavage factor II complex, subunit SWD2 [RNA processing and modification, Chromatin structure and dynamics, Posttranslational modification, protein turnover, chaperones].	--	--	--	--	--	--	--
Pm_9762	Cluster 34	T1PKS	ketoacyl-synt-domain-containing protein [Aspergillus steynii IBT 23096]	--	catalytic activity	KOG1202, KOG1202, KOG1202, Animal-type fatty acid synthase and related proteins [Lipid transport and metabolism].	cellulose synthase (EC 2.4.1.12); chitin synthase (EC 2.4.1.16); dolichyl-phosphate beta-D-mannosyltransferase (EC 2.4.1.83); dolichyl-phosphate beta-glucosyltransferase (EC 2.4.1.117); N-acetylglucosaminyltransferase (EC 2.4.1.-); N-acetylgalactosaminyltransferase (EC 2.4.1.-); hyaluronan synthase (EC 2.4.1.212); chitin oligosaccharide synthase (EC 2.4.1.-); beta-1,3-glucan synthase (EC 2.4.1.34…	unaffected_pathogenicity	Unknown	ID:PF08240; Description: Acyl_transf_1	ID:PF00107; Description: ADH_N	ID:PF00109; Description: ADH_zinc_N	ID:PF02801; Description: ketoacyl-synt
Pm_9763	Cluster 34	T1PKS	hypothetical protein DL767_002346 [Monosporascus sp. MG133]	--	protein binding	KOG0509, KOG0509, KOG0509, Ankyrin repeat and DHHC-type Zn-finger domain containing proteins [General function prediction only].	--	--	--	--	--	--	--
Pm_9764	Cluster 34	T1PKS	hypothetical protein CJF31_00010312 [Rutstroemia sp. NJR-2017a BVV2]	--	--	KOG4391, KOG4391, KOG4391, Predicted alpha/beta hydrolase BEM46 [General function prediction only].	--	--	--	--	--	--	--
Pm_9765	Cluster 34	T1PKS	Lovastatin diketide synthase LovF [Valsa mali]	--	catalytic activity	KOG1202, KOG1202, KOG1202, Animal-type fatty acid synthase and related proteins [Lipid transport and metabolism].	--	reduced_virulence__unaffected_pathogenicity	Unknown	ID:PF08240; Description: Acyl_transf_1	ID:PF00107; Description: ADH_N	ID:PF00109; Description: ADH_zinc_N	ID:PF02801; Description: ketoacyl-synt
Pm_9766	Cluster 34	T1PKS	related to O-methylsterigmatocystin oxidoreductase [Phialocephala subalpina]	--	iron ion binding	KOG0156, KOG0156, KOG0156, Cytochrome P450 CYP2 subfamily [Secondary metabolites biosynthesis, transport and catabolism].	--	increased_virulence_(hypervirulence)	--	--	--	--	--
Pm_9767	Cluster 34	T1PKS	cytochrome P450 protein [Rutstroemia sp. NJR-2017a WRK4]	--	iron ion binding	KOG0157, KOG0157, KOG0157, Cytochrome P450 CYP4/CYP19/CYP26 subfamilies [Secondary metabolites biosynthesis, transport and catabolism, Lipid transport and metabolism].	--	reduced_virulence	--	--	--	--	--
Pm_9768	Cluster 34	T1PKS	hypothetical protein AA0112_g8707 [Alternaria arborescens]	--	--	KOG1611, KOG1611, KOG1611, Predicted short chain-type dehydrogenase [General function prediction only].	--	--	--	--	--	--	--
Pm_9769	Cluster 34	T1PKS	hypothetical protein BD289DRAFT_373992 [Coniella lustricola]	--	oxidoreductase activity	--	nan	unaffected_pathogenicity	Unknown	ID:PF01565; Description: BBE	Principal hosts: Poaceae, including Zea mays (corn), Triticum aestivum (wheat), and Oryza sativa (rice). Additional hosts: various plant families	herb	Seedling blight, pre- and post-emergence blight, root and foot rot, brown rot, culm decay, head or kernel blight (scab or ear scab) of cereals. Leaf
Pm_9770	Cluster 34	T1PKS	6-Hydroxy-D-Nicotine Oxidase protein [Rutstroemia sp. NJR-2017a WRK4]	--	oxidoreductase activity	KOG1231, KOG1231, KOG1231, Proteins containing the FAD binding domain [Energy production and conversion].	nan	reduced_virulence	Unknown	Numerous taxa in Solanaceae	xyloid	Leaf spot	Leaf Spot
Pm_9771	Cluster 34	T1PKS	hypothetical protein B5807_03079 [Epicoccum nigrum]	--	--	--	--	--	--	--	--	--	--
Pm_9849	Cluster 35	terpene	uncharacterized protein FRV6_16659 [Fusarium oxysporum]	--	transferase activity, transferring acyl groups other than amino-acyl groups	--	--	--	--	--	--	--	--
Pm_9850	Cluster 35	terpene	Ent-kaur-16-ene synthase [Neonectria ditissima]	--	--	--	--	--	--	--	--	--	--
Pm_9851	Cluster 35	terpene	hypothetical protein GLRG_09074 [Colletotrichum graminicola M1.001]	--	monooxygenase activity	KOG0157, KOG0157, KOG0157, Cytochrome P450 CYP4/CYP19/CYP26 subfamilies [Secondary metabolites biosynthesis, transport and catabolism, Lipid transport and metabolism].	--	--	COFACTOR: Heme group (By similarity).	ID:PF00067; Description: p450	Triticum and possibly a few other grasses	herb	Leaf spot or speckled leaf blotch of wheat
Pm_9852	Cluster 35	terpene	Isotrichodermin C-15 hydroxylase [Valsa mali]	--	iron ion binding	KOG0158, KOG0158, KOG0158, Cytochrome P450 CYP3/CYP5/CYP6/CYP9 subfamilies [Secondary metabolites biosynthesis, transport and catabolism].	--	increased_virulence_(hypervirulence)__reduced_virulence	COFACTOR: Heme group (By similarity).	ID:PF00067; Description: p450	Triticum and possibly a few other grasses	herb	Leaf spot or speckled leaf blotch of wheat
Pm_9853	Cluster 35	terpene	hypothetical protein ZTR_07521 [Talaromyces verruculosus]	--	isoprenoid biosynthetic process	KOG0777, KOG0777, KOG0777, Geranylgeranyl pyrophosphate synthase/Polyprenyl synthetase [Coenzyme transport and metabolism].	--	--	--	--	--	--	--
Pm_10237	Cluster 36	T1PKS	hypothetical protein LEMA_P031570.1 [Leptosphaeria maculans JN3]	--	DNA binding	KOG4628, KOG4628, KOG4628, Predicted E3 ubiquitin ligase [Posttranslational modification, protein turnover, chaperones].	--	unaffected_pathogenicity	SIMILARITY: Contains 1 Zn(2)-C6 fungal-type DNA-binding domain.	ID:PF00172; Description: Fungal_trans	Multiple genera in multiple families	plants	Blights, wilts, rots of various sorts
Pm_10238	Cluster 36	T1PKS	similar to sodium P-type ATPase [Leptosphaeria maculans JN3]	Na+-exporting ATPase	nucleotide binding	KOG0202, KOG0202, KOG0202, Ca2+ transporting ATPase [Inorganic ion transport and metabolism].	--	reduced_virulence	SIMILARITY: Belongs to the cation transport ATPase (P-type) family.	ID:PF00690; Description: Cation_ATPase_C	ID:PF00122; Description: Cation_ATPase_N	ID:PF00702; Description: E1-E2_ATPase	Isolated from a wide variety of substrates including humans
Pm_10239	Cluster 36	T1PKS	hypothetical protein M434DRAFT_35319 [Hypoxylon sp. CO27-5]	--	--	--	--	--	--	--	--	--	--
Pm_10240	Cluster 36	T1PKS	short chain dehydrogenase reductase [Clohesyomyces aquaticus]	--	--	KOG1611, KOG1611, KOG1611, Predicted short chain-type dehydrogenase [General function prediction only].	--	--	SIMILARITY: Belongs to the short-chain dehydrogenases/reductases (SDR) family.	Belamcanda chinensis: Korea,Gladiolus ?gandavensis: Korea,Iris japonica: China,Iris missouriensis (Leaf spot.): Idaho; Montana; Oregon; Washington,Iris sp. (Leaf spot.): China; Texas; Washing	herb	Leaf spot	Leaf Spot
Pm_10241	Cluster 36	T1PKS	hypothetical protein MMYC01_200635 [Madurella mycetomatis]	--	--	--	--	--	--	--	--	--	--
Pm_10242	Cluster 36	T1PKS	putative short-chain dehydrogenase/reductase [Cladonia uncialis subsp. uncialis]	--	oxidoreductase activity	KOG1205, KOG1205, KOG1205, Predicted dehydrogenase [Secondary metabolites biosynthesis, transport and catabolism].	--	--	--	--	--	--	--
Pm_10243	Cluster 36	T1PKS	Sterigmatocystin 8-O-methyltransferase [Madurella mycetomatis]	--	methyltransferase activity	KOG3178, KOG3178, KOG3178, Hydroxyindole-O-methyltransferase and related SAM-dependent methyltransferases [General function prediction only].	--	--	Unknown	Numerous taxa in Solanaceae	xyloid	Leaf spot	Leaf Spot
Pm_10244	Cluster 36	T1PKS	hypothetical protein GE21DRAFT_5177 [Neurospora crassa]	--	catalytic activity	KOG1202, KOG1202, KOG1202, Animal-type fatty acid synthase and related proteins [Lipid transport and metabolism].	--	unaffected_pathogenicity	Unknown	ID:PF08240; Description: Acyl_transf_1	ID:PF00107; Description: ADH_N	ID:PF00109; Description: ADH_zinc_N	ID:PF02801; Description: ketoacyl-synt
Pm_10245	Cluster 36	T1PKS	putative cytochrome P450 12c1, mitochondrial [Madurella mycetomatis]	--	iron ion binding	KOG0157, KOG0157, KOG0157, Cytochrome P450 CYP4/CYP19/CYP26 subfamilies [Secondary metabolites biosynthesis, transport and catabolism, Lipid transport and metabolism].	--	--	COFACTOR: Heme group (By similarity).	ID:PF00067; Description: p450	Triticum and possibly a few other grasses	herb	Leaf spot or speckled leaf blotch of wheat
Pm_10246	Cluster 36	T1PKS	6-hydroxy-D-nicotine oxidase [Madurella mycetomatis]	--	oxidoreductase activity	--	--	--	Unknown	ID:PF01565; Description: BBE	Principal hosts: Poaceae, including Zea mays (corn), Triticum aestivum (wheat), and Oryza sativa (rice). Additional hosts: various plant families	herb	Seedling blight, pre- and post-emergence blight, root and foot rot, brown rot, culm decay, head or kernel blight (scab or ear scab) of cereals. Leaf
Pm_10247	Cluster 36	T1PKS	Trichodiene oxygenase [Madurella mycetomatis]	--	iron ion binding	KOG0156, KOG0156, KOG0156, Cytochrome P450 CYP2 subfamily [Secondary metabolites biosynthesis, transport and catabolism].	--	loss_of_pathogenicity	--	--	--	--	--
Pm_10248	Cluster 36	T1PKS	hypothetical protein CHU98_g11024 [Xylaria longipes]	--	--	--	--	--	--	--	--	--	--
Pm_10249	Cluster 36	T1PKS	major facilitator superfamily transporter toxin efflux pump [Grosmannia clavigera kw1407]	--	integral component of membrane	KOG0254, KOG0254, KOG0254, Predicted transporter (major facilitator superfamily) [General function prediction only].	--	unaffected_pathogenicity	Unknown	Various plant families	plants	Grey mould. Parasite or saprophyte	Gray Mould
Pm_10250	Cluster 36	T1PKS	monooxygenase [Neurospora crassa OR74A]	--	oxidoreductase activity	--	--	unaffected_pathogenicity	--	--	--	--	--
Pm_10251	Cluster 36	T1PKS	Ankyrin-1 [Valsa mali var. pyri]	--	protein binding	KOG4177, KOG4177, KOG4177, Ankyrin [Cell wall/membrane/envelope biogenesis].	--	--	--	--	--	--	--
Pm_10427	Cluster 37	terpene	hypothetical protein BP5553_00117 [Phialophora cf. hyalina BP 5553]	--	iron ion binding	KOG0156, KOG0156, KOG0156, Cytochrome P450 CYP2 subfamily [Secondary metabolites biosynthesis, transport and catabolism].	--	reduced_virulence	--	--	--	--	--
Pm_10428	Cluster 37	terpene	Uncharacterized protein BP5553_00114 [Phialophora cf. hyalina BP 5553]	--	iron ion binding	KOG0157, KOG0157, KOG0157, Cytochrome P450 CYP4/CYP19/CYP26 subfamilies [Secondary metabolites biosynthesis, transport and catabolism, Lipid transport and metabolism].	--	--	--	--	--	--	--
Pm_10429	Cluster 37	terpene	Uncharacterized protein BP5553_00112 [Phialophora cf. hyalina BP 5553]	--	integral component of membrane	KOG0254, KOG0254, KOG0254, Predicted transporter (major facilitator superfamily) [General function prediction only].	--	loss_of_pathogenicity	Unknown	Various plant families	plants	Grey mould. Parasite or saprophyte	Gray Mould
Pm_10430	Cluster 37	terpene	hypothetical protein O988_06657 [Pseudogymnoascus sp. VKM F-3808]	--	transferase activity, transferring acyl groups other than amino-acyl groups	--	--	--	--	--	--	--	--
Pm_10431	Cluster 37	terpene	hypothetical protein O988_01598 [Pseudogymnoascus sp. VKM F-3808]	--	catalytic activity	KOG1393, KOG1393, KOG1393, Hydroxymethylglutaryl-CoA synthase [Lipid transport and metabolism].	--	--	--	--	--	--	--
Pm_10432	Cluster 37	terpene	Cytochrome P450 [Aspergillus sclerotialis]	--	iron ion binding	KOG0156, KOG0156, KOG0156, Cytochrome P450 CYP2 subfamily [Secondary metabolites biosynthesis, transport and catabolism].	--	--	--	--	--	--	--
Pm_10433	Cluster 37	terpene	Uncharacterized protein BP5553_00107 [Phialophora cf. hyalina BP 5553]	--	monooxygenase activity	KOG0684, KOG0684, KOG0684, Cytochrome P450 [Secondary metabolites biosynthesis, transport and catabolism].	--	--	--	--	--	--	--
Pm_10434	Cluster 37	terpene	hypothetical protein IQ07DRAFT_514469 [Pyrenochaeta sp. DS3sAY3a]	--	--	--	--	--	--	--	--	--	--
