# Supplementary material for: Genomic and Transcriptomic Survey Provides Insights into Molecular Basis of Pathogenicity of the Sunflower Pathogen Phoma macdonaldii
Source: J Fungi (Basel). 2023 Apr 27;9(5):520. doi: 10.3390/jof9050520 (PMC10218939; doi:10.3390/jof9050520)
Supplement: Supplementary file 1 [file jof-09-00520-s001.zip › Table S9.xlsx]

## Sheet: Table S9
Predicted secretory proteins in P. macdonaldii CXJ0811
Gene_ID	PHI Phenotype	DFVF
		Description	Disease-Host	Disease-Hostkey	Disease	DiseaseKey
Pm_10023	--	--	--	--	--	--
Pm_10030	reduced_virulence	FUNCTION: ATP-dependent RNA helicase involved in mRNA turnover, and more specifically in mRNA decapping. Is involved in G1/S DNA- damage checkpoint recovery, probably through the regulation of the translational status of a subset of mRNAs. May also have a role in translation and mRNA nuclear export (By similarity). Is involved in virulence.	SIMILARITY: Belongs to the DEAD box helicase family. DDX6/DHH1 subfamily.	SIMILARITY: Contains 1 helicase ATP-binding domain.	SIMILARITY: Contains 1 helicase C-terminal domain.	15765146
Pm_10038	reduced_virulence	SIMILARITY: Belongs to the short-chain dehydrogenases/reductases (SDR) family.	Poaceae, especially important on Oryzae	herb	Rice blast	Rice Blast
Pm_10041	--	--	--	--	--	--
Pm_10054	--	--	--	--	--	--
Pm_10055	loss_of_pathogenicity	Unknown	ID:PF00290; Description: PALP	humans	vertebrata	cutaneous Blastomyces dermatitidis infection
Pm_10057	--	SIMILARITY: Belongs to the short-chain dehydrogenases/reductases (SDR) family.	Poaceae, especially important on Oryzae	herb	Rice blast	Rice Blast
Pm_10089	unaffected_pathogenicity	CAUTION: The sequence shown here is derived from an EMBL/GenBank/DDBJ whole genome shotgun (WGS) entry which is preliminary data.	Isolated from a wide variety of substrates including humans	animals	invasive candidal disease	invasive candidal disease
Pm_10095	--	--	--	--	--	--
Pm_10097	--	--	--	--	--	--
Pm_10126	reduced_virulence	--	--	--	--	--
Pm_10140	--	--	--	--	--	--
Pm_10156	unaffected_pathogenicity	--	--	--	--	--
Pm_10175	--	--	--	--	--	--
Pm_10188	--	--	--	--	--	--
Pm_10206	--	--	--	--	--	--
Pm_10224	--	--	--	--	--	--
Pm_10232	--	--	--	--	--	--
Pm_10250	unaffected_pathogenicity	--	--	--	--	--
Pm_10266	--	--	--	--	--	--
Pm_10267	--	--	--	--	--	--
Pm_10268	--	Unknown	Poaceae, especially important on Oryzae	herb	Rice blast	Rice Blast
Pm_10272	--	--	--	--	--	--
Pm_10281	--	--	--	--	--	--
Pm_10284	reduced_virulence	--	--	--	--	--
Pm_10290	--	Unknown	Various plant families	plants	Grey mould. Parasite or saprophyte	Gray Mould
Pm_10291	--	Unknown	Poaceae	herb	Powdery mildew	Powdery Mildew
Pm_10299	--	--	--	--	--	--
Pm_1030	unaffected_pathogenicity	--	--	--	--	--
Pm_10321	unaffected_pathogenicity	Unknown	ID:PF00320; Description: DUF1752	Multiple genera of Fabaceae. Rare reports on other taxa	herb	Leaf, stem and pod anthracnose
Pm_10322	unaffected_pathogenicity	COFACTOR: Heme group (By similarity).	ID:PF00067; Description: p450	Triticum and possibly a few other grasses	herb	Leaf spot or speckled leaf blotch of wheat
Pm_10325	--	--	--	--	--	--
Pm_10326	--	--	--	--	--	--
Pm_10327	--	--	--	--	--	--
Pm_10328	unaffected_pathogenicity__reduced_virulence	INDUCTION: By temperature-induced mass conversion from opaque to white colonies. WH11 is abruptly activated at the second cell doubling.	ID:PF04119; Description: HSP9_HSP12	Isolated from a wide variety of substrates including humans	animals	invasive candidal disease
Pm_10329	--	--	--	--	--	--
Pm_10359	unaffected_pathogenicity__loss_of_pathogenicity	Unknown	ID:PF00425; Description: Anth_synt_I_N	ID:PF00117; Description: Chorismate_bind	humans	vertebrata
Pm_10372	--	--	--	--	--	--
Pm_10380	--	--	--	--	--	--
Pm_10390	unaffected_pathogenicity	SIMILARITY: Belongs to the cation transport ATPase (P-type) family.	ID:PF00403; Description: E1-E2_ATPase	ID:PF00702; Description: HMA	Multiple genera of Fabaceae. Rare reports on other taxa	herb
Pm_10439	--	--	--	--	--	--
Pm_10442	--	--	--	--	--	--
Pm_10443	--	--	--	--	--	--
Pm_10459	--	--	--	--	--	--
Pm_10467	--	--	--	--	--	--
Pm_10472	--	SIMILARITY: Belongs to the ABC transporter superfamily.	ID:PF00664; Description: ABC_membrane	ID:PF00005; Description: ABC_membrane	Isolated from a wide variety of substrates including humans	animals
Pm_10476	--	--	--	--	--	--
Pm_10484	--	--	--	--	--	--
Pm_10485	--	--	--	--	--	--
Pm_10503	--	--	--	--	--	--
Pm_10511	--	--	--	--	--	--
Pm_10525	--	--	--	--	--	--
Pm_10551	--	--	--	--	--	--
Pm_10552	--	--	--	--	--	--
Pm_10571	--	--	--	--	--	--
Pm_10581	--	--	--	--	--	--
Pm_10586	unaffected_pathogenicity	--	--	--	--	--
Pm_10587	--	--	--	--	--	--
Pm_10601	reduced_virulence	--	--	--	--	--
Pm_10609	--	Unknown	Poaceae, especially important on Oryzae	herb	Rice blast	Rice Blast
Pm_10631	unaffected_pathogenicity	--	--	--	--	--
Pm_10634	--	Unknown	Multiple genera of Poaceae and Blysmus compressus (Cyperaceae)	herb	Glume blotch of wheat and other grasses	Glume Blotch
Pm_10654	--	--	--	--	--	--
Pm_10665	--	--	--	--	--	--
Pm_10696	--	--	--	--	--	--
Pm_10703	reduced_virulence	FUNCTION: Catalyzes the hydrolysis of cutin, a polyester that forms the structure of plant cuticle. Allows pathogenic fungi to penetrate through the cuticular barrier into the host plant during the initial stage of the fungal infection (By similarity).	11929215	Unknown	ID:PF01083; Description: Cutinase	Rosaceae, primarily Prunus spp., also Pomoideae including apple (Malus) and pear (Pyrus). Reported on Vitis vinifera (Vitaceae)
Pm_10727	--	--	--	--	--	--
Pm_10729	--	--	--	--	--	--
Pm_10731	--	--	--	--	--	--
Pm_10732	--	--	--	--	--	--
Pm_10734	--	--	--	--	--	--
Pm_10740	--	--	--	--	--	--
Pm_1087	--	--	--	--	--	--
Pm_10899	--	--	--	--	--	--
Pm_10923	--	--	--	--	--	--
Pm_10925	--	--	--	--	--	--
Pm_1095	unaffected_pathogenicity	Unknown	Euchlaena spp., Zea spp. (Poaceae)	herb	Smut. Corn smut	Smut
Pm_110	--	--	--	--	--	--
Pm_1108	reduced_virulence	Unknown	Multiple genera of Poaceae and Blysmus compressus (Cyperaceae)	herb	Glume blotch of wheat and other grasses	Glume Blotch
Pm_1111	--	--	--	--	--	--
Pm_1120	--	--	--	--	--	--
Pm_1123	--	--	--	--	--	--
Pm_1126	reduced_virulence	Unknown	Various plant families	plants	Grey mould. Parasite or saprophyte	Gray Mould
Pm_1128	reduced_virulence	--	--	--	--	--
Pm_1133	--	--	--	--	--	--
Pm_1134	--	--	--	--	--	--
Pm_1142	--	SIMILARITY: Contains 1 ARID domain.	Isolated from a wide variety of substrates including humans	animals	invasive candidal disease	invasive candidal disease
Pm_1150	--	--	--	--	--	--
Pm_117	reduced_virulence	Unknown	Poaceae, especially important on Oryzae	herb	Rice blast	Rice Blast
Pm_1180	unaffected_pathogenicity	FUNCTION: Required for the proteolytic cleavage of the transcription factor RIM101 in response to alkaline ambient pH (By similarity).	XP_721903.1, XM_716810.1, XP_722064.1, XM_716971.1	ID:PF01067; Description: Calpain_III	ID:PF00648; Description: Calpain_III	Isolated from a wide variety of substrates including humans
Pm_1212	--	--	--	--	--	--
Pm_1217	reduced_virulence	COFACTOR: Zinc (By similarity).	ID:PF00107; Description: ADH_N	humans	vertebrata	cryptococcosis
Pm_1227	reduced_virulence	Unknown	Poaceae, especially important on Oryzae	herb	Rice blast	Rice Blast
Pm_1248	effector_(plant_avirulence_determinant)	--	--	--	--	--
Pm_1267	--	--	--	--	--	--
Pm_1284	--	--	--	--	--	--
Pm_1309	--	--	--	--	--	--
Pm_1322	--	--	--	--	--	--
Pm_1341	--	--	--	--	--	--
Pm_1352	--	--	--	--	--	--
Pm_1364	--	--	--	--	--	--
Pm_1404	--	--	--	--	--	--
Pm_1406	--	--	--	--	--	--
Pm_1430	--	--	--	--	--	--
Pm_1464	--	--	--	--	--	--
Pm_1474	--	--	--	--	--	--
Pm_1479	--	--	--	--	--	--
Pm_1480	--	--	--	--	--	--
Pm_1484	reduced_virulence	--	--	--	--	--
Pm_1490	--	--	--	--	--	--
Pm_1497	--	--	--	--	--	--
Pm_1501	reduced_virulence	--	--	--	--	--
Pm_1531	--	--	--	--	--	--
Pm_1543	unaffected_pathogenicity	COFACTOR: Zinc (By similarity).	ID:PF00107; Description: ADH_N	humans	vertebrata	cryptococcosis
Pm_1555	--	--	--	--	--	--
Pm_1576	--	--	--	--	--	--
Pm_1589	--	FUNCTION: Represses transcription by RNA polymerase II. Represses genes responsible for initiating filamentous growth and this repression is lifted under inducing environmental conditions.	ID:PF08581; Description: Tup_N	ID:PF00400; Description: Tup_N	Isolated from a wide variety of substrates including humans	animals
Pm_1596	--	--	--	--	--	--
Pm_1606	--	Unknown	ID:PF00109; Description: Acyl_transf_1	ID:PF02801; Description: ketoacyl-synt	ID:PF00550; Description: Ketoacyl-synt_C	ID:PF00975; Description: PP-binding
Pm_1617	reduced_virulence	Unknown	ID:PF01494; Description: DAO	Trees of various plant families	xyloid	Fruit rot, stem rot
Pm_1637	reduced_virulence	Unknown	ID:PF00201; Description: Glyco_transf_28	Multiple genera in multiple families	plants	'Anthracnose of stems and leaves, dieback, root rot, leaf spot, blossom rot, fruit rot (dieback and ripe rot), seedling blight.' (Mordue 1971)
Pm_1664	unaffected_pathogenicity	SIMILARITY: Contains 1 histidine kinase domain.	ID:PF02518; Description: HAMP	ID:PF00512; Description: HATPase_c	ID:PF00072; Description: HisKA	Brassicaceae, especially cauliflower and white cabbage
Pm_1675	--	--	--	--	--	--
Pm_1679	--	--	--	--	--	--
Pm_17	unaffected_pathogenicity	SIMILARITY: Belongs to the short-chain dehydrogenases/reductases (SDR) family.	Belamcanda chinensis: Korea,Gladiolus ?gandavensis: Korea,Iris japonica: China,Iris missouriensis (Leaf spot.): Idaho; Montana; Oregon; Washington,Iris sp. (Leaf spot.): China; Texas; Washing	herb	Leaf spot	Leaf Spot
Pm_1752	unaffected_pathogenicity__reduced_virulence	Unknown	Numerous taxa in Solanaceae	xyloid	Leaf spot	Leaf Spot
Pm_178	increased_virulence_(hypervirulence)	FUNCTION: PPIases accelerate the folding of proteins (By similarity).	SIMILARITY: Contains 1 PPIase cyclophilin-type domain.	11415984	Unknown	ID:PF00160; Description: Pro_isomerase
Pm_1780	unaffected_pathogenicity	FUNCTION: Probable secreted metalloprotease that shows high activities on basic nuclear substrates such as histone and protamine (By similarity). May be involved in virulence.	SIMILARITY: Belongs to the peptidase M35 family.	Unknown	XP_002849057.1, XM_002849011.1	ID:PF02102; Description: Peptidase_M35
Pm_1783	unaffected_pathogenicity	Unknown	ID:PF00211; Description: Ad_cyc_g-alpha	ID:PF00560; Description: Guanylate_cyc	ID:PF00481; Description: LRR_1	ID:PF00788; Description: PP2C
Pm_1784	--	Unknown	Various plant families	plants	Grey mould. Parasite or saprophyte	Gray Mould
Pm_1787	unaffected_pathogenicity	FUNCTION: Mitogen-activated protein kinase involved in a signal transduction pathway that is activated by changes in the osmolarity of the extracellular environment. Controls osmotic regulation of transcription of target genes (By similarity). Involved in the virulence and conidia formation. Mediates tannic acid-induced laccase expression and cryparin expression.	SUBCELLULAR LOCATION: Cytoplasm (By similarity). Nucleus (By similarity).	DOMAIN: The TXY motif contains the threonine and tyrosine residues whose phosphorylation activates the MAP kinases.	PTM: Dually phosphorylated on Thr-171 and Tyr-173, which activates the enzyme (By similarity). Phosphorylated in response of osmotic stress.	SIMILARITY: Belongs to the protein kinase superfamily. Ser/Thr protein kinase family. MAP kinase subfamily. HOG1 sub-subfamily.
Pm_1813	--	--	--	--	--	--
Pm_1830	unaffected_pathogenicity__loss_of_pathogenicity	SIMILARITY: Belongs to the ABC transporter superfamily.	ID:PF00005; Description: ABC_membrane	Digitaria (Poaceae)	herb	Leaf spot
Pm_1835	reduced_virulence	CAUTION: The sequence shown here is derived from an EMBL/GenBank/DDBJ whole genome shotgun (WGS) entry which is preliminary data.	Isolated from a wide variety of substrates including humans	animals	invasive candidal disease	invasive candidal disease
Pm_1836	reduced_virulence	FUNCTION: Catalyzes the oxidation of 3-carboxy-2-hydroxy-4- methylpentanoate (3-isopropylmalate) to 3-carboxy-4-methyl-2- oxopentanoate. The product decarboxylates to 4-methyl-2 oxopentanoate (By similarity).	SUBUNIT: Homodimer (By similarity).	SIMILARITY: Belongs to the isocitrate and isopropylmalate dehydrogenases family.	15123810, 15937140	XP_720371.1, XM_715278.1, XP_888674.1, XM_883581.1
Pm_1854	--	--	--	--	--	--
Pm_1858	--	--	--	--	--	--
Pm_1862	reduced_virulence	SIMILARITY: Contains 1 Zn(2)-C6 fungal-type DNA-binding domain.	ID:PF00172; Description: Fungal_trans	Multiple genera in multiple families	plants	Blights, wilts, rots of various sorts
Pm_1866	--	--	--	--	--	--
Pm_1889	--	Unknown	Various plant families	plants	Grey mould. Parasite or saprophyte	Gray Mould
Pm_19	--	--	--	--	--	--
Pm_1934	--	SIMILARITY: Belongs to the CAP family.	ID:PF01213; Description: CAP_C	Isolated from a wide variety of substrates including humans	animals	invasive candidal disease
Pm_1944	--	--	--	--	--	--
Pm_1955	unaffected_pathogenicity__loss_of_pathogenicity	--	--	--	--	--
Pm_1964	--	--	--	--	--	--
Pm_1971	--	Unknown	ID:Pfam-B_281; Description: PB000281	Poaceae, especially important on Oryzae	herb	Rice blast
Pm_1972	--	--	--	--	--	--
Pm_1996	--	--	--	--	--	--
Pm_2003	--	--	--	--	--	--
Pm_2028	--	--	--	--	--	--
Pm_2030	--	--	--	--	--	--
Pm_2054	--	--	--	--	--	--
Pm_2060	--	--	--	--	--	--
Pm_2078	--	--	--	--	--	--
Pm_2097	--	--	--	--	--	--
Pm_210	--	--	--	--	--	--
Pm_2138	--	--	--	--	--	--
Pm_2163	reduced_virulence__unaffected_pathogenicity	Unknown	Poaceae, especially important on Oryzae	herb	Rice blast	Rice Blast
Pm_2181	--	--	--	--	--	--
Pm_2212	--	Unknown	Poaceae, especially important on Oryzae	herb	Rice blast	Rice Blast
Pm_2242	--	--	--	--	--	--
Pm_225	--	--	--	--	--	--
Pm_2272	--	--	--	--	--	--
Pm_2295	--	--	--	--	--	--
Pm_2310	--	--	--	--	--	--
Pm_2321	--	--	--	--	--	--
Pm_2323	effector_(plant_avirulence_determinant)	--	--	--	--	--
Pm_2337	--	--	--	--	--	--
Pm_2339	--	--	--	--	--	--
Pm_2344	--	--	--	--	--	--
Pm_2349	--	--	--	--	--	--
Pm_2379	--	--	--	--	--	--
Pm_2423	--	--	--	--	--	--
Pm_2426	--	--	--	--	--	--
Pm_2439	--	--	--	--	--	--
Pm_2515	effector_(plant_avirulence_determinant)	--	--	--	--	--
Pm_2516	--	--	--	--	--	--
Pm_2517	reduced_virulence	Unknown	Euchlaena spp., Zea spp. (Poaceae)	herb	Smut. Corn smut	Smut
Pm_2518	--	--	--	--	--	--
Pm_253	--	--	--	--	--	--
Pm_2544	--	--	--	--	--	--
Pm_2549	--	--	--	--	--	--
Pm_2555	--	--	--	--	--	--
Pm_2565	--	--	--	--	--	--
Pm_2586	--	--	--	--	--	--
Pm_2590	--	--	--	--	--	--
Pm_2596	--	--	--	--	--	--
Pm_26	unaffected_pathogenicity	Unknown	Multiple genera of Poaceae and Blysmus compressus (Cyperaceae)	herb	Glume blotch of wheat and other grasses	Glume Blotch
Pm_2626	reduced_virulence	Unknown	ID:PF00109; Description: Acyl_transf_1	ID:PF02801; Description: ketoacyl-synt	ID:PF00550; Description: Ketoacyl-synt_C	ID:PF00975; Description: PP-binding
Pm_269	--	--	--	--	--	--
Pm_2693	--	--	--	--	--	--
Pm_2697	--	--	--	--	--	--
Pm_2721	--	--	--	--	--	--
Pm_2723	--	--	--	--	--	--
Pm_2729	--	--	--	--	--	--
Pm_2740	reduced_virulence	--	--	--	--	--
Pm_2744	--	--	--	--	--	--
Pm_2755	--	--	--	--	--	--
Pm_2760	--	--	--	--	--	--
Pm_2768	reduced_virulence	Unknown	Numerous taxa in Solanaceae	xyloid	Leaf spot	Leaf Spot
Pm_2774	--	--	--	--	--	--
Pm_2787	--	SIMILARITY: Contains 1 reverse transcriptase domain.	ID:PF00665; Description: Chromo	ID:PF00078; Description: rve	Poaceae, especially important on Oryzae	herb
Pm_2788	--	SIMILARITY: Belongs to the glycosyl hydrolase 18 family.	humans	vertebrata	infection	Infection
Pm_2789	--	--	--	--	--	--
Pm_2801	--	--	--	--	--	--
Pm_2832	unaffected_pathogenicity	Unknown	Digitaria (Poaceae)	herb	Leaf spot	Leaf Spot
Pm_284	--	--	--	--	--	--
Pm_2858	--	--	--	--	--	--
Pm_286	unaffected_pathogenicity	--	--	--	--	--
Pm_2872	--	--	--	--	--	--
Pm_2879	increased_virulence_(hypervirulence)	--	--	--	--	--
Pm_2891	--	--	--	--	--	--
Pm_2906	--	FUNCTION: ATP-dependent RNA helicase involved in mRNA turnover, and more specifically in mRNA decapping. Is involved in G1/S DNA- damage checkpoint recovery, probably through the regulation of the translational status of a subset of mRNAs. May also have a role in translation and mRNA nuclear export (By similarity). Is involved in virulence.	SIMILARITY: Belongs to the DEAD box helicase family. DDX6/DHH1 subfamily.	SIMILARITY: Contains 1 helicase ATP-binding domain.	SIMILARITY: Contains 1 helicase C-terminal domain.	15765146
Pm_2914	--	--	--	--	--	--
Pm_2923	--	--	--	--	--	--
Pm_2926	--	--	--	--	--	--
Pm_2936	--	--	--	--	--	--
Pm_2970	--	--	--	--	--	--
Pm_3003	--	Unknown	Multiple genera of Poaceae and Blysmus compressus (Cyperaceae)	herb	Glume blotch of wheat and other grasses	Glume Blotch
Pm_3030	--	--	--	--	--	--
Pm_3039	unaffected_pathogenicity	SIMILARITY: Belongs to the cation transport ATPase (P-type) family.	ID:PF00690; Description: Cation_ATPase_C	ID:PF00122; Description: Cation_ATPase_N	ID:PF00702; Description: E1-E2_ATPase	Isolated from a wide variety of substrates including humans
Pm_3041	--	--	--	--	--	--
Pm_3052	reduced_virulence	CAUTION: The sequence shown here is derived from an EMBL/GenBank/DDBJ whole genome shotgun (WGS) entry which is preliminary data.	Isolated from a wide variety of substrates including humans	animals	invasive candidal disease	invasive candidal disease
Pm_3056	--	--	--	--	--	--
Pm_306	--	--	--	--	--	--
Pm_3097	--	--	--	--	--	--
Pm_3106	--	--	--	--	--	--
Pm_3122	--	--	--	--	--	--
Pm_3125	--	--	--	--	--	--
Pm_3136	--	--	--	--	--	--
Pm_3146	--	--	--	--	--	--
Pm_3184	--	--	--	--	--	--
Pm_3200	--	--	--	--	--	--
Pm_3215	--	--	--	--	--	--
Pm_3217	--	--	--	--	--	--
Pm_3219	--	--	--	--	--	--
Pm_3239	reduced_virulence	FUNCTION: Secreted aspartic endopeptidase that allows assimilation of proteinaceous substrates. Can catalyze hydrolysis of the major structural proteins of basement membrane, elastin, collagen, and laminin. Thought to play a significant role in virulence (By similarity).	SIMILARITY: Belongs to the peptidase A1 family.	7558282, 7557298, 16372009	XP_753324.1, XM_748231.1	ID:PF00026; Description: Asp
Pm_324	--	--	--	--	--	--
Pm_3241	unaffected_pathogenicity	SIMILARITY: Belongs to the DEAD box helicase family.	ID:PF00271; Description: DEAD	humans	vertebrata	occasional infection
Pm_3266	--	--	--	--	--	--
Pm_3268	--	--	--	--	--	--
Pm_330	--	--	--	--	--	--
Pm_3301	--	--	--	--	--	--
Pm_3302	--	--	--	--	--	--
Pm_3316	--	--	--	--	--	--
Pm_3323	--	--	--	--	--	--
Pm_334	--	--	--	--	--	--
Pm_3343	--	--	--	--	--	--
Pm_3344	--	--	--	--	--	--
Pm_3351	--	--	--	--	--	--
Pm_3359	effector_(plant_avirulence_determinant)	--	--	--	--	--
Pm_3369	--	--	--	--	--	--
Pm_3370	--	--	--	--	--	--
Pm_3376	--	--	--	--	--	--
Pm_3407	unaffected_pathogenicity	SIMILARITY: Belongs to the short-chain dehydrogenases/reductases (SDR) family.	Belamcanda chinensis: Korea,Gladiolus ?gandavensis: Korea,Iris japonica: China,Iris missouriensis (Leaf spot.): Idaho; Montana; Oregon; Washington,Iris sp. (Leaf spot.): China; Texas; Washing	herb	Leaf spot	Leaf Spot
Pm_3411	--	--	--	--	--	--
Pm_3415	--	SIMILARITY: Contains 1 Zn(2)-C6 fungal-type DNA-binding domain.	ID:PF00172; Description: Fungal_trans	Multiple genera in multiple families	plants	Blights, wilts, rots of various sorts
Pm_346	--	--	--	--	--	--
Pm_3471	--	--	--	--	--	--
Pm_3490	--	--	--	--	--	--
Pm_3493	--	--	--	--	--	--
Pm_352	--	--	--	--	--	--
Pm_3521	--	--	--	--	--	--
Pm_3555	--	--	--	--	--	--
Pm_3573	--	--	--	--	--	--
Pm_3586	reduced_virulence	FUNCTION: Required for the retention of luminal endoplasmic reticulum proteins. Determines the specificity of the luminal ER protein retention system. Also required for normal vesicular traffic through the Golgi (By similarity).	XP_365721.2, XM_365721.2	ID:PF00810; Description: ER_lumen_recept	Poaceae, especially important on Oryzae	herb
Pm_3593	--	--	--	--	--	--
Pm_3609	reduced_virulence	--	--	--	--	--
Pm_3628	--	--	--	--	--	--
Pm_3652	unaffected_pathogenicity	--	--	--	--	--
Pm_3658	--	--	--	--	--	--
Pm_3679	--	--	--	--	--	--
Pm_3682	reduced_virulence	COFACTOR: Zinc (By similarity).	ID:PF00107; Description: ADH_N	Poaceae, especially important on Oryzae	herb	Rice blast
Pm_369	reduced_virulence__increased_virulence_(hypervirulence)	SIMILARITY: Contains 1 PI3K/PI4K domain.	ID:PF00792; Description: PI3_PI4_kinase	ID:PF00613; Description: PI3K_C2	Isolated from a wide variety of substrates including humans	animals
Pm_3713	--	Unknown	ID:PF08491; Description: DAO	humans	vertebrata	infection
Pm_3749	--	--	--	--	--	--
Pm_3769	--	--	--	--	--	--
Pm_377	unaffected_pathogenicity	Unknown	Multiple genera of Poaceae and Blysmus compressus (Cyperaceae)	herb	Glume blotch of wheat and other grasses	Glume Blotch
Pm_3786	unaffected_pathogenicity	FUNCTION: Probable carboxypeptidase that may be involved in cell wall organization and biogenesis (By similarity).	Unknown	XP_002846756.1, XM_002846710.1	ID:PF00246; Description: Peptidase_M14	humans, reptiles
Pm_3812	reduced_virulence	Unknown	Various plant families	plants	Grey mould. Parasite or saprophyte	Gray Mould
Pm_3813	--	--	--	--	--	--
Pm_3816	--	--	--	--	--	--
Pm_3817	--	--	--	--	--	--
Pm_382	--	--	--	--	--	--
Pm_3839	--	--	--	--	--	--
Pm_3868	--	SIMILARITY: Belongs to the TCP-1 chaperonin family.	humans	vertebrata	Paracoccidioidomycosis	Paracoccidioidomycosis
Pm_3876	--	--	--	--	--	--
Pm_3881	--	--	--	--	--	--
Pm_3884	loss_of_pathogenicity	--	--	--	--	--
Pm_3900	--	CAUTION: The sequence shown here is derived from an EMBL/GenBank/DDBJ whole genome shotgun (WGS) entry which is preliminary data.	ID:PF02626; Description: AHS1	ID:PF01425; Description: AHS2	ID:PF02785; Description: Amidase	ID:PF00364; Description: Biotin_carb_C
Pm_3929	--	--	--	--	--	--
Pm_3931	--	--	--	--	--	--
Pm_3937	--	--	--	--	--	--
Pm_3939	--	--	--	--	--	--
Pm_3949	--	FUNCTION: Bifunctional enzyme with both catalase and broad- spectrum peroxidase activity (By similarity). May be involved in protection from the host during host infection.	SUBUNIT: Homodimer or homotetramer (By similarity).	INDUCTION: Induced by temperature shift to 37 degrees Celsius, the condition whereby the pathogenic yeast phase is formed.	PTM: The covalent Trp-Tyr-Met adduct is important for the catalase, but not the peroxidase activity of the enzyme (By similarity).	SIMILARITY: Belongs to the peroxidase family. Peroxidase/catalase subfamily.
Pm_3965	--	--	--	--	--	--
Pm_3970	unaffected_pathogenicity	Unknown	ID:PF00891; Description: FAD_binding_3	Numerous taxa in Solanaceae	xyloid	Leaf spot
Pm_398	--	CAUTION: The sequence shown here is derived from an EMBL/GenBank/DDBJ whole genome shotgun (WGS) entry which is preliminary data.	Isolated from a wide variety of substrates including humans	animals	invasive candidal disease	invasive candidal disease
Pm_3980	--	CATALYTIC ACTIVITY: A phosphoprotein + H(2)O = a protein + phosphate.	XP_710408.1, XM_705316.1, XP_710419.1, XM_705327.1	ID:PF00149; Description: Metallophos	Isolated from a wide variety of substrates including humans	animals
Pm_3988	loss_of_pathogenicity	--	--	--	--	--
Pm_4	--	--	--	--	--	--
Pm_4007	--	--	--	--	--	--
Pm_4011	--	--	--	--	--	--
Pm_4013	--	--	--	--	--	--
Pm_402	--	Unknown	ID:PF00501; Description: Acyl_transf_1	ID:PF00668; Description: AMP-binding	ID:PF00109; Description: Condensation	ID:PF02801; Description: ketoacyl-synt
Pm_4040	--	--	--	--	--	--
Pm_4064	--	--	--	--	--	--
Pm_4065	unaffected_pathogenicity	COFACTOR: Heme group (By similarity).	ID:PF00067; Description: p450	Triticum and possibly a few other grasses	herb	Leaf spot or speckled leaf blotch of wheat
Pm_4069	unaffected_pathogenicity	FUNCTION: Extracellular aminopeptidase that releases a wide variety of amino acids from natural peptides and contributes to pathogenicity (By similarity).	SUBCELLULAR LOCATION: Secreted (By similarity).	SIMILARITY: Belongs to the peptidase M28 family. M28A subfamily.	SIMILARITY: Contains 1 PA (protease associated) domain.	21247460
Pm_4078	--	--	--	--	--	--
Pm_408	unaffected_pathogenicity__loss_of_pathogenicity	FUNCTION: Catalyzes the reaction which results in unsaturation at C-7 in the B ring of sterols.	17080091	XP_758081.1, XM_752988.1	ID:PF04622; Description: ERG2_Sigma1R	Euchlaena spp., Zea spp. (Poaceae)
Pm_4116	--	Unknown	humans	vertebrata	cryptococcosis	Cryptococcosis
Pm_4118	reduced_virulence	--	--	--	--	--
Pm_4141	--	--	--	--	--	--
Pm_4142	--	Unknown	humans	vertebrata	cutaneous Blastomyces dermatitidis infection	cutaneous Infection
Pm_4152	--	Unknown	Various plant families	plants	Grey mould. Parasite or saprophyte	Gray Mould
Pm_418	--	SIMILARITY: Belongs to the cation transport ATPase (P-type) family.	ID:PF00690; Description: Cation_ATPase_C	ID:PF00122; Description: Cation_ATPase_N	ID:PF00702; Description: E1-E2_ATPase	Isolated from a wide variety of substrates including humans
Pm_4181	--	--	--	--	--	--
Pm_4182	--	--	--	--	--	--
Pm_4183	--	--	--	--	--	--
Pm_4200	--	--	--	--	--	--
Pm_4202	--	--	--	--	--	--
Pm_4207	--	--	--	--	--	--
Pm_4209	--	SIMILARITY: Belongs to the short-chain dehydrogenases/reductases (SDR) family.	Poaceae, especially important on Oryzae	herb	Rice blast	Rice Blast
Pm_4283	--	--	--	--	--	--
Pm_43	reduced_virulence	SIMILARITY: Contains 1 Zn(2)-C6 fungal-type DNA-binding domain.	ID:PF04082; Description: Fungal_trans	ID:PF00172; Description: Fungal_trans	Isolated from a wide variety of substrates including humans	animals
Pm_430	--	--	--	--	--	--
Pm_4315	--	--	--	--	--	--
Pm_4316	--	--	--	--	--	--
Pm_4322	reduced_virulence	Unknown	Plant	plants	Leaf spot, rots	Leaf Spot
Pm_4330	--	--	--	--	--	--
Pm_4337	--	Unknown	Corn, Zea mays, sometimes on Sorghum (Poaceae) and various other plant families	plants	Northern corn leaf spot, ear and kernel rot	Leaf Spot
Pm_4349	reduced_virulence	Unknown	ID:PF08240; Description: Acyl_transf_1	ID:PF00107; Description: ADH_N	ID:PF00109; Description: ADH_zinc_N	ID:PF02801; Description: ketoacyl-synt
Pm_4355	unaffected_pathogenicity	COFACTOR: Zinc (By similarity).	ID:PF00107; Description: ADH_N	Poaceae, especially important on Oryzae	herb	Rice blast
Pm_4356	unaffected_pathogenicity	Unknown	ID:PF11803; Description: Epimerase	humans	vertebrata	cryptococcosis
Pm_4357	unaffected_pathogenicity	Unknown	Various plant families	plants	Grey mould. Parasite or saprophyte	Gray Mould
Pm_4361	--	--	--	--	--	--
Pm_4363	reduced_virulence	SIMILARITY: Contains 1 Zn(2)-C6 fungal-type DNA-binding domain.	ID:PF00172; Description: Fungal_trans	Multiple genera of Fabaceae. Rare reports on other taxa	herb	Leaf, stem and pod anthracnose
Pm_437	--	--	--	--	--	--
Pm_4386	reduced_virulence	CAUTION: The sequence shown here is derived from an EMBL/GenBank/DDBJ whole genome shotgun (WGS) entry which is preliminary data.	Euchlaena spp., Zea spp. (Poaceae)	herb	Smut. Corn smut	Smut
Pm_4394	--	--	--	--	--	--
Pm_44	--	--	--	--	--	--
Pm_4401	reduced_virulence	Unknown	ID:PF08240; Description: Acyl_transf_1	ID:PF00107; Description: ADH_N	ID:PF00109; Description: ADH_zinc_N	ID:PF02801; Description: ketoacyl-synt
Pm_4402	--	--	--	--	--	--
Pm_4404	--	--	--	--	--	--
Pm_4424	loss_of_pathogenicity	Unknown	Numerous taxa in Solanaceae	xyloid	Leaf spot	Leaf Spot
Pm_4426	effector_(plant_avirulence_determinant)	COFACTOR: Iron (By similarity).	Unknown	Unknown	ID:PF00173; Description: Cyt-b5	ID:PF00487; Description: Cyt-b5
Pm_4428	--	--	--	--	--	--
Pm_4435	--	--	--	--	--	--
Pm_4440	--	--	--	--	--	--
Pm_4443	--	--	--	--	--	--
Pm_4448	--	--	--	--	--	--
Pm_4449	--	--	--	--	--	--
Pm_4460	--	--	--	--	--	--
Pm_449	--	--	--	--	--	--
Pm_4493	--	--	--	--	--	--
Pm_4501	--	--	--	--	--	--
Pm_451	reduced_virulence__increased_virulence_(hypervirulence)	Unknown	woody tissue	xyloid	no disease symptoms	No Symptoms
Pm_4512	--	--	--	--	--	--
Pm_4523	--	--	--	--	--	--
Pm_4536	loss_of_pathogenicity	Unknown	humans	vertebrata	occasional infection	Occasional Infection
Pm_4537	--	--	--	--	--	--
Pm_4543	--	--	--	--	--	--
Pm_455	--	--	--	--	--	--
Pm_4558	reduced_virulence	Unknown	Digitaria (Poaceae)	herb	Leaf spot	Leaf Spot
Pm_4589	--	--	--	--	--	--
Pm_4592	--	--	--	--	--	--
Pm_4595	--	--	--	--	--	--
Pm_4612	--	--	--	--	--	--
Pm_4633	--	--	--	--	--	--
Pm_4682	reduced_virulence	SIMILARITY: Contains 1 reverse transcriptase domain.	ID:PF00665; Description: Chromo	ID:PF00078; Description: rve	Poaceae, especially important on Oryzae	herb
Pm_4691	--	--	--	--	--	--
Pm_4702	unaffected_pathogenicity	--	--	--	--	--
Pm_4730	--	--	--	--	--	--
Pm_4737	unaffected_pathogenicity	Unknown	Fabaceae	herb	Leaf spot, seed stain, etc	Leaf Spot
Pm_4813	unaffected_pathogenicity	CAUTION: The sequence shown here is derived from an EMBL/GenBank/DDBJ whole genome shotgun (WGS) entry which is preliminary data.	Isolated from a wide variety of substrates including humans	animals	invasive candidal disease	invasive candidal disease
Pm_4817	--	--	--	--	--	--
Pm_4818	--	--	--	--	--	--
Pm_4831	--	--	--	--	--	--
Pm_4866	--	--	--	--	--	--
Pm_4867	--	--	--	--	--	--
Pm_4870	unaffected_pathogenicity	--	--	--	--	--
Pm_4916	--	--	--	--	--	--
Pm_4917	--	Unknown	Poaceae, especially important on Oryzae	herb	Rice blast	Rice Blast
Pm_493	reduced_virulence	Unknown	ID:PF07731; Description: Cu-oxidase	ID:PF07732; Description: Cu-oxidase_2	humans	vertebrata
Pm_4945	--	--	--	--	--	--
Pm_4956	--	--	--	--	--	--
Pm_4957	--	--	--	--	--	--
Pm_4960	--	--	--	--	--	--
Pm_4961	--	--	--	--	--	--
Pm_4963	reduced_virulence	SIMILARITY: Contains 1 PI3K/PI4K domain.	ID:PF00792; Description: PI3_PI4_kinase	ID:PF00613; Description: PI3K_C2	Isolated from a wide variety of substrates including humans	animals
Pm_4975	reduced_virulence	Unknown	ID:PF08240; Description: Acyl_transf_1	ID:PF00107; Description: ADH_N	ID:PF00109; Description: ADH_zinc_N	ID:PF02801; Description: ketoacyl-synt
Pm_5	--	--	--	--	--	--
Pm_501	--	--	--	--	--	--
Pm_5019	--	SUBUNIT: The nucleosome is a histone octamer containing two molecules each of H2A, H2B, H3 and H4 assembled in one H3-H4 heterotetramer and two H2A-H2B heterodimers. The octamer wraps approximately 147 bp of DNA (By similarity).	ID:PF00125; Description: Histone	plants	plants	allergy
Pm_5020	reduced_virulence	SIMILARITY: Belongs to the glycosyl hydrolase 18 family.	humans	vertebrata	infection	Infection
Pm_5033	--	--	--	--	--	--
Pm_5046	unaffected_pathogenicity	--	--	--	--	--
Pm_5050	--	--	--	--	--	--
Pm_5058	reduced_virulence	COFACTOR: Heme group (By similarity).	ID:PF00067; Description: p450	Triticum and possibly a few other grasses	herb	Leaf spot or speckled leaf blotch of wheat
Pm_5073	--	--	--	--	--	--
Pm_5088	--	--	--	--	--	--
Pm_5122	--	--	--	--	--	--
Pm_5126	unaffected_pathogenicity	--	--	--	--	--
Pm_5133	--	--	--	--	--	--
Pm_5134	--	--	--	--	--	--
Pm_5138	reduced_virulence	--	--	--	--	--
Pm_5155	unaffected_pathogenicity	--	--	--	--	--
Pm_516	--	SIMILARITY: Belongs to the actin family.	Isolated from a wide variety of substrates including humans	animals	invasive candidal disease	invasive candidal disease
Pm_5167	unaffected_pathogenicity	SIMILARITY: Belongs to the bZIP family.	ID:PF11787; Description: Aft1_HRA	ID:PF11785; Description: Aft1_HRR	ID:PF00170; Description: Aft1_OSA	outcrossing species
Pm_5168	--	--	--	--	--	--
Pm_5185	--	--	--	--	--	--
Pm_5186	--	--	--	--	--	--
Pm_5215	--	--	--	--	--	--
Pm_5242	reduced_virulence	Unknown	ID:Pfam-B_281; Description: PB000281	Poaceae, especially important on Oryzae	herb	Rice blast
Pm_5260	--	--	--	--	--	--
Pm_5281	--	SIMILARITY: Belongs to the DEAD box helicase family.	ID:PF00271; Description: DEAD	humans	vertebrata	Paracoccidioidomycosis
Pm_5300	--	--	--	--	--	--
Pm_5303	--	--	--	--	--	--
Pm_5316	reduced_virulence	Unknown	Triticum and possibly a few other grasses	herb	Leaf spot or speckled leaf blotch of wheat	Leaf Spot
Pm_5321	reduced_virulence	SIMILARITY: Belongs to the cation transport ATPase (P-type) family.	ID:PF00690; Description: Cation_ATPase_C	ID:PF00122; Description: Cation_ATPase_N	ID:PF00702; Description: E1-E2_ATPase	Isolated from a wide variety of substrates including humans
Pm_5388	--	--	--	--	--	--
Pm_5398	--	--	--	--	--	--
Pm_54	--	--	--	--	--	--
Pm_5405	--	--	--	--	--	--
Pm_5418	--	SIMILARITY: Belongs to the major facilitator superfamily. Sugar transporter (TC 2.A.1.1) family.	ID:PF00083; Description: Sugar_tr	Isolated from a wide variety of substrates including humans	animals	invasive candidal disease
Pm_5424	--	--	--	--	--	--
Pm_5427	--	--	--	--	--	--
Pm_5435	--	--	--	--	--	--
Pm_5443	--	FUNCTION: Catalyzes the hydrolysis of cutin, a polyester that forms the structure of plant cuticle. Allows pathogenic fungi to penetrate through the cuticular barrier into the host plant during the initial stage of the fungal infection.	INDUCTION: By contact with cutin.	PTM: The 2 disulfide bonds play a critical role in holding the catalytic residues in juxta-position; reduction of the disulfide bridges results in the complete inactivation of the enzyme.	PTM: The N-terminus is blocked.	MISCELLANEOUS: On the 2D-gel the determined MW is: 20.8 kDa.
Pm_5490	--	--	--	--	--	--
Pm_5509	--	--	--	--	--	--
Pm_5513	--	--	--	--	--	--
Pm_5515	--	--	--	--	--	--
Pm_5519	--	--	--	--	--	--
Pm_5530	--	--	--	--	--	--
Pm_5536	--	--	--	--	--	--
Pm_5542	--	--	--	--	--	--
Pm_5582	--	Unknown	Various plant families	plants	Grey mould. Parasite or saprophyte	Gray Mould
Pm_5591	--	Unknown	humans	vertebrata	cutaneous Blastomyces dermatitidis infection	cutaneous Infection
Pm_5599	--	--	--	--	--	--
Pm_5635	--	--	--	--	--	--
Pm_5654	--	--	--	--	--	--
Pm_5672	--	--	--	--	--	--
Pm_5685	--	--	--	--	--	--
Pm_5700	--	--	--	--	--	--
Pm_5727	--	--	--	--	--	--
Pm_5729	--	--	--	--	--	--
Pm_5737	--	--	--	--	--	--
Pm_5758	unaffected_pathogenicity	FUNCTION: Extracellular aminopeptidase that releases a wide variety of amino acids from natural peptides and contributes to pathogenicity.	SUBCELLULAR LOCATION: Secreted (By similarity).	SIMILARITY: Belongs to the peptidase M28 family. M28A subfamily.	SIMILARITY: Contains 1 PA (protease associated) domain.	Unknown
Pm_5761	unaffected_pathogenicity	SIMILARITY: Contains 1 SH3 domain.	Poaceae, especially important on Oryzae	herb	Rice blast	Rice Blast
Pm_5768	unaffected_pathogenicity	--	--	--	--	--
Pm_577	--	--	--	--	--	--
Pm_5773	--	--	--	--	--	--
Pm_5775	--	--	--	--	--	--
Pm_5785	unaffected_pathogenicity	Unknown	Multiple genera in multiple families	plants	Anthracnose of stems and leaves, dieback, root rot, leaf spot, blossom rot, fruit rot (dieback and ripe rot), seedling blight.' (Mordue 1971)	Anthracnose
Pm_5788	--	FUNCTION: Extracellular aminopeptidase which contributes to pathogenicity (By similarity).	SUBCELLULAR LOCATION: Secreted (By similarity).	SIMILARITY: Belongs to the peptidase M28 family. M28E subfamily.	21247460	XP_003019370.1, XM_003019324.1
Pm_5790	--	--	--	--	--	--
Pm_580	--	--	--	--	--	--
Pm_5809	unaffected_pathogenicity	Unknown	Poaceae, especially important on Oryzae	herb	Rice blast	Rice Blast
Pm_5818	--	--	--	--	--	--
Pm_5825	--	--	--	--	--	--
Pm_5826	--	--	--	--	--	--
Pm_583	unaffected_pathogenicity	--	--	--	--	--
Pm_5849	--	--	--	--	--	--
Pm_5867	--	--	--	--	--	--
Pm_5869	--	--	--	--	--	--
Pm_5881	increased_virulence_(hypervirulence)	CAUTION: The sequence shown here is derived from an EMBL/GenBank/DDBJ whole genome shotgun (WGS) entry which is preliminary data.	ID:PF02838; Description: Glyco_hydro_20	Isolated from a wide variety of substrates including humans	animals	invasive candidal disease
Pm_5900	reduced_virulence	--	--	--	--	--
Pm_5907	--	--	--	--	--	--
Pm_5925	--	--	--	--	--	--
Pm_5926	--	--	--	--	--	--
Pm_5935	--	--	--	--	--	--
Pm_594	--	--	--	--	--	--
Pm_5942	--	--	--	--	--	--
Pm_5982	--	--	--	--	--	--
Pm_5994	--	--	--	--	--	--
Pm_6	--	--	--	--	--	--
Pm_6001	--	--	--	--	--	--
Pm_6021	reduced_virulence	Unknown	Multiple genera of Poaceae and Blysmus compressus (Cyperaceae)	herb	Glume blotch of wheat and other grasses	Glume Blotch
Pm_6023	--	--	--	--	--	--
Pm_6025	--	--	--	--	--	--
Pm_6031	--	--	--	--	--	--
Pm_6052	reduced_virulence	Unknown	humans	vertebrata	cutaneous Blastomyces dermatitidis infection	cutaneous Infection
Pm_6058	--	--	--	--	--	--
Pm_606	--	--	--	--	--	--
Pm_6063	--	--	--	--	--	--
Pm_6066	--	--	--	--	--	--
Pm_6071	--	--	--	--	--	--
Pm_6110	--	--	--	--	--	--
Pm_6145	--	--	--	--	--	--
Pm_617	--	--	--	--	--	--
Pm_619	loss_of_pathogenicity	--	--	--	--	--
Pm_62	reduced_virulence	--	--	--	--	--
Pm_6220	--	--	--	--	--	--
Pm_6241	unaffected_pathogenicity	Unknown	Plant	plants	Leaf spot, rots	Leaf Spot
Pm_6244	--	--	--	--	--	--
Pm_6289	unaffected_pathogenicity	Unknown	Various plant families	plants	Grey mould. Parasite or saprophyte	Gray Mould
Pm_6290	--	--	--	--	--	--
Pm_6303	--	--	--	--	--	--
Pm_6304	--	--	--	--	--	--
Pm_6305	--	--	--	--	--	--
Pm_6308	--	--	--	--	--	--
Pm_6317	unaffected_pathogenicity	Unknown	Various plant families	plants	Grey mould. Parasite or saprophyte	Gray Mould
Pm_6318	reduced_virulence	--	--	--	--	--
Pm_6335	--	SIMILARITY: Contains 1 reverse transcriptase domain.	ID:PF00665; Description: Chromo	ID:PF00078; Description: rve	Poaceae, especially important on Oryzae	herb
Pm_636	unaffected_pathogenicity	Unknown	Various plant families	plants	Grey mould. Parasite or saprophyte	Gray Mould
Pm_6409	--	--	--	--	--	--
Pm_6427	--	--	--	--	--	--
Pm_6433	--	SIMILARITY: Belongs to the major facilitator superfamily. Sugar transporter (TC 2.A.1.1) family.	ID:PF00083; Description: Sugar_tr	Isolated from a wide variety of substrates including humans	animals	invasive candidal disease
Pm_6446	--	--	--	--	--	--
Pm_6457	unaffected_pathogenicity	--	--	--	--	--
Pm_6474	--	--	--	--	--	--
Pm_6486	--	--	--	--	--	--
Pm_6493	--	--	--	--	--	--
Pm_6503	reduced_virulence	CAUTION: The sequence shown here is derived from an EMBL/GenBank/DDBJ whole genome shotgun (WGS) entry which is preliminary data.	Isolated from a wide variety of substrates including humans	animals	invasive candidal disease	invasive candidal disease
Pm_6510	--	--	--	--	--	--
Pm_6515	--	--	--	--	--	--
Pm_6534	--	--	--	--	--	--
Pm_6552	--	--	--	--	--	--
Pm_661	--	--	--	--	--	--
Pm_6620	--	--	--	--	--	--
Pm_6638	--	--	--	--	--	--
Pm_6639	unaffected_pathogenicity__loss_of_pathogenicity	SIMILARITY: Belongs to the glycosyl hydrolase 18 family.	humans	vertebrata	infection	Infection
Pm_6671	--	--	--	--	--	--
Pm_6684	--	--	--	--	--	--
Pm_6713	--	--	--	--	--	--
Pm_6742	--	--	--	--	--	--
Pm_6748	--	--	--	--	--	--
Pm_6753	reduced_virulence	CAUTION: The sequence shown here is derived from an EMBL/GenBank/DDBJ whole genome shotgun (WGS) entry which is preliminary data.	Isolated from a wide variety of substrates including humans	animals	invasive candidal disease	invasive candidal disease
Pm_6759	--	--	--	--	--	--
Pm_6760	--	--	--	--	--	--
Pm_6762	unaffected_pathogenicity	Unknown	Poaceae, especially important on Oryzae	herb	Rice blast	Rice Blast
Pm_6764	reduced_virulence	CATALYTIC ACTIVITY: ATP + a protein = ADP + a phosphoprotein.	ID:PF00069; Description: Pkinase	Euchlaena spp., Zea spp. (Poaceae)	herb	Smut. Corn smut
Pm_6766	--	--	--	--	--	--
Pm_6795	increased_virulence_(hypervirulence)	Unknown	ID:PF00501; Description: Acyl_transf_1	ID:PF00668; Description: AMP-binding	ID:PF00109; Description: Condensation	ID:PF02801; Description: ketoacyl-synt
Pm_6797	reduced_virulence	SIMILARITY: Belongs to the glycosyl hydrolase 28 family.	Multiple genera in multiple families	plants	Blights, wilts, rots of various sorts	Blight
Pm_6806	--	--	--	--	--	--
Pm_6807	--	--	--	--	--	--
Pm_6845	--	SIMILARITY: Belongs to the glycosyl hydrolase 28 family.	Various plant families	plants	Grey mould. Parasite or saprophyte	Gray Mould
Pm_6859	--	--	--	--	--	--
Pm_6872	unaffected_pathogenicity	SIMILARITY: Belongs to the DEAD box helicase family.	ID:PF00271; Description: DEAD	humans	vertebrata	cutaneous Blastomyces dermatitidis infection
Pm_6875	--	--	--	--	--	--
Pm_6889	--	--	--	--	--	--
Pm_6893	unaffected_pathogenicity	--	--	--	--	--
Pm_6894	unaffected_pathogenicity	--	--	--	--	--
Pm_6902	--	--	--	--	--	--
Pm_693	--	FUNCTION: Beta-1,2-xylosyltransferase that plays a key role in capsule polysaccharide synthesis by transferring xylose to alpha- 1,3-dimannoside in a beta-1,2-linkage. Also mediates glycosylation of glycosphingolipids; constitutes the unique xylosyltransferase responsible for adding xylose to glycosphingolipids.	17430900, 15653466, 18347023, 18676952	XP_568018.1, XM_568018.1	ID:PF05686; Description: DUF821	humans
Pm_6973	reduced_virulence	Unknown	Euchlaena spp., Zea spp. (Poaceae)	herb	Smut. Corn smut	Smut
Pm_6974	--	--	--	--	--	--
Pm_6986	--	--	--	--	--	--
Pm_6989	--	--	--	--	--	--
Pm_6993	--	--	--	--	--	--
Pm_6998	--	--	--	--	--	--
Pm_7	--	--	--	--	--	--
Pm_7005	--	--	--	--	--	--
Pm_7030	--	Unknown	ID:PF00173; Description: Chitin_synth_2	ID:PF08766; Description: Cyt-b5	ID:PF00063; Description: DEK_C	Poaceae especially Zea mays
Pm_7039	--	--	--	--	--	--
Pm_7053	--	Unknown	humans	vertebrata	infection	Infection
Pm_7066	--	--	--	--	--	--
Pm_7077	--	--	--	--	--	--
Pm_7078	--	--	--	--	--	--
Pm_7080	reduced_virulence	CAUTION: The sequence shown here is derived from an EMBL/GenBank/DDBJ whole genome shotgun (WGS) entry which is preliminary data.	ID:PF02626; Description: AHS1	ID:PF01425; Description: AHS2	ID:PF02785; Description: Amidase	ID:PF00364; Description: Biotin_carb_C
Pm_7100	--	--	--	--	--	--
Pm_7107	--	FUNCTION: Serine/threonine-protein kinase involved in transcription regulation. Phosphorylates the UBC2/RAD6 ubiquitin- conjugating enzyme (E2), leading to monoubiquitination of histone H2B and the silencing of telomeric-associated genes. Also required for histone H3 methylation. Necessary for the recovery from pheromone-induced growth arrest in the cell cycle G1 phase (By similarity). Required f…	SIMILARITY: Belongs to the protein kinase superfamily. CMGC Ser/Thr protein kinase family. CDC2/CDKX subfamily.	SIMILARITY: Contains 1 protein kinase domain.	SEQUENCE CAUTION: Sequence=EAK95842.1; Type=Frameshift; Positions=364; Note=Produces 2 separate ORFs; Sequence=EAK95843.1; Type=Frameshift; Positions=364; Note=Produces 2 separate ORFs;	11073971, 15123810
Pm_7126	--	--	--	--	--	--
Pm_7130	--	--	--	--	--	--
Pm_7138	--	SIMILARITY: Belongs to the ABC transporter superfamily.	ID:PF00005; Description: ABC2_membrane	ID:PF06422; Description: ABC_tran	Various plant families	plants
Pm_7142	--	--	--	--	--	--
Pm_7159	--	--	--	--	--	--
Pm_7162	--	Unknown	ID:PF07250; Description: DUF1929	Euchlaena spp., Zea spp. (Poaceae)	herb	Smut. Corn smut
Pm_7178	reduced_virulence	--	--	--	--	--
Pm_72	--	--	--	--	--	--
Pm_7206	--	--	--	--	--	--
Pm_7211	--	--	--	--	--	--
Pm_7232	--	--	--	--	--	--
Pm_7234	unaffected_pathogenicity	SIMILARITY: Belongs to the major facilitator superfamily. Sugar transporter (TC 2.A.1.1) family.	ID:PF00083; Description: Sugar_tr	Isolated from a wide variety of substrates including humans	animals	invasive candidal disease
Pm_726	--	--	--	--	--	--
Pm_7264	--	--	--	--	--	--
Pm_7271	--	--	--	--	--	--
Pm_7301	--	--	--	--	--	--
Pm_7328	--	--	--	--	--	--
Pm_7337	--	--	--	--	--	--
Pm_734	--	--	--	--	--	--
Pm_7349	--	--	--	--	--	--
Pm_735	--	--	--	--	--	--
Pm_736	--	--	--	--	--	--
Pm_7381	--	--	--	--	--	--
Pm_7384	--	--	--	--	--	--
Pm_7392	--	--	--	--	--	--
Pm_7398	--	--	--	--	--	--
Pm_74	--	Unknown	ID:PF08240; Description: Acyl_transf_1	ID:PF00107; Description: ADH_N	ID:PF00109; Description: ADH_zinc_N	ID:PF02801; Description: ketoacyl-synt
Pm_7402	--	--	--	--	--	--
Pm_7436	--	--	--	--	--	--
Pm_7446	--	SIMILARITY: Contains 1 reverse transcriptase domain.	ID:PF00665; Description: Chromo	ID:PF00078; Description: rve	Poaceae, especially important on Oryzae	herb
Pm_7456	unaffected_pathogenicity	Unknown	Various plant families	plants	Grey mould. Parasite or saprophyte	Gray Mould
Pm_749	unaffected_pathogenicity	--	--	--	--	--
Pm_7497	--	--	--	--	--	--
Pm_7499	--	Unknown	ID:PF00271; Description: Bromodomain	ID:PF07529; Description: Helicase_C	ID:PF00176; Description: HSA	Isolated from a wide variety of substrates including humans
Pm_7507	--	--	--	--	--	--
Pm_7545	--	FUNCTION: Represses transcription by RNA polymerase II. Represses genes responsible for initiating filamentous growth and this repression is lifted under inducing environmental conditions.	ID:PF08581; Description: Tup_N	ID:PF00400; Description: Tup_N	Isolated from a wide variety of substrates including humans	animals
Pm_7580	unaffected_pathogenicity__reduced_virulence	FUNCTION: Extracellular dipeptidyl-peptidase which removes N- terminal dipeptides sequentially from polypeptides having unsubstituted N-termini provided that the penultimate residue is proline. Contributes to pathogenicity (By similarity).	16372009	XP_751893.1, XM_746800.1	ID:PF00930; Description: DPPIV_N	ID:PF00326; Description: DPPIV_N
Pm_7593	reduced_virulence	--	--	--	--	--
Pm_7620	--	--	--	--	--	--
Pm_7632	--	--	--	--	--	--
Pm_764	reduced_virulence	Unknown	Poaceae especially Zea mays	herb	Leaf spot, stalk rot, etc	Leaf Spot
Pm_7657	--	--	--	--	--	--
Pm_7661	--	--	--	--	--	--
Pm_7684	--	--	--	--	--	--
Pm_7701	unaffected_pathogenicity	SIMILARITY: Belongs to the AAA ATPase family.	ID:PF04212; Description: AAA	ID:PF09336; Description: MIT	Isolated from a wide variety of substrates including humans	animals
Pm_7703	--	--	--	--	--	--
Pm_7708	--	--	--	--	--	--
Pm_7731	--	SIMILARITY: Belongs to the thiolase family.	ID:PF00108; Description: Thiolase_C	Brassica spp. and other Brassicaceae	herb	Black leg, canker, dry rot, leaf spot
Pm_7752	--	Unknown	humans	vertebrata	leptomeningeal disease,occasional invasive candidal disease	Leptomeningeal Disease
Pm_7760	--	--	--	--	--	--
Pm_7762	--	--	--	--	--	--
Pm_7779	unaffected_pathogenicity	--	--	--	--	--
Pm_778	reduced_virulence	Unknown	Multiple genera of Poaceae and Blysmus compressus (Cyperaceae)	herb	Glume blotch of wheat and other grasses	Glume Blotch
Pm_7783	--	--	--	--	--	--
Pm_7790	unaffected_pathogenicity	SIMILARITY: Contains 1 Zn(2)-C6 fungal-type DNA-binding domain.	ID:PF04082; Description: Fungal_trans	ID:PF00172; Description: Fungal_trans	Isolated from a wide variety of substrates including humans	animals
Pm_7797	--	--	--	--	--	--
Pm_7802	unaffected_pathogenicity	Unknown	Poaceae, especially important on Oryzae	herb	Rice blast	Rice Blast
Pm_7808	--	Unknown	humans	vertebrata	occasional infection	Occasional Infection
Pm_7819	--	--	--	--	--	--
Pm_7821	--	--	--	--	--	--
Pm_7838	--	--	--	--	--	--
Pm_7851	--	--	--	--	--	--
Pm_7869	--	--	--	--	--	--
Pm_7880	--	--	--	--	--	--
Pm_7881	--	--	--	--	--	--
Pm_7886	reduced_virulence	Unknown	Various plant families	plants	Grey mould. Parasite or saprophyte	Gray Mould
Pm_7903	--	--	--	--	--	--
Pm_7907	reduced_virulence	SIMILARITY: Belongs to the cation transport ATPase (P-type) family.	ID:PF00690; Description: Cation_ATPase_C	ID:PF00122; Description: Cation_ATPase_N	ID:PF00702; Description: E1-E2_ATPase	Isolated from a wide variety of substrates including humans
Pm_7910	--	--	--	--	--	--
Pm_7911	--	--	--	--	--	--
Pm_7913	--	--	--	--	--	--
Pm_7914	--	--	--	--	--	--
Pm_7917	--	--	--	--	--	--
Pm_7949	--	--	--	--	--	--
Pm_7952	--	--	--	--	--	--
Pm_7997	--	--	--	--	--	--
Pm_8041	unaffected_pathogenicity	Unknown	ID:PF00211; Description: Ad_cyc_g-alpha	ID:PF00560; Description: Guanylate_cyc	ID:PF00481; Description: LRR_1	ID:PF00788; Description: PP2C
Pm_8046	--	--	--	--	--	--
Pm_8051	--	--	--	--	--	--
Pm_8064	--	CAUTION: The sequence shown here is derived from an EMBL/GenBank/DDBJ whole genome shotgun (WGS) entry which is preliminary data.	ID:PF00072; Description: HSF_DNA-bind	Isolated from a wide variety of substrates including humans	animals	invasive candidal disease
Pm_808	--	FUNCTION: Represses transcription by RNA polymerase II. Represses genes responsible for initiating filamentous growth and this repression is lifted under inducing environmental conditions.	ID:PF08581; Description: Tup_N	ID:PF00400; Description: Tup_N	Isolated from a wide variety of substrates including humans	animals
Pm_8102	--	--	--	--	--	--
Pm_8112	--	--	--	--	--	--
Pm_8122	unaffected_pathogenicity	Unknown	humans	vertebrata	occasional infection	Occasional Infection
Pm_8130	--	SIMILARITY: Belongs to the cation transport ATPase (P-type) family.	ID:PF00690; Description: Cation_ATPase_C	ID:PF00122; Description: Cation_ATPase_N	ID:PF00702; Description: E1-E2_ATPase	Isolated from a wide variety of substrates including humans
Pm_8159	--	--	--	--	--	--
Pm_8175	--	SIMILARITY: Belongs to the glycosyl hydrolase 18 family.	humans	vertebrata	infection	Infection
Pm_8196	--	--	--	--	--	--
Pm_8197	unaffected_pathogenicity	FUNCTION: Catalyzes the oxidation of 3-carboxy-2-hydroxy-4- methylpentanoate (3-isopropylmalate) to 3-carboxy-4-methyl-2- oxopentanoate. The product decarboxylates to 4-methyl-2 oxopentanoate (By similarity).	SUBUNIT: Homodimer (By similarity).	SIMILARITY: Belongs to the isocitrate and isopropylmalate dehydrogenases family.	15123810, 15937140	XP_720371.1, XM_715278.1, XP_888674.1, XM_883581.1
Pm_8219	--	--	--	--	--	--
Pm_8222	--	--	--	--	--	--
Pm_8228	unaffected_pathogenicity	Unknown	ID:PF00891; Description: FAD_binding_3	Numerous taxa in Solanaceae	xyloid	Leaf spot
Pm_8234	--	--	--	--	--	--
Pm_8235	--	--	--	--	--	--
Pm_8242	--	--	--	--	--	--
Pm_8251	reduced_virulence	--	--	--	--	--
Pm_8257	--	--	--	--	--	--
Pm_8262	unaffected_pathogenicity	--	--	--	--	--
Pm_8263	--	Unknown	ID:PF08587; Description: Pkinase	Corn, Zea mays, sometimes on Sorghum (Poaceae) and various other plant families	plants	Northern corn leaf spot, ear and kernel rot
Pm_8273	--	--	--	--	--	--
Pm_8288	reduced_virulence	COFACTOR: Heme group (By similarity).	ID:PF00067; Description: p450	Triticum and possibly a few other grasses	herb	Leaf spot or speckled leaf blotch of wheat
Pm_8290	--	SIMILARITY: Belongs to the major facilitator superfamily. Sugar transporter (TC 2.A.1.1) family.	ID:PF00083; Description: Sugar_tr	Isolated from a wide variety of substrates including humans	animals	invasive candidal disease
Pm_8305	unaffected_pathogenicity	--	--	--	--	--
Pm_8308	--	--	--	--	--	--
Pm_8324	--	--	--	--	--	--
Pm_8325	--	--	--	--	--	--
Pm_8331	--	--	--	--	--	--
Pm_8344	--	--	--	--	--	--
Pm_8354	--	Unknown	Numerous taxa in Solanaceae	xyloid	Leaf spot	Leaf Spot
Pm_8378	--	Unknown	ID:PF00076; Description: PABP	Isolated from a wide variety of substrates including humans	animals	invasive candidal disease
Pm_838	reduced_virulence	SIMILARITY: Belongs to the isocitrate lyase/PEP mutase superfamily. Isocitrate lyase family.	Isolated from a wide variety of substrates including humans	animals	invasive candidal disease	invasive candidal disease
Pm_8395	--	COFACTOR: Heme group (By similarity).	ID:PF00067; Description: p450	Triticum and possibly a few other grasses	herb	Leaf spot or speckled leaf blotch of wheat
Pm_8410	--	--	--	--	--	--
Pm_8411	--	--	--	--	--	--
Pm_8420	--	--	--	--	--	--
Pm_8422	reduced_virulence	Unknown	Poaceae, especially important on Oryzae	herb	Rice blast	Rice Blast
Pm_8448	--	--	--	--	--	--
Pm_8449	--	--	--	--	--	--
Pm_8452	reduced_virulence	SIMILARITY: Contains 3 chitin-binding type-1 domains.	Digitaria (Poaceae)	herb	Leaf spot	Leaf Spot
Pm_8464	--	--	--	--	--	--
Pm_8467	--	--	--	--	--	--
Pm_8483	--	--	--	--	--	--
Pm_8492	--	--	--	--	--	--
Pm_8493	unaffected_pathogenicity__loss_of_pathogenicity	Unknown	ID:PF00891; Description: FAD_binding_3	Numerous taxa in Solanaceae	xyloid	Leaf spot
Pm_8495	--	--	--	--	--	--
Pm_8497	--	--	--	--	--	--
Pm_8513	--	--	--	--	--	--
Pm_8519	--	--	--	--	--	--
Pm_8529	--	--	--	--	--	--
Pm_8542	--	--	--	--	--	--
Pm_8560	--	FUNCTION: Extracellular aminopeptidase that releases a wide variety of amino acids from natural peptides and contributes to pathogenicity (By similarity).	SUBCELLULAR LOCATION: Secreted (By similarity).	SIMILARITY: Belongs to the peptidase M28 family. M28A subfamily.	SIMILARITY: Contains 1 PA (protease associated) domain.	16372009
Pm_8567	--	--	--	--	--	--
Pm_8569	--	SIMILARITY: Belongs to the actin family.	Isolated from a wide variety of substrates including humans	animals	invasive candidal disease	invasive candidal disease
Pm_8573	--	--	--	--	--	--
Pm_8578	reduced_virulence	CAUTION: The sequence shown here is derived from an EMBL/GenBank/DDBJ whole genome shotgun (WGS) entry which is preliminary data.	ID:PF02626; Description: AHS1	ID:PF01425; Description: AHS2	ID:PF02785; Description: Amidase	ID:PF00364; Description: Biotin_carb_C
Pm_8588	--	--	--	--	--	--
Pm_8593	--	--	--	--	--	--
Pm_86	--	--	--	--	--	--
Pm_861	--	--	--	--	--	--
Pm_8612	--	--	--	--	--	--
Pm_8614	--	--	--	--	--	--
Pm_8615	reduced_virulence	--	--	--	--	--
Pm_8618	effector_(plant_avirulence_determinant)	--	--	--	--	--
Pm_8639	--	--	--	--	--	--
Pm_8662	--	--	--	--	--	--
Pm_8671	reduced_virulence	COFACTOR: Zinc (By similarity).	ID:PF00107; Description: ADH_N	Poaceae, especially important on Oryzae	herb	Rice blast
Pm_8674	--	--	--	--	--	--
Pm_8696	unaffected_pathogenicity	Unknown	Digitaria (Poaceae)	herb	Leaf spot	Leaf Spot
Pm_87	--	--	--	--	--	--
Pm_8702	--	--	--	--	--	--
Pm_8713	--	--	--	--	--	--
Pm_8717	--	--	--	--	--	--
Pm_8719	--	--	--	--	--	--
Pm_8728	--	Unknown	ID:PF01565; Description: BBE	Principal hosts: Poaceae, including Zea mays (corn), Triticum aestivum (wheat), and Oryza sativa (rice). Additional hosts: various plant families	herb	Seedling blight, pre- and post-emergence blight, root and foot rot, brown rot, culm decay, head or kernel blight (scab or ear scab) of cereals. Leaf
Pm_8732	--	--	--	--	--	--
Pm_8737	unaffected_pathogenicity	--	--	--	--	--
Pm_8741	reduced_virulence__unaffected_pathogenicity	Unknown	Poaceae, especially important on Oryzae	herb	Rice blast	Rice Blast
Pm_8783	--	--	--	--	--	--
Pm_8826	unaffected_pathogenicity	--	--	--	--	--
Pm_8835	reduced_virulence	SIMILARITY: Belongs to the cation transport ATPase (P-type) family.	ID:PF00403; Description: E1-E2_ATPase	ID:PF00702; Description: HMA	Multiple genera of Fabaceae. Rare reports on other taxa	herb
Pm_8845	--	--	--	--	--	--
Pm_8854	--	CAUTION: The sequence shown here is derived from an EMBL/GenBank/DDBJ whole genome shotgun (WGS) entry which is preliminary data.	Isolated from a wide variety of substrates including humans	animals	invasive candidal disease	invasive candidal disease
Pm_8861	--	--	--	--	--	--
Pm_8874	reduced_virulence__unaffected_pathogenicity	--	--	--	--	--
Pm_8878	--	--	--	--	--	--
Pm_8890	unaffected_pathogenicity	Unknown	humans	vertebrata	occasional infection	Occasional Infection
Pm_8891	--	--	--	--	--	--
Pm_8893	--	--	--	--	--	--
Pm_8895	--	CAUTION: The sequence shown here is derived from an EMBL/GenBank/DDBJ whole genome shotgun (WGS) entry which is preliminary data.	humans	vertebrata	cryptococcosis	Cryptococcosis
Pm_8896	--	SIMILARITY: Belongs to the ABC transporter superfamily.	ID:PF00005; Description: ABC2_membrane	ID:PF06422; Description: ABC_tran	Various plant families	plants
Pm_89	--	--	--	--	--	--
Pm_8912	reduced_virulence	SIMILARITY: Contains 1 histidine kinase domain.	ID:PF02518; Description: HAMP	ID:PF00512; Description: HATPase_c	ID:PF00072; Description: HisKA	humans
Pm_8921	reduced_virulence	SIMILARITY: Belongs to the globin family.	ID:PF00042; Description: FAD_binding_6	ID:PF00175; Description: Globin	humans	vertebrata
Pm_8929	reduced_virulence	Unknown	Multiple genera of Poaceae and Blysmus compressus (Cyperaceae)	herb	Glume blotch of wheat and other grasses	Glume Blotch
Pm_8944	effector_(plant_avirulence_determinant)	--	--	--	--	--
Pm_8948	unaffected_pathogenicity	Unknown	ID:PF00483; Description: Hexapep	humans	vertebrata	cutaneous Blastomyces dermatitidis infection
Pm_8949	--	--	--	--	--	--
Pm_8978	--	--	--	--	--	--
Pm_8983	--	--	--	--	--	--
Pm_8988	reduced_virulence	Unknown	Isolated from a wide variety of substrates including humans	animals	invasive candidal disease	invasive candidal disease
Pm_8989	--	FUNCTION: Extracellular aminopeptidase which contributes to pathogenicity (By similarity).	SUBCELLULAR LOCATION: Secreted (By similarity).	SIMILARITY: Belongs to the peptidase M28 family. M28E subfamily.	Unknown	XP_002849352.1, XM_002849306.1
Pm_9012	reduced_virulence	FUNCTION: Extracellular serine carboxypeptidase that contributes to pathogenicity.	INDUCTION: Expression is strongly increased during growth on protein-rich medium.	SIMILARITY: Belongs to the peptidase S10 family.	18222721, 19098130	Unknown
Pm_9023	--	--	--	--	--	--
Pm_9030	--	--	--	--	--	--
Pm_9053	--	--	--	--	--	--
Pm_9101	--	--	--	--	--	--
Pm_9105	--	--	--	--	--	--
Pm_9121	--	--	--	--	--	--
Pm_9126	--	--	--	--	--	--
Pm_9144	effector_(plant_avirulence_determinant)	--	--	--	--	--
Pm_9156	--	Unknown	Multiple genera of Poaceae and Blysmus compressus (Cyperaceae)	herb	Glume blotch of wheat and other grasses	Glume Blotch
Pm_918	--	--	--	--	--	--
Pm_9191	--	--	--	--	--	--
Pm_9197	--	--	--	--	--	--
Pm_9203	--	--	--	--	--	--
Pm_9207	--	--	--	--	--	--
Pm_9209	--	--	--	--	--	--
Pm_9217	reduced_virulence	--	--	--	--	--
Pm_9218	--	--	--	--	--	--
Pm_9220	--	--	--	--	--	--
Pm_9224	--	--	--	--	--	--
Pm_9244	reduced_virulence__effector_(plant_avirulence_determinant)__unaffected_pathogenicity	SIMILARITY: Contains 1 Zn(2)-C6 fungal-type DNA-binding domain.	ID:PF00172; Description: Fungal_trans	Multiple genera in multiple families	plants	Blights, wilts, rots of various sorts
Pm_9245	--	--	--	--	--	--
Pm_9246	effector_(plant_avirulence_determinant)	--	--	--	--	--
Pm_9296	reduced_virulence	Unknown	ID:PF00271; Description: Bromodomain	ID:PF07529; Description: Helicase_C	ID:PF00176; Description: HSA	Isolated from a wide variety of substrates including humans
Pm_9297	--	Unknown	ID:PF00211; Description: Ad_cyc_g-alpha	ID:PF00560; Description: Guanylate_cyc	ID:PF00481; Description: LRR_1	humans
Pm_9323	--	--	--	--	--	--
Pm_9326	unaffected_pathogenicity	--	--	--	--	--
Pm_9338	--	--	--	--	--	--
Pm_9356	--	FUNCTION: Represses transcription by RNA polymerase II. Represses genes responsible for initiating filamentous growth and this repression is lifted under inducing environmental conditions.	ID:PF08581; Description: Tup_N	ID:PF00400; Description: Tup_N	Isolated from a wide variety of substrates including humans	animals
Pm_9357	--	--	--	--	--	--
Pm_9376	unaffected_pathogenicity	Unknown	Plant	plants	Leaf spot, rots	Leaf Spot
Pm_9382	--	--	--	--	--	--
Pm_94	reduced_virulence	SIMILARITY: Belongs to the major facilitator superfamily. Sugar transporter (TC 2.A.1.1) family.	ID:PF00083; Description: Sugar_tr	Isolated from a wide variety of substrates including humans	animals	invasive candidal disease
Pm_9405	--	--	--	--	--	--
Pm_9408	--	FUNCTION: PPIases accelerate the folding of proteins (By similarity).	SIMILARITY: Contains 1 PPIase cyclophilin-type domain.	11415984	Unknown	ID:PF00160; Description: Pro_isomerase
Pm_9420	--	--	--	--	--	--
Pm_9434	unaffected_pathogenicity	SIMILARITY: Belongs to the short-chain dehydrogenases/reductases (SDR) family.	Poaceae, especially important on Oryzae	herb	Rice blast	Rice Blast
Pm_9438	--	SIMILARITY: Belongs to the glycosyl hydrolase 10 (cellulase F) family.	ID:PF00331; Description: CBM_1	Multiple genera in multiple families	plants	Blights, wilts, rots of various sorts
Pm_944	unaffected_pathogenicity	Unknown	ID:PF00201; Description: Glyco_transf_28	Multiple genera in multiple families	plants	'Anthracnose of stems and leaves, dieback, root rot, leaf spot, blossom rot, fruit rot (dieback and ripe rot), seedling blight.' (Mordue 1971)
Pm_9440	--	--	--	--	--	--
Pm_945	--	--	--	--	--	--
Pm_9463	--	--	--	--	--	--
Pm_9464	unaffected_pathogenicity__loss_of_pathogenicity	CAUTION: The sequence shown here is derived from an EMBL/GenBank/DDBJ whole genome shotgun (WGS) entry which is preliminary data.	Isolated from a wide variety of substrates including humans	animals	invasive candidal disease	invasive candidal disease
Pm_9480	reduced_virulence	SIMILARITY: Belongs to the globin family.	ID:PF00042; Description: FAD_binding_6	ID:PF00175; Description: Globin	Isolated from a wide variety of substrates including humans	animals
Pm_9486	--	SIMILARITY: Belongs to the AAA ATPase family.	Digitaria (Poaceae)	herb	Leaf spot	Leaf Spot
Pm_9488	reduced_virulence__unaffected_pathogenicity	Unknown	Isolated from a wide variety of substrates including humans	animals	invasive candidal disease	invasive candidal disease
Pm_9493	--	Unknown	Various plant families	plants	Grey mould. Parasite or saprophyte	Gray Mould
Pm_9497	--	--	--	--	--	--
Pm_9498	--	--	--	--	--	--
Pm_9499	--	--	--	--	--	--
Pm_9500	--	--	--	--	--	--
Pm_951	unaffected_pathogenicity	SIMILARITY: Belongs to the short-chain dehydrogenases/reductases (SDR) family.	Poaceae, especially important on Oryzae	herb	Rice blast	Rice Blast
Pm_9533	--	--	--	--	--	--
Pm_955	--	SIMILARITY: Belongs to the glycosyl hydrolase 10 (cellulase F) family.	ID:PF00331; Description: CBM_1	Multiple genera in multiple families	plants	Blights, wilts, rots of various sorts
Pm_9585	--	--	--	--	--	--
Pm_9615	unaffected_pathogenicity	--	--	--	--	--
Pm_965	--	--	--	--	--	--
Pm_9665	--	--	--	--	--	--
Pm_9695	--	--	--	--	--	--
Pm_9701	reduced_virulence	--	--	--	--	--
Pm_9709	--	--	--	--	--	--
Pm_9717	--	--	--	--	--	--
Pm_9722	--	--	--	--	--	--
Pm_9723	--	--	--	--	--	--
Pm_9727	unaffected_pathogenicity	--	--	--	--	--
Pm_9729	--	--	--	--	--	--
Pm_975	--	--	--	--	--	--
Pm_9754	--	--	--	--	--	--
Pm_9786	reduced_virulence	SIMILARITY: Belongs to the small GTPase superfamily. Rab family.	humans	vertebrata	Darling's disease	Darling's Disease
Pm_9788	--	--	--	--	--	--
Pm_9803	--	--	--	--	--	--
Pm_9809	--	--	--	--	--	--
Pm_987	--	--	--	--	--	--
Pm_9878	--	--	--	--	--	--
Pm_9884	--	--	--	--	--	--
Pm_9902	--	--	--	--	--	--
Pm_9918	unaffected_pathogenicity	--	--	--	--	--
Pm_9945	--	--	--	--	--	--
Pm_9983	--	--	--	--	--	--
Pm_9993	--	--	--	--	--	--
Pm_9998	--	--	--	--	--	--
